# Supplementary material for: Large-scale and high-resolution mass spectrometry-based proteomics defines molecular subtypes of nasopharyngeal carcinoma for therapeutic targeting
Source: Signal Transduct Target Ther. 2026 Jun 23;11:244. doi: 10.1038/s41392-026-02742-0 (PMC13287748; doi:10.1038/s41392-026-02742-0)
Supplement: Supplementary file 2 — Data S1 [file 41392_2026_2742_MOESM2_ESM.xlsx]

## Sheet: Clinical data
Num	Differentiation	Pathomorphological	Gender	Age	Smoke	Alcohol	Family history of cancer	T stage	N stage	M stage	pTNM stage	EBV infection	Date of diagnosis	Death_at_follow_up	Overall_survival_months	Progression_at_follow_up	Progression_free_survival_days
1	Undifferentiated non-keratinizing carcinoma, WHO type III.	squamous cell carcinoma	Man	48	NA	NA	NA	NA	NA	NA	NA	NA	2019-09-30	No	55	No	55
2	Undifferentiated non-keratinizing carcinoma, WHO type III.	squamous cell carcinoma	Man	42	NA	NA	NA	NA	NA	NA	NA	NA	2019-09-30	No	55	NA	55
3	Undifferentiated non-keratinizing carcinoma, WHO type III.	squamous cell carcinoma	Woman	48	No	No	No	T3	N3	M0	IVA	Positive	20191226	No	52	Yes	34
4	Undifferentiated non-keratinizing carcinoma, WHO type III.	squamous cell carcinoma	Woman	54	No	No	No	T4	N2	M0	IVA	Negative	20191012	No	54	No	54
6	Undifferentiated non-keratinizing carcinoma, WHO type III.	squamous cell carcinoma	Man	58	NA	NA	NA	NA	NA	NA	NA	NA	2019-09-30	No	55	No	55
7	Undifferentiated non-keratinizing carcinoma, WHO type III.	squamous cell carcinoma	Woman	46	No	No	No	T1	N1	M0	II	Negative	2019-10-16	Yes	4	NA	4
8	Undifferentiated non-keratinizing carcinoma, WHO type III.	squamous cell carcinoma	Man	45	NA	NA	NA	NA	NA	NA	NA	NA	2019-09-30	No	55	No	55
9	Undifferentiated non-keratinizing carcinoma, WHO type III.	squamous cell carcinoma	Man	61	NA	NA	NA	NA	NA	NA	NA	Positive	2019-11-02	No	53	No	53
11	Undifferentiated non-keratinizing carcinoma, WHO type III.	squamous cell carcinoma	Man	64	Yes	No	No	T4	N3	M1	IVB	Positive	2019-10-01	No	55	No	55
12	Undifferentiated non-keratinizing carcinoma, WHO type III.	squamous cell carcinoma	Woman	56	No	No	Yes	T3	N2	M0	III	Positive	2019-10-16	No	53	No	53
13	Undifferentiated non-keratinizing carcinoma, WHO type III.	squamous cell carcinoma	Woman	28	No	No	No	T4	N3	M1	IVB	NA	2014-12-15	No	112	Yes	112
14	Undifferentiated non-keratinizing carcinoma, WHO type III.	squamous cell carcinoma	Man	63	Yes	No	Yes	T3	N1	M0	III	Positive	2019-11-07	No	53	Yes	9
16	Undifferentiated non-keratinizing carcinoma, WHO type III.	squamous cell carcinoma	Woman	57	No	No	No	T1	N2	M0	III	Positive	2019-10-18	No	54	No	54
17	Differentiated non-keratinizing carcinoma, WHO type II.	squamous cell carcinoma	Man	46	No	No	No	T1	N3	M0	IVA	Positive	2020-01-03	No	51	No	51
18	Undifferentiated non-keratinizing carcinoma, WHO type III.	squamous cell carcinoma	Woman	44	No	No	No	T1	N3	M0	III	Positive	2019-09-26	No	55	No	55
19	Undifferentiated non-keratinizing carcinoma, WHO type III.	squamous cell carcinoma	Man	41	Yes	No	No	T3	N2	M1	IVB	Positive	2019-12-16	No	51	No	51
20	Undifferentiated non-keratinizing carcinoma, WHO type III.	squamous cell carcinoma	Man	50	Yes	No	No	T4	N0	M0	IVA	Positive	2019-11-06	No	53	Yes	1
22	Undifferentiated non-keratinizing carcinoma, WHO type III.	squamous cell carcinoma	Man	53	No	No	No	NA	NA	NA	NA	NA	2019-09-30	No	55	No	55
23	Undifferentiated non-keratinizing carcinoma, WHO type III.	squamous cell carcinoma	Man	43	No	No	No	T4	N3	M0	IVA	Negative	2019-08-13	No	55	No	55
26	Undifferentiated non-keratinizing carcinoma, WHO type III.	squamous cell carcinoma	Man	38	NA	NA	NA	NA	NA	NA	NA	Positive	2018-09-19	NA	67	NA
27	Undifferentiated non-keratinizing carcinomas, WHO types III.	squamous cell carcinoma	Man	53	Yes	No	No	T4	N3	M0	IVA	Positive	2018-12-25	Yes	32	Yes	9
28	Undifferentiated non-keratinizing carcinomas, WHO types III.	squamous cell carcinoma	Man	29	No	No	No	T3	N2	M0	III	Positive	2019-04-26	No	60	No	60
29	Undifferentiated non-keratinizing carcinoma, WHO type III.	squamous cell carcinoma	Man	38	No	No	No	T3	N3	M0	III	Positive	2019-05-23	No	59	No	59
34	Undifferentiated non-keratinizing carcinoma, WHO type III.	squamous cell carcinoma	Man	53	Yes	No	No	T1	N2	M0	III	Positive	2019-05-13	No	59	No	59
38	Undifferentiated non-keratinizing carcinoma, WHO type III.	squamous cell carcinoma	Man	61	NA	NA	NA	NA	NA	NA	NA	Positive	2018-03-29	No	73	No	73
40	Undifferentiated non-keratinizing carcinoma, WHO type III.	squamous cell carcinoma	Man	26	NA	NA	NA	NA	NA	NA	NA	NA	2019-09-04	Yes	8	Yes	8
44	Undifferentiated non-keratinizing carcinoma, WHO type III.	squamous cell carcinoma	Man	44	Yes	No	Yes	T2	N2	M0	III	Negative	2019-09-04	No	55	No	55
53	Undifferentiated non-keratinizing carcinoma, WHO type III.	squamous cell carcinoma	Man	57	NA	NA	NA	T4	N3	M0	IVA	Positive	2019-06-28	Yes	13	Yes	13
55	Undifferentiated non-keratinizing carcinoma, WHO type III.	squamous cell carcinoma	Man	42	No	No	No	T2	N1	M0	II	Positive	2018-12-25	No	64	No	64
56	Undifferentiated non-keratinizing carcinoma, WHO type III.	squamous cell carcinoma	Man	61	Yes	No	No	T1	N1	M0	II	Positive	2019-04-30	No	60	No	60
57	Undifferentiated non-keratinizing carcinoma, WHO type III.	squamous cell carcinoma	Man	51	NA	NA	NA	NA	NA	NA	NA	NA	2019-06-19	No	58	No	58
58	Undifferentiated non-keratinizing carcinoma, WHO type III.	squamous cell carcinoma	Man	88	NA	NA	NA	NA	NA	NA	NA	NA	2019-07-18	Yes	25	Yes	25
59	Undifferentiated non-keratinizing carcinoma, WHO type III.	squamous cell carcinoma	Man	48	Yes	No	No	T4	N1	M0	III	Negative	2018-12-25	No	27	No	27
62	Undifferentiated non-keratinizing carcinoma, WHO type III.	squamous cell carcinoma	Man	37	No	No	No	T1	N3	M0	III	Positive	2019-05-31	No	59	No	59
64	Undifferentiated non-keratinizing carcinoma, WHO type III.	squamous cell carcinoma	Man	52	Yes	No	No	T3	N3	M0	IVA	Positive	2018-12-19	Yes	23	Yes	10
67	Undifferentiated non-keratinizing carcinoma, WHO type III.	squamous cell carcinoma	Man	68	Yes	No	No	T3	N3	M0	IVA	Positive	2019-07-03	Yes	34	Yes	34
68	Undifferentiated non-keratinizing carcinoma, WHO type III.	squamous cell carcinoma	Man	49	No	No	No	T4	N3	M0	IVA	Positive	2019-08-13	NA	56	Yes	36
72	Undifferentiated non-keratinizing carcinoma, WHO type III.	squamous cell carcinoma	Woman	63	No	No	Yes	T3	N3	M0	IVA	Negative	2018-09-12	No	67	Yes	18
74	Undifferentiated non-keratinizing carcinoma, WHO type III.	squamous cell carcinoma	Man	67	Yes	No	No	T3	N2	M0	III	Positive	2019-04-17	No	59	No	59
77	Undifferentiated non-keratinizing carcinoma, WHO type III.	squamous cell carcinoma	Woman	43	NA	NA	NA	NA	NA	NA	NA	Positive	2019-09-19	No	55	No	55
78	Undifferentiated non-keratinizing carcinoma, WHO type III.	squamous cell carcinoma	Woman	43	No	No	No	T1	N1	M0	II	Negative	2019-09-03	No	55	Yes	15
82	Undifferentiated non-keratinizing carcinoma, WHO type III.	squamous cell carcinoma	Woman	53	No	No	No	T2	N1	M0	II	Negative	2019-07-22	No	57	No	57
85	Differentiated non-keratinizing carcinoma, WHO type II.	squamous cell carcinoma	Woman	47	No	No	Yes	T1	N2	M0	III	Positive	2019-04-17	No	60	Yes	48
87	Undifferentiated non-keratinizing carcinoma, WHO type III.	squamous cell carcinoma	Man	37	NA	NA	NA	NA	NA	NA	NA	NA	2019-07-01	No	58	NA	58
88	Undifferentiated non-keratinizing carcinoma, WHO type III.	squamous cell carcinoma	Man	39	No	No	Yes	T1	N2	M0	III	Positive	2019-05-10	No	59	No	59
95	Undifferentiated non-keratinizing carcinoma, WHO type III.	squamous cell carcinoma	Man	43	Yes	No	No	T1	N2	M0	III	Negative	2019-09-16	No	55	NA	55
96	Undifferentiated non-keratinizing carcinoma, WHO type III.	squamous cell carcinoma	Woman	26	No	No	No	T2	N3	M0	IVa	Positive	2019-05-08	No	59	No	59
98	Differentiated non-keratinizing carcinoma, WHO type II.	squamous cell carcinoma	Man	45	No	No	No	NA	NA	NA	NA	NA	2019-04-25	NA	60	NA
106	Undifferentiated non-keratinizing carcinoma, WHO type III.	squamous cell carcinoma	Man	48	Yes	No	No	T3	N2	M0	III	Negative	2018-12-18	No	64	No	64
111	Differentiated non-keratinizing carcinoma, WHO type II.	squamous cell carcinoma	Woman	51	Yes	No	No	T4	N0	M0	IVA	Positive	2018-07-30	No	67	No	67
113	Undifferentiated non-keratinizing carcinoma, WHO type III.	squamous cell carcinoma	Man	45	No	No	No	T3	N2	M0	III	Positive	2018-04-09	No	72	Yes	22
114	Undifferentiated non-keratinizing carcinomas, WHO types III.	squamous cell carcinoma	Man	66	NA	NA	NA	NA	NA	NA	NA	NA	2018-09-28	No	67	NA	67
115	Undifferentiated non-keratinizing carcinoma, WHO type III.	squamous cell carcinoma	Woman	32	No	No	No	T1	N1	M0	II	Negative	2018-10-10	No	66	No	66
120	Differentiated non-keratinizing carcinoma, WHO type II.	squamous cell carcinoma	Man	58	Yes	No	No	T2	N1	M1	IVB	Positive	2018-10-17	No	66	No	66
122	Undifferentiated non-keratinizing carcinoma, WHO type III.	squamous cell carcinoma	Man	44	No	No	No	T3	N1	M0	III	Positive	2018-10-25	Yes	30	Yes	29
126	Undifferentiated non-keratinizing carcinoma, WHO type III.	squamous cell carcinoma	Man	36	Yes	No	No	T3	N3	M0	IVA	NA	2018-11-26	No	64	Yes	21
128	Undifferentiated non-keratinizing carcinoma, WHO type III.	squamous cell carcinoma	Man	27	Yes	No	No	T2	N2	M0	III	Positive	2018-11-19	No	64	Yes	12
129	Undifferentiated non-keratinizing carcinoma, WHO type III.	squamous cell carcinoma	Man	66	Yes	No	No	T3	N3	M0	IVA	Positive	2018-10-31	No	64	NA	64
131	Undifferentiated non-keratinizing carcinoma, WHO type III.	squamous cell carcinoma	Woman	51	No	No	Yes	T3	N3	M0	IVA	Positive	2018-10-29	No	66	Yes	9
132	Undifferentiated non-keratinizing carcinoma, WHO type III.	squamous cell carcinoma	Man	28	Yes	No	No	T3	N0	M0	III	Negative	2018-09-21	No	66	No	66
134	Differentiated non-keratinizing carcinoma, WHO type II.	squamous cell carcinoma	Man	51	Yes	No	No	T3	N3	M0	IVA	Positive	2018-10-29	No	65	No	65
139	Undifferentiated non-keratinizing carcinoma, WHO type III.	squamous cell carcinoma	Man	30	No	No	Yes	T3	N1	M0	III	Positive	2021-07-06	No	33	No	33
140	Undifferentiated non-keratinizing carcinoma, WHO type III.	squamous cell carcinoma	Woman	43	No	No	No	NA	NA	NA	NA	Positive	2021-06-28	No	33	NA	33
147	Undifferentiated non-keratinizing carcinoma, WHO type III.	squamous cell carcinoma	Woman	48	Yes	No	Yes	T3	N3	M1	IVB	Positive	2021-06-02	No	34	Yes	7
148	Undifferentiated non-keratinizing carcinoma, WHO type III.	squamous cell carcinoma	Man	66	Yes	No	Yes	T4	N2	M0	IVA	Positive	2020-08-28	Yes	9	Yes	9
150	Undifferentiated non-keratinizing carcinoma, WHO type III.	squamous cell carcinoma	Woman	51	NA	NA	NA	T2	N3	M0	IVA	Positive	2020-08-08	No	60	Yes	23
152	Undifferentiated non-keratinizing carcinoma, WHO type III.	squamous cell carcinoma	Woman	57	No	No	Yes	T2	N2	M0	III	Positive	2021-06-02	No	34	No	34
153	Undifferentiated non-keratinizing carcinoma, WHO type III.	squamous cell carcinoma	Man	57	Yes	No	No	T2	N3	M0	IVA	Positive	2019-09-02	Yes	1	Yes	1
154	Undifferentiated non-keratinizing carcinoma, WHO type III.	squamous cell carcinoma	Woman	55	No	No	Yes	T1	N3	M1	IVB	Positive	2019-12-09	No	52	Yes	35
155	Undifferentiated non-keratinizing carcinoma, WHO type III.	squamous cell carcinoma	Woman	76	No	No	No	T2	N1	M0	II	NA	2021-06-08	No	35	NA	35
161	NA	NA	NA	NA	NA	NA	NA	NA	NA	NA	NA	NA	NA	NA		NA
162	Undifferentiated non-keratinizing carcinoma, WHO type III.	squamous cell carcinoma	Man	63	No	No	No	T3	N1	M0	III	Positive	2021-07-02	No	33	No	33
165	Undifferentiated non-keratinizing carcinoma, WHO type III.	squamous cell carcinoma	Woman	30	No	No	No	NA	NA	NA	NA	Positive	2020-01-10	No	51	No	51
166	Undifferentiated non-keratinizing carcinoma, WHO type III.	squamous cell carcinoma	Man	68	Yes	No	No	T3	N1	M0	III	Positive	2020-07-13	No	45	No	45
167	Undifferentiated non-keratinizing carcinoma, WHO type III.	squamous cell carcinoma	Woman	71	No	No	No	T4	N2	Mx	IVA	Positive	2021-07-02	No	33	NA	33
168	Undifferentiated non-keratinizing carcinoma, WHO type III.	squamous cell carcinoma	Woman	66	No	No	Yes	T3	N3	M0	IVA	Positive	2021-03-22	No	37	No	37
171	Undifferentiated non-keratinizing carcinoma, WHO type III.	squamous cell carcinoma	Woman	59	No	No	No	T3	N0	M0	III	Positive	2021-03-17	No	37	No	37
172	Undifferentiated non-keratinizing carcinoma, WHO type III.	squamous cell carcinoma	Man	44	Yes	No	Yes	T3	N2	M0	III	Positive	2021-03-31	No	37	No	37
173	Undifferentiated non-keratinizing carcinoma, WHO type III.	squamous cell carcinoma	Woman	35	No	No	No	T4	N1	M0	IVA	Positive	2021-03-22	No	37	No	37
