# Supplementary material for: Large-scale and high-resolution mass spectrometry-based proteomics defines molecular subtypes of nasopharyngeal carcinoma for therapeutic targeting
Source: Signal Transduct Target Ther. 2026 Jun 23;11:244. doi: 10.1038/s41392-026-02742-0 (PMC13287748; doi:10.1038/s41392-026-02742-0)
Supplement: Supplementary file 3 — Data S2 [file 41392_2026_2742_MOESM3_ESM.xlsx]

## Sheet: 12,141 proteins
proID	gene_symbol	NPC_NPC.10_Normal	NPC_NPC.30_Normal	NPC_NPC.32_Normal	NPC_NPC.35_Normal	NPC_NPC.36_Normal	NPC_NPC.39_Normal	NPC_NPC.41_Normal	NPC_NPC.42_Normal	NPC_NPC.43_Normal	NPC_NPC.45_Normal	NPC_NPC.46_Normal	NPC_NPC.47_Normal	NPC_NPC.52_Normal	NPC_NPC.54_Normal	NPC_NPC.60_Normal	NPC_NPC.66_Normal	NPC_NPC.70_Normal	NPC_NPC.79_Normal	NPC_NPC.84_Normal	NPC_NPC.94_Normal	NPC_NPC.99_Normal	NPC_NPC.102_Normal	NPC_NPC.107_Normal	NPC_NPC.108_Normal	NPC_NPC.112_Normal	NPC_NPC.117_Normal	NPC_NPC.118_Normal	NPC_NPC.123_Normal	NPC_NPC.130_Normal	NPC_NPC.137_Normal	NPC_NPC.143_Normal	NPC_NPC.158_Normal	NPC_NPC.15_Normal	NPC_NPC.31_Normal	NPC_NPC.37_Normal	NPC_NPC.48_Normal	NPC_NPC.49_Normal	NPC_NPC.50_Normal	NPC_NPC.63_Normal	NPC_NPC.65_Normal	NPC_NPC.71_Normal	NPC_NPC.75_Normal	NPC_NPC.81_Normal	NPC_NPC.92_Normal	NPC_NPC.97_Normal	NPC_NPC.101_Normal	NPC_NPC.103_Normal	NPC_NPC.104_Normal
P00325	ADH1B	0.36237	1.41983	1.41043	0.500074	1.05838	-0.0750217	1.90011	-0.660377	0.733291	0.897565	1.38912	1.31116	1.31453	1.53425	2.004	0.356544	-0.661198	0.538615	0.211309	0.731579	0.617736	0.244492	0.184195	0.607235	0.828741	0.338935	0.74119	0.159219	1.1367	-0.451233	0.994916	-1.69254	1.1334	1.28151	0.248704	0.236823	0.0260474	-0.52095	-0.187667	-0.663464	-0.806989	1.54232	-0.0754143	-0.330558	-0.608445	-1.25586	0.858267	1.0554
Q13813	SPTAN1	0.67447	0.379534	0.585944	0.214379	0.453285	0.0484122	0.826996	-0.114653	0.298589	0.257332	0.0750704	0.53134	0.377262	0.472555	0.283533	0.25518	0.159108	0.245577	0.207595	0.477511	0.365929	0.124822	0.200511	0.439894	0.369509	0.232539	0.375362	0.209416	0.495476	0.216046	0.559117	-0.0602742	0.354029	0.412432	0.107968	0.108752	0.192463	-0.0067637	0.345012	-0.00450139	0.00438732	0.494079	0.123174	0.191748	0.18681	0.211046	0.259106	0.335306
P11049	CD37	-0.0700296	1.59282	0.813231	0.843902	0.874078	0.923406	0.414268	0.886876	0.702393	0.908218	0.772485	0.666914	1.00883	1.33354	0.654195	1.14486	0.543974	0.430202	0.131245	0.155583	0.220126	0.18963	0.792942	0.746106	0.510013	0.687663	0.491258	1.15298	-0.526598	-0.237243	-0.603202	-0.476814	0.780485	0.678072	1.21986	1.4797	1.04103	0.524794	0.0956522	1.2017	1.16781	0.915571	0.696848	1.1223	0.754618	0.499536	0.394821	0.774506
Q02556	IRF8	-0.531114	0.935064	0.444905	0.456753	0.578728	0.502588	0.340875	0.706406	0.55645	0.241774	0.269915	0.557619	0.472927	0.734871	0.534545	0.520401	0.527247	0.348454	0.213779	0.232597	0.169765	0.457627	0.48911	0.589254	0.56298	0.696487	0.287967	0.369817	0.328677	0.314761	0.122265	0.484604	0.270529	0.24055	0.37351	0.66063	0.64222	0.78109	0.654982	0.383229	0.238414	0.284389	0.436775	0.815119	0.25793	0.330247	0.24749	0.306692
Q96RJ3	TNFRSF13C	-1.05127	1.58742	0.406548	0.948296	0.848794	1.22601	0.463062	1.35462	0.238835	0.944156	0.799792	0.626768	1.14727	1.28283	0.721141	1.00569	1.23961	0.799258	1.10553	0.265273	0.251942	0.891885	0.795423	0.869642	0.616857	0.594435	0.590124	0.905127	0.180832	0.279856	-0.419394	0.69222	0.8932	0.611489	0.968684	1.59825	0.957772	1.02409	0.383426	0.954341	0.791576	0.264299	1.05272	1.08019	0.896664	0.575824	0.432241	0.421102
P06756	ITGAV	0.550987	-0.635299	-0.644316	-0.469032	-0.503338	-0.50163	-0.485427	-0.567407	-0.62214	-0.452512	-0.452137	-0.412485	-0.574663	-0.44678	-0.591535	-0.560252	-0.408988	-0.671543	-0.44395	-0.36321	-0.475373	-0.201988	-0.396986	-0.310512	-0.460321	-0.261894	-0.480921	-0.554676	-0.543647	-0.544082	-0.594418	-0.617728	-0.457742	-0.442061	-0.379102	-0.476873	-0.401473	-0.219696	-0.596644	-0.431612	-0.268023	-0.463424	-0.550752	-0.575671	-0.380989	-0.484277	-0.451492	-0.52544
P20023	CR2	-0.953971	1.75909	0.263034	0.458896	0.932407	1.74441	-0.00925797	1.30858	0.4037	1.27684	0.760742	1.17316	1.05576	1.30236	0.912901	0.924725	1.01882	1.38422	0.523562	0.0513469	0.790997	0.327021	0.628284	0.738398	0.664312	1.08175	0.417151	0.519989	-0.0615924	0.404994	-0.208683	0.675189	0.495056	0.527308	1.20394	1.09744	0.445023	0.380897	-0.356144	0.751276	0.841473	0.234921	0.631767	1.36042	0.856223	0.297851	0.00828344	0.138933
O00425	IGF2BP3	-1.1083	-1.57027	-1.48131	-1.22928	-1.12436	-0.749954	-1.43882	-1.04448	-1.19952	-1.0492	-1.04199	-1.00153	-0.826306	-1.11349	-0.923379	-0.814493	-0.709942	-0.764494	-0.46158	-0.863311	-0.733607	-0.839237	-0.779658	-0.854314	-0.861721	-0.749374	-0.823665	-0.546525	-0.921301	-0.733158	-0.881737	-0.862758	-0.795755	-0.818553	-0.623078	-0.494895	-0.626439	-0.548319	-0.982653	-0.644605	-0.521915	-0.814968	-0.918952	-0.9716	-0.908347	-0.984264	-0.823016	-0.721323
P08913	ADRA2A	0.28032	0.883169	1.59718	0.777608	1.12703	0.184604	1.05359	0.650792	0.610151	0.890675	0.661387	0.583429	0.400941	0.843005	0.848806	0.997149	0.551232	0.283952	0.80899	0.685891	0.902368	0.395418	0.132802	0.570082	0.586858	0.677002	0.803926	0.514156	0.755378	0.285732	0.992732	0.36113	0.218523	0.198397	0.143125	0.67503	0.822297	1.53601	1.32657	0.387816	-0.104776	0.354957	1.06155	0.728624	0.413581	0.667425	1.4027	1.2704
Q9UEY8	ADD3	1.07193	0.5128	0.515603	0.161394	0.382371	0.0353692	0.576736	-0.0213526	0.123058	0.247778	0.241228	0.348361	0.483527	0.339462	0.452792	0.315934	0.0795968	0.241809	0.0684797	0.297225	0.318176	0.158225	0.0997269	0.240898	0.259711	0.170558	0.214514	0.234465	0.362243	0.238035	0.464563	-0.0217605	0.362236	0.361247	0.247462	0.201199	0.166676	-0.150654	0.288978	0.119275	0.114012	0.305433	0.0716672	0.200511	0.299924	0.216008	0.0976884	0.198709
Q9Y228	TRAF3IP3	-0.289906	0.895128	0.585944	0.468504	0.58065	0.472797	0.976743	0.332908	0.462252	0.329308	0.329045	0.693702	0.252661	0.749173	0.935174	0.55958	0.303627	0.587934	0.0492435	0.22495	0.374848	0.227647	0.387529	0.43778	0.384845	0.487665	0.413979	0.492564	0.589368	0.186196	0.515153	0.00861313	0.292782	0.415781	0.268433	0.220962	0.348549	0.423783	0.208195	0.442857	0.0073048	0.510162	0.525833	0.562804	0.28805	0.294337	0.241647	0.127198
Q9BPU6	DPYSL5	-0.584063	0.57657	0.547178	0.431869	0.582568	0.289642	0.530633	0.340739	0.527362	0.407549	0.333582	0.327742	0.313338	0.46391	0.327165	0.291706	0.215013	0.292478	0.428925	0.367209	0.427236	0.450385	0.127561	0.299113	0.233327	0.302409	0.229026						0.344592	0.430202	0.218594	0.479696	0.427758	0.0477845	0.440266	0.299279	0.147455	0.365604	0.417861	0.310988	0.00870845	0.0973285	0.523682	0.400668
Q53EP0	FNDC3B	0.0143197	-0.747339	-0.462932	-0.0848889	-0.199841	-0.33241	-0.515892	-0.397715	-0.315941	-0.52641	-0.475756	-0.281861	-0.306506	-0.519922	-0.425764	-0.292675	-0.211823	-0.39632	-0.0976967	-0.199917	-0.278976	-0.294554	-0.0826309	-0.359299	-0.349217	-0.216465	-0.200929	-0.377955	-0.33263	-0.354829	-0.294995	0.375629	-0.461876	-0.367252	-0.241947	-0.0748286	-0.123408	0.215241	-0.0279003	-0.228397	-0.0117652	-0.174107	-0.130034	-0.160633	-0.226523	-0.0275914	-0.211358	-0.274807
Q01082	SPTBN1	0.713389	0.452569	0.641735	0.216914	0.337633	-0.00897946	0.816554	-0.175588	0.213492	0.253757	0.19211	0.466245	0.387457	0.443167	0.290698	0.340887	0.0388729	0.222817	0.140363	0.41055	0.326245	0.0419012	0.20798	0.420757	0.35178	0.257798	0.332326	0.108504	0.471282	0.247702	0.513122	-0.0483139	0.348138	0.441199	0.198166	0.0615793	0.178337	-0.020387	0.268599	0.0340518	0.0246869	0.557365	0.070322	0.209221	0.10525	0.173277	0.25331	0.34209
P82980	RBP5	-0.872671	0.845041	1.88354	0.232034	1.03895	-0.0562852	1.18184	-0.177185	0.381115	0.955206	0.460339	0.834476	0.8983	1.10659	0.687151	0.587334	-0.597902	0.790686	0.546282	0.531204	0.221363	0.825462	0.306356	0.816129	0.54554	0.318503	0.595734	1	0.417242	-0.0406011	0.403391	-0.305109	1.15448	1.1729	0.719154	0.194967	0.578132	0.119106	-0.564027	-0.0135465	0.163237	1.38492	-0.227583	-0.119546	-0.336192	-0.0014391	1.07684	0.760226
Q14005	IL16	-0.557346	0.875945	0.673464	0.686329	0.282049	0.617903	0.507017	0.430498	0.605519	0.558157	0.472732	0.653331	0.358956	0.704	0.284729	0.49334	0.721731	0.684564	0.278929	0.337968	0.591194	0.227647	0.639375	0.553583	0.518977	0.617849	0.447459	0.479652	0.586432	0.366695	0.505993	0.412876	0.500377	0.542705	0.638062	0.320498	0.496648	0.277804	0.240561	0.770725	0.243372	0.71277	0.656181	0.754356	0.377055	0.45406	0.141024	0.378842
Q9NTX5	ECHDC1	-0.675915	0.713444	0.274033	0.141513	0.114483	0.344723	0.287688	0.267502	0.350442	0.337213	0.311904	0.230474	0.340415	0.41092	0.437809	0.446034	0.234465	0.38194	0.315042	0.193951	0.330836	0.0637606	0.300546	0.293279	0.311074	0.365735	0.257618	0.350306	0.405076	0.448602	0.454017	0.436475	0.354029	0.269218	0.336605	0.279856	0.281653	-0.165714	0.250375	0.480925	0.394756	0.210192	0.363982	0.430727	0.890395	0.307182	-0.489864	0.239247
Q6ZVX7	NCCRP1	-0.603064	0.863825	-0.00737953	0.661415	0.398797	2.0893	0.118078	0.522886	0.178994	0.409692	0.997143	0.95642	0.34391	0.831289	1.3525	0.512435	1.87667	0.643261	0.697795	0.203062	0.411069	-0.0801299	1.01994	0.677893	0.862781	0.449548	0.611512	1.06661	0.341501	1.07725	0.189924	0.053701	0.815063	0.349622	1.39498	1.23013	0.869416	0.286682	-0.0368242	1.44726	1.80337	0.756574	0.370555	1.11966	1.57913	1.18534	-0.0435723	0.815705
Q13642	FHL1	2.27215	0.944302	1.46744	0.864262	0.939161	0.462006	2.54941	-0.484014	0.68318	0.53772	0.285219	1.76219	0.666768	1.53425	0.772376	0.306752	-0.309855	0.100527	0.742109	0.419511	0.254361	0.306541	0.235039	0.67251	0.421426	0.413611	0.863272	0.592825	0.133353	-0.166533	0.426231	-0.943527	0.753997	1.24181	0.550125	-0.0100437	0.717857	0.251971	0.386766	0.25728	-0.438168	1.06023	-0.548684	-0.127357	-0.503593	-0.0844095	0.320266	0.421102
P51608	MECP2	0.0320217	1.03717	0.897043	0.489627	0.796858	0.245019	0.911191	0.136089809730992	0.514573	0.745477	0.302678	0.675578	0.56364	0.959059	0.690767	0.534235	0.0270232	0.483301	0.469803	0.499862	0.515582	0.184651	0.393	0.483584	0.564905	0.52381	0.400153	0.459558	0.635538	0.0505768	0.707671	-0.273439	0.601895	0.664061	0.218594	0.202442	0.294807	-0.0536175	0.524573	0.415037	-0.316446	0.77444	0.544361	0.17787	0.150547	0.0811031	0.390602	0.540926
P50453	SERPINB9	0.102411	0.663043	0.557218	0.769858	0.322789	0.510988	0.411958	0.629028	0.643969	0.0989665	0.330181	0.343536	0.191907	0.577468	0.50507	0.25518	0.319501	0.711154	0.28364	0.206949	0.314704	0.240899	0.135416	0.243321	0.208915	0.366841	0.29603	0.276421	0.419443	0.373333	0.32916	0.427938	0.390026	0.45862	0.608374	0.515145	0.804013	0.161956	0.240561	0.642237	0.181434	0.627853	0.310295	0.621775	0.0273983	0.366401	-0.160953	0.172306
P55268	LAMB2	1.33909	0.56064	1.37795	0.462106	1.16977	-0.073451	1.51511	-0.269549	0.642161	0.148584	0.568217	1.06593	0.56064	0.589441	0.65974	0.335254	-0.0955361	0.216431	-0.0230836	0.441673	0.143909	-0.130435	0.397362	0.321068	0.338339	0.0709323	0.224204	-0.0409203	0.717421	-0.0494521	0.490596	-0.350281	0.876926	0.752351	0.452172	0.132425	0.514135	-0.126881	0.796511	-0.28751	-0.250493	1.03673	-0.0547195	0.465416	-0.373425	-0.165975	0.49253	0.467339
P33527	ABCC1	-0.173753	-0.557175	-0.2554	-0.426863	-0.334544	-0.345619	-0.367633	-0.416451	-0.537748	-0.290614	-0.438535	-0.439259	-0.362359	-0.486025	-0.40439	-0.40699	-0.0524674	-0.367252	-0.219057	-0.327165	-0.414557	-0.0861348	-0.241399	-0.25304	-0.349217	-0.370125	-0.324398	-0.40349	-0.31789	-0.388123	-0.452741	-0.210444	-0.308838	-0.367252	-0.306157	-0.308054	-0.297316	-0.237087	-0.317572	-0.233672	-0.212661	-0.337195	-0.342922	-0.241399	-0.223121	-0.187108	-0.174953	-0.266183
P17927	CR1	-0.430713	1.33983	0.106389	0.384163	0.552541	1.26192	-0.208108	0.676658	0.276616	0.933021	0.369372	0.546115	1.54655	0.953666	0.730832	0.865768	0.803887	0.930689	0.777608	0.212115	0.641952	1.00212	0.979782	0.926527	0.930037	1.19318	0.0941667	1.25618	0.45206	0.613747	-0.311094	0.920076	0.57289	0.624089	1.36323	0.940153	0.458901	0.155912	-0.592253	1.05943	1.10859	0.783291	0.493077	1.0417	0.610455	-0.0173646	-0.136396	0.133729
Q68EM7	ARHGAP17	0.0495091	0.645214	0.15744	0.545161	0.34217	0.654381	0.418878	0.485023	0.434318	0.236953	0.315349	0.550309	0.353187	0.673392	0.410659	0.378621	0.555362	0.593859	0.633745	0.0897452	-0.0739247	0.185898	0.407128	0.439894	0.416104	0.491726	0.326715	0.0942393	0.118528	0.228304	0.0158619	0.192465	0.292782	0.269218	0.51958	0.462159	0.543486	-0.235498	0.501131	0.535691	0.490648	0.318888	0.470819	0.598286	0.27126	0.142334	-0.17183	0.265653
P11836	MS4A1	-1.12782	1.48036	0.48016	0.641735	0.600667	1.26067	0.0792971	1.05067	0.384363	0.710256	0.591133	0.264056	0.72421	1.05788	0.434578	0.872007	1.2682	0.534513	1.06438	0.146167	0.421867	0.487248	0.755206	0.621273	0.394619	0.865629	0.349031	0.756587	0.193748	0.913832	-0.185414	0.682385	0.210753	0.269218	1.16237	1.25611	0.648754	0.153487	-0.00145506	0.964357	1.0383	0.386666	0.612488	1.14712	0.842487	0.580641	-0.136396	0.110078
Q9BQL6	FERMT1	-0.39243	-0.963548	-0.715051	-0.815104	-0.505374	-0.671819	-0.853853	-0.808415	-0.824752	-0.803448	-0.875659	-0.953238	-0.691423	-0.983648	-0.904161	-0.758006	-0.269109	-0.805497	-0.668941	-0.658492	-0.681824	-0.425468	-0.639024	-0.551682	-0.559577	-0.688373	-0.614886	-0.479041	-0.412589	-0.519279	-0.458707	-0.361336	-0.544947	-0.599913	-0.537086	-0.618961	-0.484843	-0.380808	-0.605468	-0.514787	-0.389391	-0.629689	-0.793643	-0.832308	-0.32886	-0.599418	-0.531284	-0.681794
P23458	JAK1	-0.0456876	0.574589	0.537068	0.318391	0.328516	0.347071	0.13918	0.310295	0.315703	0.227262	0.223004	0.44275	0.350874	0.471477	0.237304	0.321643	0.183333	0.350789	0.153291	0.116166	0.248307	0.0799405	0.19551	0.225051	0.191578	0.267305	0.187524	-0.0280962	0.246766	0.102107	0.267859	0.0467483	0.41729	0.269218	0.442435	0.464233	0.499749	0.431809	0.21698	0.250999	0.204497	0.306661	0.194057	0.295881	0.190642	0.138419	0.187965	0.178636
P50281	MMP14	0.521214	-0.483066	-0.518785	-0.397479	-0.435761	-0.21174	-0.301691	-0.328656	-0.554236	-0.389652	-0.272483	-0.538201	-0.293779	-0.608323	-0.518743	-0.37524	-0.17201	-0.478897	-0.507638	-0.217175	-0.242712	-0.638375	-0.229581	-0.28062	-0.322284	-0.11726	-0.349334	-0.440771	-0.532968	-0.408855	-0.490947	-0.172627	-0.387254	-0.458317	-0.361938	-0.0450198	-0.326315	-0.251475	-0.345018	-0.313339	-0.204199	-0.376084	-0.169219	-0.365236	-0.166472	-0.297681	-0.42895	-0.492881
Q9H6A0	DENND2D	-0.380672	0.393091	0.386417	0.299376	0.28794	0.348243	0.154462	0.323905	0.528341	0.412902	0.161816	0.322848	0.328705	0.288963	0.749155	0.0268088	0.16182	0.365871	0.145548	0.209534	0.48089	0.200771	0.128873	0.237256	0.338339	0.375658	0.230228	0.578921	0.355362	0.36114	0.287	0.203761	0.390026	0.249336	0.29873	0.206165	0.149665	-0.674029	0.24302	0.247218	0.111303	0.279393	0.300002	0.410369	0.349898	0.323366	-0.0378756	-0.116073
Q9Y2P4	SLC27A6	-0.827279	0.261311	1.35856	0.0506261	0.64265	0.509941	0.725539	-0.167631	0.0796361	0.669689	-0.172603	0.917989	0.284531	0.835484	1.54307	0.179231	0.297475	0.456454	0.076646	0.442772	0.752163	0.262326	0.0128494	0.285072	0.151149	-0.00428312	0.373186	0.0248271	1.08148	0.742389	1.41213	0.106812	0.682761	0.592873	0.447852	0.0491955	0.26959	-0.179403	0.986117	0.193207	0.217152	0.491921	0.36508	0.645805	0.374811	0.775568	0.53901	0.653376
Q02809	PLOD1	-0.114129	-0.74982	-0.674543	-0.55726	-0.314768	-0.557623	-0.613701	-0.355522	-0.695683	-0.534631	-0.493727	-0.55387	-0.497587	-0.673594	-0.552541	-0.351423	-0.433338	-0.676288	0.0874628	-0.297494	-0.536774	0.115695	-0.415994	-0.432816	-0.452512	-0.0186527	-0.342166	-0.140149	-0.3124	-0.190808	-0.362363	-0.10758	-0.508147	-0.47063	-0.324512	-0.422204	-0.350315	-0.200959	-0.202652	-0.341536	-0.204199	-0.368222	-0.194867	-0.326956	-0.474983	-0.313681	-0.23887	-0.172967
O43175	PHGDH	0.0160997	-0.550672	-0.734514	-0.651236	-0.64655	-0.657629	-0.509309	-0.594888	-0.552165	-0.630491	-0.497752	-0.803909	-0.4872	-0.58571	-0.670514	-0.516813	-0.72239	-0.756934	-0.646363	-0.515	-0.190793	-0.755508	-0.573535	-0.667509	-0.371132	-0.661065	-0.559799	-0.516363	-0.593813	-0.44928	-0.4667	-0.324811	-0.44951	-0.495576	-0.614019	-0.588542	-0.642306	-0.0258725	-0.420867	-0.190293	-0.253982	-0.592576	-0.462437	-0.592872	-0.474983	-0.66861	-0.521314	-0.283482
P29350	PTPN6	-0.589467	0.844218	0.0940292	0.319571	0.0755071	0.8475	0.233773	0.822815	0.506646	0.35178	0.659581	0.424588	0.47399	0.607215	0.214878	0.309053	0.774953	0.778599	0.625419	0.0426733	0.139991	0.508324	0.590687	0.448318	0.449828	0.475413	0.300618	0.311596	0.289507	0.464233	0.0665868	0.681487	0.456149	0.211301	0.5471	0.635079	0.69999	0.27669	0.492887	0.811416	0.616353	0.379679	0.336269	0.698011	0.475619	0.379728	-0.0307861	0.0408803
Q96SI9	STRBP	-0.194188	0.549585	0.367143	0.1836	0.231591	0.450043	0.389825	0.486032	0.399425	0.494948	0.279352	0.406195	0.380668	0.600329	0.419403	0.259945	0.27761	0.255579	0.182591	0.0784741	0.223833	0.0583267	0.469565	0.520007	0.456065	0.397467	0.314293	0.141671	0.403965	0.481745	0.323377	0.333972	0.370397	0.368178	0.349398	0.445456	0.220305	0.200049	0.169925	0.323425	0.322807	0.354957	0.28152	0.52144	0.743357	0.488301	0.194029	0.153147
P25713	MT3	-0.846559	2.175	0.26671	1.3278	0.765957	1.62033	1.42919	0.474892	0.402632	0.0183785	1.70011	1.27803	0.61757	2.00671	1.79313	0.99143	1.07457	0.506519	1.09217	-0.825767	1.3118	0.472003	-0.265331	-0.146125	0.278601	-1.07911	-0.132857	2.52023	1.21291	1.26446	0.402294	0.0383605	2.40741	0.627944	1.59183	2.26446	1.15558	-0.39139	-0.551184	0.809707	1.49533	-0.100621	0.647187	1.42593	2.10593	1.5122	0.225159	0.586392
Q96RU3	FNBP1	-0.34825	0.833486	0.175802	0.408767	0.200697	0.711985	0.168215	0.676658	0.54875	0.205217	0.342613	0.321621	0.619494	0.403027	0.380752	0.329598	0.416931	0.619256	0.227291	0.014858	0.227531	0.230065	0.241118	0.216445	0.289119	0.310478	0.314293	0.296949	0.284686	0.277498	0.165569	0.351005	0.459432	0.323712	0.451093	0.623988	0.350841	0.142525	0.284208	0.71523	0.193011	0.162142	0.539508	0.547186	0.398198	0.385245	-0.204961	-0.198991
P05186	ALPL	-0.658774	0.25761	-0.155278	0.670692	0.266619	-0.262736	-0.183446	0.210026	0.363668	0.260899	0.534133	0.581381	0.285743	0.397363	0.322511	0.0490045	-0.0923014	0.230444	0.118117	-0.053242	0.337695	-0.00425783	0.147119	0.100968	0.0923089	0.816288	0.422422	-0.00837156	0.189885	0.346595	0.0679707	0.20501	0.0888766	0.172237	0.37009	0.737252	0.944176	-0.210297	0.780513	0.128898	-0.0236271	0.0240957	0.210026	0.821625	-0.186212	0.0633171	-0.019515	-0.150574
Q6UWY5	OLFML1	2.30637	0.380668	1.69181	0.373975	0.776052	-0.236134	1.42232	-0.418338	0.0444797	0.514004	0.437339	0.823256	0.891152	0.805859	0.395229	1.01629	-0.296765	-0.109664	0.309278	0.58297	0.00144053	0.283439	0.446598	0.461904	0.617784	0.665364	0.649767	0.151725	0.665517	0.0602085	0.720047	-0.488887	0.519374	1.42799	0.513393	0.121952	0.326593	-0.149157	0.306723	-0.57377	-0.32927	1.3709	-0.418338	0.0727093	-0.653533	-0.46628	0.38743	0.822998
P21854	CD72	-0.359746	0.44065	0.379644	0.706316	1.09513	0.643916	-0.101955	1.01616	0.499674	0.170241	0.316495	0.501327	0.152594	0.687386	0.334118	0.27179	1.17329	0.653698	0.492362	0.0236998	0.488101	0.456594	0.754356	0.970327	0.539679	0.829986	0.444353	0.156726	0.229309	0.417894	-0.340167	0.855496						0.39636	0.220729	0.77248	1.03187	0.407424	0.465712	1.24475	0.723216	0.244213	0.287743	0.0212895
Q15847	ADIRF	1.3031	0.501371	0.816579	0.225753	0.64173	-0.175905	1.13568	-0.305769	0.636724	0.244178	0.194606	0.819785	0.632887	0.786055	1.23669	0.392792	-0.184011	0.234242	-0.263034	0.549687	0.217649	-0.200359	0.175333	0.488698	0.457102	-0.118807	0.375362	-0.0125756	0.548726	-0.0318042	1.16104	-0.511286	1.04002	0.894343	0.311862	0.463196	0.227806	-0.219696	0.252818	-0.0565236	-0.490709	0.0854962	0.294252	-0.0645215	0.856223	0.5036	0.226343	1.12851
O43592	XPOT	-0.0550014	-0.389183	-0.563773	-0.294586	-0.546715	-0.336171	-0.616056	-0.427811	-0.609162	-0.58283	-0.432745	-0.487882	-0.362359	-0.535007	-0.35696	-0.344174	-0.247359	-0.199033	-0.186117	-0.323422	-0.197388	-0.270423	-0.170284	-0.305192	-0.285402	-0.241527	-0.301623	-0.124899	-0.297864	-0.202277	-0.277314	-0.131039	-0.346558	-0.390459	-0.324512	-0.302753	-0.300909	-0.00947809	-0.2942	-0.130032	-0.103202	-0.346819	-0.13468	-0.312636	-0.437041	-0.452437	-0.495709	-0.25079
P98194	ATP2C1	-0.248715	-0.601298	-0.533626	-0.448798	-0.382393	-0.289838	-0.618416	-0.454671	-0.440673	-0.559577	-0.520088	-0.453885	-0.366161	-0.502874	-0.473526	-0.393831	0.0135749	-0.357691	-0.245961	-0.222392	-0.123305	0.0919575	-0.30553	-0.275408	-0.336586	-0.335535	-0.27067	-0.352864	-0.38544	-0.271351	-0.312894	-0.195528	-0.263034	-0.242361	-0.217729	-0.112977	-0.230691	-0.421801	-0.297771	-0.639929	-0.536712	-0.549709	-0.309267	-0.212863	-0.135758	-0.104373	-0.242141	-0.539919
Q9UKT9	IKZF3	-0.462583	1.03645	0.540108	0.717103	0.592122	0.55227	0.221953	0.886876	0.472462	0.0694405	0.0669196	0.247363	0.357804	0.536826	0.404066	0.457488	0.763394	0.586944	0.535461	0.12578	-0.014485	0.523192	0.607727	0.364002	0.259711	0.516852	0.242201	0.0877083	0.47022	0.390887	-0.120925	0.56758	0.236493	0.290047	0.616094	0.619342	0.529391	-0.0410662	0.553598	0.217891	0.114012	0.31767	0.197758	0.967367	0.417946	0.443522	0.15228	0.149284
Q9NVA2	SEPTIN11	0.729752	0.402059	0.312476	0.145511	-0.0071955	0.226011	0.263547	0.129646	0.144928	0.196552	0.259224	0.194752	0.118994	0.305993	0.411755	0.0337817	0.0881758	0.221542	0.107528	0.178198	0.179979	-0.0156739	0.13411	0.226276	0.228477	0.267305	0.267025	0.129005	0.224282	0.216046	0.28343	0.206259	0.291554	0.322523	0.129704	0.128507	0.121754	-0.347801	0.0570309	0.172087	0.0333	0.0940582	0.104895	0.336198	0.134722	0.259915	0.0728925	0.0873787
Q7LDG7	RASGRP2	-0.423457	0.835142	0.398752	0.191356	-0.143257	0.537955	0.399186	0.567429	0.55549	0.194067	0.367161	0.645511	0.680654	0.810981	0.620468	0.792837	0.320715	0.538615	0.573467	0.139403	0.0866996	0.268221	0.322502	0.445165	0.30187	0.405024	0.162541	0.197333	0.291911	0.269217	-0.0101855	0.154161	0.448461	0.293692	0.568147	0.656101	0.648754	-0.25953	-0.091559	0.819078	0.971899	0.635693	0.912625	0.645805	0.260363	0.202322	0.0328522	0.229524
Q99584	S100A13	1.1599	0.339248	0.859402	0.457825	0.483375	-0.162485	0.677303	-0.194867	0.142372	0.468457	0.352706	0.461799	0.157898	0.62089	0.586904	0.276501	0.0329602	0.291263	0.0588937	0.716207	0.801785	0.204465	0.148413	0.836329	0.523933	0.675218	0.803926	0.134085	0.483955	0.322786	0.720927	0.0702522	0.390026	0.959273	0.400583	0.176108	0.380308	0.107879	0.477301	-0.186878	-0.33665	0.249046	0.505075	0.439213	0.223432	0.634447	0.322482	0.605312
O95865	DDAH2	1.60639	0.749024	0.892292	0.31366	0.541734	0.14062	0.975179	-0.111597	0.284751	0.60568	0.4257	0.710664	0.645214	0.903398	0.438884	0.653112	0.117807	0.335547	0.201385	0.439472	0.45694	0.0812807	0.275884	0.547714	0.603809	0.418953	0.554079	0.361178	0.617438	0.245291	0.668981	-0.252705	0.592955	0.789826	0.431538	0.250108	0.234027	0.422777	0.220729	0.0486099	0.020361	0.392462	0.245024	0.268759	0.276077	0.261115	0.24749	0.714776
Q14643	ITPR1	0.19017	0.466529	0.357983	0.0815622	0.673579	0.316248	0.374483	0.290791	0.305459	0.19531	0.250854	0.337482	0.315713	0.522326	0.264248	0.299827	0.39174	0.210016	0.653897	0.188719	0.151715	0.256406	0.280614	0.269705	0.284453	0.409324	0.298326	0.262571	0.235568	0.133729	0.263034	0.145075	0.246661	0.292478	0.431538	0.497023	0.429928	0.42177	0.324253	0.341273	0.287241	0.291852	0.325033	0.491152	0.262792	0.275447	0.263727	0.584486
P18564	ITGB6	0.0372902	-0.882366	-0.67925	-0.466996	-0.5115	-0.593192	-0.728786	-0.46829	-0.677507	-0.730813	-0.752749	-0.505186	-0.667772	-0.739459	-0.827163	-0.852561	-0.340229	-0.223136	-0.817409	-0.390359	-0.242712	-0.435016	-0.599375	-0.581385	-0.641546	-0.744589	-0.568138	-0.416429	-0.70449	-0.52544	-0.594418	-0.425635	-0.598552	-0.538137	-0.386796	-0.24909	-0.239283	-0.434512	-0.822339	-0.271147	-0.383647	-0.990917	-0.937775	-1.04072	-0.944313	-0.917538	0.134732	-0.786418
Q15293	RCN1	0.628666	-0.660752	-0.616966	-0.424885	-0.253591	-0.489012	-0.686092	-0.550752	-0.560468	-0.670692	-0.62842	-0.509544	-0.570271	-0.44678	-0.321928	-0.237904	-0.468553	-0.483049	-0.794886	-0.18456	-0.190793	-0.421666	-0.238013	-0.423179	-0.193052	-0.10188	-0.123609	-0.372542	-0.274551	-0.259322	-0.0713321	-0.1453	-0.431157	-0.303455	-0.381022	-0.418378	-0.244464	-0.421801	-0.107139	-0.582717	-0.133408	-0.476042	-0.452735	-0.214526	-0.31069	-0.183836	-0.283673	-0.295716
Q8WYJ6	SEPTIN1	-0.505351	1.06567	0.415405	0.521769	0.109169	1.25005	0.216668	1.41839	0.739222	0.122683	0.502248	0.639618	0.256374	0.940483	0.624255	0.184254	0.610994	0.841371	0.685388	0.0614005	0.381502	0.488258	0.425397	0.376195	0.436223	0.431692	0.374275	0.572387	0.417242	0.367803	0.285811	0.335114	0.645779	0.461863	0.566155	0.57971	0.413577	-0.0369066	0.167337	1.21079	0.548875	0.405133	0.481991	0.688254	0.582534	0.594044	-0.147089	0.0792813
P13765	HLA-DOB	-1.12782	1.302	0.378512	0.242027	0.528857	0.86808	0.957863	0.857542	0.740068	0.707645	0.670381	0.500244	0.675116	0.894579	1.19082	0.393876	0.985531	0.782063	0.688056	0.570956	0.390326	0.277605	0.612425	0.558455	0.698907	1.00498	0.390503	-0.0756857	0.207823	0.229524	-0.106804	0.335114	0.226252	0.505472	0.601585	0.437031	0.237747	0.810629	0.193009	0.793376	1.06235	0.557365	0.575037	0.815119	1.15055	0.466606	0.143533	0.433859
O00534	VWA5A	0.700163	0.143264	0.425306	0.338323	0.175497	0.0840361	0.408486	0.0837176	0.307742	0.53674	0.25325	0.450624	0.262542	0.502412	0.562443	0.320503	0.156391	0.510701	-0.0584167	0.674708	0.449571	0.559225	0.358741	0.251768	0.33383	0.0736441	0.214514	0.26373	0.456353	0.603432	0.263034	0.476348	0.515174	0.742606	0.514426	0.194967	0.270801	0.0698108	0.38454	0.228159	0.138169	0.247768	0.112757	0.15229	0.00436079	0.427569	0.310251	0.30206
Q02548	PAX5	-0.465064	0.986648	0.213109	1.04279	0.587353	1.36861	0.931494	1.58732	0.661924	0.590642	0.470674	0.86173	0.419829	1.36523	0.431339	0.400365	0.95615	0.597795	0.523562	0.12578	0.222598	0.484212	0.589735	0.626851	0.404327	0.675218	0.28334	0.413297	0.299101	0.500059	-0.139971	0.626591	0.308642	0.40234	0.909445	1.05196	0.743376	0.729117	-0.0146171	0.641277	0.760788	0.719241	0.489056	1.35538	0.762363	0.468686	-0.211358	0.00713148
Q5TEC6		-0.605799	0.322814	0.565199	0.253187	0.341037	-0.00298695	0.498333	0.160316	0.369143	0.390283	0.288728	0.238293	0.191907	0.393954	0.0599425	0.283539	0.462734	0.401214	0.312739	0.476438	0.749593	0.336031	0.586873	0.72892	0.684814	0.646363	0.612434	0.46259	0.729889	0.390887	0.682596	0.193725	0.270529	0.361247	0.248704	0.589246	0.551479	-0.0606379	0.495984	0.120654	0.212103	0.439133	0.40831	0.57537	0.411393	0.391838	0.332412	0.65882
P20273	CD22	-0.975033	0.896715	0.378512	0.597665	0.700329	1.07415	-0.0904459	1.04109	0.580249	0.212603	0.652336	0.466245	0.778592	1.16577	1.09992	0.684467	0.848334	0.378512	0.525552	0.0855288	0.220126	0.308831	0.456038	0.301439	0.258522	0.545461	0.274039	0.233282	0.318099	0.229524	-0.320117	0.448131	0.249192	0.392176	0.881693	0.979842	0.580087	-0.0286231	-0.0488093	0.667924	0.81674	0.464668	0.339623	0.649467	0.346467	0.160465	0.0781482	0.385424
Q96QD8	SLC38A2	-0.767875	-0.907075	-0.479257	-0.336725	-0.406926	-0.339943	-0.487582	-0.435434	-0.655105	-0.468173	-0.544856	-0.416571	-0.76229	-0.692798	-0.565422	-0.710623	-0.0746388	-0.344412	0.395585	-0.367057	-0.50166	-0.224993	-0.0902441	-0.477996	-0.510109	-0.426488	-0.335032	-0.473236	-0.319724	-0.468935	-0.311094	0.0564728	-0.393163	-0.599913	-0.459985	-0.426041	-0.389947	-0.342657	-0.0931094	-0.328309	-0.0751574	-0.0152668	-0.48204	-0.298458	-0.49536	-0.407863	0.0165196	-0.515186
O75475	PSIP1	-0.272419	0.653687	0.41209	0.361425	0.576805	0.197672	0.570535	0.181652	0.355967	0.151149	-0.0215653	0.628753	0.153921	0.851315	0.10806	0.107017	0.0240455	0.31058	0.057519	0.155583	0.206451	0.0718732	0.242331	0.135288	0.221172	0.329889	0.166316	0.45652	0.409512	0.129814	0.315243	-0.106029	0.380822	0.333188	0.262297	0.25131	0.518219	-0.312177	0.394532	0.252258	-0.20927	0.459155	0.20022	0.278251	0.0570874	0.121329	0.106717	0.0588365
P31146	CORO1A	-0.272419	1.02053	0.525864	0.619868	0.263034	0.902009	0.468631	0.75745	0.716207	0.222392	-0.0597263	0.570065	0.410971	0.624774	0.523435	0.00993498	0.80995	0.721113	0.622633	0.144817	0.32164	0.449347	0.472669	0.229945	0.246579	0.333288	0.157493	0.730831	0.593272	0.381039	0.146046	0.351005	0.640004	0.336725	0.716464	0.563354	0.661735	0.171574	0.534648	0.903991	0.341422	0.631778	0.501087	0.722553	0.442793	0.461392	0.106717	0.142823
Q7Z7G0	ABI3BP	1.10409	0.169761	1.46424	0.242027	0.887331	-0.353223	1.06907	-0.507927	0.283591	0.0909737	-0.314456	0.460685	0.675116	0.303573	0.786808	0.596782	0.0824622	0.0725125	0.0170735	0.672835	0.558295	0.170869	0.147119	0.181499	0.504006	0.825166	0.716514	0.49454	0.632695	-0.174579	1.03863	-0.308671	0.331514	0.97978	0.135088	0.0422695	0.398147	0.244016	-0.102447	0.051504	-0.294724	0.649313	-0.00282881	0.136721	-0.275022	0.423285	0.654341	0.858129
Q13308	PTK7	0.997299	-0.364259	-0.0848889	-0.294586	-0.180189	-0.544507	0.0952227	-0.563225	-0.469702	-0.256221	-0.318009	0.0091697	-0.406694	-0.20014	-0.423808	-0.492565	-0.548304	-0.402205	-0.282052	-0.259455	-0.29657	-0.458192	-0.42752	-0.247928	-0.302847	-0.199995	-0.227101	-0.321233	-0.155111	-0.300991	-0.22046	-0.478819	-0.202987	-0.237092	-0.416021	-0.380658	-0.380411	-0.132788	-0.179409	-0.401617	-0.424344	-0.341037	-0.237544	-0.359705	-0.325207	-0.235396	-0.17183	-0.164929
Q14019	COTL1	-0.0928696	0.799953	0.475932	0.396517	0.253432	0.795155	0.40268	0.448212	0.625787	0.327041	0.38803	0.375797	0.376124	0.468239	0.678982	0.176713	0.40439	0.644213	0.284815	0.0571004	0.298389	0.309974	0.0590084	0.189059	0.154988	0.295456	0.203533	0.385877	0.176934	0.286905	0.178438	0.19624	0.390026	0.498119	0.424961	0.362252	0.405882	0.1547	0.130612	0.592434	0.0131221	0.419965	0.157785	0.426465	0.113348	0.251481	0.047663	-0.0673185
Q96IU4	ABHD14B	0.313991	0.776007	0.536053	0.243271	-0.371209	0.454405	0.588035	0.0540814	0.292839	0.5764	0.524244	0.599707	0.172384	0.592418	0.245932	-0.135796	0.354296	0.722015	-0.214068	0.233868	0.882179	0.18963	0.474734	0.314171	0.541635	0.227678	0.191234	-0.0153852	0.500683	0.523127	0.728823	0.128048	0.749534	0.698379	0.561165	0.00428312	0.127112	0.249702	-0.0219816	0.75572	0.412472	0.557365	0.582606	0.40388	0.645311	0.296681	0.0886026	0.473531
O60279	SUSD5	-0.217006	0.910921	0.599609	0.814069	0.736966	0.292081	0.364961	0.406179	0.538096	1.06876	0.89725	1.02357	0.448246	0.871067	0.790182	0.31822	0.00151464	0.629867	-0.179618	0.41055	0.561228	0.194592	0.313298	0.81287	0.177808	0.849105	0.696638	0.220205	0.350757	0.363364	0	-0.0844963	0.0545591	0.706605	0.52369	0.387612	0.402572	1.62226	-0.206003	-0.128394	-0.210965	0.511228	0.37383	0.378732	-0.5476	0.0341146	0.141024	0.399584
Q13315	ATM	0.0125375	0.567631	0.465308	0.418713	0.127683	0.501535	0.558053	0.424193	0.626702	0.210145	0.363838	0.331402	0.0929248	0.415411	0.451727	0.375331	0.0995357	0.349622	0.118117	0.1596	0.114923	0.0473971	0.378732	0.359542	0.248975	0.438019	0.28218	0.210619	0.453134	0.276318	0.275067	0.232232	0.315904	0.272916	0.383722	0.169766	0.356554	0.0698108	0.0429832	0.421763	0.240895	0.449179	0.327288	0.449752	0.18681	0.263514	0.270629	0.128507
Q9HAV4	XPO5	-0.255141	-0.268657	-0.347923	-0.357322	-0.199841	-0.291663	-0.438816	-0.232555	-0.378794	-0.417886	-0.376088	-0.368276	-0.332302	-0.412548	-0.277092	-0.181902	-0.220625	-0.270789	-0.366255	-0.392317	-0.321568	-0.203619	-0.279186	-0.460148	-0.425509	-0.349998	-0.338595	-0.418287	-0.279898	-0.259322	-0.207009	0.0798201	-0.340837	-0.299789	-0.178803	-0.187548	-0.180183	-0.0819066	-0.241669	-0.207488	-0.14308	-0.360402	-0.16446	-0.179999	-0.405847	-0.375781	-0.352714	-0.340275
Q96NY7	CLIC6	0.406467	0.61757	0.749863	0.379644	-0.185077	-0.147534	0.649137	0.162843	0.373508	0.883752	0.622986	0.853268	0.208615	0.590434	0.73784	-0.0850615	-0.315502	0.511745	0.241889	0.103711	0.846555	0.696728	0.128873	0.898365	0.921049	0.0695745	0.362257	0.5545	0.256648	0.911554	0.43591	0.214969	1.19902	0.953908	0.845208	0.479696	0.292424	0.293305	0.0901978	0.182686	0.493772	0.103983	0.65259	-0.133637	0.995626	0.698779	0.700227	0.34209
P14921	ETS1	-0.165659	0.568627	0.426402	0.407658	0.0904153	0.52038	0.293974	0.661551	0.544885	0.453989	0.15029	0.298122	0.328705	0.46391	0.606179	0.588282	0.248565	0.502325	0.508549	-0.0501461	0.238567	0.42422	0.278251	0.325648	0.210145	0.425336	0.209644	0.561116	0.248005	0.239247	0.0343856	0.155455	0.337473	0.440103	0.371231	0.54681	0.474749	-0.222842	0.438121	0.438442	0.209572	0.270608	0.121876	0.42219	0.240784	0.187241	-0.0237314	-0.0688174
Q8WU79	SMAP2	-0.21283	0.548575	0.28374	0.107756	-0.135352	0.340016	0.390998	0.245024	0.183973	0.626105	0.620204	0.389906	0.327529	0.442067	0.627088	0.237169	0.366102	0.449936	-0.0230836	0.155583	0.182521	0.272921	0.556967	0.485631	0.347313	0.648183	0.323338	0.169152	0.431488	0.375539	0.0498759	0.208753	0.469235	0.421345	0.503021	0.292753	0.516179	0.030711	0.281818	0.813122	0.41906	0.364425	0.219766	0.256807	0.254273	0.189765	-0.0521598	0.159561
Q8IZQ5	SELENOH	-0.713768	0.410971	0.34992	0.206745	0.411804	0.359915	0.501595	0.291945	0.455062	0.484817	0.294557	0.272966	0.58447	0.509781	-0.0717015	0.69242	0.205845	0.497066	0.38576	0.214691	0.536599	0.32476	0.230157	0.492776	0.428843	0.389871	0.330084	0.0316484	0.314556	0.0339141	0.287	0.0453537	0.427383	0.479038	0.285478	0.31591	0.265952	0.0646583	0.052831	0.348351	0.116716	0.427888	0.472857	0.436037	0.179116	0.0959833	0.393767	0.128507
Q9Y2D5	AKAP2	0.429357	0.484583	0.215647	0.12	0.408563	0.328181	0.358977	0.510044	0.476526	0.499987	0.237601	0.36274	0.218802	0.692945	0.0821383	0.357656	0.413521	0.190599	0.235824	0.226228	0.32164	0.0363842	0.274699	0.159861	0.143441	0.321928	0.0728719	-0.0295155	0.251715	0.102107	0.169442	0.263754	0.114089	0.280283	0.303519	0.343218	0.365649	0.160749	0.557556	0.20235	0.186591	0.289369	0.0996299	0.454992	0.243246	0.411437	0.0178877	0.015643
Q9Y617	PSAT1	-0.296519	-0.831552	-1.00886	-0.546469	-0.901517	-0.749954	-1.15234	-0.79855	-0.827254	-0.988662	-0.736015	-1.09997	-0.860752	-1.3182	-0.971145	-0.834671	-0.552743	-0.423989	-0.0333	-0.481251	-0.495551	-0.142899	-0.381958	-0.545395	-0.52641	-0.579982	-0.436348	-0.286881	-0.694935	-0.811292	-0.916894	-0.488887	-0.354221	-0.478897	-0.40426	-0.466958	-0.468587	-0.0847662	-0.382444	-0.380011	-0.377926	-0.418078	-0.728981	-0.777198	-0.667339	-0.654956	-0.578056	-0.595006
Q12912	IRAG2	-0.440444	0.463319	0.0633621	0.563208	0.526866	0.800304	0.31638	0.780666	0.385445	0.610348	0.515286	0.140149	0.309768	0.314434	0.425926	0.27061	0.464932	0.330824	0.714464	0.0742246	0.197681	0.42422	0.365435	0.397017	0.165175	0.579249	0.293731	0.453475	0.245526	0.559478	-0.0974658	0.571461	0.161888	0.311779	0.792528	0.997138	0.375813	0.738854	0.0514282	0.342455	0.453695	0.284389	0.151438	0.754356	0.270054	0.227111	0.0382555	-0.0598472
Q9BW30	TPPP3	0.643712	0.47399	1.58937	-0.27308	-0.64655	-1.55543	1.02818	-0.959594	-0.0270736	1.24177	0.281702	1.52336	1.0825	0.512928	0.622362	-0.0880861	-1.03995	0.743495	-0.559427	-0.19478	1.69009	0.317955	1.05211	0.94376	1.34675	-0.159626	0.304048	1.09749	-0.0941883	1.51514	1.17266	-1.12318	1.56884	1.4029	0.490476	-0.213839	-0.125	-0.998651	-0.551184	-0.188584	0.0700406	-0.115351	0.106209	-0.682093	1.59656	0.446692	0.239303	-0.123842
P15391	CD19	-0.497711	1.16384	0.098161	0.778466	0.479261	1.27183	0.364961	1.47337	0.760211	0.803692	0.732678	0.518554	0.743742	1.15372	0.630857	0.903564	1.35903	0.618287	1.21193	-0.114979	-0.922832	0.688838	0.962223	0.510987	0.409692	0.566791	0.203533	0.537348	0.189885	0.552671	-0.291441	1.08932	0.505679	0.460783	1.13105	1.64243	0.735505	0.851591	0.0723271	1.16141	0.956132	0.387827	0.0943453	0.905169	0.721451	0.442464	0.0755228	0.129814
Q07065	CKAP4	0.274383	-0.860752	-0.817697	-0.234465	-0.341803	-0.137653	-0.365649	-0.673839	-0.655105	-0.663914	-0.82422	-0.654049	-0.876932	-0.668832	-0.855888	-0.883756	-0.280108	-0.734489	-0.507638	-0.506488	-0.493521	-0.590642	-0.408361	-0.585679	-0.626092	-0.489138	-0.444002	-0.751414	-0.53723	-0.700261	-0.551285	-0.25786	-0.656592	-0.487213	-0.462015	-0.37138	-0.532625	-0.410994	-0.226276	-0.521223	-0.332955	-0.418078	-0.454671	-0.460687	-0.481066	-0.417437	-0.374088	-0.388123
P62805	H4C1	-0.343678	0.439562	0.416509	0.164024	0.0340475	0.211911	0.424618	0.181652	0.117864	0.10427	0.308452	0.255091	0.25761	0.326406	0.22738	0.403599	0.343587	0.389907	0.0941824	0.306916	0.370396	0.156955	0.313298	0.209027	0.280945	0.443271	0.108627	0.104628	0.54369	0.353326	0.514138	0.221158	0.22368	0.222817	0.166972	-0.0613384	0.307841	-0.5622	0.38454	0.330591	0.286041	0.589006	0.336269	0.393	0.214677	0.155308	-0.326435	0.318206
Q9H4M9	EHD1	-0.314303	0.381802	-0.0524674	0.14817	0.107838	0.529711	-0.100305	0.493077	0.16143	0.290282	0.173251	0.288112	0.331054	0.321629	0.308459	0.319362	0.329184	0.337902	0.364795	0.100929	0.298389	0.428438	0.242331	0.23604	0.170241	0.343436	0.285655	0.551655	0.270125	0.228304	0.110226	0.358886	0.11131	0.144248	0.329579	0.489914	0.378062	0.19652	0.268599	0.27596	0.273978	0.300509	0.206357	0.48911	0.173963	0.307182	-0.0265491	0.145411
P09326	CD48	-0.289906	0.741978	0.491722	0.301767	0.400973	0.540009	0.426908	0.533663	0.390838	-0.0759489	0.124341	0.337482	0.412081	0.57947	0.579122	0.518413	0.398654	0.511745	0.0492435	0.546623	0.511543	0.265866	0.394092	0.381704	0.387023	0.576384	0.591061	0.665672	0.293112	0.0464291	0.210119	0.129365	0.472488	0.479038	0.417249	0.335306	0.437495	-0.0762042	0.814815	0.619014	0.239655	0.49731	0.674889	0.738112	0.57278	0.661981	-0.0407211	0.207404
P27361	MAPK3	0.319768	0.213717	0.192645	0.00587657	0.143364	0.117427	0.16273	-0.110071	0.0321077	0.0735025	-0.151845	0.286856	0.223868	0.327598	0.344484	0.424972	0.0896007	0.191901	0.076646	0.131245	0.330836	0.0772564	0.143229	0.319921	0.384845	0.208066	0.395872	0.31719	0.20272	0.233178	0.439122	0.053701	0.52147	0.56901	0.251185	0.231961	0.135112	0.0373017	0.062612	0.223034	0.0616446	0.300509	0.432593	0.241118	0.303467	0.267104	-0.0899745	0.339832
P48426	PIP4K2A	0.218275	0.639538	0.128105	0.165338	0.350075	0.26378	-0.0693131	0.192822	0.219566	-0.0229459	-0.0567548	0.0526864	0.173694	0.223887	0.419403	0.12149	0.0314782	0.548818	0.523562	0.206949	0.292517	0.193353	0.0465653	0.0548192	0.239365	0.273215	0.193702	0.373043	0.122587	0.107426	0.424071	0.151571	0.290326	0.232977	0.178749	0.44125	0.188624	0.231426	0.351865	0.161411	-0.152817	0.101155	-0.162877	0.131494	0.0458492	0.189765	-0.147089	-0.120729
P08133	ANXA6	0.212076	0.695319	0.209294	0.0661771	0.121098	0.537955	0.179124	0.214904	0.181485	0.130502	0.289896	0.275501	0.277239	0.393954	0.267884	0.458525	0.357848	0.537591	0.334468	0.182153	0.0412024	0.0852938	0.406046	0.314171	0.352894	0.4061	0.277534	0.331634	0.477632	0.277498	0.387961	0.413957	0.258016	0.211301	0.398346	0.306692	0.306661	0.0503934	0.336974	0.391247	0.465411	0.321321	0.123174	0.271138	0.248157	0.050874	-0.136396	0.114047
P35611	ADD1	0.759809	0.623333	0.256887	0.0146468	0.460606	0.00149116	0.549672	-0.103983	0.146204	0.105593	-0.0807005	0.24607	0.23771	0.320432	0.105353	0.276501	0.109403	0.225364	0.218707	0.369523	0.361449	0.164561	0.0171073	0.295615	0.0503317	0.120294	0.270536	0.181472	0.467032	0.154432	0.375721	-0.00432593	0.32313	0.322523	0.140451	0.171037	0.123095	0.117863	0.343866	-0.0848435	-0.0582835	0.138883	0.134803	0.210461	0.163603	0.0946369	0.365029	0.293919
P01730	CD4	-0.252996	0.890356	1.05347	0.416509	0.461648	0.416901	0.788334	0.115369	0.754365	0.33044	0.468613	0.582405	0.463319	0.486494	0.6252	0.463698	0.461634	0.593859	-0.368101	0.619396	0.483985	-0.0387806	0.502332	0.329074	0.586858	0.630796	0.647968	0.825721	1.14071	0.427495	1.03792	0.224859	0.751321	0.263034	0.355175	-0.0187085	0.359972	0.153487	0.691462	0.456023	-0.14308	0.722006	0.691609	0.333924	0.253052	0.185977	1.52753	1.39307
Q9Y2S2	CRYL1	0.9982	0.664907	0.559217	0.332489	0.174225	0.174063	0.656962	-0.0561879	0.384363	0.462274	0.37158	0.438231	0.391966	0.564384	0.439959	0.407899	0.171271	0.248084	0.274202	0.43506	0.388125	0.390021	0.210461	0.399191	0.340588	0.257798	0.487239	0.529658	0.0448842	0.100774	0.340655	-0.0423708	0.121015	0.0753385	0.125654	0.455918	0.272011	0.188252	0.199356	0.37632	-0.0295948	0.231044	0.11145	0.212937	0.222184	0.191026	0.268332	0.32507
P04066	FUCA1	0.278838	0.0663757	0.282531	0.373975	0.586397	0.88191	0.0558143	0.416803	0.288223	0.682157	0.334714	0.589555	0.322814	0.358245	0.70156	0.169134	0.335203	0.329641	0.152003	0.723461	0.179979	0.0812807	0.439213	0.594956	0.197793	1.13595	0.606889	0.196119	0.296708	0.963071	0.432691	0.513133	-0.0303736	0.0907836	0.724521	0.286905	0.532423	-0.123937	-0.20098	0.225599	0.614441	0.31401	0.11145	0.319057	0.0626738	0.0646931	0.156013	0.197463
Q5SSJ5	HP1BP3	-0.0814044	0.684334	0.75336	0.276466	0.403146	0.213198	0.918533	0.0321388	0.335976	0.4467	0.238811	0.514267	0.157898	0.762453	0.193374	0.171665	0.0952862	0.337902	-0.100763	0.138047	0.265195	0.102556	0.176602	0.257772	0.23816	0.231326	0.23383	0.229727	0.618397	-0.128524	0.23374	-0.294475	0.451761	0.496012	0.152446	0.118005	0.349695	-0.0948199	0.208195	0.214021	-0.10163	0.599067	0.0154601	0.149707	0.0556874	0.13187	0.368251	0.213582
P36402	TCF7	-0.345962	0.231435	0.361425	0.13214	0.374642	0.174063	0.305221	0.387937	0.654769	0.263272	0.319929	0.453986	0.589386	0.45848	0.579122	0.541102	0.142729	0.448846	0.469803	0.322525	0.506479	0.178403	0.365435	0.084848	0.106915	0.221578	0.221788	0.366584	0.409512	0.260888	0.414312	-0.146893	0.596935	0.460783	0.396106	0.217277	0.419048	0.378823	0.109199	0.0871984	-0.370333	0.315231	0.69772	0.174062	-0.0413493	0.101356	0.435316	0.138933
P17252	PRKCA	0.8232	0.815978	0.575115	0.429684	0.184367	0.192459	0.532761	0.0349	0.355967	-0.234298	0.0421871	1.02432	0.485638	0.722239	0.615721	0.262322	0.197939	0.30938	0.210072	0.332048	0.188857	0.056965	0.193004	0.266135	0.37171	0.329889	0.498263	0.601103	0.411725	-0.156936	-0.0531657	-0.14053	0.52147	0.191901	0.29873	0.35668	0.306661	-0.0480257	0.349584	0	-0.275095	0.227157	0.286163	0.241118	0.150547	0.256306	0.711262	0.401751
P52566	ARHGDIB	-0.465064	0.746385	0.248237	0.280108	0.132929	0.676019	0.214019	0.550163	0.52932	0.126598	0.306145	0.266607	0.322814	0.422121	0.380752	0.180488	0.533542	0.554905	0.778442	0.0939492	0.435786	0.386773	0.434976	0.428229	0.443565	0.416818	0.395872	0.656875	0.508974	0.410383	0.215124	0.423651	0.409391	0.246831	0.536968	0.623988	0.496648	0.308641	0.145152	0.490554	0.193011	0.261768	0.352961	0.461256	0.227168	0.20482	-0.187512	-0.0643253
Q12765	SCRN1	0.593333	0.763014	-0.0678154	0.459967	0.579689	0.379544	0.373296	0.293099	0.533227	0.4838	0.412895	0.488271	0.57756	0.722239	0.610958	0.583538	0.115011	0.503375	0.56865	-0.0240957	0.398003	0.378076	0.182932	0.207787	0.410763	-0.0229916	0.139681	0.678767	0.420542	0.394155	0.4154	0.0397618	0.529821	0.335547	0.248704	0.290416	0.234027	0.287788	0.0159096	0.225599	0.132836	0.329803	0.220979	0.243543	0.365802	0.14103	0.309134	0.368911
Q13422	IKZF1	-0.515601	0.866257	0.487528	0.450302	0.376854	0.928118	0.620411	0.938661	0.496676	0.713731	0.645967	0.705032	0.278457	0.667757	0.419403	0.446034	0.729064	0.565999	-0.294285	0.320135	0.37151	0.291567	0.448701	0.360659	0.196552	0.65091	0.256438	0.352487	0.401741	0.329629	0.186106	0.536152	0.252981	0.472622	0.540015	0.459042	0.343954	0.191801	0.546646	0.719785	0.340266	0.548047	0.274528	0.673943	0.233373	0.361931	0.187965	0.00855355
Q01543	FLI1	0.104086	0.616607	0.479104	0.464241	0.627862	0.205456	0.656962	0.265152	0.4643	0.378293	0.238811	0.345951	0.371566	0.561348	0.387452	0.353203	-0.0306316	0.137504	0.0520073	0.0513469	0.0826223	0.12222	0.144526	0.347207	0.230904	0.350162	0.327839	0.308229	0.375907	0.218506	0.42731	0.146377	0.0326886	0.211301	0.0292054	0.587344	0.295997	0.727488	0.448816	0.182686	-0.0751574	0.193025	0.313709	0.298215	0.190642	0.262315	0.442466	0.196215
P41240	CSK	-0.200375	0.786318	0.136165	0.295783	-0.107247	0.484574	-0.0806538	0.302295	0.123058	-0.107791	0.166909	0.234389	0.415407	0.443167	0.413944	0.287045	0.783782	0.670616	0.268273	0.120294	0.221363	0.188387	0.444492	0.269705	0.233327	0.350162	0.151157	0.223783	0.215443	0.313611	-0.0278154	0.36225	0.247928	0.21515	0.488374	0.297414	0.161463	-0.224418	-0.0900102	0.675448	0.624926	0.276888	0.167883	0.434976	0.133395	0.129242	-0.190669	0.0142279
P35237	SERPINB6	0.230592	0.368138	0.392037	0.243271	-0.0187835	-0.0940048	0.367347	0.0154601	0.247184	0.217506	0.0831755	0.194752	0.291787	0.447559	0.47078	0.171665	0.0579235	0.442294	0.116798	0.223672	0.719274	0.288089	0.273513	0.311864	0.499987	0.365735	0.294881	0.430948	0.374774	0.566254	0.499854	0.0411618	0.4865	0.421345	0.257369	0.0860323	0.180916	-0.00405441	0.380077	0.115131	-0.0506784	0.199652	0.17791	-0.0392495	0.28805	0.304855	0.0436387	0.283384
Q8NDB2	BANK1	-0.673044	1.21817	0.321928	0.526886	0.218079	1.17605	0.297733	1.35075	0.444727	0.699783	0.74124	0.293126	0.769092	0.886515	0.584963	0.757049	0.907699	0.848823	0.695145	0.0368619	0.145213	0.657734	0.813488	0.560399	0.361779	0.444319	0.115152	0.718202	0.0703193	0.3009	-0.157653	0.513133	0.398031	0.203573	1.09629	1.10011	0.613875	0.26775	-0.0323554	1.05727	1.12076	0.504821	0.478953	1.08561	0.600888	0.563224	0.00828344	0.374436
Q8TC44	POC1B	0.171124	0.296604	0.678072	0.23579	0.132929	-0.0531859	0.745859	0.247407	0.563153	0.384845	-0.0731747	0.95642	0.654625	0.673392	0.42701	0.177973	-0.280108	0.540661	-0.471468	0.280108	1.34849	0.180906	1.00715	0.904501	1.21689	0.26137	0.42977	0.425779	0.294312	0.872258	0.761692	-0.151683	0.95109	1.00816	0.163024	-0.0216084	0.0159736	-0.674029	0.160847	-0.153169	0.169762	0.122237	0.336269	0.17787	1.2253	0.487275	0.00552757	-0.168139
Q13421	MSLN	0.230592	0.44065	0.646445	0.439487	0.0890664	0.69273	0.636331	-0.193251	0.083638	0.606615	0.644142	0.68037	0.326351	0.393954	1.2447	0.447079	0.567685	0.292478	0.352516	-0.3104	1.07169	-0.027181	0.520441	0.352827	0.644425	0.0654933	0.122943	0.816271	0.195033	0.693715	0.85603	-0.153283	0.416164	0.290047	1.01614	0.75176	0.198838	0.189436	0.101086	0.77248	1.29919	0.299276	0.336269	0.225258	1.50874	0.807971	0.226343	0.992833
P14151	SELL	0.928081	1.07271	0.407658	0.234539	0.458518	0.0556077	0.718078	0.358482	0.659245	0.254949	0.439446	0.309301	0.477176	0.622833	0.459167	0.399286	0.445032	0.619256	0.788421	0.0756425	0.164631	0.579283	0.467492	0.485631	0.222392	0.541548	0.165059	0.955497	0.283478	0.196215	-0.212038	0.269738	0.132028	0.330824	0.273324	0.696364	0.405882	0.538796	0.699544	0.304141	0.176258	0.377343	0.395476	0.588782	-0.189529	-0.0319966	0.609671	0.547789
Q86YV0	RASAL3	-0.43557	0.542505	0.328977	0.219445	0.169127	0.316248	0.199358	0.31825	0.302029	0.196552	0.0559797	0.264056	0.0929248	0.343003	0.243472	0.135819	0.384793	0.472622	0.175005	-0.0317089	0.151715	0.16203	0.282973	0.248154	0.269187	0.40179	0.354556	0.22854	0.339178	0.233178	0.345228	0.288721	0.269283	0.304571	0.329579	0.291585	0.256204	0.405559	0.255257	0.319829	0.0672473	0.250323	0.322776	0.241118	0.118721	0.386346	0.257949	0.188708
Q5JSL3	DOCK11	-0.0681425	0.438473	0.165338	0.239535	0.144663	0.37495	0.0513684	0.473875	0.48159	0.134396	0.195852	0.155372	0.322814	0.335913	0.393011	0.374233	0.256199	0.379655	0.64294	0.0883411	0.132122	0.178403	0.273513	0.348333	0.289119	0.331023	0.263504	0.399652	0.320457	0.202442	0.0872069	0.251712	0.289097	0.189295	0.336605	0.35668	0.295997	0.00673214	0.139881	0.356565	0.119415	0.246488	0.355172	0.443438	0.228411	0.208559	-0.0392976	0.03531
Q9HBH0	RHOF	-0.383016	1.01469	0.675309	0.574126	0.269003	0.641049	0.47307	0.583549	0.802912	0.5963	0.570141	0.409661	0.521056	0.352401	0.618571	0.592066	0.313417	0.474764	0.632822	0.136689	0.300731	0.199537	0.176602	0.209027	0.23816	0.343436	0.225411	0.520959	0.428213	0.207404	0.291746	0.324805	0.32553	0.392176	0.454327	0.596829	0.440726	0.41166	0.208195	0.471232	0.115365	0.249046	-0.00708246	0.131494	0.0668495	0.0742882	0.183095	-0.0450198
P36957	DLST	0.0460285	0.304995	0.161394	0.117288	0.263034	0.0498542	0.311431	0.0472601	0.200037	0.227262	0.147716	0.24607	0.0887652	0.277908	0.386337	-0.0215225	0.138605	0.280283	0.183852	0.381037	0.29956	0.0785991	0.0562525	0.243321	0.189084	0.206831	0.242201	-0.0280962	0.293112	0.121952	0.434838	0.0757273	0.206852	0.334368	0.143125	0.0697764	0.139096	0.200049	0.476256	0.064456	-0.0385929	0.174305	0.0581587	0.297048	0.259147	0.289637	0.0570095	-0.0332666
Q9UJS0	SLC25A13	-0.292107	-0.649126	-0.383969	-0.39942	-0.530036	-0.44773	-0.432575	-0.368233	-0.427324	-0.230954	-0.238416	-0.270721	-0.326735	-0.388864	-0.26829	-0.331573	-0.0762356	-0.216209	-0.102299	-0.0424353	0.0606797	0.0583267	-0.0289708	-0.070461	-0.117019	-0.0972972	-0.204175	-0.0625503	0.00293828	0.00713148	-0.00581147	-0.0844963	-0.22039	-0.11771	-0.185498	-0.194076	-0.17029	-0.308829	-0.176119	-0.274767	-0.0552367	-0.249732	-0.0650298	-0.20623	-0.0368619	-0.141969	-0.242141	0.0142279
P13674	P4HA1	-0.0719192	-0.720326	-0.646619	-0.448798	-0.414559	-0.310042	-0.353808	-0.309267	-0.414097	-0.538759	-0.661895	-0.289336	-0.594593	-0.481843	-0.67516	-0.518852	-0.485427	-0.700254	-0.315502	-0.220651	-0.453499	-0.444627	-0.332363	-0.464095	-0.464241	-0.335535	-0.47699	-0.475168	-0.532968	-0.451233	-0.555541	-0.301555	-0.61227	-0.446108	-0.417991	-0.318715	-0.291942	-0.463994	-0.28886	-0.328309	-0.11109	-0.452992	-0.462437	-0.367084	-0.260998	-0.264474	-0.440177	-0.447329
Q96B97	SH3KBP1	-0.250854	0.581513	0.213109	0.302961	0.0354488	0.319838	0.00153724	0.224611	0.439532	0.156265	0.180824	0.158123	0.202212	0.246747	0.441033	0.197976	0.283847	0.424673	0.265894	0.0925492	0.347923	0.228856	0.268759	0.23604	0.322497	0.364628	0.328962	0.640011	0.440186	0.362252	0.301191	0.150274	0.296457	0.216431	0.147127	0.228304	0.153608	0.0787836	0.249152	0.31502	-0.207578	0.069666	0.43364	0.245964	0.130738	0.20482	-0.0464291	0.0819855
P43250	GRK6	0.0923222	0.72421	0.328977	0.392037	-0.0231531	0.429142	0.398019	0.455444	0.688445	0.30648	0.343738	0.288112	0.313338	0.397363	0.449595	0.422849	0.438338	0.411314	0.492362	0.278877	0.319332	0.36493	0.376525	0.132676	0.211375	0.36352	0.0594013	0.379474	0.356511	0.121952	-0.00145067	0.212485	0.505679	0.410196	0.646568	0.397415	0.591761	-0.330727	0.480432	0.42623	0.223438	0.425629	0.483002	0.631991	0.244475	0.383041	-0.0364549	0.202442
O60237	PPP1R12B	0.723229	0.173694	0.736671	0.469567	0.702977	-0.21174	0.539126	-0.297062	0.058103	0.0735025	0.237601	0.618803	0.0102998	0.439864	0.581071	0.392792	-0.0746388	0.342602	0.277749	0.408301	0.525628	0.0879629	0.220342	0.204061	0.24057	0.373458	0.224204	0.250927	0.183424	0.282209	0.679883	-0.11848	0.265537	0.668746	0.172218	0.0724985	0.274428	-0.445497	0.0723271	-0.304062	-0.120613	0.398235	0.295404	0.158728	-0.14861	0.0986724	0.194029	0.480721
P16402	H1-3	-0.179853	0.801648	0.557218	0.614109	0.569085	0.536927	0.955486	0.331785	0.532251	0.54554	0.44993	0.663046	0.41319	0.75804	0.386337	0.323921	2.00038	0.898338	-1.16993	0.504081	-2.10925	-0.118078	0.523437	0.213977	0.278601	0.602908	0.178829	-1.65188	0.634591	-0.360325	-0.309297	-0.550814	1.16256	0.628906	0.59574	0.688401	1.67094	0.296605	0.836152	0.913567	0.178848	0.889576	0.600423	0.507385	0.509761	0.901029	0.83982	1.25431
P50454	SERPINH1	0.800658	-0.563708	-0.672195	-0.456858	-0.580662	-0.835223	-0.565105	-0.530201	-0.761165	-0.617335	-0.646177	-0.71566	-0.752306	-0.734476	-0.819428	-0.537335	-0.526311	-0.734489	-0.505605	-0.444204	-0.528434	-0.466001	-0.419826	-0.532904	-0.576451	0.0682154	-0.385722	-0.577331	-0.436272	-0.395628	-0.478772	-0.0875528	-0.560377	-0.533824	-0.344976	-0.331252	-0.129785	-0.10785	-0.295985	-0.449913	-0.32376	-0.249732	-0.120786	-0.176753	-0.423311	-0.29945	-0.749015	-0.426041
Q96PZ0	PUS7	-0.505351	-0.639893	-0.568131	-0.570316	-0.584963	-0.581982	-0.504938	-0.312773	-0.497334	-0.378512	-0.319789	-0.560638	-0.177327	-0.422532	-0.473526	-0.324423	-0.338312	-0.394364	-0.207442	-0.291998	-0.29657	-0.0967041	-0.3857	-0.268489	-0.31873	-0.275634	-0.275783	-0.459779	-0.269224	-0.176194	-0.136779	-0.233957	-0.451563	-0.410088	-0.636774	-0.320499	-0.460527	-0.235498	-0.458341	-0.381961	-0.422379	-0.356508	-0.259365	-0.196337	0.0444382	-0.346224	-0.164053	-0.276538
Q86XL3	ANKLE2	-0.314303	-0.217969	-0.180082	-0.0848889	-0.0202385	-0.0195266	-0.0421369	-0.00850314	-0.119129	-0.107791	-0.140789	-0.0950527	0.13118	-0.119969	-0.0933037	0.0613412	0.217622	-0.170297	-0.0915836	-0.0578984	-0.109245	-0.0622634	-0.136787	-0.261602	-0.148214	-0.076103	-0.139056	0.00832326	-0.278113	-0.266183	-0.298557	-0.182397	-0.145339	-0.242361	0.0234114	-0.0838927	-0.139403	-0.0396783	-0.0746131	0.00299314	0.0375874	-0.0860398	-0.206234	-0.226222	-0.202872	-0.185471	-0.142497	-0.192441
Q6YP21	KYAT3	0.132261	0.73667	0.447066	0.118644	0.237692	0.329369	0.422325	0.102265	-0.111483	0.331571	0.367161	0.677497	-0.313829	0.556274	0.420492	0.156411	0.483477	0.427993	0.391227	0.236405	0.212683	0.398647	0.231379	0.549673	0.457102	0.340061	0.555998	0.0546024	0.510007	0.376641	0.340655	0.0299236	0.520422	0.469403	-0.0358452	0.240458	0.309021	0.210584	0.306723	0.442857	0.135505	0.170262	0.143784	0.412526	0.375934	0.451959	0.219224	0.453831
Q9BZD4	NUF2	-0.546796	-0.614802	-0.722319	-0.374396	-0.17694	-0.0955981	-0.371607	0.106209	-0.321222	-0.234298	-0.275935	-0.380199	0.181527	-0.2455	-0.105795	-0.0715291						-0.198732	-0.0231299	-0.353796	-0.297592	-0.0866612	-0.132857	-0.288579	-0.753234	-0.507035	-0.88709	-0.393128	-0.435215	-0.260063	-0.293446	-0.345715	-0.37472	0.571857	-0.303145	-0.304062	-0.252236	-0.16727	-0.346511	-0.391332	-0.466912	-0.232014	-0.322967	-0.123842
Q9UH65	SWAP70	-0.0606186	0.858948	0.171887	0.0759866	0.149848	0.758585	0.043928	0.571238	0.344895	0.230904	0.246049	0.422302	0.152594	0.612114	0.54457	0.0640684	0.710662	0.445574	0.29535	0.175556	0.18379	0.14803	0.475766	0.493794	0.24057	0.359081	0.226617	0.239188	0.355362	0.642426	0.172018	0.604033	0.279224	0.305775	0.669936	0.710414	0.380308	0.0107564	0.189187	0.470151	0.583497	0.156703	0.274528	0.773778	0.688407	0.35969	-0.182789	-0.0274257
P46527	CDKN1B	-0.0494059	0.535391	0.211839	0.813231	0.694132	0.813947	1.16342	0.489056	0.911964	0.564905	0.378182	0.618803	0.286954	0.720426	-0.0686417	0.0448688	0.130322	0.225364	0.331059	0.144817	0.327394	0.062404	0.255606	0.463983	0.457102	0.326483	0.23143	0.299212	0.586432	0.114047	0.483354	-0.124746	0.757557	0.451024	0.864781	0.453831	1.06565	0.28114	0.278225	0.50435	0.0949391	0.861433	0.279193	0.140629	0.404811	0.319913	0.566383	0.513143
Q16181	SEPTIN7	0.495925	0.557633	0.425306	0.390915	0.169127	0.318642	0.492878	0.27336	0.259029	0.226046	0.232752	0.698433	-0.167343	0.639244	0.463401	0.00993498	0.243454	0.315369	0.359227	0.0295645	-0.110801	0.0772564	0.0576311	0.116909	0.146015	0.122915	0.147342	0.125183	0.10218	-0.0158145	-0.00290281	-0.0572748	0.317111	0.31895	0.355175	0.219735	0.27684	-0.00405441	0.166042	0.459295	0.0390137	0.254148	0	0.309831	0.270054	0.389644	-0.050725	0.0927519
Q9H098	FAM107B	-0.737565	0.61468	-0.0267449	0.368284	0.267812	0.716531	0.175043	0.869193	0.492668	0.277427	0.21442	0.219981	0.243958	0.332355	0.522421	0.212798	0.473689	0.565999	0.232173	0.0728053	0.354702	0.304247	0.51844	0.337035	0.283285	0.52381	0.221788	0.586353	0.152003	0.535017	0.0144271	0.578228	0.246661	0.245577	0.400583	0.490931	0.493539	-0.352962	0.46471	0.409409	0.271553	0.302973	0.265152	0.595441	0.303467	0.389644	-0.227478	0.00142912
P52630	STAT2	0.110765	-0.404738	-0.55726	-0.305461	0.0142842	-0.380154	-0.590356	-0.0459404	-0.408465	-0.538759	-0.415513	-0.408409	-0.368065	-0.519922	-0.309233	-0.254798	-0.298628	-0.240603	-0.229087	-0.325292	-0.31797	-0.0431546	-0.273975	-0.236067	-0.137219	-0.114171	-0.192847	-0.183729	-0.325241	-0.213839	-0.270302	0.0228551	-0.230934	-0.244121	-0.214302	-0.0991272	0.210242	-0.320579	0.583022	-0.0816693	-0.0431131	-0.434403	-0.225929	-0.33417	-0.524381	-0.407863	-0.278625	-0.200633
Q9HCE1	MOV10	-0.0662578	-0.416515	-0.448798	-0.563773	-0.253591	-0.387942	-0.620779	-0.31981	-0.568819	-0.421692	-0.381654	-0.5227	-0.379546	-0.563446	-0.437557	-0.231202	-0.173719	-0.402205	-0.415037	-0.266623	-0.197388	-0.272133	-0.350533	-0.375935	-0.347406	-0.331942	-0.313842	-0.448345	-0.306932	-0.29221	-0.201996	-0.129463	-0.158698	-0.119325	-0.126336	-0.375084	-0.302709	-0.337532	-0.135614	-0.209219	-0.187424	-0.266075	-0.147144	-0.296695	-0.278549	-0.254144	-0.377681	-0.200633
Q92918		-0.445335	0.832657	0.0954078	0.274033	0.135545	0.819875	0.17368	0.679308	0.474496	0.354008	0.426762	0.286856	0.386328	0.544021	0.472882	0.214027	0.466029	0.317758	0.543339	-0.0641303	0.102895	0.412555	0.413603	0.282718	0.305329	0.327619	0.312022	0.586353	0.537624	0.688401	0.297656	0.721331	0.17126	0.158977	0.326053	0.529084	0.284054	0.375706	0.250375	0.435122	0.307502	0.276888	0.36508	0.589735	0.217184	0.239347	0.222788	0.182421
Q5UIP0	RIF1	-0.41864	-0.426403	-0.442782	-0.426863	-0.20149	-0.134374	-0.5115	-0.117716	-0.402855	-0.399002	-0.438535	-0.404345	-0.330444	-0.416533	-0.425764	-0.310226	-0.40497	-0.390459	0.308122	-0.359373	-0.395474	-0.0786325	-0.417909	-0.404095	-0.435095	-0.331942	-0.369234	-0.212456	-0.213595	-0.309825	-0.223843	-0.217123	-0.459807	-0.361508	-0.386796	-0.18592	-0.222149	0.0685244	-0.0308688	-0.192003	-0.25573	-0.115351	-0.373715	-0.279186	-0.407777	-0.370193	-0.227478	-0.13322
Q6UWZ7	ABRAXAS1	-0.175783	0.480355	0.305345	0.053466	0.266619	0.168764	0.367347	0.234253	0.335976	0.339464	0.15029	0.41657	0.521056	0.57947	0.443178	0.476037	0.268832	0.416895	0.0561431	0.245253	0.37151	0.137761	0.366548	0.516005	0.383755	0.447459	0.310886	-0.2173	0.432578	0.31591	0.380184	0.0906777	0.452859	0.45862	0.365517	0.0491955	0.160157	0.0775052	0.114582	0.372854	0.308686	0.263034	0.0890412	0.313298	0.222184	0.244213	-0.0336177	-0.0318042
O00479	HMGN4	-0.240191	0.988138	0.784461	0.98297	0.973926	1.11122	1.65012	0.393326	0.822201	0.803692	0.480935	1.16155	0.124423	1.36986	0.699767	-0.061091	0.243454	0.588923	-0.171536	0.450443	-0.441705	0.228856	0.495227	0.543788	0.549433	0.587811	0.483209	0.483637	0.60782	0.0533353	0.707671	-0.203795	0.776981	0.704781	0.385981	0.241668	0.825596	0.132711	0.648503	1.09984	-0.26626	0.60507	0.683713	0.397362	0.468272	0.301357	0.450594	-0.194076
Q01484	ANK2	0.921448	0.302603	0.572147	0.134824	0.431097	0.0382778	1.31885	-0.0227874	0.479567	0.610348	0.439446	0.494814	0.461176	0.766853	0.481257	0.590175	-0.190914	0.154975	0.34915	0.281337	0.294869	0.296191	-0.133637	0.296782	0.16009	0.21913	0.416095	0.369817	0.401741	0.0464291	0.455075	-0.0799235	0.424026	0.810326	0.293925	0.259694	0.390369	0.703654	0.693262	-0.358723	-0.422379	0.274379	0.00564104	0.322502	0.0259692	0.596899	0.44958	0.584486
Q709C8	VPS13C	-0.161629	0.459029	0.181005	0.354533	0.00286818	0.201569	0.144756	0.197758	0.234042	-0.0243922	0	0.230474	0.23771	0.333542	0.413944	0.183	0.176645	0.28883	0.222392	0.106488	0.182521	0.0487679	0.175333	0.209027	0.15243	0.186931	0.163801	0.26373	0.254183	0.104769	0.189924	0.0987676	0.286635	0.230444	0.232472	0.208642	0.171871	0.106626	-0.0684999	0.203652	0.114012	-0.10225	0.170396	0.277068	0.228411	0.233242	0.0192546	-0.0100437
Q13228	SELENBP1	0.613461	0.226395	0.809876	-0.122857	-0.0363418	-0.875713	0.632367	-0.731325	0.125649	0.425669	0.184596	0.421157	0.789739	0.333542	0.466568	0.171665	-0.581935	0.1971	-0.187746	0.305708	0.972353	0.163296	0.284151	0.61193	1.01627	0.0212269	0.542506	-0.016792	0.449908	0.723462	0.7955	-0.154886	0.987927	0.84717	0.0320936	-0.176194	-0.220447	-0.0410662	-0.0746131	-0.305912	-0.275095	0.126416	0.386857	-0.0144127	0.939802	0.639996	0.424009	0.53403
Q9H6L2	TMEM231	0.459759	0.486692	1.32839	0.402098	0.0424353	-1.02559	0.694512	-0.793643	0.44887	1.38757	0.154142	1.29563	1.04935	0.866975	0.623309	0.435542	-0.443607	0.591887	-0.578536	-0.00448739	1.53809	-0.218383	0.765366	0.882133	0.90746	0.0736441	0.147342	-0.548558	0.184719	1.10344	0.849607	-1.00577	1.50091	1.32846	0.381459	0.0629487	-0.0626709	0.140078	-0.264198	-0.00299937	0.107229	-0.32573	0.280357	-0.116434	1.61046	0.758665	0.167153	0.266842
O14896	IRF6	-0.699091	-0.904309	-0.651236	-0.817697	-0.48514	-0.840556	-0.890451	-1.07095	-0.944611	-0.712046	-0.776996	-0.67348	-0.555004	-0.859103	-0.68919	-0.678357	-0.158416	-0.685827	-0.469485	-0.543014	-0.132755	-0.163385	-0.396986	-0.381523	-0.36196	-0.588531	-0.500739	-0.31776	-0.591596	-0.416468	-0.3868	-0.70188	-0.352302	-0.361508	-0.35249	-0.401282	-0.541099	-0.382566	-0.590062	-0.567096	-0.370333	-0.762501	-0.771765	-0.855474	-0.0488594	-0.597241	-0.403088	-0.461041
P20700	LMNB1	-0.575996	0.345073	0.149498	0.261807	0.350075	0.15543	0.37092	0.108832	0.190173	0.146015	0.0587224	0.388736	0.218802	0.462825	0.344484	0.238376	0.165878	0.258068	0.106199	0.113408	0.182521	0.115695	0.0658751	0.187802	0.0949756	0.242214	0.0822271	0.145449	0.165178	0.0656837	0.081737	0.110818	0.122397	0.259311	0.127005	0.192466	0.191184	-0.272512	0.331206	0.168093	0.0347305	0.293092	0.0730111	0.317907	0.0373627	0.114702	-0.110754	-0.0435454
Q6P9G4	TMEM154	-0.0776028	1.16318	0.814906	0.355684	0.339903	0.527643	0.554916	0.406179	0.559327	1.0462	0.611824	0.64355	0.943535	1.04996	0.762102	0.687123	0.195295	0.414666	0.676461	-0.0547925	0.174881	0.711517	0.872643	0.749518	0.817482	0.600089	0.564606	0.785931	0.316919	0.288076	0.258193	0.0383605	0.630328	0.669681	0.545079	0.384329	0.345104	0.330271	0.372233	0.699633	0.711551	0.723846	0.456474	0.290028	1.06546	0.30369	0.69168	0.527101
Q4V9L6	TMEM119	1.74861	0.878357	0.99779	0.0857299	0.525869	0.488833	0.89722	0.194057	0.111345	1.06469	0.609955	0.548214	0.725104	0.533731	0.583018	0.504426	0.187331	0.447756	-0.0230836	0.24273	0.492205	0.23248	0.231379	0.558455	0.162635	0.693845	0.587311	-0.11131	0.480797	0.222188	0.463512	0.0564728	0.282934	0.737263	0.468255	0.577796	0.640347	1.24231	0.500103	0.145246	0.116716	0.273123	0.224611	0.34864	-0.0932065	0.109379	0.424009	0.572036
P19525	EIF2AK2	-0.477533	-0.476888	-0.52301	-0.27486	0.717891	-0.24318	-0.681151	-0.214407	-0.440673	-0.408413	-0.559503	-0.551621	-0.574663	-0.539346	-0.510416	-0.427912	-0.344071	-0.436012	-0.430385	-0.4544	-0.369174	-0.0534125	-0.214526	-0.251334	0.126598	-0.186954	-0.227101	-0.372542	-0.3124	-0.161727	-0.239164	0.0271004	-0.331351	-0.333126	-0.396472	-0.247391	0.317248	-0.372048	0.980232	-0.285683	-0.160982	-0.378056	-0.291864	-0.194695	-0.201197	-0.254144	-0.349183	-0.233877
O43852	CALU	0.366562	-0.94353	-0.759218	-0.321928	-0.349098	-0.497412	-0.701017	-0.489956	-0.624314	-0.5533	-0.652892	-0.58343	-0.46054	-0.635936	-0.537657	-0.292675	-0.326862	-0.485129	-0.401741	-0.121464	-0.246127	-0.329744	-0.066022	-0.212636	-0.285402	-0.0200976	-0.0604811	-0.490723	-0.31789	-0.197351	-0.190368	0.289899	-0.60311	-0.427985	-0.511626	-0.439552	-0.39762	-0.339239	-0.222877	-0.456065	-0.160982	-0.310583	-0.269549	-0.151047	-0.259254	-0.049753	-0.328172	-0.278271
P09429	HMGB1	-0.39716	0.121711	0.0277029	0.204192	-0.00863892	0.38755	0.755001	0.147616	0.187696	0.667899	0.282875	0.583429	0.400941	0.829608	0.161155	0.636718	0.487806	0.14828	0.092841	0.213404	0.178706	0.243296	0.368771	0.405695	0.35178	0.466155	0.328962	0.156726	0.343821	0.153147	0.302367	0.168324	-0.0676868	0.022139	-0.162201	0.197463	0.474749	0.0147695	0.277025	-0.0659019	0.0811596	0.15534	0.261621	0.425397	0.266427	0.464522	0.178208	0.407152
Q02790	FKBP4	-0.307608	-0.50595	-0.596788	-0.533626	-0.429948	-0.464101	-0.853853	-0.271253	-0.635236	-0.634903	-0.844576	-0.63726	-0.596824	-0.683164	-0.533432	-0.553966	-0.375182	-0.542463	-0.459611	-0.618963	-0.562085	-0.378653	-0.496656	-0.524637	-0.532571	-0.629847	-0.574424	-0.352864	-0.645788	-0.509069	-0.650214	-0.363187	-0.573735	-0.570902	-0.382944	-0.426041	-0.474661	-0.34437	-0.45435	-0.397664	-0.309169	-0.699491	-0.571601	-0.612471	-0.637592	-0.567094	-0.266916	-0.416468
P06340	HLA-DOA	-0.905991	1.26069	0.475932	0.299376	0.355695	0.73368	0.617407	0.774071	0.297441	0.861215	0.776656	0.538747	0.973172	0.948252	1.58593	-0.787202	0.511387	0.759397	0.869777	0.495632	0.528629	0.610249	0.374314	0.322215	0.246579	0.568715	0.143517	0.00555417	0.399513	0.516145	-0.0759097	0.201258	0.317111	0.645164	0.563163	0.653376	0.226558	0.26775	-0.111846	0.736966	1.22782	0.349008	0.304585	0.473702	0.615215	0.147537	-0.045	0.54681
Q53GL0	PLEKHO1	0.244325	0.61275	0.308915	0.428591	0.138156	0.676953	0.492878	0.677542	0.500672	0.430956	0.28639	0.275501	0.685253	0.697562	0.499926	0.703832	0.64531	0.457537	0.0533872	0.233868	0.227531	0.187143	0.259205	0.141795	0.126598	0.410397	0.216943	0.227353	0.186012	0.0574632	0.0776209	0.322504	0.250456	0.115706	0.419456	0.368911	0.311376	0.224512	0.615659	0.54804	0.5	0.218047	0.358482	0.68201	0.400406	0.276635	0.105431	0.263273
Q86UX2	ITIH5	-0.0890377	0.430825	1.12608	0.310103	0.847997	-0.186053	0.962606	-0.199728	0.229233	0.788121	0.424638	0.837053	0.429729	0.69664	0.739586	0.639463	0.0520885	0.281507	0.118117	0.720745	0.654826	0.0350016	0.253201	0.421827	0.311074	0.496787	0.740346	0.14041	0.985218	0.018469	1.08652	-0.308671	0.364572	0.586944	0.165657	0.0697764	0.304298	0.693676	0.722642	-0.370295	-0.404821	0.182358	0.322776	0.242331	-0.00876133	0.32681	0.99584	0.55072
P56279	TCL1A	-1.9401	0.349715	-0.581287	0.292181	-0.45728	1.2823	-0.613701	1.64764	0.670819	-0.661661	1.12369	0.605765	0.132528	1.07003	0.938219	0.231115	1.81168	1.09497	1.72576	0.0614005	0.193906	0.524178	1.53239	1.05482	1.18784	1.1938	-0.00282328	0.371969	1.52439	0.674135	-0.169019	1.35326	0.62254	0.226636	1.02196	0.832664	0.995613	0.051696	0.306723	1.22111	2.28844	0.754775	0.0581587	1.49472	0.813788	-0.129328	0.00552757	0.505105
Q96I99	SUCLG2	-0.0235769	0.48247	0.407658	0.254421	0.176767	0.141972	0.460829	0.0362786	0.165212	0.208915	0.224226	0.376978	0.0464957	0.421005	0.41613	0.250399	0.121991	0.332007	0.092841	0.222392	0.213926	0.0651159	0.340735	0.19658	0.278601	0.26137	0.106008	0.116226	0.205274	0.145411	0.277461	0.146377	0.239042	0.1971	0.204581	0.188708	0.278045	-0.262765	0.267391	0.211436	0.116716	0.502679	0.0472601	0.118343	0.261578	0.228339	0.146037	-0.0259692
P20701	ITGAL	-0.1083	0.457954	0.205469	0.227012	0.0256106	0.476018	0.322543	0.483002	0.483611	0.331571	0.11119	0.376978	0.25761	0.274204	0.490622	0.276501	0.390584	0.551865	0.168652	0.204358	0.129489	0.219149	0.148413	0.124814	0.235745	0.398549	0.360061	0.316073	0.486057	0.192466	0.294113	0.261354	0.224966	0.157644	0.318975	0.197463	0.395929	0.00941622	0.580107	0.311403	-0.0385929	0.158065	0.274528	0.359859	0.114693	0.252689	0.272923	0.156999
O75874	IDH1	-0.0181018	-0.456481	-0.420938	-0.258918	-0.0660892	-0.47858	-0.393664	-0.373715	-0.338968	-0.425509	-0.35039	-0.298735	-0.379546	-0.338846	-0.209818	-0.427912	-0.224162	-0.199033	-0.179618	-0.155991	-0.424194	-0.141335	-0.350533	-0.234381	-0.230954	-0.255073	-0.173632	-0.0963592	-0.389287	-0.406958	-0.384906	-0.310455	-0.190929	-0.274383	-0.268355	-0.233877	-0.220447	-0.359873	-0.280004	-0.302213	-0.126996	-0.290013	-0.495921	-0.5294	-0.243657	-0.340749	-0.281988	-0.494895
O15229	KMO	-0.369009	0.637641	0.286157	0.261807	0.693244	0.793434	0.271214	0.791319	0.396211	0.192823	0.678429	0.650403	0.552608	1.09684	0.661584	0.70558	0.707881	0.48967	-0.00717403	0.291135	0.338835	0.369325	0.075434	0.624065	0.315654	0.605721	0.265852	0.0705881	0.835854	0.524121	0.146046	0.83385	0.0931094	0.340254	0.574104	0.527101	0.449307	-0.0327589	-0.0205057	0.649896	0.746891	0.427888	0.376009	0.529411	0.416856	0.0355187	0.31471	-0.0245141
O76031	CLPX	0.0125375	-0.29559	-0.24664	-0.251889	-0.121231	-0.300823	-0.162638	-0.136232	-0.282934	-0.145064	-0.100453	-0.279998	-0.197505	-0.308906	-0.165015	-0.0790315	-0.0939179	-0.231843	-0.163499	-0.0861566	-0.155049	-0.201988	-0.0765691	-0.0659549	-0.160883	-0.0686084	-0.0648998	-0.281798	-0.26039	-0.0748286	-0.187063	0.0143268	-0.184083	-0.111269	-0.0695045	-0.103729	-0.0872803	-0.196313	-0.163033	-0.186878	-0.117431	-0.221127	0.0983105	-0.0630226	-0.0716273	-0.10592	-0.10926	-0.108346
O94804	STK10	-0.0108338	0.707126	0.249476	0.314844	0.272573	0.300586	0.0122523	0.329538	0.35707	-0.02584	0.06146	-0.225206	0.186726	0.346534	0.406267	0.134523	0.378978	0.468328	0.110183	0.29844	0.188857	0.151861	0.260403	0.304923	0.404327	0.387694	0.298326	0.519018	0.467032	0.285732	0.273868	0.285181	0.379667	0.249336	0.322518	0.426431	0.349695	0.131479	0.554589	0.306566	0.0333	0.0783222	0.384694	0.462297	0.348755	0.333675	-0.0607987	-0.125401
Q96FS4	SIPA1	-0.151603	0.523112	0.267933	0.345292	0.344433	0.425814	0.175043	0.485023	0.386525	0.33383	0.15029	0.244777	0.32988	0.421005	0.291889	0.393876	0.355481	0.349622	0.140363	0.143465	0.242227	0.0432771	0.239905	0.266135	0.156265	0.424274	0.246962	0.35901	0.183424	0.189962	0.081737	0.275697	0.00898878	0.0597263	0.151118	0.30206	0.182203	0.460535	0.335823	0.417283	0.294425	0.208879	0.303441	0.360976	0.0682387	0.160465	0.259106	0.351086
P18065	IGFBP2	0.580158	-0.720326	-0.479257	-0.312756	-0.343623	-0.546685	-0.403802	-0.489956	-0.46385	-0.34379	-0.532419	-0.656464	-0.901548	-0.722092	-0.799	-0.940024	-0.614047	-0.732016	-0.0733981	-0.174412	-0.445626	0.105193	-0.764961	-0.605161	-0.544973	-0.756581	-0.449769	-0.3317	-0.518149	-0.358491	-0.427171	-0.230575	-0.493263	-0.613502	-0.602774	-0.552446	-0.541099	-0.400268	-1.18271	-0.62599	-0.626567	-0.617988	-0.159717	-0.289666	-0.29453	-0.180572	-0.678626	0.376641
Q9ULW0	TPX2	-0.161629	-0.462573	-0.527247	-0.309104	-0.258734	-0.172538	-0.815452	0.14634	-0.558388	-0.46228	-0.425061	-0.283726	0.0901531	-0.348331	-0.278859	-0.135796	-0.0826405	-0.0468596	-0.157101	-0.147695	-0.0968615	-0.294554	-0.419826	-0.389008	-0.493989	0.0600337	-0.371057	-0.115825	-0.227303	-0.156936	-0.272052	-0.0632798	-0.241555	-0.292484	-0.170478	-0.0975965	-0.0309952	0.117863	-0.161406	-0.197146	-0.125398	-0.196555	-0.169219	-0.229581	-0.19119	-0.220236	-0.195417	-0.217159
Q96KB5	PBK	-0.98568	-1.16073	-1.50201	-1.19517	-1.25188	-0.271714	-1.11189	-0.00282881	-1.06349	-0.78617	-0.643945	-0.828202	-0.247466	-1.02564	-0.788893	-0.741244	-0.387023	-0.555519	-0.736489	-0.56494	-0.611875	-0.365813	-0.488585	-0.577104	-0.657167	-0.359112	-0.528949	-0.349315	-0.778238	-0.281743	-0.786125	0.0578566	-1.28118	-1.05456	-0.726676	-0.308054	-0.575502	-0.162689	-0.390047	-0.487226	-0.486599	-1.0338	-0.24088	-0.319779	-0.875926	-0.682394	-0.527288	-0.636636
O15400	STX7	-0.242317	0.587422	0.14418	0.175802	0.361293	0.614984	0.231155	0.66512	0.370235	0.153709	0.333582	0.197428	0.204776	0.48222	0.289507	0.167866	0.727234	0.415781	0.0533872	0.49669	0.228761	0.114387	0.377629	0.475363	0.358454	0.600089	0.309749	0.186371	0.418343	0.567219	0.13156	0.542097	0.157852	0.165622	0.455403	0.470438	0.471593	-0.017652	0.403356	0.495876	0.573689	0.328595	0.0890412	0.598286	0.466165	0.280193	-0.17183	-0.0494521
O60262	GNG7	0.0821623	0.745505	0.229525	0.426402	0.476169	0.18329	0.119494	0.11145	0.142372	0.336086	-0.0230146	-0.00153397	0.206057	0.302361	-0.0131754	0.105694	-0.149984	0.00741747	0.352516	0.285019	0.273565	0.0678226	0.438155	0.200325	0.425669	0.303564	0.368824	0.0903243	0.367952	0.129814	0.666243	0.203761	0.292782	0.442294	0.156422	0.304378	0.186059	0.0333509	0.430587	0.355395	0.282432	0.145763	0.341855	0.443438	0.219686	0.265908	0.43634	0.560448
Q14126	DSG2	-0.497711	-0.529203	-0.403308	-0.667511	-0.48514	-0.62505	-0.416063	-0.887243	-0.749252	-0.431253	-0.409815	-0.42478	-0.476888	-0.396716	-0.40439	-0.577151	-0.328764	-0.406141	-0.373654	-0.420024	-0.0999475	-0.55898	-0.500709	-0.29461	-0.360133	-0.761406	-0.660969	-0.390666	-0.569603	-0.496911	-0.384906	-0.754348	-0.243332	-0.398279	-0.488676	-0.461041	-0.586423	-0.443661	-0.45435	-0.547257	-0.303735	-0.567603	-0.609905	-0.743193	0.054286	-0.48629	-0.443939	-0.577831
Q96P70	IPO9	-0.129789	-0.250976	-0.450809	-0.262446	-0.339985	-0.126209	-0.569663	-0.0754143	-0.295007	-0.358308	-0.13451	-0.346669	-0.209407	-0.375226	-0.226771	-0.127993	-0.0477604	-0.158629	-0.215729	-0.282884	-0.220712	-0.0504742	-0.157431	-0.165276	-0.202844	-0.137504	-0.115947	-0.168013	-0.184893	-0.0763353	-0.289668	0.053701	-0.155347	-0.231843	-0.0328238	-0.120729	-0.132984	-0.020387	-0.245112	-0.1733	-0.131803	-0.389947	0.0837176	-0.143107	-0.201197	-0.183836	-0.453387	-0.0509325
Q70UQ0	IKBIP	1.23442	-0.614802	-0.599016	-0.312756	-0.300554	-0.542333	-0.893305	-0.399577	-0.659558	-0.709718	-0.769679	-0.558379	-0.561527	-0.759567	-0.720064	-0.283979	-0.476965	-0.388511	-0.320855	-0.220651	-0.412637	-0.260203	-0.46662	-0.472022	-0.626092	-0.0390137	-0.382042	-0.383389	-0.573975	-0.39751	-0.689426	0.0592392	-0.553744	-0.336878	-0.295255	-0.313375	-0.137796	-0.0606379	-0.319385	-0.429593	-0.34779	-0.418078	-0.550752	-0.335979	-0.635329	-0.276619	-0.139443	-0.395628
O60568	PLOD3	0.0787597	-0.481004	-0.298202	-0.200236	-0.104157	-0.111628	-0.142125	-0.111597	-0.129901	-0.112398	-0.0746767	-0.287464	-0.33789	-0.599236	-0.45543	-0.229531	-0.156726	-0.231843	-0.453718	-0.040898	-0.207338	-0.503682	-0.179999	-0.22096	-0.285402	0.109764	-0.149967	-0.312568	-0.241142	-0.208873	-0.240876	-0.104481	-0.27208	-0.161953	-0.153971	-0.0945399	-0.0981804	-0.0327589	-0.158157	-0.256756	-0.167547	-0.191344	-0.368233	-0.224545	-0.437041	-0.283605	-0.343901	-0.0733235
Q9BZF1	OSBPL8	-0.0456876	0.338081	0.274033	0.605427	0.558402	0.352923	0.366154	0.454413	0.331495	0.151149	0.174516	0.256375	0.233948	0.352401	0.106707	0.25518	0.297475	0.1971	0.309278	0.128515	-0.00144197	0.192114	0.145823	0.152146	0.113506	0.392046	0.192469	0.318306	0.567702	0.174842	0.189924	0.374519	0.294008	0.166947	0.393862	0.467339	0.576174	0.255366	0.168632	0.294401	0.124798	0.545968	0.045892	0.377629	0.116037	0.206067	0.278641	0.283384
Q6ZS81	WDFY4	-0.406667	0.823507	0.146841	0.486478	0.361293	1.14939	0.0749231	1.0266	0.635816	0.292608	0.361618	0.461799	0.52414	0.570438	0.389678	0.622912	0.58799	0.335547	0.468769	0.0699626	0.137372	0.334908	0.37542	0.288595	0.300716	0.297777	0.199855	0.319422	0.2205	0.390887	-0.0101855	0.463875	0.100137	0.0654231	0.462914	0.591145	0.452512	0.225666	0.10785	0.683865	0.650345	0.243926	0.404045	0.787967	0.39488	0.401671	-0.0139123	0.233178
Q6VY07	PACS1	0.0719304	0.543519	0.31366	0.169271	-0.149613	0.257554	0.0379479	0.152709	0.221989	0.108236	0.224226	0.0963637	0.137906	0.212319	0.198462	0.288211	0.222825	0.31895	0.139064	-0.0516932	0.168483	0.184651	0.294712	0.237256	0.257332	0.233752	0.143517	0.243895	0.273779	0.247702	0.220112	0.134621	0.180572	0.110205	0.189137	0.135032	0.113679	0.0826121	0.149091	0.398084	0.306319	0.324962	0.436775	0.277068	0.249383	0.122651	0.170848	0.201199
Q9Y6W5	WASF2	-0.0126474	0.334572	0.20802	0.23579	0.209415	0.258801	0.0851086	0.234253	0.219566	0.181576	0.188358	0.210737	0.213717	0.326406	0.183142	0.0268088	0.451696	0.35777	0.103538	0.0995357	0.0921182	0.132599	0.20425	0.216445	0.289119	0.21913	0.226617	0.215419	0.235568	0.0779273	-0.133594	0.0355537	0.240314	0.0977498	0.244974	0.286905	0.240222	0.152273	0.324253	0.402625	0.122109	0.0565835	0.172905	0.184195	0.292811	0.191026	0.226343	0.276318
O75369	FLNB	0.0512462	0.208615	0.509411	0.413196	0.319342	0.132476	0.37092	-0.190023	0.230436	0.168976	0.141261	0.597683	0.148603	0.321629	0.339886	0.295192	0.135849	0.185376	0.131245	0.0470166	0.250731	0.222797	0.196762	0.260166	0.315654	0.13335	0.0835586	0.247415	-0.0863603	0.00285682	0.198794	-0.123177	0.280461	0.508612	0.406159	0.177373	0.303115	-0.174826	0.113238	0.195825	0.284839	0.416555	-0.161296	0.0156894	0.188089	0.00574208	0.0096594	0.01988
Q96BZ4	PLD4	0.0685036	0.331054	0.482269	0.200353	0.483375	0.120175	0.198018	0.0445226	0.633088	0.0392976	-0.15026	0.789948	0.703503	0.419888	0.331804	0.714286	0.12755	0.276604	-0.3718	0.277646	0.304237	0.359417	0.418976	0.450417	0.425669	0.70875	0.0223895	0.0916305	0.303874	0.0656837	0.395697	-0.0723344	0.37388	0.213868	0.122947	0.272772	0.367914	0.556339	0.160847	0.302927	0.46859	0.288125	0.212467	0.532389	-0.0116936	0.0715533	0.757859	0.920646
P41222	PTGDS	2.08979	0.315713	0.656753	0.165338	0.459562	0.0266078	0.248089	-0.594888	-0.177001	-0.030192	0.315349	0.648448	0.325173	0.679006	0.623309	0.393876	0.0432916	0.170916	0.395585	0.12441	-0.0708939	0.350553	0.279433	0.401363	0.276253	0.552282	0.520063	-0.465531	0.573643	0.62862	0.466663	0.0688802	0.123777	0.543725	0.118877	0.365585	0.237747	-0.165714	0.0443941	-0.149841	0.0825435	0.345426	-0.206234	0.0645044	-0.254037	-0.0752881	0.331312	0.563354
P04183	TK1	-0.603064	-0.696201	-0.838606	-0.52301	-0.399333	-0.248487	-1.4683	0.312572	-0.739792	-1.29584	-1.17421	-0.878051	-0.739922	-1.04711	-1.05647	-0.921023	-0.685364	-1.15697	-0.368101	-0.839064	-0.871829	-0.909373	-1.13521	-1.5454	-1.74267	-0.413138	-1.36923	-0.591935	-1.55441	-1.04207	-1.7491	-0.582804	-1.00905	-1.06697	-0.681025	-0.120729	-0.309931	-0.530665	-0.515404	-0.889024	-0.691314	-0.540845	-0.279805	-0.490599	-0.82862	-0.383266	-0.865268	-0.821364
P00749	PLAU	-0.801968	-0.940693	-0.908732	-0.477206	-0.330928	-0.529355	-0.987748	-0.680618	-0.797507	-0.565882	-0.499768	-0.86403	-1.03135	-1.12648	-1.12156	-1.2599	-0.812669	-0.905033	-0.434248	-0.532175	-0.920102	-0.115005	-0.332363	-0.0795156	-0.0389357	-0.0851481	0.183804	-0.377955	-0.924089	-0.608023	-0.703524	-0.0276192	-0.403065	-0.516699	-0.580544	-0.573569	-0.432667	0.0267421	-1.02938	-0.716635	-0.400948	-0.620321	-0.456608	-0.550248	-0.511872	-0.636951	-0.0944022	-0.187548
P21266	GSTM3	1.57715	1.25204	0.924449	0.192645	0.370206	0.00595541	1.04244	-0.425912	-0.139198	0.639867	0.418245	0.315474	0.725104	0.541969	0.638366	0.268247	-0.289338	0.411314	0.0901544	0.375291	0.139991	0.390021	0.314451	0.572974	0.495957	0.510862	0.212081	0.648024	0.690336	-0.0143696	1.19879	-0.185669	0.707819	0.326087	0.148458	-0.0216084	0.347402	0.296605	-0.0518212	-0.0318087	-0.0176839	0.724765	0.181652	0.102401	-0.435072	-0.151524	0.638419	0.820571
Q9NZM3	ITSN2	-0.123896	0.3334	0.0689866	0.243271	0.265425	0.458753	0.10097	0.436775	0.206169	0.074854	0.136076	0.106368	0.184129	0.214898	0.14543	0.126717	0.369625	0.260553	0.650254	0.0685391	0.101552	0.128716	0.199263	0.11823	0.0775531	0.205595	0.0954873	0.113657	0.13737	0.129814	-0.0322567	0.214969	0	0.099139	0.149789	0.317058	0.139096	0.146188	0.185355	0.201048	0.122109	0.123631	0.166624	0.295881	0.133395	0.10671	-0.053596	-0.0450198
P23297	S100A1	0.632152	2.6976	-1.26775	0.220709	1.13293	1.14265	-0.464053	1.34853	0.304317	1.24358	-0.260468	1.62428	0.93892	1.59043	0.878438	0.212798	0.287577	0.97978	1.16419	-0.0271361	0.856937	0.565942	0.811038	2.00786	2.01697	0.21913	0.115152	1.49306	0.576605	-0.52133	-0.431076	-0.321208	0.515174	0.737263	1.07123	1.09007	0.202649	1.03137	0.513409	0.990229	0.194292						0.0636487	0.598718
Q9Y4F9	RIPOR2	-0.121938	0.936608	0.234539	0.409876	0.313578	0.807142	0.2416	0.987226	0.636724	0.534777	0.689089	0.504573	0.73667	0.639244	0.224888	0.319362	0.195295	0.893542	0.445836	-0.113363	0.100208	0.46791	0.600179	0.477423	0.365097	0.470277	0.0526185	0.426815	0.519272	0.85655	-0.0516621	0.72482	0.444049	0.379655	0.558162	0.668748	0.546488	0.500196	0.251597	0.602336	0.462225	0.0120981	-0.0343175	0.147119	-0.231642	-0.31011	-0.0782333	-0.0688174
Q6UUV7	CRTC3	-0.0871256	0.363554	0.0815622	0.154797	0.0741441	0.371494	0.220634	0.512027	0.421727	0.18283	0.334714	0.251232	0.27602	0.661154	0.180572	0.0923971	0.102362	0.204864	-0.396079	0.0513469	0.014341	-0.206887	0.0631324	0.175169	0.126598	0.156558	0.147342	0.199758	0.303874	0.26803	0.282239	0.145075	0.073249	0.0497026	-0.103968	0.443354	0.10827	0.349465	0.310246	0.198439	0.0361597	-0.105514	0.192822	0.110394	-0.0368619	0.021416	0.324695	0.320498
Q8WUX9	CHMP7	-0.690356	0.389713	0.158759	0.199071	0.0085875	0.179343	0.040941	0.235454	0.185215	0.0626449	0.225447	0.13597	0.265002	0.25554	0.362732	0.238376	0.0150753	0.30938	0.153291	-0.053242	0.121562	0.262326	0.306356	0.406776	0.223611	0.389871	0.357862	0.14041	0.331017	0.201199	0.279852	0.243222	0.159199	0.0739262	0.18525	0.448602	0.354272	-0.161179	0.115925	0.302927	0.154052	0.133356	0.302295	0.221573	-0.0978729	-0.109019	-0.00972451	-0.0793535
Q8IVB4	SLC9A9	0.241285	0.53946	0.626558	0.531986	0.648156	0.563418	0.534886	0.305729	0.192645	0	0.325634	0.305584	0.339248	0.584464	0.361598	0.331863	0.335203	0.0767495	0.270648	0.201764	0.315862	0.0718732	0.00715269	0.116909	0.0936428	0.295456	0.294881	0.451442	0.245526	0.132425	0.098085	-0.0115648	-0.17897	-0.132307	0.0719339	0.0325168	0.102842	-0.249869	0.324253	0.212729	0.132836	0.363245	-0.249253	0.308674	0.222184	0.235687	0.167153	0.214815
Q96F07	CYFIP2	-0.102494	0.417619	0.141513	0.170579	0.0312407	0.736369	-0.0373938	0.611563	0.354864	0.222392	0.362729	0.210737	0.231435	0.377937	0.180572	0.22747	0.334001	0.497066	0.270648	-0.13616	0.146516	0.0460251	0.179137	0.200325	0.212603	0.18317	0.0981247	0.162952	0.300295	0.242877	0.134204	0.243222	0.320725	0.154975	0.31305	0.281033	0.293616	-0.020387	0.0330677	0.647029	0.437563	0.207564	0.185385	0.340735	0.155783	-0.0275914	-0.0579133	0.147994
Q49A26	GLYR1	-0.155605	0.407635	0.27525	0.32075	0.274948	0.311447	0.830459	0.0890412	0.339327	0.106915	-0.0641952	0.472888	0.0970725	0.582469	0.0752387	0.202934	0.226716	0.227906	-0.108457	0.221112	0.370396	0.128716	0.350891	0.381704	0.347313	0.403947	0.232631	0.233282	0.186012	0.0873787	0.201319	0.0114728	0.312278	0.368178	0.207139	0.0422695	0.207716	-0.612897	0.0792267	0.291956	0.312229	0.405133	0.227028	0.358741	0.265216	0.191026	0.0583398	0.136333
Q9H939	PSTPIP2	-0.490111	-0.458509	-0.432812	-0.271302	-0.245059	-0.253814	-0.393664	-0.14558	-0.491368	-0.438947	-0.106586	-0.304404	-0.440362	-0.519922	-0.58715	-0.418364	-0.213579	-0.348194	-0.0749048	-0.270221	-0.384143	-0.179345	-0.446938	-0.534979	-0.45446	-0.501194	-0.46916	-0.469378	-0.314228	-0.384386	-0.203665	0.0129005	-0.423075	-0.472692	-0.425896	-0.161727	-0.308122	-0.208737	-0.262453	-0.105648	-0.283984	-0.450915	-0.489956	-0.361546	-0.107251	-0.297681	-0.280306	-0.365842
Q8WWZ3	EDARADD	-0.265915	-0.65609	-0.389743	-0.646619	-0.399333	-0.391851	-0.155768	-0.491941	0.0196288	0.061282	-0.220016	-0.67348	-0.0633922	-0.790264	-0.56758	-0.244638	0.187331	-0.244121	-0.0976967	-0.515	-0.629604	-0.127336	-0.456745	-0.31407	-0.429336	-0.53591	-0.248721	-0.390666	-0.358793	-0.278271	-0.476753	-0.0173821	-0.651862	-0.650378	-0.657566	-0.399395	-0.568989	-0.290557	-0.513327	-0.209219	-0.16262	0.0883559	-0.532243	-0.787063	-0.439014	-0.562838	-0.495709	-0.730783
Q96S86		1.13144	-0.96643	-0.956498	-0.804781	-0.534188	-0.45794	-0.922159	-0.420228	-0.491368	-0.712046	-0.600024	-0.538201	-0.583487	-0.741958	-0.647504	-0.504638	-0.298628	-0.516699	-0.572138	-0.126346	-0.361747	-0.157051	-0.341419	-0.427026	-0.438947	-0.150104	-0.372882	-0.542467	-0.607192	-0.373231	-0.598803	-0.110686	-0.38529	-0.472692	-0.37527	-0.464983	-0.558198	-0.0776277	-0.199309	-0.154836	-0.0506784	-0.486642	-0.458549	-0.16706	-0.379094	-0.252429	-0.268583	-0.212182
P52943	CRIP2	0.669954	0.457954	0.392037	0.692719	0.218079	-0.0255884	0.686889	-0.100949	0.177746	0.207683	0.17578	0.663046	0.25761	0.486494	0.529505	0.495362	0.0608321	0.38536	-0.179618	0.415037	0.0716927	0.32815	0.429663	0.715023	0.395701	0.573512	0.290276	0.162952	0.195033	0.275137	0.473989	0.12409	0.627412	0.953908	0.678256	-0.0303432	0.661735	-0.0536175	0.261337	-0.0518572	-0.144698	0.871429	-0.0415708	0.107734	-0.100992	0.255102	-0.217785	0.395242
Q969Z3	MTARC2	0.630991	0.484583	0.657687	0.424209	0.317039	0.295732	1.35537	0.280357	0.650279	0.526899	0.511287	0.57933	0.314526	0.44975	0.0173821	0.27061	0.442804	0.130727	-0.261318	0.771496	0.489128	-0.231634	0.471635	0.508975	0.524922	0.520832	0.467996	-0.230298	0.663661	0.455918	0.952839	0.0716229	0.74685	0.777732	0.374648	0.00713148	0.200109	-0.0790526	0.609	-0.17499	-0.0582835	0.747557	0.0390318	0.434976	0.200811	0.565169	0.0989817	0.835872
O75208	COQ9	-0.085216	0.251421	0.37511	0.125408	0.241339	0.0670464	0.519946	0.022433	0.175248	0.286788	0.157984	0.266607	0.128481	0.322825	0.431339	0.0816707	0.216318	0.375075	-0.455679	0.488198	0.293693	-0.0741498	0.302873	0.43778	0.312221	0.35128	0.45159	0.0837755	0.475519	0.217277	0.540296	0.150274	0.254241	0.348454	0.074738	-0.0733235	-0.0132022	-0.191681	0.274622	0.0296556	0.107229	0.395929	0.31825	0.401711	0.505665	0.449854	0.132207	0.160841
P42224	STAT1	-0.276771	-0.452434	-0.892244	-0.436792	0.0521598	-0.474429	-1.22959	0.0676279	-0.573013	-0.630491	-0.423147	-0.713144	-0.42442	-0.922863	-0.52922	-0.607208	-0.296765	-0.216209	-0.36995	-0.63743	-0.592187	0.030846	-0.492615	-0.611713	0.0183785	-0.294743	-0.280914	-0.571117	-0.788362	-0.560858	-0.749099	0.448131	-0.739472	-0.579766	-0.607261	-0.42029	0.0303432	-0.159671	0.740162	-0.200586	-0.381737	-0.560867	-0.355522	-0.312636	-0.429179	-0.198616	-0.285359	-0.240618
Q14289	PTK2B	-0.106362	0.572604	0.118644	0.191356	0.155015	0.453315	0.0107264	0.360685	0.322493	0.30763	0.347108	0.175875	0.202212	0.397363	0.342187	0.302139	0.26	0.36933	0.142958	-0.0119975	0.198937	0.16961	0.317907	0.267326	0.230904	0.274394	0.142239	0.209416	0.173026	0.283384	0.104842	0.343082	0.217231	0.230444	0.275763	0.309002	0.206451	0.3399	0.305547	0.436229	0.309868	0.0997381	0.240247	0.436037	0.20965	0.211046	-0.133356	0.0241046
P43403	ZAP70	-0.312068	0.561641	0.435139	0.0759866	-0.0231531	0.287199	0.332349	0.361785	0.491665	0.165175	0.211958	0.289367	0.113545	0.173078	0.429176	0.109659	0.213707	0.623123	0.0861152	0.100929	0.292517	-0.0402371	0.138025	0.14698	0.234536	0.414681	0.350138	0.350306	0.564722	0.336439	0.484391	0.224859	0.36807	0.326087	0.194304	0.0436574	0.265952	0.375706	0.360953	0.365895	-0.26626	0.283142	0.45956	0.40388	0.058486	0.256306	0.219224	0.02551
Q8IZA0	KIAA0319L	-0.292107	-0.464609	-0.305461	-0.208717	-0.162408	-0.208288	-0.373598	-0.188412	-0.100847	-0.0879965	-0.108123	-0.323462	-0.428389	-0.354052	-0.145541	-0.403218	-0.367341	-0.402205	0.00571365	-0.191366	-0.10304	-0.115005	-0.144692	-0.210976	-0.191426	-0.253373	-0.115947	0.147963	-0.186565	-0.388123	-0.0307748	0.216209	-0.140362	-0.148702	-0.178803	-0.13636	-0.167008	-0.0847662	-0.204327	-0.143208	-0.15771	-0.434403	-0.412684	-0.689012	-0.635329	-0.571362	-0.219396	0.0519567
O15117	FYB1	-0.380672	0.39084	0.126757	0.23579	0.0014348	0.401171	0.0228883	0.187868	0.538096	0.0640066	0.0723586	0.196091	0.139248	0.150358	0.538563	0.166598	0.226716	0.561975	0.107528	0.12988	0.335413	0.244492	0.286505	0.383902	0.379387	0.627108	0.605036	0.849851	0.45206	0.344344	0.381297	0.0592392	0.383128	0.272916	0.19688	0.374436	0.294807	0.0359859	0.185355	0.40489	-0.138236	0.10257	0.378186	0.30171	0.344175	0.349566	-0.133356	-0.0763353
O14639	ABLIM1	-0.0531338	0.21499	0.475932	0.379644	0.471	0.117427	0.387475	0.19899	0.37786	0.149867	0.115148	0.40156	0.46439	0.390537	0.407366	0.180488	0.240892	0.245577	0.0630098	0.475364	0.406726	0.0501373	-0.0129649	0.201572	0.0909737	0.112403	0.027933	0.342647	0.104918	0.15186	0.243571	-0.0320289	0.327927	0.283952	0.205861	0.144118	0.314902	0.191801	0.190462	0.109588	0.0672473	0.476723	0.384694	0.295881	0.223432	0.261115	0.0989817	-0.0274257
Q5TZA2	CROCC	0.0355362	0.01907	0.852896	-0.09901	-0.0173299	-0.657629	0.839083	-0.456608	0.269607	0.861215	-0.0464022	0.914739	0.600141	0.395091	0.0430687	0.019802	-0.307978	0.0696809	-0.102299	0.208242	1.51659	-0.0534125	0.23382	0.470201	0.935999	-0.0390137	0.189998	0.525798	0.0334342	0.805924	0.906407	-0.536125	0.941732	0.720211	0.0248621	-0.0991272	-0.157204	-0.253082	-0.0368242	-0.630621	-0.414549	-0.318137	-0.154989	-0.330558	0.945104	0.104036	0.0609967	-0.163327
P06239	LCK	-0.149607	0.669556	0.689984	0.331319	-0.133776	0.111915	0.0719997	0.0608706	0.283591	0.528872	0.431003	0.374615	0.349715	0.395091	0.536555	0.343134	0.100949	0.578005	0.549219	0.127148	0.256775	0.452458	0.355382	0.331353	0.520962	0.512861	0.4822	0.772148	0.730776	0.29625	0.558132	0.137242	0.420662	0.259311	0.293925	0.104769	0.311376	0.4025	0.233156	0.437336	0.0853073	0.520786	0.465712	0.483992	0.176542	0.275447	0.271777	0.385424
O43491	EPB41L2	0.867256	0.350874	0.520743	0.381905	0.64081	0.116051	0.964184	-0.123862	0.250748	0.247778	0.333582	0.40272	0.315713	0.502412	0.50507	0.22747	-0.0306316	0.101913	0.208834	0.383329	0.250731	0.10651	-0.0057478	0.256573	0.186586	0.280276	0.347923	0.232098	0.477632	0.0560885	0.504972	-0.197177	0.101538	0.405712	0.117518	0	0.261086	0.140078	0.3756	0.112362	-0.0720747	0.321321	-0.191636	0.0493398	-0.266241	0.0171581	0.411572	0.642426
P14317	HCLS1	-0.246579	0.81346	0.206745	0.597665	0.428966	0.915518	0.248089	0.744857	0.602733	0.428843	0.326772	0.604757	0.25761	0.836322	0.290698	0.190507	0.808221	0.678072	-0.0809475	0.180836	0.352446	0.0419012	0.52144	0.295615	0.367305	0.506854	0.24815	0.311596	0.288303	0.536004	0.0872069	0.512123	0.450661	0.383081	0.592809	0.718257	0.604302	-0.409201	0.41431	0.695013	0.157996	0.252875	0.195292	0.540299	0.465111	0.449854	-0.0870302	-0.117624
Q9UHD8	SEPTIN9	0.40239	0.500327	0.286157	0.364858	0.191927	0.418018	0.398019	0.310295	0.418562	0.0626449	0.230321	0.393412	0.0621387	0.434343	0.165059	-0.15787	0.440573	0.437909	0.108856	0.180836	0.198937	0.132599	0.304035	0.317624	0.415037	0.329889	0.362257	0.282152	0.489204	0.218506	0.236204	0.217447	0.307429	0.136151	0.189137	0.108752	0.219051	0.0787836	0.257692	0.305354	0.103144	0.216741	0.275696	0.439213	0.48397	0.416834	0.00690616	0.015643
Q92522	H1-10	-0.0909524	0.775144	0.300572	1.28917	0.946628	0.750626	1.83089	-0.216048	0.791539	0.646244	0.595862	1.59261	-0.136175	1.24107	0.10806	0.248002	0.317071	0.111582	-0.117745	0.309328	0.134749	0.150585	0.109065	0.228723	0.317939	0.336679	0.317691	0.386941	0.485007	-0.205571	0.35886	-0.521584	0.415037	0.605636	0.0364152	0.0128114	0.14703	-0.043846	0.465764	0.28828	0.0145728	0.854731	0.289635	0.241118	0.413581	0.432906	0.548508	0.922156
Q9HC38	GLOD4	-0.362056	0.61757	0.280108	0.192645	0.0998227	0.239975	0.408486	0.0930211	0.429085	0.266823	0.325634	0.460685	0.43192	0.576466	0.367258	0.259945	0.0579235	0.326087	0.0643792	0.014858	0.250731	0.0705243	0.278251	0.260166	0.408621	0.156558	0.327839	0.289001	0.278637	0.127198	0.2226	-0.167767	0.576925	0.221542	0.217326	0.150573	0.198838	-0.0691078	0.0373255	0.285825	0.0728284	0.069666	0.132227	0.13411	0.28805	0.125291	0.0833849	0.0684135
O00339	MATN2	0.648311	0.624291	0.645504	0.332489	0.78441	0.135196	0.368539	-0.271253	0.0526691	0.613141	0.115148	1.02282	0.262542	0.731273	0.65697	0.532266	0.510324	0.236769	0.363683	0.360245	0.253152	0.114387	0.531397	0.927281	0.578308	0.843555	0.381871	0.160465	1.13402	0.444405	0.397899	-0.0602742	0.197708	0.419122	0.276981	0.31591	0.259867	0.0594874	0.281818	-0.176682	0.0232463	0.863104	0.108832	0.469565	0.270054	0.0397227	0.0570095	0.118005
Q9BQI9	NRIP2	0.40239	0.672338	0.335992	0.987432	1.26781	0.159444	0.798981	0.066279	0.731591	0.415037	0.644142	0.641585	0.570617	0.813535	0.770669	0.844511	0.0432916	0.115706	0.243098	0.37989	0.37707	-0.108879	0.0889805	0.573937	0.269187	0.291967	0.487239	-0.3317	0.54772	-0.0628311	0.417573	-0.460872	0.796148	1.01627	1.01029	0.516145	0.597563	-0.359873	0.3473	0.357735	0.0131221	1.10822	0.65259	0.645805	0.229653	0.438224	0.366104	1.17421
Q9UJU6	DBNL	-0.121938	0.55663	0.170579	0.366001	0.278503	0.592403	0.199358	0.566475	0.435362	0.430956	0.364946	0.19207	0.360107	0.367545	0.406267	0.297512	0.506062	0.388772	0.253941	0.100929	0.196423	0.156955	0.102401	0.12744	0.105593	0.194426	0.0674988	0.0994429	0.133353	0.206165	0.0638151	0.169605	0.215937	0.293692	0.38711	0.411458	0.22406	0.257626	0.160847	0.435122	0.322807	0.185032	0.22944	0.290028	0.204606	0.196057	-0.0336177	0.0450439
Q9H173	SIL1	0.50736	-0.555004	-0.385891	-0.203623	-0.265621	-0.134374	-0.434652	-0.344715	-0.264164	-0.201207	-0.257053	-0.235999	-0.375709	-0.398685	-0.238758	-0.33876	-0.211823	-0.138843	0.0968615	-0.245223	-0.0648511	-0.216735	-0.147866	-0.103943	-0.0595459	-0.0596661	0	0.129005	-0.113151	-0.141083	-0.133594	-0.0875528	-0.273895	-0.165285	-0.229787	-0.187548	-0.228978	0.265507	-0.153296	-0.226643	-0.159345	-0.370183	-0.0532526	-0.181624	-0.080836	0.0591813	0.190393	-0.00860457
Q7Z460	CLASP1	0.110765	-0.149217	-0.156919	0.0435016	0.0809461	-0.18097	-0.266114	-0.0739262	-0.233967	-0.244375	-0.246858	-0.285594	-0.328588	-0.314472	-0.329233	-0.206341	-0.1686	-0.209314	0.00571365	-0.205073	-0.21067	0.0211027	-0.122666	-0.136644	-0.164068	-0.121907	-0.129768	-0.0625503	-0.14207	-0.0838927	-0.124082	-0.0290876	-0.264839	-0.228354	-0.282639	-0.120729	-0.191811	-0.147661	0.0101446	-0.161523	-0.139849	-0.158768	-0.0591292	-0.0436773	-0.163208	-0.16759	-0.221009	-0.126961
Q13588	GRAP	-0.0928696	0.937379	0.645504	0.312476	0.310109	0.419134	0.258413	0.454413	0.361472	0.144729	0.351588	0.584451	0.761272	0.746502	0.596574	0.725527	0.446145	0.503375	0.50149	0.00298386	0.275948	0.291567	0.345258	0.379503	0.339464	0.500822	0.373186	0.483637	0.183424	0.240458	-0.175555	0.142469	0.176589	0.0823795	0.262297	0.54289	0.237747	0.0685244	-0.104009	0.204952	0.186591	0.399387	0.674889	0.779638	0.329189	0.189765	-0.122764	0.119322
P17480	UBTF	-0.274593	0.48985	0.410983	0.276466	0.247399	0.213198	0.597215	0.120577	0.200037	0.118757	0.0737152	0.635677	0.0859854	0.76069	0.172837	0.176713	0.165878	0.152301	0.0793578	0.201764	-0.02032	0.0155054	0.242331	0.252971	0.246579	0.410397	0.314293	0.266046	0.551739	0.0491955	0.252119	0.0014391	0.369234	0.211301	0.291517	0.197463	0.445023	0.0889704	0.160847	0.505406	0.124798	0.620957	0.142505	0.219111	0.155783	0.142334	0.204881	-0.0733235
P49711	CTCF	0.00359326	0.53946	0.535037	0.414301	0.443818	0.316248	0.5253	0.445102	0.391914	0.32022	0.101912	0.166343	0.0292349	0.304783	0.140151	0.137115	0.0520885	0.130727	0.177538	0.0728053	-0.0528411	0.0906272	0.176602	0.190315	0.19531	0.298936	0.146068	0.159219	0.319279	0.0491955	0.298835	0.0866156	0.265537	0.210016	0.189137	0.266842	0.338191	0.337766	0.404455	0.137095	0.0145728	0.620957	0.203905	0.331647	0.205868	0.163036	0.267182	-0.0613384
Q9Y2T3	GDA	1.239	0.193199	0.242027	0.614109	-0.0556077	-0.302662	0.13918	-0.0271004	-0.178597	0.396782	0.21442	1.21206	1.24396	0.59539	0.827614	-0.0287686	0.115011	0.386498	-0.0931094	-0.582724	0.560251	0.612104	1.00215	0.631482	0.339464	-0.0478285	-0.117476	0.301472	0.0131754	1.41414	0.994916	0.211242	1.16859	0.516951	0.518551	0.257304	-0.0997443	-0.00135021	0.0429832	0.459295	0.510319	0.0359943	0.503082	0.163857	1.34016	0.511694	0.0938015	0.386518
O95243	MBD4	-0.309837	0.530288	0.156119	0.300572	0.436411	0.454405	0.165475	0.59669	0.312297	0.254949	0.226667	0.102089	0.496145	0.548117	0.0430687	0.440797	0.332798	0.251836	0.374764	0.132607	0.195165	0.249269	0.352015	0.322215	0.223611	0.185679	0.086218	0.220205	0.0618907	0.306692	-0.00581147	0.426867	0.109918	0.335547	0.293925	0.507119	0.210242	0.275576	0.169925	0.273483	0.193011	0.0551226	0.515986	0.53536	0.48709	0.595948	0.302413	0.187453
Q1ED39	KNOP1	-0.246579	-0.308333	-0.483367	-0.320089	-0.231513	-0.725079	-0.594995	-0.491941	-0.438759	-0.400879	-0.503809	-0.354489	-0.404738	-0.396716	-0.402463	-0.342367	0.364926	-0.299789	-0.158698	-0.0210616	0.121562	-0.0286258	-0.365236	-0.370368	-0.419788	-0.233124	-0.376539	-0.383389	-0.299673	-0.213839	-0.122502	-0.164536	-0.27208	-0.158629	-0.105554	-0.0991272	-0.157204	-0.102044	-0.192645	-0.274767	-0.342209	-0.469719	-0.0635524	-0.249901	-0.400072	-0.220236	-0.298921	-0.0899672
Q13557	CAMK2D	0.429357	0.388586	0.398752	0.181005	0.0686794	0.342371	0.271214	0.114064	0.0321077	0.180321	0.536102	0.222611	0.145936	0.295068	0.339886	0.287045	0.45391	0.449936	0.408582	0.240204	0.510532	0.325891	0.147119	0.16881	0.241774	0.141128	0.165059	0.156726	0.1131	0.179899	0.216373	0.102796	0.436295	0.261794	0.389364	0.153147	0.20138	-0.363341	-0.190984	0.390104	0.379075	0.179679	-0.00992521	0.0590084	0.0861777	0.0100337	-0.0723983	-0.0129262
O00255	MEN1	0.193319	0.486692	0.462106	0.106389	0.420411	0.2823	0.430337	0.205131	0.323621	0.298404	0.200827	0.197428	0.365848	0.299934	0.31433	0.281197	0.037397	0.138855	0.491344	0.0656879	-0.00867354	0.0892957	0.160012	0.228723	0.206451	0.269672	0.205981	0.486619	0.332186	0.0422695	0.234973	-0.0394084	0.233939	0.283952	0.2033	0.291585	0.290038	0.233723	0.35982	0.126155	0.046124	0.391305	0.419975	0.309831	0.132067	0.161751	0.479679	0.129814
Q9H3D4	TP63	-0.283324	-0.366161	-0.175087	-0.325613	-0.168849	-0.662344	-0.338169	-0.719643	-0.628673	-0.460321	-0.501787	-0.560638	-0.700994	-0.450861	-0.465455	-0.834671	-0.190914	-0.584219	-0.179618	-0.344127	-0.532598	-0.27556	-0.0187647	-0.32839	-0.369293	-0.513352	-0.326165	-0.233565	-0.196642	-0.52544	-0.517684	-0.402613	-0.122256	-0.285216	-0.132791	-0.316932	-0.279482	-0.261146	-0.546929	-0.28934	-0.276868	-0.455072	-0.769355	-0.774742	-0.42136	-0.677784	0.29001	-0.386253
P04234	CD3D	-0.163643	0.252661	0.485427	0.206745	0.119777	0.128388	0.180482	0.246216	0.592472	0.171505	0.0310573	0.092055	-0.0680286	-0.0302146	0.250839	-0.0157517	0.0476967	0.501275	0.514573	0.237673	0.424017	0.278773	0.0603844	0.342695	0.407549	0.496787	0.540568	0.118791	0.569685	0.230743	0.371244	0.0879709	0.32553	0.452112	0.237486	0.0873787	0.350841	0.268871	0.498045	0.23454	-0.547375	0.380846	0.214904	0.244754	-0.194518	0.20482	0.249821	0.0269141
P27338	MAOB	0.837364	0.405407	1.30832	-0.088015	0.272573	-0.0609466	0.725539	-0.351911	0.208614	0.692758	0.0421871	0.4806	0.44608	0.447559	0.642106	0.23596	0.445032	0.152301	0.169925	0.787159	1.51205	0.10914	0.156156	0.661683	0.525911	0.329889	0.494264	0.165435	0.953674	0.545831	0.963288	0.0920291	0.867896	0.973734	0.216056	0.0588365	0.00728268	0.20474	0.967645	-0.0659019	0.0517872	0.315231	-0.216048	-0.0289708	0.776879	0.240565	0.530408	0.541908
Q16566	CAMK4	-0.359746	0.581513	0.522794	0.128105	0.0673099	0.43908	0.636331	0.250973	0.828574	0.250172	0.485019	0.398073	0.346235	0.301148	0.435656	0.186758	-0.0987782	0.349622	0.133856	-0.0672564	0.322793	0.086629	-0.067524	0.137894	0.224829	0.026835	0.261153	0.617518	0.440186	-0.0793535	0.296476	-0.357642	0.0874628	-0.0747836	-0.0510476	0.32507	0.20138	0.619192	0.0901978	0.402625	-0.280422	0.311564	1.02729	0.30171	0.154476	0.239347	0.0976884	0.080634
P15311	EZR	-0.149607	0.366993	-0.0494173	0.319571	0.144663	0.773499	0.0937821	0.494081	0.307742	0.0448252	0.0925742	0.580356	-0.0358823	0.529594	0.0780025	-0.0715291	0.704165	0.379655	0.291847	0.0412227	0.236122	0.00988635	0.338468	0.225051	0.325906	0.22646	0.144793	0.350306	0.201442	0.44125	0.0803663	0.289899	0.539159	0.210016	0.48627	0.536004	0.40478	-0.125408	0.30437	0.481998	0.255692	0.148506	0.203905	0.402796	0.570821	0.366401	-0.221009	-0.24909
P0DMN0	SULT1A4	-0.278952	-0.202594	0.0675825	0.0967851	0.269003	-0.407597	0.839083	-0.599162	0.370235	0.68127	0.347108	0.869303	0.483527	0.643079	0.800259	0.755362	-0.0714505	0.37278	0.601093	0.687747	0.721898	0.765034	0.601125	0.857833	1.02678	0.633555	0.681769	0.768886	0.800827	0.583532	0.711218	-0.143708	0.905287	0.762908	0.616094	0.224638	0.311376	-1.1886	-0.0548394	0.278433	-0.170841	0.366782	-0.0473999	0.308674	0.058486	0.535706	-0.145556	0.626769
P06493	CDK1	-0.533716	-0.795224	-1.01183	-0.581287	-0.574236	-0.177591	-0.721159	0.0307563	-0.630857	-0.66617	-0.28808	-1.03885	-0.722761	-1.2209	-0.937264	-0.653502	0.0535495	-0.421995	-0.285536	-0.450313	-0.596539	-0.197106	-0.480559	-0.494049	-0.617335	-0.315882	-0.463315	-0.508425	-0.731095	-0.192441	-0.749099	0.0592392	-1	-0.938847	-0.541373	-0.240618	-0.460527	-0.100596	-0.598845	-0.510513	-0.458151	-0.77025	-0.00708246	-0.236322	-0.571198	-0.456378	-0.888148	-0.728412
O95428	PAPLN	0.0719304	0.726889	1.78061	0.436227	1.32737	0.265022	1.1641	0.0943453	0.627616	0.539679	0.689089	0.848167	0.0943087	0.95752	0.527485	0.114929	0.373139	0.383081	0.0807118	0.449349	0.236122	0.0583267	0.486041	0.768145	0.484817	0.651817	0.462889	-0.160219	1.06541	0.155716	0.157791	0.0675068	0.808213	0.886319	0.526765	0.0967687	0.254981	0	0.123954	0.247218	0.404748	-0.0447264	0.0182533	0.597338	0.893533	0.179641	0.284337	0.160841
O76062	TM7SF2	1.33411	0.6565	0.469567	0.589861	0.38127	1.23364	1.14615	0.0266007	0.375686	0.888371	0.568217	0.917177	0.645214	0.71406	0.584963	0.435542	0.64531	0.270452	-0.0794345	0.510385	0.779288	0.16961	0.410369	0.391567	0.678605	0.0324215	0.197397	0.0465426	0.318099	0.427495	0.520217	-0.0844963	0.61471	0.437909	0.381459	0.0113935	0.309021	0.401478	0.606137	0.305354	0.357516	0.473445	0.247407	0.23869	1.13737	0.570022	0.332412	0.299739
Q9NNX1	TUFT1	-0.167678	-0.86882	-0.65355	-0.68871	-0.316555	-0.415535	-1.08881	-0.84602	-0.909717	-0.650452	-0.608702	-0.671037	-0.722761	-0.939971	-0.724873	-0.640123	0.430488	-0.503988	0.29535	-0.176099	-0.273739	-0.530042	-0.29142	-0.194488	-0.567989	-0.418844	-0.47699	-0.22541	-0.184893	-0.327659	-0.307501	-0.324811	-0.58271	-0.564289	-0.280846	-0.242309	-0.505424	-0.210297	-0.335811	-0.242507	-0.216059	-0.440573	-0.594888	-0.573535	-0.214649	-0.417437	-0.193832	-0.437614
P62328	TMSB4X	-0.125858	0.712543	0.130796	0.961208	0.54272	1.16943	0.616404	0.787231	0.78336	0.136986	0.354939	0.578304	0.347396	0.669638	0.357054	0.228686	1.98859	0.620224	0.164827	0.359081	-0.424194	0.432644	0.383137	0.37288	0.411833	0.422148	0.55983	0.677028	0.344979	0.333038	0.152583	0.443903	0.5658	0.302161	0.527789	0.949808	1.16016	0.549901	0.986117	0.438442	0.0145728	0.0105914	0.723622	0.954104	0.899788	1.07087	0	0.230743
Q9NYQ8	FAT2	-0.240191	-0.617065	-0.493694	-0.393606	-0.284729	-0.284377	-0.303589	-0.395854	-0.41034	-0.283669	-0.406028	-0.451786	-0.406694	-0.440679	-0.417955	-0.441387	-0.105284	-0.301621	0.136462	-0.18456	-0.229134	-0.0652259	-0.450853	-0.319423	-0.313417	-0.344558	-0.308592	-0.22541	-0.340057	-0.29221	-0.25638	-0.223833	-0.567041	-0.622633	-0.425896	-0.437614	-0.468587	0.109131	-0.478463	-0.322677	-0.154446	-0.158768	-0.395854	-0.64574	-0.491262	-0.605971	-0.2291	-0.592848
Q8NCH0	CHST14	0.128975	-0.0358823	-0.147104	-0.378217	-0.14009	-0.542333	-0.432575	-0.582139	-0.541852	-0.52641	-0.413611	-0.402317	-0.356676	-0.475593	-0.520832	-0.362367	-0.20482	-0.608958	0.830075	-0.317827	-0.499621	0.110454	-0.201275	-0.251334	-0.151371	-0.140643	-0.131312	-0.223784	0.054829	0.095431	0.252119	0.0383605	-0.461876	-0.429988	-0.433845	-0.353002	-0.22556	0.151058	0.00290573	-0.304062	-0.179108	-0.233572	0.112757	-0.151047	-0.119851	-0.196967	0.0503396	0.292753
O95342	ABCB11	-0.116077	0.304995	0.545161	-0.00442319	0.209415	-0.174221	1.28643	-0.204604	0.310021	0.90214	1.26577	0.230474	0.540476	0.484359	0.55849	0.911157	0.0520885	0.38536	0.817136	0.577976	0.844951	0.838201	0.0493398	0.0437428	0.222392	-0.0912099	0.154962	0.616611	1.03343	0.313611	1.45613	0.206259	0.804776	0.739046	0.367806	-0.141083	0.466318	-0.79526	1.35642	0.294401	0.234685	0.306661	0.567429	0.443438	0.366931	0.32681	0.545665	1.12392
Q9Y5X3	SNX5	0.201165	0.312149	0.0477805	0.0745893	0.0944546	0.467412	0.166846	0.350747	0.338211	0.266823	0.199585	0.121949	0.159221	0.250522	0.19592	0.152573	0.267574	0.266748	-0.239188	0.19656	0.174881	0.0363842	0.144526	0.311864	0.179065	0.335549	0.245773	-0.0238467	0.163866	0.184939	0.0638151	0.186151	0.22368	0.198397	0.289104	0.372229	0.24639	-0.45842	0.0230836	0.267273	0.33447	0.111031	0.157785	0.345258	0.179116	0.155308	-0.328172	-0.0991272
Q6QEF8	CORO6																	0.90041	0.652753	0.297681	0.0841206	0.438979	0.0826196	0.856101	0.71938	0.627948	0.714843	0.560787	0.326096	0.604922	0.244084	0.265449	0.535159	0.533979	0.431306	0.583979	0.473531	0.379185	0.0147695	0.396743	0.214021	0.00146392	0.318888	0.960609	0.960013	0.554062	0.611095	0.0768361	-0.0259692
Q53QZ3	ARHGAP15	-0.355137	0.72063	0.179706	0.352228	0.201946	0.563418	-0.202788	0.534639	0.35707	0.162635	0.238811	0.313008	0.439562	0.552201	0.61952	0.456451	0.658812	0.666874	0.403181	0.138047	0.489128	0.327021	0.538326	0.461904	0.470512	0.443271	0.447459	0.405966	0.373639	0.333038	0.0665868	0.506053	0.390026	0.129368	0.447852	0.566254	0.413577	0.144968	0.255257	0.350703	0.0447048	0.096901	0.662444	0.573444	0.344175	0.335956	-0.17965	-0.0598472
Q08380	LGALS3BP	0.202728	-0.874223	-0.208717	-0.749286	-0.0857592	-0.542333	-0.63027	-0.835896	-0.849975	-0.5162	-0.499768	-0.625385	-0.576864	-0.900365	-0.606989	-0.651263	-0.163499	-0.606691	-0.789928	-0.436099	-0.564214	-0.674109	-0.567147	-0.526699	-0.36379	-0.509288	-0.467209	-1.18531	-0.550092	-0.213839	-0.519761	-0.353957	-0.383329	-0.531672	-0.339366	-0.592848	-0.352177	-0.580247	0.46997	-0.271147	-0.202513	-0.592576	-0.546619	-0.661532	-0.339873	-0.417437	-0.430815	-0.00716691
Q9UJY1	HSPB8	-0.129789	-0.0773464	0.084342	0.372838	0.532832	1.30422	-0.195724	0.179159	0.0265749	0.186586	-0.112745	0.380515	-0.139424	-0.188167	-0.142321	-0.0128749	1.62334	0.0352611	0.657531	0.406049	0.223833	-0.152318	0.388625	0.223824	0.241774	0.35128	0.0835586	0.267202	0.0661111	-0.0318042	0.0115532	0.451293	0.0817941	0.0893863	0.742266	0.353326	0.112329	0.107879	0.488747	0.442857	0.486473	0.639598	0.0321388	0.139328	0.442793	0.194801	-0.053596	-0.106805
Q15646	OASL	-0.369009	-0.529203	-0.544321	-0.565951	0.106505	-0.407597	-0.549264	-0.13468	-0.172221	-0.374817	-0.415513	-0.675927	-0.520704	-0.596973	-0.439532	-0.462818	-0.136595	-0.270789	-0.173149	-0.40018	-0.491493	-0.0257376	-0.310856	-0.171717	-0.0272892	-0.199995	-0.117476	-0.17271	-0.18824	-0.286967	-0.234039	-0.0483139	-0.60311	-0.348194	-0.567368	-0.18592	0.123095	0.338833	0.535652	-0.183472	-0.214359	-0.240732	-0.279805	-0.273975	-0.439014	-0.283605	-0.147089	-0.320499
O14562	UBFD1	-0.123896	-0.29197	-0.405256	-0.454839	-0.369353	-0.175905	-0.535822	-0.0873745	-0.568819	-0.0229459	-0.115834	-0.304404	0.0776139	-0.398685	-0.259541	-0.204699	-0.185734	-0.207595	-0.287282	-0.390359	-0.132755	-0.208524	-0.211202	-0.194488	-0.209409	-0.211504	-0.212321	-0.222161	-0.272773	-0.189177	-0.302128	-0.0115648	-0.222142	-0.190522	-0.145788	-0.053898	-0.242735	0.201223	-0.153296	-0.302213	-0.229734	-0.518919	-0.0665087	-0.159031	-0.255774	-0.137216	0.0702575	-0.0823781
P34949	MPI	0.133901	0.43192	0.192645	0.334825	0.145961	0.248791	0.16273	0.048627	0.325875	0.259711	0.179565	0.167709	0.356651	0.59341	0.44639	0.588282	0.165878	0.395572	0.112832	0.0542265	0.215168	0.381343	0.395183	0.233605	0.463307	0.336679	0.390503	0.331634	0.228054	0.208642	0.309404	0.288721	0.348138	0.20228	0.189137	0.177373	0.173166	-0.153654	-0.0029116	0.386671	0.388057	0.406279	0.174158	0.17279	0.0458492	0.0355187	0.0820775	0.172306
P08195	SLC3A2	-0.440444	-0.734998	-0.707819	-0.132507	-0.35276	-0.384042	-0.625517	-0.198106	-0.393553	-0.36196	-0.365018	-0.551621	-0.579068	-0.596973	-0.50627	-0.460857	-0.371256	-0.299789	-0.0114956	-0.102098	-0.258142	-0.00995456	-0.087194	-0.247928	-0.306362	-0.0537352	-0.0371407	-0.2173	-0.218721	-0.18592	-0.192024	0.503008	-0.62612	-0.56649	-0.602774	-0.125401	-0.300909	-0.134268	0.266182	-0.224891	-0.15771	-0.473931	-0.395854	-0.374502	-0.553998	-0.396459	-0.401258	-0.283482
Q06187	BTK	-0.341397	0.924989	0.0548839	0.458896	0.218079	0.828302	-0.0405541	0.764121	0.386525	0.242977	0.396728	0.28182	0.404292	0.646903	0.436733	0.363203	0.922166	0.53554	0.87525	0.0628311	0.121562	0.393262	0.666734	0.459822	0.313366	0.385513	0.158757	0.209416	0.206549	0.334172	-0.197001	0.657042	0.261782	0.21515	0.59183	0.883927	0.459963	0.124068	0.0401571	0.814826	0.819232	0.13474	0.304585	0.731218	0.442793	0.269493	-0.130322	0.0643168
Q8TC71	SPATA18	0.0267338	0.103959	1.82325	-0.878646	-0.0571004	-1.52077	1.28201	-0.908304	0.235241	1.74548	-0.205134	1.37225	0.779452	0.424351	-0.116814	-0.242951	-0.72239	0.0696809	-0.194282	0.282566	2.24588	-0.208524	0.601125	0.849906	1.46794	-0.19346	0.126823	0.0771968	-0.047845	1.70385	1.08721	-1.18076	1.68182	1.35777	0.102483	-0.18592	-0.295522	-0.639981	-0.15168	-0.802868	-0.532469	-0.364307	-0.0170567	-0.293176	2.04691	0.169445	-0.147089	-0.0703178
Q86XZ4	SPATS2	-0.394793	-0.82369	-0.749286	0	-0.185077	-0.157484	-0.560561	-0.212769	-0.128357	-0.518236	-0.493727	-0.396251	-0.442367	-0.388864	-0.417955	-0.520894	-0.423143	-0.34064	-0.954912	-0.111748	-0.365455	-0.436933	-0.102509	-0.289347	-0.308122	-0.298245	-0.180008	-0.212456	-0.208489	-0.174579	-0.108366	0.212485	-0.387254	-0.251185	-0.324512	-0.343899	-0.416986	-0.00405441	-0.15978	-0.285683	-0.197466	-0.275235	-0.373715	-0.280928	-0.282085	-0.0783222	0.0503396	0.00285682
Q96RD7	PANX1	-0.399531	-0.520704	-0.585699	-0.44679	-0.741759	-0.139295	-0.438816	-0.214407	-0.725716	0.357344	0.353823	-0.518301	0.0607236	-0.642922	-0.569742	0.370933	0.0995357	-0.46857	-0.49548	-0.306701	-0.522211	0.0919575	-0.113328	-0.440573	-0.273315	-0.162815	-0.31034	-0.594034	-0.368254	-0.37694	-0.28436	-0.0799235	-0.573735	-0.423989	-0.322666	-0.274807	-0.218746	-0.257915	-0.0102164	-0.20576	-0.296521	-0.198297	-0.081382	-0.260169	-0.233352	-0.237091	0.0676176	0.489914
Q7Z5R6	APBB1IP	-0.0947893	0.611784	0.270376	0.133483	0.115808	0.505744	0.211364	0.472857	0.389761	0.275078	0.477864	0.330183	0.282104	0.423237	0.545569	0.142286	0.416931	0.472622	0.356993	0.113408	0.173604	0.32815	0.180404	0.172629	0.154988	0.214223	0.126823	0.366584	0.343821	0.26803	0.0315512	0.292253	0.241586	0.140205	0.391615	0.475589	0.268379	0.312993	0.297286	0.601348	0.299194	0.0448542	0.303441	0.500305	0.267637	0.370857	-0.0364549	0.0588365
P27695	APEX1	-0.330046	0.422035	0.390915	0.276466	0.0424353	0.144674	0.471961	0.108832	0.314569	0.232116	0.19211	0.209412	0.288164	0.400764	0.295456	0.12149	0.0709665	0.261794	0.446886	0.013379	0.0537537	0.211826	0.0645044	0.120867	0.0448252	0.0911479	-0.0648998	0.324986	0.163866	-0.109888	0.151278	-0.0998442	0.375039	0.172237	0.0955966	0.164673	0.332404	-0.320579	0.117266	0.261036	0.108588	0.533432	0.125766	0.209221	0.134722	0.0128877	-0.144026	-0.329454
Q9NRG7	SDR39U1	0.153441	0.688921	0.61891	0.023364	-0.0231531	0.361077	0.806915	0.359584	0.416448	0.163905	0.292228	0.809325	0.300206	0.763335	0.342187	0.272969	0.0180716	0.276604	-0.424611	0.265273	0.440042	0.0919575	0.236257	0.587348	0.479724	0.439071	0.366638	0.388005	0.255416	0.306692	0.425152	0.0729924	0.524607	0.146937	0.472514	0.0142279	0.284054	1.08516	0.198089	0.417283	0.366633	0.462466	0.603216	-0.0887182	0.0848057	0.218483	0.552289	0.772834
Q8NHV1	GIMAP7	0.225986	0.429729	0.573137	0.48016	-0.0660892	0.52142	0.566387	0.332908	0.9424	0.148584	0.363838	0.367502	0.320451	0.354742	0.64304	0.261134	0.0910242	0.933806	0.706592	0.271473	0.306569	0.843739	0.448701	0.586394	0.581163	0.737251	0.9351	1.05125	0.553744	0.191215	0.220112	0.0411618	0.627412	0.610515	0.273324	0.348842	0.720518	-0.150654	0.957196	0.663202	-0.221172	0.746652	-0.14871	-0.328756	-0.345411	-0.16759	0.159736	-0.0259692
Q86YB8	ERO1B	-0.214917	-0.907075	-0.756729	-0.700624	-0.229828	-0.043928	-0.401769	-0.384742	-0.517399	-0.358308	-0.39098	-0.335019	-0.46054	-0.398685	-0.387135	-0.126437	-0.156726	0.162967	0.714464	-0.266623	-0.121736	-0.108879	-0.239705	-0.375935	-0.384071	-0.305274	-0.455559	-0.314297	-0.428334	-0.384386	-0.336501	-0.310455	-0.431157	-0.442061	-0.252452	-0.304518	-0.320833	-0.315532	-0.409232	-0.134959	-0.0705358	-0.44884	-0.424015	-0.558673	-0.577702	-0.498431	-0.390329	-0.286967
P13612	ITGA4	0.503558	0.640485	0.556217	0.409876	0.388964	0.0670464	0.357777	0.185385	0.399425	0.273901	0.109868	0.256375	0.269909	0.436554	0.217387	0.459561	-0.0508967	0.389907	0.38247	0.217263	0.0961688	0.214271	0.309831	0.308398	0.312221	0.326483	0.310886	0.232098	0.454208	0.233178	0.681692	0.312104	0.127908	0.316564	0.160387	0.0914105	0.177046	0.173968	0.240561	0.0601516	-0.0875544	0.397082	0.0404065	0.308674	-0.135758	0.105373	0.20848	0.488895
P00326	ADH1C	1.42802	-0.0914368	1.51612	0.053466	-0.0392891	-0.785515	1.29146	-0.554898	0.0485802	0.38048	0.553708	-0.0917813	0.102584	0.492883	1.51071	-0.743627	0.424854	-0.0530184	0.593525	0.552745	1.85654	0.559225	-0.293176	0.466059	0.532811	-0.686077	1.81959	0.548805	2.87827	-0.0583576	1.81211	-1.5466	1.50832	1.46779	0.322518	-0.0274257	-0.171934	-1.12541	-0.016087	-0.49565	-0.663209	-1.1369	0.911875	0.23382	2.90912	-0.346224	0.718012	-0.0129262
P08243	ASNS	-0.350542	-0.485132	-0.662842	-0.127674	-0.534188	-0.18097	-1.28099	0.138659	-0.655105	-0.869498	-0.530356	-0.302512	-0.304681	-0.299675	-0.396696	-0.478607	-0.213579	-0.357691	-0.0809475	-0.498027	-0.404984	-0.221684	-0.0057478	-0.222631	-0.229286	-0.198359	-0.0797272	-0.303955	-0.468468	-0.153752	-0.603202	0.633104	-0.429132	-0.425986	-0.24719	-0.255903	-0.149086	-0.118066	-0.184358	-0.267536	-0.187424	-0.312468	-0.259365	-0.10405	-0.367779	-0.174066	-0.50944	-0.480859
P16403	H1-2	0.117413	1.54048	0.428591	1.66235	0.930902	1.98726	2.19265	1.10358	0.781719	1.63987	1.10324	1.87642	0.336912	1.77474	-0.107364	0.326194	0.469317	0.509657	0.118117	-0.0286588	-0.0573332	0.160763	0.166415	0.223824	0.172768	0.26137	0.235029	0.255595	0.51619	-0.161727	0.11425	-0.217123	0.455053	0.512787	0.291517	0.428557	0.522292	0.277804	0.685144	1.56231	0.441882	2.0241	0.150165	0.53338	0.696515	1.06332	0.668347	1.39361
Q92835	INPP5D	-0.380672	0.924989	0.14418	0.332489	0.218079	0.840851	0.219313	0.733854	0.575521	0.277427	0.360507	0.431425	0.460103	0.587452	0.444249	0.49334	0.526195	0.625054	0.547262	-0.0286588	0.153012	0.347215	0.476797	0.293279	0.296088	0.377854	0.158757	0.479652	0.272562	0.41468	-0.0337402	0.387785	0.335093	0.166947	0.604498	0.62862	0.339345	0.337766	-0.181057	0.885459	0.392527	0.156703	0.278028	0.538326	0.347611	0.284923	-0.0622436	0.0656837
Q9H0R4	HDHD2	0.00179775	0.820166	0.410983	-0.200236	0.259441	0.426924	0.32868	0.274528	0.436406	0.256141	0.352706	0.464024	0.470797	0.596379	0.465513	0.134523	0.47587	0.594844	-0.18124	0.131245	0.273565	0.237297	0.432853	0.421827	0.412902	0.36905	0.317691	0.142932	0.10765	0.236823	0.212624	0.12409	0.551516	0.452112	0.287896	0.230743	0.109624	-0.140205	0.169925	0.471232	0.308686	0.410855	0.190347	0.249587	0.0273983	-0.048265	-0.0251396	0.178636
Q53EL6	PDCD4	0.00538655	0.849964	0.54617	0.267933	0.0998227	0.510988	0.414268	0.151438	0.374597	0.32022	0.16054	0.380515	0.506577	0.668698	0.68534	0.321643	0.331594	0.544745	0.429988	0.164938	0.380395	0.288089	0.123617	0.252971	0.268006	0.0964912	0.222997	0.598349	0.305065	0.178636	0.332618	-0.0632798	0.560715	0.482236	0.409495	0.447554	0.335879	0.119106	-0.023459	0.506461	0.132836	0.343034	0.228235	-0.0216733	0.198275	0.0878858	-0.100327	0.0283168
P30203	CD6	0.03378	1.5128	1.23078	0.893085	0.670876	0.993271	1.44679	0.461614	1.04516	0.556223	0.291063	1.09708	0.463319	1.04923	1.11009	0.506432	0.187331	0.600741	-0.161897	0.138047	0.145213	0.0501373	0.393	0.468132	0.41397	0.713105	0.781129	0.486619	-0.0282162	-0.324074	-0.103684	-0.492933	0.366905	0.401214	0.174834	-0.259322	-0.155577	-0.23391	1.00363	0.00299314	-0.975313	0.604071	1.15588	0.439213	0.436352	0.613917	0.621419	0.282209
Q92556	ELMO1	-0.149607	0.511765	0.246997	0.270376	0.176767	0.463089	0.148924	0.428399	0.308882	0.163905	0.293393	0.262779	0.251421	0.392816	0.37739	0.284708	0.329184	0.53554	0.447936	0.132607	0.248307	0.244492	0.349766	0.377299	0.346195	0.390959	0.371007	0.300343	0.335686	0.293919	0.189924	0.378955	0.321928	0.349622	0.438086	0.306692	0.240222	-0.0890664	0.230679	0.459295	0.190446	0.331011	0.345196	0.51844	0.220936	0.258713	-0.211358	-0.00429587
Q6PCB0	VWA1	0.284756	0.517965	0.995577	0.250714	0.529852	-0.0687491	1.13638	-0.161296	0.142372	0.300716	0.512288	0.952464	0.151265	0.46391	0.805272	0.358767	0.213707	0.0963592	0.215013	0.24273	-0.212339	-0.184167	0.244754	0.215211	0.143441	0.303564	0.245773	0.177787	0.603955	-0.103729	0.636705	-0.2272	0.179246	0.415781	0.190431	0.116687	0.314902	0.433809	0.233156	-0.378062	-0.16262	0.444723	-0.462437	-0.105592	-0.54123	-0.35172	0.336804	0.357796
Q96C86	DCPS	-0.0871256	0.12713	0.0088059	0.229525	-0.0289999	-0.172538	0.0995357	0.145063	0.142372	-0.0272892	0.123031	0.309301	0.0901531	0.368703	0.260604	0.0870439	0.109403	0.216431	0.243098	-0.0271361	0.275948	0.095941	0.450801	0.23604	0.304177	0.302409	0.191234	0.333843	0.398397	0.381039	0.611303	0.313263	0.277985	0.37278	0.120235	-0.0347305	-0.0611466	-0.0522175	0.0681715	0.207549	0.333307	0.254148	0.269848	0.325938	0.309354	0.302524	0.167153	0.240458
P55160	NCKAP1L	-0.312068	0.505537	0.167961	0.475932	0.125052	0.62566	0.13218	0.689858	0.358172	0.106915	0.203308	0.236993	0.209892	0.443167	0.386337	0.31822	0.486725	0.500224	0.363683	0.0841206	0.153012	0.291567	0.268759	0.315323	0.311074	0.350162	0.242201	0.490585	0.186012	0.278677	-0.00145067	0.426867	0.282934	0.222817	0.505101	0.483792	0.436417	-0.0244992	0.234393	0.499059	0.379075	0.133356	0.231849	0.580174	0.223432	0.271877	-0.309178	-0.0259692
O95757	HSPA4L	-0.309837	-0.660752	-0.628299	-0.452822	-0.3675	-0.856676	-0.993861	-0.889859	-0.839833	-0.740289	-0.942648	-0.926766	-0.842102	-1.09421	-1.0933	-1.07453	-0.483307	-0.643391	0.0561431	-0.691878	-0.473371	-0.546507	-0.623475	-0.448371	-0.46228	-0.732695	-0.641038	-0.660648	-0.813988	-0.476873	-0.598803	-0.725493	-0.42711	-0.503988	-0.605016	-0.67493	-0.665279	-0.403835	-0.776777	-0.721567	-0.490709	-0.84466	-0.300539	-0.868506	-0.0854625	-0.319054	-0.656633	-0.668098
P78330	PSPH	-0.892571	-1.21797	-1.11009	-1.14548	-0.55302	-1.17928	-1.29224	-1.19811	-1.15798	-0.820935	-0.918172	-0.889366	-0.836818	-1.07833	-0.968291	-0.852561	-0.742533	-0.615779	-0.784987	-0.623558	-0.41072	-0.285889	-0.7384	-0.697399	-0.645992	-0.778422	-0.757799	-0.891496	-0.569603	-0.603671	-0.612039	-0.563525	-0.621488	-0.575327	-0.618541	-0.754709	-0.761015	-1.2197	-1.19597	-1.21791	-1.12061	-1.2734	-1.14402	-1.3162	-1.11985	-1.19532	-0.911397	-0.686389
P05067	APP	0.11243	-0.446385	-0.300013	-0.393606	-0.18671	-0.409577	-0.286604	-0.433525	-0.335401	-0.178487	-0.091303	-0.338892	-0.406694	-0.340738	-0.44151	-0.156282	-0.411002	-0.518829	-0.153913	-0.284702	-0.30189	-0.197106	-0.10097	-0.0977971	-0.0654891	-0.126568	-0.0962153	-0.137086	-0.316058	-0.333052	-0.325558	-0.198829	-0.493263	-0.351985	-0.398415	-0.343899	-0.222149	0.256497	-0.164663	-0.102428	-0.16262	-0.354565	-0.414567	-0.179999	-0.216339	-0.240485	0.128412	0.186196
P07766	CD3E	-0.334575	0.544531	0.616031	0.439487	0.242553	0.276153	0.418878	0.28152	0.756037	0.428843	0.261607	0.428011	0.323994	0.249265	0.615721	0.304448	0.100949	0.67155	0.120752	0.0756425	-0.520143	0.350553	0.222802	0.483584	0.590642	0.589707	0.631677	0.760698	0.659943	0.276318	0.473989	-0.179133	0.439623	0.31895	0.152446	0.136333	0.48313	0.720133	0.664189	0.138457	-0.484548	0.728436	0.431546	0.145823	0.00581147	0.224651	0.569185	0.112725
Q13085	ACACA	-0.00721349	-0.394996	-0.387816	-0.424885	0	-0.0703147	-0.535822	-0.0357652	-0.347923	-0.421692	-0.328722	-0.358415	-0.282959	-0.452906	-0.31466	-0.226195	0.207158	-0.16029	-0.283793	-0.0909206	-0.113917	-0.0402371	-0.133637	-0.210976	-0.224291	-0.263605	-0.223803	-0.143219	-0.410632	-0.220487	-0.384906	-0.0379295	-0.391191	-0.423989	-0.219445	-0.111432	-0.277711	0.0607819	-0.330315	-0.110492	-0.0310906	-0.172395	-0.0888766	-0.183252	-0.140564	-0.0966618	-0.0738548	-0.252492
P08637	FCGR3A	0.080462	-0.871519	-0.846526	-1.11965	-0.945074	-0.749954	-0.66643	-0.368233	-0.587789	-0.903693	-0.78681	-0.509544	-0.555004	-0.72951	-0.58715	-0.653502	0.0165742	-0.369172	-0.127093	0.0953479	-0.309015	-1.13977	0.216645	-0.928724	-0.504043	-0.475199	-0.692529	-0.886343	-0.45631	-0.823892	-1.04267	-0.134196	-1.05202	-0.842356	-0.591616	-0.64332	-0.413092	-0.914841	-0.0398112	-0.894584	-0.526127	-0.0291463	-1.27467	-1.07657	-1.11985	-0.931187	-0.559573	-0.240618
A8MYP8	ODF3B	-0.121938	0.240213	1.30415	-0.205319	-0.569968	-0.725079	1.21601	-0.573702	0.248373	1.30418	-0.0523089	1.49046	0.924211	0.986482	0.132195	0.0545005	-0.695145	-0.0300572	0.273018	0.0869356	2.13573	0.130012	0.69447	0.479479	1.24658	-0.221442	0.126823	0.00970582	0.246766	1.10144	1.02515	-0.488887	1.69488	1.40571	0.151118	-0.0347305	-0.113896	-0.427235	-0.190984	-0.567096	-0.547375	-0.613334	-0.227583	-0.441085	1.9379	0.33937	0.0807689	0.235609
Q9BRT9	GINS4	-0.423457	-0.74982	-0.535759	-0.639722	-0.846275	-0.259161	-1.03109	0.0903691	-0.735085	-0.563777	-0.452137	-0.581135	-0.345375	-0.687973	-0.469485	-0.227862	-0.0524674	-0.480972	-0.0824622	-0.270221	-0.341517	-0.458192	-0.345058	-0.651667	-0.719055	-0.315882	-0.604128	-0.243413	-0.541505	-0.0509325	-0.57701	0.250502	-0.433185	-0.36342	-0.354375	-0.18592	-0.2069	-0.179403	-0.523744	-0.253181	-0.0922309	-0.230006	-0.694271	-0.293176	-0.900173	-0.815288	-0.395783	0.278677
Q14761	PTPRCAP	-0.257289	0.935836	0.516633	-0.171766	-0.224787	0.409057	0.196677	0.164104	-0.0857875	0.289119	0.522258	0.2001	0.326351	0.354742	0.404066	0.81729	1.01433	1.00223	0.688944	0.453718	0.545514	0.643289	0.764522	0.655329	0.584014	0.696487	0.505235	0.6683	0.0146319	0.146703	-0.100572	0.364489	0.743264	0.842201	0.911799	0.125888	0.14571	0.426798	0.118606	0.913567	0.82751	0.638623	0.455444	0.532389	0.194464	0.0578001	-0.319507	0.610941
P02786	TFRC	-0.786372	-0.594593	-1.07245	-0.444785	-0.662367	-0.134374	-0.913442	-0.167631	-0.523474	-0.735544	-0.540698	-0.710633	-0.777397	-0.905957	-0.74427	-0.562354	-0.324962	-0.636439	-0.66213	-0.485427	-0.733607	-0.415983	-0.30553	-0.602983	-0.675229	-0.27909	-0.516791	-0.450244	-0.661985	-0.39751	-0.727332	0.0313332	-0.589478	-0.634129	-0.302514	-0.0930141	-0.288371	-0.200959	-0.583509	-0.41354	-0.0552367	-0.450915	-0.353715	-0.0510871	-0.238496	-0.16759	-0.368715	-0.42029
Q8IV08	PLD3	0.434691	-0.518587	-0.134122	-0.542175	-0.138509	-0.622751	-0.82905	-0.884631	-0.677507	-0.425509	-0.366857	-0.735944	-0.651444	-0.859103	-0.396696	-0.54979	-0.458106	-0.365335	-0.691878	0.873654	-0.382264	-0.289349	-0.147866	-0.0614628	-0.0374747	0.319645	0.0389565	-0.245061	0.0175406	-0.0763353	-0.105243	-0.129463	-0.252255	-0.224873	-0.254211	-0.304518	-0.168648	-0.0919402	-0.186012	-0.328309	-0.0476475	-0.314355	-0.0994347	-0.307303	-0.287405	-0.101283	-0.185936	-0.0643253
Q6NXG1	ESRP1	0.36935	-0.777397	-0.623755	-0.436792	-0.231513	-0.652929	-0.772782	-0.887243	-0.842361	-0.474089	-0.522136	-0.658882	-0.550672	-0.724561	-0.561116	-0.72939	0.0695231	-0.575327	-0.0658879	-0.124716	-0.305448	-0.454303	-0.448894	-0.364823	-0.438947	-0.550452	-0.547379	-0.405332	-0.604954	-0.271351	-0.321928	-0.511286	-0.578216	-0.485129	-0.369541	-0.295716	-0.476692	-0.288907	-0.931828	-0.598509	-0.37983	-0.716858	-0.44502	-0.57781	-0.235065	-0.342572	-0.474393	-0.864968
Q9HB19	PLEKHA2	-0.231717	0.601115	0.286157	0.304153	0.166572	0.547174	0.0880056	0.847369	0.380031	0.212603	0.409676	0.511043	0.218802	0.789518	0.342187	0.169134	0.451696	0.362405	0.375867	0.0236998	0.102895	0.231273	0.305196	0.349457	0.29956	0.233752	0.128114	0.193688	0.148027	0.135032	-0.0805018	0.462831	0.271774	0.20873	0.537985	0.644256	0.496648	0.358967	0.238097	0.575443	0.721356	0.138883	0.490062	0.592591	0.315216	0.183446	0.175759	0.0226977
Q96CN7	ISOC1	0.122379	0.252661	0.474873	0.033468	0.144663	0.00446886	0.231155	-0.433525	-0.0198996	0.398942	0.204547	0.537691	0.189319	0.630579	0.975011	-0.0258657	0.0535495	0.23803	-0.108457	0.0426733	0.627098	-0.147601	0.209221	0.429293	0.515995	0.0871274	0.436038	0.125183	0.444515	0.240458	0.904085	0.0313332	0.442943	0.290047	0.054994	-0.200633	-0.0934988	-0.10785	0.533644	-0.0272215	-0.177451	0.00757322	0.103581	0.0521089	0.229653	0.100015	-0.0782333	0.102107
O43665	RGS10	-0.664465	0.165817	0.299376	0.26671	-0.0690979	0.0868484	0.264828	0.141224	0.559327	0.0475811	0.170718	0.420012	0.454725	0.296286	0.341037	0.358767	0.0709665	0.473693	0.0955226	0.12578	0.486044	0.206923	0.050725	0.369557	0.293769	0.409324	0.418207	0.553552	0.501722	0.269217	0.5333	0.0214372	0.348138	0.291263	0.246218	0.211114	0.265952	-0.0847662	0.0316456	0.127527	0.041862	0.301742	0.255715	0.255606	0.013043	0.172001	-0.17965	-0.0975965
Q9NQW6	ANLN	-0.21283	-0.4872	-0.383969	-0.298202	-0.173698	-0.289838	-0.661556	-0.0127736	-0.19628	-0.498002	-0.341322	-0.632498	-0.576864	-0.624366	-0.58715	-0.602876												-0.414574	-0.702095	-0.437614	-0.557673	-0.25786	-1.0427	-0.958945	-0.607261	-0.259322	-0.304511	0.908779	-0.474416	-0.360645	-0.202513	-0.198297	-0.13313	-0.33417	-0.505658	-0.434831	0.128412	0.102107
P60709	ACTB	0.0320217	0.354343	0.15215	0.197788	0.0998227	0.36803	0.11382	0.31825	0.308882	0.1473	0.302678	0.2001	0.228917	0.268009	0.248388	0.300984	0.373139	0.342602	0.38576	0.158262	0.267591	0.194592	0.163857	0.184023	0.149867	0.312775	0.24815	0.362261	0.196317	0.191215	0.144735	0.224859	0.134769	0.128008	0.289104	0.317058	0.314902	0.0940369	0.211967	0.372854	0.103144	0.227157	0.371648	0.372099	0.134722	0.194801	-0.0958812	0.181161
Q8WZA1	POMGNT1	-0.0475456	-0.51015	-0.287382	-0.138976	-0.0511388	0.0882525	-0.101955	0.0595153	-0.00849479	-0.207765	-0.195298	-0.360382	-0.126471	-0.205301	-0.0747678	-0.0566405	-0.431293	-0.188826	1.02764	-0.236399	-0.24955	-0.164973	-0.343238	-0.411698	-0.181711	-0.135936	-0.0857011	-0.295393	-0.721363	-0.841719	-0.75888	-0.706572	-0.180672	-0.256505	-0.139275	-0.0613384	-0.0475004	-0.0634557	-0.140415	-0.212687	-0.109509	-0.266075	-0.0141999	-0.171898	-0.20959	-0.274878	-0.0914489	-0.0658211
O43566	RGS14	0.0125375	0.616607	0.277681	0.213109	-0.00863892	0.2209	0.0749231	0.164104	0.247184	0.0626449	0.126957	0.628753	0.313338	0.631545	0.411755	0.241994	0.103773	0.416895	0.0752881	0.0251682	0.440042	0.0419012	0.300546	0.222597	0.304177	0.249427	0.317691	0.307105	0.562733	0.489914	0.443393	0.159328	0.295233	0.136151	0.165657	0.13112	0.08092	0.116619	0.0764708	0.510673	0.151417	0.175651	0.259261	0.253201	0.138694	0.101356	-0.0680375	0.140231
P21912	SDHB	-0.255141	0.193199	0.225753	0.0377767	-0.229828	0.0133653	0.177765	0.0756952	0.083638	0.181576	0.0226532	0.206757	0.087376	0.234091	0.211107	0.206641	0.0752881	0.189295	0.0861152	0.203062	0.315862	0.14803	0.199263	0.231166	0.189084	0.159113	0.109934	-0.0596475	0.249243	0.132425	0.370122	0.12673	0.258016	0.397831	0.0831176	0.0450439	0.110977	-0.430869	0.321928	0.0942326	0.0574283	0.331011	-0.00141371	0.176602	0.267637	0.30369	-0.133356	0.0212895
Q8WV28	BLNK	-0.305384	0.203495	-0.393606	-0.0207586	0.0382475	1.2074	0.31638	0.833163	0.424885	0.20151	0.248453	0.201434	0.241462	0.512928	0.285925	0.276501	0.827136	0.456454	1.04162	-0.222392	0.141298	0.518253	0.39845	0.30724	0.18283	0.0198214	0.00422459	1.04856	-0.26039	0.0226977	-0.409731	0.18108	0.259272	0.220266	0.48627	0.699009	0.349695	0.39636	0.0230836	0.643197	0.584474	0.354957	0.425246	0.831329	0.521979	0.330247	0.0702575	0.178636
Q9UGI8	TES	-0.0757058	0.501371	0.193933	0.324282	0.171678	0.406808	0.320081	0.383611	0.420673	0.280945	0.370476	0.421157	0.319268	0.433236	0.350211	0.0722193	0.233177	0.36933	0.0409203	0.0585352	0.398003	-0.0387806	0.460214	0.360659	0.372809	0.366841	0.302906	0.0758775	0.186012	0.129814	0.0554678	0.152867	0.33985	0.394441	0.193014	0.378842	0.242692	0.055597	0.251597	0.329399	0.0404385	0.175651	0.304585	0.374314	0.35218	0.398401	-0.127294	-0.205571
P07099	EPHX1	1.65689	-0.0961644	0.72603	-0.244894	0.152434	-0.0955981	0.399186	-0.599162	-0.245635	0.251368	-0.0671821	0.481699	0.304995	0.127274	0.338734	-0.0477805	0.150942	0.068263	-0.0187272	0.722557	0.844951	-0.0490073	0.299381	0.426098	0.518977	0.143711	0.452621	0.14041	0.589368	0.67682	1.21012	-0.0217605	0.972693	0.616348	0.249945	-0.0420725	-0.082634	-0.26763	0.123954	-0.153169	0.227197	0.195679	-0.0918853	0.119663	1.16295	0.406019	0.204881	0.406073
Q13938	CAPS	0.274383	0.374986	1.15678	-0.407207	-0.644305	-1.12296	0.659886	-0.752593	0.124354	0.981384	0.0952483	1.19943	0.727781	0.346534	0.224888	-0.0302221	-0.943533	0.176191	-0.22741	0.00447348	2.27118	-0.0142419	0.763678	0.752072	1.4467	-0.428405	0.187524	0.640011	0.180832	1.55316	1.23866	-0.83424	1.78834	1.33967	0.329579	-0.230518	-0.297316	-0.930189	-0.438496	-0.560453	-0.532469	-0.742037	0.13609	-0.71232	1.57864	0.230793	0.0530112	0.433859
Q86Y07	VRK2	0.309644	-0.86882	-0.875942	-0.729624	-0.542527	-0.464101	-0.916342	-0.307517	-0.742151	-0.747437	-0.624015	-0.793243	-0.923786	-0.826922	-0.82458	-0.804509	-0.309855	-0.452199	-0.597902	-0.52571	-0.50166	-0.298035	-0.435256	-0.466073	-0.421692	-0.475199	-0.463315	-0.471306	-0.607192	-0.488862	-0.538593	-0.363187	-0.415037	-0.466514	-0.221164	-0.309825	-0.157204	-0.475206	-0.388142	-0.343436	-0.397085	-0.459242	-0.478098	-0.470589	-0.405847	-0.548041	-0.555498	-0.562969
P0C0S5	H2AZ1	-0.165659	0.291787	0.133483	0.298179	0.188152	0.229833	0.388651	0.0649288	0.257849	0.24057	-0.0852349	0.188038	0.309768	0.287739	-0.0640641	0.00568551	0.0593785	0.152301	0.489306	0.246512	0.390326	0.188387	0.374314	0.311864	0.276253	0.272035	0.398014	0.364424	0.472342	0.0269141	0.482316	-0.0261523	0.0632153	0.426887	0.00735695	0.123265	0.053041	0.0659482	0.182795	-0.0333411	-0.0937931	0.438013	0.262799	0.20798	-0.104118	0.0143126	0.272923	0.231961
Q8TD19	NEK9	0.180678	0.551601	0.184896	0.169271	0.0645672	0.434671	0.227218	0.502085	0.436406	0.0544478	0.12565	0.179941	0.243958	0.209736	0.406267	0.272969	0.107997	0.333188	-0.224063	-0.152667	0.138682	0.352774	0.123617	0.186543	0.176549	0.0884688	0.109934	0.200968	0.118528	0.114047	0.146046	0.0770929	0.381975	0.259311	0.409495	0.216046	0.154921	-0.248265	-0.0338435	0.463647	0.308686	0.101155	-0.0156276	0.308674	0.244475	0.146238	-0.268583	-0.119176
P13861	PRKAR2A	0.229059	0.209892	0.425306	0.125408	0.091763	0.107767	0.443969	-0.159717	0.112651	0.373908	0.356055	0.466245	0.289372	0.366386	0.44532	0.195491	0.267574	0.416895	-0.271648	0.432849	0.587363	-0.118078	0.562804	0.436722	0.582114	0.342312	0.411861	-0.00557564	0.46277	0.446505	0.6132	0.164475	0.586965	0.482236	0.210968	-0.0613384	0.0795388	0.0280663	0.213222	0.208846	0.186591	0.564571	0.293099	0.284151	0.476665	0.473874	0.0596688	0.327351
Q8TC05	MDM1	-0.0217496	0.385198	0.98297	0.199071	0.0823026	-0.37434	0.745859	-0.194867	0.406898	0.927795	0.035241	0.727429	0.443911	0.45848	0.114804	0.00993498	-0.0971562	0.145593	0.141661	0.10926	1.30948	-0.133541	0.216645	0.433543	0.713731	-0.0317089	0.170082	0.259087	0.267684	0.716518	0.724442	-0.208779	0.949535	0.838047	0.103856	-0.053898	-0.0934988	0.0120953	0.230679	-0.138253	-0.216059	-0.024505	0.27336	-0.0275083	1.10118	0.234465	0.232248	0.107426
Q8WUM4	PDCD6IP	0.216728	0.571611	0.171887	0.15744	0.0521598	0.276153	0.260982	0.0252128	0.113956	-0.00284836	0.0818278	0.208085	0.132528	0.287739	0.301381	-0.140497	0.310975	0.258068	-0.055439	0.218547	0.29134	-0.0242956	0.156156	0.23604	0.253757	0.126837	0.185045	0.152977	0.14404	0.282209	0.200057	0.151571	0.338662	0.152301	0.161706	0.238035	0.128448	-0.204065	0.10785	0.18927	0.225945	0.0740006	0.167883	0.271138	0.42772	0.225881	-0.212962	-0.0718199
Q13751	LAMB3	-0.0587438	-0.238728	-0.110089	-0.314586	-0.19326	-0.280747	-0.0855416	-0.0415708	-0.37696	-0.252827	-0.126699	-0.184564	-0.0283329	-0.0532982	-0.226771	-0.242951	-0.106915	-0.310816	-0.169925	-0.312253	-0.278976	-0.305021	-0.370788	-0.405992	-0.34379	-0.379367	-0.419274	-0.48877	-0.251609	-0.316932	-0.56409	-0.197177	0.181898	-0.367252	-0.12956	-0.200633	-0.203533	-0.171782	-0.219487	-0.304062	-0.214359	-0.405954	-0.520034	-0.239705	0.1214	-0.40215	0.00138388	-0.125401
Q14141	SEPTIN6	-0.240191	0.891152	0.367143	0.453531	-0.0933965	0.708337	0.0558143	0.629028	0.502666	0.456065	0.534133	0.577276	0.331054	0.756271	0.498896	0.415394	0.487806	0.66781	0.553126	0.0484615	0.383713	0.329279	0.488088	0.347207	0.4193	0.386604	0.258797	0.696904	0.369091	0.363364	0.18483	0.553915	0.449561	0.317758	0.44352	0.503089	0.348549	-0.0494216	0.214476	0.601348	0.300384	0.271866	0.19899	0.24838	0.112002	0.0986724	-0.0929248	-0.0479731
P11912	CD79A	-1.25085	0.867876	0.271596	0.883541	0.625073	0.658167	0.47307	0.802705	0.383282	0.798793	0.471703	0.690855	0.640485	1.17042	0.652342	0.849262	0.597035	0.38194	0.686278	0.179518	0.428308	0.497323	0.833745	0.50696	0.305329	0.410397	0.352349	0.363343	0.149354	0.304378	0.127584	0.624724	0.214643	0.486489	0.478879	0.697247	0.259867	-0.956138	-0.0175584	0.626797	0.686287	0.479993	0.578826	0.914329	0.797966	0.59975	0.162213	0.371124
Q27J81	INF2	0.443977	0.286954	0.292181	0.1836	0.194438	0.486705	0.352968	0.305729	0.241225	0.218729	0.263985	0.445004	0.172384	0.510831	0.279936	0.329598	0.491045	0.0352611	0.0914984	0.254046	-0.0305883	0.170869	0.374314	0.186543	0.0989665	0.341187	0.167573	0.146707	0.226798	0.298577	0.203839	0.125411	0.0746767	0.054007	0.263526	0.141527	0.116376	-0.0861982	0.167337	0.345996	0.358659	0.204931	0.160316	0.330507	0.20713	0.20482	0.0833849	0.229524
Q92633	LPAR1	1.37352	0.635741	1.04207	0.31129	0.643569	-0.0454668	1.02062	0.287321	0.389761	0.72238	0.719739	0.459571	0.559638	0.827924	0.901245	1.05038	-0.260007	0.362405	0.342392	1.08975	1.33141	0.479137	-0.284417	0.362888	0.848629	0.801641	1.27404	0.252095	0.714736	-0.172967	0.801335	-0.142118	0.222392	0.164295	0.0691244	-0.207221	0.448238					0.204931	0.0730111	0.379835	0.334971	0.325663	0.198862	0.0940921
O94953	KDM4B	-0.104427	0.307384	0.134824	0.261807	0.216845	0.252553	0.0274227	0.240247	0.150025	0.0267826	0.443649	0.552402	0.385198	0.842171	0.586904	0.532266	0.173961	0.121186	0.854027	-0.154328	0.0565281	0.249269	0.325938	0.263751	0.277427	0.333288	-0.0270469	0.290139	0.0204434	0.129814	-0.0322567	0.356639	-0.0166263	0.0963592	0.27088	0.467339	0.215282	0.114127	0.0144705	0.354223	0.718688	-0.138567	0.107521	0.319057	0.0612792	0.0439146	0.69168	0.206165
O75367	MACROH2A1	-0.278952	0.363554	0.414301	0.28374	0.19067	0.0952525	0.538067	0.0140615	0.276616	0.162635	0.11251	0.276767	0.22007	0.373327	0.368387	0.317078	0.0388729	0.261794	0.246722	0.236405	0.36928	0.155683	0.101065	0.132676	0.133099	0.22646	-0.0256106	0.232098	0.157288	-0.00573067	0.0596475	-0.19059	0.249192	0.328457	0.0831176	0.076572	0.236508	-0.515152	-0.0746131	0.131635	0.126141	0.465768	0.0676279	0.0128494	-0.0205265	-0.107469	0.0662958	0.0900678
Q6K0P9	PYHIN1	-0.0309096	0.667698	0.597665	0.351074	0.251022	0.26378	0.483008	0.605075	0.389761	0.448786	0.306145	0.183995	0.173694	0.276674	0.428094	0.277676	-0.0571898	0.503375	-0.296042	0.217263	0.277138	0.225224	0.20425	0.213977	0.290282	0.504846	0.497265	0.334947	0.169108	0.0142279	0.260616	0.168324	0.294008	0.511745	0.232472	0.0697764	0.19374	0	0.279423	0.212729	-0.307355	0.483256	0.387937	0.472669	0.0472588	0.349566	0.446536	-0.158531
P11717	IGF2R	0.180678	-0.258022	-0.150368	0.0204641	-0.151206	0.0104059	-0.0855416	-0.0299829	-0.0141859	-0.0940582	-0.0464022	-0.0917813	-0.150855	-0.164516	-0.0519278	-0.00285118	-0.00607451	-0.125801	-0.268196	0.0455703	-0.0678693	-0.272133	-0.10405	-0.111662	-0.141921	0.0379864	-0.1657	-0.359989	0.0131754	-0.137933	-0.0367118	-0.0379295	-0.158698	-0.0779199	-0.0268001	-0.0613384	-0.0475004	0.107879	0.0983717	-0.0690416	-0.0400981	-0.170685	-0.122323	-0.0043087	-0.0294138	-0.0423279	-0.110754	-0.0158145
Q15124	PGM5	1.36586	0.380668	1.18619	0.353381	0.874078	-0.204845	1.01682	-0.362772	0.312297	0.395701	0.44993	0.590573	0.559638	0.532698	0.748288	0.664838	-0.280108	0.161638	0.203872	0.547645	0.255569	0.163296	0.106403	0.414321	0.4299	0.308177	0.539599	0.109794	0.306255	0.076572	0.596036	-0.0998442	0.366905	0.594844	0.0493029	0.0450439	0.22281	-0.0244992	0.0259433	-0.120229	-0.345927	0.542845	0.00141233	-0.10097	-0.615119	-0.302994	0.232248	0.665146
Q16854	DGUOK	0.392831	0.297806	0.355684	0.244514	0.143364	0.191152	0.450736	0.0983105	0.346006	0.460207	0.194606	0.483893	0.437383	0.597368	0.407366	0.240789	-0.0137038	0.132085	0.00998409	0.0925492	0.280701	-0.263601	0.373207	0.207787	0.278601	0.26018	0.204758	-0.147835	0.422738	0.344344	0.43591	0.0757273	0.497187	0.484364	0.237486	0.0380978	-0.0505218	-0.303823	0.238097	0.075872	0.0560201	0.240073	0.110141	0.189235	0.366931	0.100015	-0.0167109	0.111402
O75718	CRTAP	0.221364	-0.256258	-0.296393	-0.130894	-0.311202	-0.650586	-0.48974	-0.433525	-0.513364	-0.5533	-0.372389	-0.184564	-0.302858	-0.134666	-0.598138	-0.242951	-0.342149	-0.425986	-0.0733981	-0.106915	-0.369174	-0.195482	-0.196337	-0.411698	-0.365622	0.159113	-0.26897	-0.579408	0.14404	0.0128114	-0.0928194	-0.0936854	-0.61227	-0.602169	-0.636774	-0.412656	-0.320833	-0.00270168	-0.088463	-0.285683	-0.228018	-0.172395	-0.0665087	-0.0570425	-0.332521	-0.174066	-0.0944022	-0.0914898
Q08345	DDR1	-0.0345899	-0.476888	-0.244894	-0.188445	0.343302	-0.686151	-0.416063	-0.571601	-0.505326	-0.281938	-0.365018	-0.451786	-0.223131	-0.400658	-0.327403	-0.454988	-0.106915	-0.285216	0.257538	-0.266623	-0.32879	-0.206887	-0.107136	-0.350139	-0.268166	-0.333737	-0.340379	-0.345775	-0.163322	-0.386253	-0.318308	-0.374342	0.523562	0.271684	-0.126336	-0.382521	-0.329982	0.497331	-0.241669	-0.499881	-0.314623	-0.476042	-0.0606021	-0.241399	0.299924	-0.138799	-0.221009	-0.358491
O95302	FKBP9	0.908089	-0.347252	-0.15364	-0.203623	-0.262173	-0.455893	-0.0644799	-0.40518	-0.402855	-0.263034	-0.215038	-0.487882	-0.428389	-0.46937	-0.40439	-0.369709	-0.584205	-0.466514	-0.501546	-0.342232	-0.566347	-0.243329	-0.446938	-0.289347	-0.410303	-0.162815	-0.250398	-0.359989	-0.213595	-0.354829	-0.207009	-0.333856	-0.283009	-0.245884	-0.315305	-0.349354	-0.242735	0.212914	-0.161406	-0.376117	-0.234896	-0.212304	-0.350109	-0.258453	-0.433105	-0.249007	-0.0364549	-0.422204
P09210	GSTA2	0.428021	0.233948	1.47381	-0.0237486	0.0645672	-0.934379	1.34451	-0.74784	0.223199	1.3105	0.399976	1.46902	1.17566	0.333542	1.16506	-0.653502	0.258734	0.646115	-0.230766	0.422857	1.37151	0.0664699	0.48194	0.956367	1.07147	-0.308801	0.634405	0.345934	0.52337	1.3302	2.0855	-0.723114	1.93428	1.27292	-0.261265	-0.464983	-0.988365	-0.889619	-0.830075	-1.54507	-1.5431	-0.271564	0.44614	-0.330558	2.40701	0.627016	0.634856	0.138933
Q02539	H1-1	0.387341	0.493001	0.323105	0.869912	0.246189	0.83835	0.258413	0.739789	0.313433	0.793877	0.668587	0.630734	0.735784	0.851315	0.796069	0.465762	0.169925	0.812869	0.0847662	-0.079829	-0.530515	0.601869	-0.0570425	0.474332	0.189084	0.206831	0.279859	-0.0210207	-0.109973	0.445456	-0.0486596	0.294602	0.264286	0.45862	0.293925	0.584486	0.259867	-0.0369066	-0.0398112	0.250999	0.148777	0.266826	0.27336	0.48911	-0.0234828	0.274258	0.573843	-0.0318042
O75616	ERAL1	-0.482551	-0.426403	-0.397479	-0.173426	-0.214757	-0.225629	-0.359717	-0.0858741	-0.212545	-0.135655	-0.0419881	-0.433036	-0.1857	-0.42053	-0.34026	-0.153111	-0.0906867	-0.195623	0.0684797	-0.11984	-0.112358	0.0350016	-0.0600295	-0.201061	-0.216004	-0.188578	-0.212321	-0.281798	-0.33263	-0.375084	-0.203665	-0.0542817	-0.246895	-0.19392	-0.252452	-0.0778437	-0.150706	0.110381	-0.127648	-0.125122	-0.0751574	-0.280759	-0.0113487	-0.16706	-0.0264453	-0.132478	0.0409496	0.0519567
Q9BYX4	IFIH1	-0.316542	-0.347252	-0.548621	-0.397479	0.0971412	-0.306347	-0.818162	-0.202977	-0.471659	-0.654925	-0.366857	-0.14843	-0.310163	-0.305206	-0.355095	-0.167435	-0.173719	-0.0984737	-0.157101	-0.279255	-0.30189	0.160763	-0.202925	-0.486	-0.313417	-0.441897	-0.438258	-0.233565	-0.454294	-0.437614	-0.433032	-0.0144705	-0.201258	-0.177007	-0.100801	0	0.179627	-0.00947809	0.794835	-0.0690416	-0.0797938	-0.217591	-0.0213526	-0.0826309	-0.0746903	-0.262747	-0.24378	-0.144239
P03956	MMP1	-1.07003	-1.53134	-1.39361	-1.03879	-1.21809	-1.95737	-1.97258	-1.60345	-1.95279	-1.84118	-1.60653	-1.16724	-1.01335	-1.11997	-1.12156	-1.03605	-0.820676	-0.829084	-0.501546	-0.489615	-0.627376	-0.801697	-0.757669	-0.786023	-0.672959	-0.477182	-0.67441	-0.789381	-0.58717	-0.816319	-0.668534	-0.112241	-0.790547	-0.789984	-0.678662	-0.474885	-0.688624	0.135171	-0.759439	-0.721567	-0.642484	-0.569856	-0.393996	-0.514983	-0.584235	-0.516835	-0.663196	-0.818839
Q9NQ48	LZTFL1	0.401028	0.218802	0.48016	0.154797	-0.206451	-0.36855	0.291463	-0.314529	0.394064	0.443565	0.119095	0.813693	0.571611	0.486494	0.453857	-0.0157517	-0.323065	0.469403	-0.0824622	-0.0988958	0.920756	0.0718732	0.417903	0.340434	0.634378	-0.0507788	0.204758	0.294683	0.240556	0.822998	0.450838	-0.254421	0.94095	0.710245	0.284267	0.0670492	0.0217387	-0.526771	-0.253757	0.0193453	0.0475419	-0.179257	0.231849	-0.171898	0.849775	0.406019	0.0165196	-0.0673185
Q9NWM8	FKBP14	0.956168	-0.27579	-0.450809	-0.305461	-0.565712	-0.590943	-0.377589	-0.162877	-0.419751	-0.781271	-0.43082						-0.491806	-0.714827	0.327642	-0.174412	-0.408806	-0.678639	-0.267055	-0.629334	-0.612977	0.152716	-0.335032	-0.928088	-0.186565	-0.311599	-0.197001	-0.335672	-0.17727	-0.132307	-0.111917	-0.163327	-0.2069	-0.0819066	-0.253757	-0.556041	-0.503111	-0.26425	-0.0473999	-0.232948	-0.409709	-0.273138	-0.261927	0.159561
Q32P28	P3H1	0.130619	-0.485132	-0.581287	-0.353555	-0.305868	-0.652929	-0.373598	-0.321575	-0.423532	-0.544973	-0.334109	-0.50084	-0.531335	-0.44678	-0.408253	-0.403218	-0.229482	-0.224873	-0.0435893	0.0295645	-0.21067	-0.326186	-0.345058	-0.357462	-0.4236	0.125531	-0.294687	-0.336962	-0.0989055	-0.225494	-0.298557	-0.0335017	-0.433185	-0.312662	-0.337501	-0.181049	-0.0520348	0.161956	0.229439	-0.34915	-0.20927	-0.235359	-0.219334	-0.0481186	-0.356551	-0.216889	-0.19225	-0.131653
Q9BZS1	FOXP3	0.704585	-0.328588	-0.418969	-0.452822	0.0340475	-0.542333	-0.422233	-0.460492	-0.178597	-0.448624	-0.332311	-0.58343	-0.420462	-0.610604	-0.451439	-0.32086	-0.441547	-0.344412	-0.346103	-0.450313	-0.339692	-0.184167	-0.207886	-0.116313	-0.241008	-0.0346263	-0.105289	0.177787	0.0363053	-0.29221	-0.228932	-0.00866486	-0.358069	-0.249416	-0.360043	-0.223823	-0.260117	-0.241867	-0.888107	-0.136605	-0.212661						-0.0378756	-0.247391
P50135	HNMT	1.44596	0.387457	0.512511	0.386417	-0.111893	-0.0423907	0.579827	-0.341131	0.181485	0.224829	0.469644	0.348361	0.255137	0.376786	0.134852	0.13841	-0.280108	0.405712	0.120752	0.430634	0.380395	-0.0921649	-0.154236	0.261362	0.405402	0.617849	0.605963	0.229727	0.653413	0.574919	0.608453	0.183618	0.58396	0.611489	0.109337	0.617479	0.403676	0.216403	0.0130299	-0.0287489	0.0797744	0.0711123	0.187868	0.2326	0.0793045	0.113373	0.31471	0.454875
O75368	SH3BGRL	0.00896644	0.461176	0.165338	0.379644	0.126368	0.619846	0.824392	0.13609	0.540039	-0.0171751	0.159262	0.529217	-0.531335	0.728569	-0.142321	-0.33876	0.263792	0.236769	0.107528	0.0939492	0.133436	0.0919575	0.244754	0.24453	0.298404	0.295456	0.257618	0.0771968	0.271344	0.0560885	0.0638151	0	0.314697	0.177507	0.310673	0.164673	0.359972	-0.460275	0.0302221	0.860097	-0.11109	0.390146	-0.0949003	0.221573	0.219686	0.121329	-0.182789	-0.150574
P08559	PDHA1	-0.00360224	0.271133	0.26671	0.110486	0.127683	0.0713126	0.16273	0.0513568	0.110038	0.129202	-0.0085875	0.186692	0.040765	0.196751	0.23111	0.220153	0.150942	0.286393	0.111508	0.265273	0.353574	0.137761	0.278251	0.340434	0.246579	0.232539	0.286812	0.11237	0.186012	0.0656837	0.258193	0.156747	0.179246	0.254332	0.151118	0.0629487	0.0932919	0.0451709	0.218231	0.137095	0.0990474	0.316451	0.0513568	0.176602	0.199544	0.130556	0.125877	0.047813
Q9C0I1	MTMR12	0.0249669	0.3334	0.233287	0.37511	0.304308	0.342371	0.0908968	0.25808	0.27545	0.176549	0.256837	0.208085	0.27602	0.240433	0.213622	0.197976	0.314636	0.335547	0.348026	0.170257	0.421867	0.297344	0.190492	0.263751	0.24057	0.0763509	0.23862	0.539264	0.268905	0.364475	0.225083	0.20501	0.181898	0.193203	0.128355	0.0940921	0.0246126	-0.13575	0.0598242	0.0942326	0.122109	0.174305	0.212467	0.255606	0.344175	0.174552	-0.0914489	0.0297182
O60437	PPL	0.370742	0.0887652	0.684498	0.47699	0.428966	0.917889	0.513496	-0.131581	0.153837	0.315654	0.173251	0.608784	0.203495	0.106595	0.600424	0.042105	1.7254	0.258068	0.269461	0.921749	0.428308	0.124822	0.42326	0.417542	0.434118	0.120294	-0.00141095	0.336049	-0.15675	0.120637	0.483354	-0.346615	0.453956	0.226636	0.697486	0.289247	-0.0810885	-0.113679	0.210711	0.759264	0.752988	0.810389	0.148891	-0.27571	0.972813	0.474909	0.272923	-0.144239
Q96D96	HVCN1	-0.600335	0.807566	0.102281	0.232034	0.376854	0.603247	0.456352	0.427349	0.509624	0.37171	0.489092	0.363932	0.557633	0.809276	0.525461	0.575914	0.703235	0.542705	0.785932	0.168929	0.0839827	0.281108	0.717329	0.592108	0.650783	0.590654	0.512174	0.0343679	0.430397	0.234394	-0.149589	0.0893249	0.464886	0.329641	0.590851	0.761914	0.385906	0.351582	0.0259433	0.725233	0.685377	0.410855	-0.40518	-0.066022	0.256712	0.422212	0.336804	0.225861
Q9NZR1	TMOD2	0.692392	0.402059	0.306536	0.278895	0.384572	0.535899	1.03495	0.110141	0.351549	-0.041862	-0.0686779	0.35317	0.379534	0.445364	0.331804	0.315934	0.123382	0.130727	0.784271	0.0897452	0.122886	-0.0329691	-0.0481186	0.107631	0.102946	0.0449124	0.167573	0.324986	0.283478	0.259694	0.338363	0.0057478	0.167251	-0.0361446	0.074738	0.317058	0.292424	0.453654	0.3901	0.277197	-0.0385929	0.270608	-0.305769	0.161295	0.436352	0.466606	0.405313	0.381039
P31946	YWHAB	-0.278952	0.209892	0.117288	0.0773825	-0.0903367	0.189845	-0.0170186	0.128354	0.0112491	0.134396	0.317641	0.345951	0.211168	0.32402	0.515302	0.232327	0.234465	0.335547	0.420395	0.0513469	0.212683	0.156955	0.0603844	0.0794345	0.176549	0.130749	0.130693	0.172859	-0.0417769	0.03531	-0.0456634	0.0811818	0.127908	0.0206736	0.129704	0.124577	0.177046	0.176359	0.403356	0.210142	0.0246869	0.00303406	0.282682	0.241118	0.210908	0.142334	-0.189089	-0.0230606
Q96JQ2	CLMN	0.133901	0.19578	0.703607	0.0305883	-0.0496523	-0.187751	0.718078	-0.264448	0.41539	0.744628	0.335845	0.470677	0.248938	0.353572	0.0557426	-0.181902	-0.385043	0.21515	-0.0824622	0.439472	0.588322	0.107826	0.138025	0.533927	0.488878	0.0736441	0.23143	0.108504	0.332186	0.722596	0.797169	-0.134196	0.824428	0.769903	0.156422	0.0792813	0.0572573	-0.0327589	0.218231	-0.185174	0.0058468	0.111031	0.216121	-0.108681	0.9594	0.636299	0.405313	0.187453
Q86XR2	NIBAN3	0.311094	1.3578	0.819918	1.15215	0.636199	0.783934	0.717143	1.12577	0.394064	0.189084	0.273461	0.745831	0.874335	0.700325	0.678072	0.686238	0.267574	0.229176	0.405344	-0.00898878	0.187592	0.672925	0.314451	0.523001	0.517984	0.457876	0.107318	0.671798	0.0448842	0.213582	-0.0307748	-0.0587737	0.133399	0.0837836	0.356328	0.560448	0.574214	2.00942	-0.0398112	0.1466	0.566784	0.0826309	0.236654	0.344128	-0.13896	-0.110571	0.800614	0.7969
P19397	CD53	0.0284986	1.17631	0.251951	0.723358	0.568117	1.57047	1.09882	1.25749	1.33709	0.773214	0.255643	0.57933	1.01907	0.894579	0.442106	0.687123	1.09883	0.934585	0.0184872	0.441673	0.394718	0.754152	0.212937	0.209027	-0.0389357	0.151433	0.0621055	1.19308	0.409512	0.228304	-0.152809	0.296948	-0.00451548	0.119818	0.254898	0.780345	0.351985	0.268871	0.102441	0.473392	0.163237	0.471256	-0.0199192	0.36766	-0.0220039	-0.0408475	0.320266	0.726058
Q9NXV6	CDKN2AIP	0.0302612	0.17631	0.145511	0.170579	0.407481	0.124287	0.290206	0.16158	0.254303	0.205217	-0.0523089	0.314242	0.168448	0.421005	0.152003	0.193001	0.0838927	0.220266	0.0657474	0.0628311	0.0907655	0.00283159	0.141929	0.228723	0.219951	0.239801	0.225411	0.121351	0.163866	-0.0450198	0.0400377	-0.129463	0.206852	0.224091	0.0705298	0.201199	0.252531	0.0851588	0.122619	0.38093	0.0102164	0.166208	0.115369	0.0849299	0.0848057	0.125291	0.362878	0.378842
O00459	PIK3R2	-0.133731	-0.202594	0.040642	-0.418969	-0.260453	-0.174221	-0.152345	-0.0488609	-0.188215	-0.113937	-0.0989242	-0.0247414	-0.0526315	-0.186465	-0.0701708	-0.177064	-0.0587674	-0.249416	0.263511	-0.0240957	0.014341	-0.113471	-0.272242	-0.191213	-0.149792	-0.236479	-0.149967	0.057279	-0.241142	-0.254197	-0.185414	-0.323008	-0.241555	-0.11771	-0.0373583	0.0311182	-0.0888324	0.245155	-0.199309	0.088608	0.0304347	-0.0525799	-0.0256613	-0.193055	-0.229934	-0.302994	0.00690616	-0.0129262
Q93084	ATP2A3	-0.151603	0.695319	0.352228	0.533004	0.397708	0.50048	0.36257	0.385776	0.274284	0.23816	0.306145	0.355569	0.515902	0.527522	0.350211	0.544036	0.354296	0.376222	0.296516	0.112027	0.136062	0.304247	0.312143	0.342695	0.143441	0.21913	0.196166	0.398597	0.186012	0.138933	0.0554678	0.224859	0.370397	0.403465	0.498851	0.586392	0.518219	0.450694	0.303192	0.518015	0.584474	0.380846	0.0266007	0.333924	0.239552	0.211046	0.340089	-0.0187085
Q8IUZ5	PHYKPL	-0.0199245	0.404292	0.298179	0.338323	0.4885	0.250046	0.043928	0.137375	0.350442	-0.0819601	0.0282613	0.166343	-0.0328578	0.328789	0.360464	0.194246	0.217622	0.618287	0.573467	-0.103702	0.367047	0.158225	0.393	0.543788	0.657112	0.402869	0.533765	0.482642	0.0800909	0.0792813	0.357729	0.125411	0.221104	0.231711	0.420559	0.220962	0.324263	0.446739	0.163447	0.413913	0.0921937	-0.0400347	-0.0488609	0.193004	-0.00437402	0.0591813	0.202476	0.257304
P11171	EPB41	-0.0144632	0.444996	0.240782	-0.163499	-0.104157	0.124287	0.146147	0.0376559	0.0955777	0.15243	0.216878	-0.00768619	0.60985	0.0251941	0.0848889	0.148724	-0.0778341	0.266748	0.208834	0.233868	0.0648195	0.0042453	0.2326	0.164982	0.181576	0.171825	0.103385	0.0193468	0.29551	0.158281	0.144735	-0.00288251	0.144318	0.122553	0.0872893	0.0574632	0.0101855	-0.0890664	0.127953	0.220465	0.0797744	0.259233	0.0472601	-0.0260474	-0.156702	-0.107469	-0.0753129	0.0547125
Q92608	DOCK2	-0.274593	0.555625	0.224494	0.242027	0.00573067	0.523497	-0.0279541	0.426298	0.363668	0.165175	0.333582	0.204098	0.284531	0.335913	0.401862	0.27179	0.318286	0.446666	0.384664	0.0354053	0.126851	0.263507	0.333924	0.297948	0.350665	0.371256	0.278697	0.381612	0.228054	0.297414	0.178438	0.348746	0.214643	0.190599	0.264754	0.295085	0.229052	0.0227623	0.285402	0.497999	0.218411	0.240073	0.255715	0.346386	0.0998268	0.146238	-0.0521598	0.0325168
Q9Y3S1	WNK2	-0.533716	-0.815871	-0.736966	-0.669851	-0.380523	-0.55105	-0.59732	-0.54044	-0.585668	-0.567989	-0.657387	-0.64683	-0.252735	-0.777394	-0.60921	-0.676079	-0.024453	-0.216209	0	-0.740954	-0.814941	-0.400935	-0.560787	-0.574969	-0.639328	-0.681497	-0.67441	-0.418287	-0.796002	-0.995717	-0.837019	-0.821462	-0.757143	-0.861145	-0.662228	-0.412656	-0.681581	0.0187714	-0.703898	-0.571542	-0.712759	-0.569856	-0.348309	-0.686702	-0.382886	-0.444585	-0.381283	-0.451233
Q9BYK8	HELZ2	-0.137683	-0.56808	-0.525127	-0.201928	0.321641	-0.157484	-0.453484	-0.0918853	-0.269259	-0.24944	-0.100453	-0.15013	-0.293779	-0.335069	-0.417955	-0.162644	0.00302769	-0.0468596	-0.259604	0.0383169	-0.300115	0.0473971	-0.296695	-0.417427	-0.365622	-0.351817	-0.385722	-0.268331	-0.155111	-0.237243	-0.356782	-0.185669	-0.476438	-0.307131	-0.297066	-0.155343	-0.0475004	0.197697	0.662353	-0.254967	-0.14308	-0.469719	-0.297062	-0.128925	-0.276784	-0.228639	-0.113748	-0.304518
Q9BV23	ABHD6	-0.339119	-0.0163354	0.368284	0.307726	0.420411	0.24376	0.15031	0.378186	0.386525	0.57926	0.273461	0.422302	0.506577	0.228998	0.282335	0.31822	0.102362	0.172237	0.5025	0.237673	0.245878	0.213049	0.293542	0.303763	0.197793	0.128142	0.128114	-0.0153852	-0.0863603	0.231961	0.0831064	0.0014391	0.0973299	0.150962	0.107968	0.442302	0.264737	0.116619	0.172508	0.166759	0.277607	-0.0764004	0.440944	0.530404	0.464056	0.520745	0.114412	0.319352
P35659	DEK	-0.457634	0.308577	0.138841	0.113211	0.117133	0.116051	0.30895	0.189108	0.0362435	0.300716	0.124341	0.189383	0.268684	0.366386	0.189545	0.38081	-0.00759715	0.200987	0.258734	-0.0486006	0.0948199	0.203235	0.0142701	0.0969546	0.0462038	0.189434	0.0715305	0.0916305	0.10218	0.0241046	0.0707345	-0.0202996	0.0703893	0.177507	0.0648998	0.0900678	0.135112	-0.188602	0.200622	0.115131	0.0475419	0.266826	0.130937	0.175333	-0.196185	-0.049753	0.0369066	-0.106805
Q8NBI2	CYB561A3	-0.208667	0.248938	0.118644	0.686329	0.841603	0.86808	-0.0888093	0.978647	0.228028	0.328175	0.588288	0.593624	0.932745	0.733073	0.609048	0.63213	0.902844	0.246831	0.477019	0.534301	0.34679	0.568811	0.219111	0.136592	0.149867	0.216679	0.00281776	-0.600348	0.636484	0.578753	0.183554	0.56174	0.539159	0.314173	0.616094	0.635999	0.465261	0.334559	0.175087	0.402625	0.637221	0.734838	0.00141233	0.511415	0.219686	0.0242475	0.312482	0.281033
Q5ZPR3	CD276	0.504826	-0.592365	-0.596788	-0.321928	-0.312984	-0.575297	-0.485427	-0.501912	-0.537748	0.0856204	0.25325	-0.317718	-0.326735	-0.340738	-0.309233	-0.273612	-0.52413	-0.39632	-0.565769	-0.246994	-0.600904	-0.565257	-0.236322	-0.0614628	-0.273315	0.0393742	-0.069332	-0.0640039	-0.478678	-0.527499	-0.444825	-0.460872	-0.523186	-0.458317	-0.517949	-0.208873	-0.279482	0.0503934	-0.129238	-0.247834	-0.253982	-0.440573	-0.397715	-0.702952	-0.586419	-0.506582	0.0301429	-0.10066
O94875	SORBS2	0.667691	0.0635524	0.473813	0.23078	0.594026	0.0411806	0.778504	-0.503914	0.338211	0.108236	0.0845219	1.02508	0.518996	0.790383	0.418313	0.72035	0.370797	-0.0763509	-0.0362323	0.120294	0.132122	-0.0891467	0.432853	0.344953	0.563943	0.13205	0.27637	0.176557	0.214176	0.284559	0.767665	-0.429508	0.512016	0.336725	0.199452	-0.0733235	0.171871	-0.211859	-0.19764	-0.104037	0.398095	0.426759	-0.350109	-0.234634	0.157089	0.0701838	0.313597	0.962337
Q9NYB0	TERF2IP	0.0821623	0.386328	0.271596	0.223233	0.43535	0.252553	0.0908968	0.306872	0.120464	0.426728	0.178304	0.0717758	0.178921	0.213609	0.192098	0.241994	0.156391	0.164295	0.232173	0.117544	0.296043	0.199537	0.138025	0.294447	0.140863	0.359081	0.299472	0.121351	0.198882	0.291585	0.243571	0.275697	0.076103	0.180135	0.2033	0.418964	0.237747	0.51727	0.486673	0.0829614	-0.128597	0.0285692	0.341855	0.359859	0.0401971	0.168166	0.288877	0.0615793
P55060	CSE1L	-0.32553	-0.27579	-0.52301	-0.321928	-0.309422	-0.0470074	-0.522505	-0.0503233	-0.321222	-0.460321	-0.309142	-0.24324	-0.354786	-0.288676	-0.309233	-0.227862	-0.254573	-0.199033	-0.212408	-0.571583	-0.524283	-0.0548839	-0.398875	-0.394647	-0.406526	-0.445775	-0.342166	-0.0509739	-0.460351	-0.354829	-0.497073	-0.271699	-0.232698	-0.348194	-0.198981	-0.0524145	0	-0.256302	-0.607683	-0.0706141	-0.128597	-0.198297	-0.407053	-0.38009	-0.549729	-0.628031	-0.423369	-0.552446
Q9UGK3	STAP2	-0.731579	-1.01037	-0.859822	-0.623755	-0.534188	-0.801028	-1.4683	-1.04157	-1.23896	-1.2343	-1.24348	-0.782654	-0.815871	-0.986607	-0.717665	-0.710623	-0.0415082	-0.444083	-0.48944	-0.0893309	-0.393579	-0.0861348	-0.339604	-0.282361	-0.404641	-0.392407	-0.484863	-0.524345	-0.655021	-0.0303432	-0.521841	-0.143708	-0.344648	-0.454235	0.140451	-0.49893	-0.261867	-0.210297	-0.505048	-0.345338	-0.200829	0.293092	-0.212769	0.649467	-0.197854	0.208559	-0.50747	-0.6015
P15531	NME1	-0.321029	-0.691423	-1.00295	-0.327459	-0.680658	-0.0423907	-0.778047	-0.156563	-0.40099	-0.495994	-0.483715	-0.623022	-0.698595	-0.594713	-0.550405	-0.615912	-0.13493	-0.34064	-0.580675	-0.325292	-0.376639	-0.287618	-0.152641	-0.242833	-0.387789	-0.236479	-0.184809	-0.418287	-0.424382	-0.144239	-0.39631	0.211242	-0.549339	-0.590924	-0.410129	-0.24909	-0.308122	-0.40205	-0.472397	-0.283858	-0.222881	-0.420108	-0.193251	-0.171898	-0.259254	-0.16759	-0.408591	-0.539919
Q13683	ITGA7	1.17591	0.0804098	0.913549	0.570165	0.945883	-0.411561	0.879773	-0.392141	0.307742	-0.141921	0.19211	0.482796	0.490901	0.446462	0.462343	1.00993	-0.439491	-0.10806	1.17056	0.49669	0.22999	0.185898	0.181668	0.691264	0.546514	0.228895	0.683526	0.279862	0.663661	0.156999	0.768517	-0.188947	0.252981	0.364717	-0.0556397	-0.0884462	0.14439	-0.122467	0.13194	-0.728998	-0.715161						0.106717	0.594937
Q9UNY4	TTF2	-0.155605	-0.224856	-0.248388	-0.333012	-0.130629	-0.0332016	-0.174739	-0.0156276	-0.0488122	-0.0684699	0.299203	-0.216273	-0.200896	-0.222642	-0.188072	-0.0775279	-0.0955361	-0.161953	-0.294285	-0.019547	-0.153445	-0.580011	-0.199628	-0.258172	-0.271596	0.029631	-0.0977236	-0.238481	-0.338196	-0.245695	-0.218772	-0.230575	-0.138706	-0.308972	-0.222884	0.0283168	0.0159736	-0.287259	-0.323019	-0.0816693	-0.233173	-0.0525799	-0.321575	-0.246494	-0.31793	-0.271401	-0.565708	-0.64332
P08729	KRT7	1.0009	1.27358	1.33541	0.0885016	-0.108794	0.277385	1.81699	-0.388437	-0.154829	0.608483	1.48247	0.917177	0.288164	1.42435	1.03313	0.0503805	-0.0183008	0.21515	-0.130223	0.87039	0.87748	0.198303	-0.684396	0.448318	1.0565	-0.270467	0.392653	0.313836	0.0305575	1.27277	0.811285	-0.315822	1.07824	0.332007	0.229959	0.410383	-0.0235547	-0.0933793	0.517479	-0.305912	0.609649	-0.212304	0.928303	0.458127	1.03239	0.956931	0.814852	0.727786
O60256	PRPSAP2	-0.309837	0.683415	0.113211	0.15215	-0.349098	0.310244	-0.1219	0.179159	0.126942	0.0420641	0.230321	0.130378	0.217532	0.222606	0.276331	0.089723	0.267574	0.378512	0.290677	-0.118218	0.418636	0.178403	0.42219	0.371773	0.588752	0.329889	0.214514	0.318306	0.354212	0.409307	0.23374	0.36337	0.385431	0.162967	0.336605	0.25131	0.124435	0.218725	-0.0131487	0.427344	0.322807	0.148506	0.583549	0.344128	0.330347	0.0256613	-0.0914489	0.0629487
Q9UI08	EVL	-0.32553	0.613715	0.23579	0.312476	0.0823026	0.582474	0.385122	0.549197	0.358172	0.0337488	0.0463387	0.582405	0.1645	0.58047	0.469728	0.289377	0.302399	0.634665	0.666576	-0.0957004	0.338835	0.458658	0.147119	0.27445	0.290282	0.274394	0.300618	0.416428	0.14537	-0.0143696	-0.0607073	-0.0498036	0.244126	0.103299	0.467189	0.333038	0.670018	0.547133	0.440266	0.771603	0.016022	0.185032	0.25216	0.254404	0.0486669	0.165603	0.047663	0.0464291
Q9NSC5	HOMER3	-0.21283	-0.599059	-0.415037	-0.138976	-0.00575353	-0.575297	-0.292244	-0.48204	-0.366002	-0.44281	-0.39098	-0.338892	-0.432369	-0.369421	-0.437557	-0.395704	0.431612	-0.323788	0.376969	-0.0972972	-0.341517	-0.454303	-0.404559	-0.197771	-0.273315	-0.151686	-0.148404	-0.314297	-0.306932	-0.215498	-0.222151	-0.259583	-0.512428	-0.394364	-0.414054	-0.356659	-0.297316	0.36317	-0.0563509	-0.0976108	-0.0567593	-0.321928	-0.201351	-0.273975	-0.483099	-0.190387	0.0570095	-0.0778437
P51114	FXR1	-0.316542	-0.162377	-0.193487	-0.165148	-0.234888	-0.073451	-0.143823	0.00564104	-0.170631	-0.143492	-0.270761	-0.0046068	-0.26333	-0.113485	-0.198068	-0.0258657	-0.160108	-0.163618	-0.0658879	-0.203352	0.0114842	-0.203619	-0.127357	-0.108569	-0.117019	-0.188578	-0.204175	-0.115825	-0.127538	-0.120729	-0.254649	-0.150085	-0.101147	-0.148702	-0.0976403	-0.222154	-0.0641967	-0.0634557	-0.0205057	0.0281872	-0.138236	-0.207035	-0.16446	-0.162237	0.0331007	-0.049753	-0.17183	-0.29923
Q86TB9	PATL1	-0.221194	-0.0914368	-0.21042	-0.333012	-0.38614	-0.0547347	-0.229588	-0.0918853	0.00422871	-0.159293	-0.132944	-0.235999	-0.123251	-0.265129	-0.0964163	-0.138928	-0.102027	-0.150351	-0.415037	-0.169365	-0.124876	-0.158632	-0.0348354	-0.0465896	-0.0834668	-0.0157673	-0.0256106	-0.3317	-0.0973314	-0.0838927	-0.103684	0.183618	-0.160376	-0.150351	-0.0757097	-0.0748286	-0.0966182	-0.179403	0.0330677	-0.0816693	-0.0310906	-0.145269	-0.116184	0.0128494	-0.15346	-0.0752881	-0.310894	-0.13322
Q9UK22	FBXO2	0.319768	0.836797	0.629416	0.335992	0.518873	1.01189	0.669588	0.69772	0.310021	0.5764	0.744651	0.295626	0.594284	0.558306	0.836618	0.837356	0.172617	0.195802	0.262319	0.0897452	0.247093	0.270573	0.156156	0.452512	0.659816	0.137244	0.385114	0.594668	-0.281684	-0.164929	-0.120925	0.00431299	0.0718199	0.150962	0.378058	0.504097	0.0973924	0.316249	0.251597	0.556214	0.404748	0.0151069	0.171651	-0.0917715	0.741617	0.663798	0.250985	0.343218
O00443	PIK3C2A	-0.0144632	-0.235247	-0.193487	-0.200236	-0.185077	-0.357039	-0.202788	-0.497915	-0.399127	-0.36379	-0.1582	-0.248694	-0.219688	-0.285029	-0.211504	0.00142348	-0.307978	-0.197327	-0.142809	-0.167687	-0.0379679	-0.111939	-0.0780822	0.00714561	0.0323582	0.00852827	0.0768887	0.0397915	-0.0615924	-0.00573067	-0.008726	0.00718117	-0.038068	-0.0255085	-0.04647	-0.169746	-0.125	0.0227623	-0.0293838	0.0543923	0.126141	-0.0860398	-0.0918853	-0.0811131	-0.116691	-0.110571	-0.125783	0.0533353
P35052	GPC1	0.436021	-0.579068	-0.403308	-0.491623	-0.316555	-0.470289	-0.195724	-0.401443	-0.458021	-0.261328	-0.469815	-0.485733	-0.38532	-0.46937	-0.473526	-0.598556	-0.0493277	-0.310816	-0.0718929	-0.18117	-0.367313	0.131306	-0.282671	-0.303423	-0.329417	-0.307037	-0.331479	-0.228667	0.684858	-0.176194	-0.0759097	-0.261308	-0.489038	-0.412066	-0.423916	-0.320499	-0.409208	0.0672369	-0.424766	-0.0565236	-0.17249	0.096901	-0.170808	-0.343238	-0.218032	-0.243888	-0.40492	-0.478865
O00469	PLOD2	0.235185	-0.855399	-0.857153	-0.508278	-0.435761	-0.474429	-0.856636	0.0140615	-0.491368	-0.52641	-0.516001	-0.974169	-0.896041	-1.1595	-1.07784	-0.998577	-0.52413	-0.61806	-0.409324	-0.255883	-0.431951	-0.58638	-0.209543	-0.394647	-0.414089	0.137244	-0.305103	-0.566989	-0.305114	-0.225494	-0.392499	0.174716	-0.614569	-0.557706	-0.5243	-0.418378	-0.470609	-0.112219	-0.494765	-0.309621	0.00876133	-0.271564	-0.42212	-0.357866	-0.601802	-0.452437	-0.4383	-0.445381
P42331	ARHGAP25	-0.510467	0.632887	0.0689866	0.404325	0.277319	0.507844	-0.0216951	0.549197	0.352655	0.0323582	0.0587224	0.300614	0.172384	0.447559	0.370643	0.256373	0.412383	0.515911	0.363683	0.0869356	0.155602	0.123522	0.328224	0.34608	0.266823	0.383329	0.286812	0.337151	0.153326	0.256107	0.0230146	0.41935	0.241586	0.236769	0.342434	0.50107	0.284054	0.111631	0.473117	0.658464	0.252007	0.0783222	0.496086	0.605844	0.35446	0.402759	-0.00554883	0.00855355
Q8TEQ0	SNX29	0.216728	0.273578	0.219445	0.229525	0.456427	0.510988	0.323773	0.59201	0.41115	0.200272	0.301521	0.216027	0.0292349	0.372173	0.171543	0.172928	0.671236	0.328457	0.129937	0.199164	0.432586	0.117003	0.278251	0.31071	0.180321	0.334419	0.207203	-0.140149	-0.114742	0.199954	-0.258113	0.160616	0.119633	0.170916	0.380326	0.388704	0.192463	0.0147695	-0.0776794	0.134368	0.313408	0.0754426	0.148891	0.299381	0.20713	0.0973285	-0.137919	0.0860323
O75153	CLUH	-0.217006	-0.304681	-0.333012	-0.148735	-0.124357	0.104996	-0.494066	0.137375	-0.29674	0.0802473	0.0764244	-0.306298	-0.256258	-0.448819	-0.402463	-0.191628	0.437219	-0.19222	-0.254472	0.0354053	-0.273739	-0.138212	-0.162237	-0.183058	-0.202844	-0.196724	-0.194459	-0.0742203	-0.23767	-0.0598472	-0.227234	0.169605	-0.306978	-0.342525	-0.105554	0.0170567	-0.0414766	0.0953008	0.0942906	-0.0674709	-0.0117652	-0.230006	-0.167631	-0.0555514	-0.062477	-0.0423279	-0.23887	-0.347533
O75891	ALDH1L1	-0.173753	0.641432	0.426402	-0.0616566	-0.102615	0.272452	0.390998	-0.0372144	0.333737	0.702408	0.708431	0.570065	0.493001	0.184963	0.939739	0.258756	0.862572	0.28273	0.222392	0.554779	0.933641	0.334908	0.237474	0.136592	0.742079	-0.0215439	0.027933	0.402813	0.0204434	0.44125	0.967743	0.0171751	0.458338	0.396702	0.181353	0.285732	0.0289127	0.0568949	0.234393	0.116514	0.715124	0.518668	0.589195	0.136721	1.0724	0.480074	0.25331	0.0724985
O95760	IL33	0.694616	1.0314	1.44491	0.642678	0.70738	-0.264527	1.06025	-0.344715	0.343783	0.191578	0.476839	0.949292	0.791446	1.1375	1.07316	0.989279	-1.00607	0.864429	0.129937	-1.31225	-1.91194							0.817061	0.955192	0.120637	0.406676	-0.187307	0.617651	0.786381	0.151118	0.0226977	0.48104	-0.0410662	0.528612	-0.352971	-0.165903	0.944267	-0.0156276	0.299381	0.533088	0.146238	0.866644	0.881601
P17812	CTPS1	-0.704944	-0.391118	-0.695847	-0.415037	-0.5721	-0.100388	-0.807355	0.0527197	-0.469702	-0.764255	-0.532419	-0.503011	-0.527073	-0.537175	-0.512493	-0.472666	-0.161802	-0.156969	-0.366255	-0.543014	-0.631836	-0.277276	-0.202925	-0.310512	-0.325846	-0.214809	-0.286063	-0.298811	-0.558731	-0.286967	-0.583513	-0.0678	-0.413035	-0.485129	-0.259498	-0.187548	-0.208587	-0.0341401	-0.376767	-0.062769	-0.164261	-0.534232	-0.386588	-0.294934	-0.534889	-0.434831	-0.41043	-0.304518
Q13112	CHAF1B	0.590946	-0.696201	-0.568131	-0.544321	-0.569968	-0.338056	-0.928	0.0783743	-0.635236	-0.498002	-0.423147	-0.780019	-0.550672	-0.920032	-0.724873	-0.748404	0.137228	-0.624925	-0.509674	-0.386449	-0.559958	-0.201988	0.00715269	-0.409794	-0.145064	0.0379864	-0.393111	-0.390666	-0.45631	0.0505768	-0.454727	0.278074	-0.549339	-0.604428	-0.350608	-0.125401	-0.191811	-0.308829	-0.2942	-0.510513	-0.287555	-0.103881	-0.151846	-0.127357	-0.409709	-0.172444	-0.557534	-0.461041
Q9H4E7	DEF6	-0.433139	0.55462	0.295783	0.390915	0.28794	0.415783	0.191299	0.361785	0.417506	0.129202	0.0559797	0.2615	0.243958	0.439864	0.464457	0.302139	0.347165	0.349622	0.273018	0.163605	0.277138	0.102556	0.275884	0.293279	0.241774	0.329889	0.371007	0.57799	0.264014	0.102107	0.188652	0.13855	0.251719	0.20228	0.187843	0.358911	0.240222	0.0542978	0.354143	0.243426	-0.062866	0.127807	0.263976	0.37542	0.195735	0.225881	-0.0636899	-0.242309
P61024	CKS1B	-0.667319	-0.909847	-1.38589	-1.10059	-1.34727	-0.00298695	-0.984701	0.557862	-0.792608	-0.91438	-0.591398	-0.455986	-0.481004	-0.749478	-0.613663	-0.516813						-0.320866	-0.335979	-0.89104	-0.791085	-0.384941	-0.818681	-1.27001	-0.866647	0.384329	-0.788628	0.381167	-0.531851	-0.593166	-0.1409	-0.546169	-0.295522	-0.310502	-0.0807522	-0.347242	-0.448125	-0.68966	-0.408927	-0.0043087	-0.470942	-0.421284	-0.365144	-0.661298
Q13905	RAPGEF1	0.331252	0.391966	0.187483	0.340649	0.361293	0.413545	0.0646652	0.323905	0.354864	0.210145	0.298043	0.0378285	0.0436332	0.0757188	0.209847	0.117557	0.251114	0.249336	0.216245	0.00744811	0.293693	0.110454	0.304035	0.252971	0.185335	0.190684	0.259976	0.496514	0.203998	0.31591	0.115589	0.128048	0.119633	0.054007	0.210968	0.426431	0.14703	0.742085	0.109199	0.31502	0.269124	0.0374747	0.266328	0.26399	0.159698	0.206067	0.162213	0.15186
Q9Y5V3	MAGED1	-0.133731	-0.605785	-0.442782	-0.303643	-0.373067	-0.636601	-0.721159	-0.536336	-0.412217	-0.773954	-0.915478	-0.651639	-0.626153	-0.599236	-0.437557	-0.613731	0.336403	-0.520962	-1.43425	-0.231131	-0.112358	-0.473852	0.0590084	-0.239446	-0.251132	-0.195091	-0.298151	-0.608809	-0.34192	-0.169746	-0.223843	-0.185669	-0.245112	-0.106458	-0.188857	-0.202277	-0.253139	0.287788	-0.252024	-0.322677	-0.125398	-0.478156	-0.286683	-0.326956	-0.375312	-0.266202
P52292	KPNA2	-0.497711	-0.596824	-0.892244	-0.552934	-0.515599	-0.0578373	-1.00308	0.223401	-0.525504	-0.474089	-0.383515	-0.703125	-0.610287	-0.894794	-0.50627	-0.431749	-0.0477604	-0.288846	0.0643792	-0.477088	-0.534684	-0.0622634	-0.330558	-0.448371	-0.502026	-0.246592	-0.409876	0.171624	-0.436272	-0.111432	-0.440883	0.117469	-0.633095	-0.579766	-0.297066	-0.0838927	-0.261867	0.0542978	-0.0776794	-0.254967	-0.149564	-0.438513	-0.0199192	-0.183252	-0.530676	-0.460331	-0.453387	-0.505005
H7BZ55	CROCC2	0.204291	0.216262	1.69181	-0.0387925	-0.0202385	-1.04086	0.804276	-0.705748	0.197577	1.20089	-0.295067	1.13527	0.23771	0.253033	-0.113657	0.207874	-0.685364	-0.100067	0.00143054	0.160936	2.17073	-0.0534125	0.496244	0.838734	1.34955	0.026835	0.210863	0.00693938	0.198882	1.3985	0.281046	-0.732653	1.74371	1.31895	0.118877	-0.0899672	-0.168648	-0.0149222	-0.250293	-0.55384	-0.558118	-0.469719	-0.167631	-0.30553	1.68976	0.147537	0.0742082	0.155716
Q9H9Q4	NHEJ1	-0.240191	0.325173	0.199071	0.0689866	-0.11967	0.0641952	0.2416	0.233052	0.267263	0.216282	-0.0493525	0.217346	0.353187	0.450844	0.479168	0.516423	-0.0337309	0.393309	0.146841	-0.00149425	-0.00722433	0.32815	0.0862813	0.343824	0.325906	0.317359	0.314293	0.414342	0.25295	0.0422695	0.291746	0.18235	0.192457	0.221542	0.160387	0.245291	0.420139	-0.279048	0.427347	0.247218	-0.0044007	0.15261	-0.117716	0.228933	0.0316772	0.078381	-0.182789	-0.23893
P52740	ZNF132	0.213628	0.546555	0.508377	0.835677	0.586397	0.423591	0.534886	0.303441	0.462252	0.600998	0.397811	0.10066	0.253899	0.395091	0.0821383	-0.317307						-0.238305	0.551106	0.438837	0.581163	0.479509	0.58261	0.105921	1.05483	0.0269141	0.276265	0.133309	0.716991	0.513829	0.156422	0.142823	0.293616	-0.310502	0.599433	0.44506	0.0347305	0.390146	0.578826	0.66583	0.631282	0.661981	0.42916	0.679501
Q96JY6	PDLIM2	0.174316	0.622374	0.770721	0.206745	0.105171	0.576483	0.628393	0.048627	0.211055	0.467429	0.659581	0.24089	0.181527	0.388254	0.433499	0.0282061	0.609008	0.405712	-0.382955	0.382183	0.338835	-0.236634	0.220342	0.209027	0.197793	0.364628	0.203533	-0.29028	0.365671	0.244084	0.342943	-0.129463	0.189825	0.207442	0.302324	0.123265	0.188624	0.0412417	0.255257	0.460385	0.283636	0.530281	0.372739	0.2326	0.195735	0.253896	0.134732	0.420033
O00585	CCL21	-0.552061	0.173694	0.20802	1.35511	1.17423	1.00818	0.927456	0.438861	1.8824	0.00142208	0.498213	1.88475	1.49143	1.57496	1.03882	1.58923	-0.190914	0.508612	0.548241	-0.14935	0.734946	0.295036	0.770419	-0.076491	0.77654	0.622486	0.803926	2.30514	0.244285	0	0.0940153	-1.09215	0.861294	1.75984	1.14646	0.775342	0.62528	-0.592404	-1.12131	0.590445	0.86418	2.17094	-0.752593	0.382037	-1.14539	-0.645925	1.18004	0.427495
O60749	SNX2	0.210523	0.334572	0.164024	0.193933	0.175497	0.195067	0.129371	0.216121	0.117864	-0.0243922	-0.0731747	0.218664	0.148603	0.35123	0.258169	0.228686	0.356665	0.283952	0.0506261	0.318938	0.363691	0.131306	0.191748	0.355069	0.286788	0.345681	0.306331	0.121351	0.207823	0.245291	0.136844	0.231006	0.226252	0.189295	0.275763	0.313611	0.28645	-0.112219	0.206936	0.181365	0.260591	0.0345123	0.0513568	0.309831	0.215931	0.224651	-0.190669	0.0670492
Q96SB3	PPP1R9B	0.0906338	0.410971	0.195219	0.366001	0.424695	0.550233	0.581883	0.646285	0.376773	0.489891	0.313053	0.512118	0.295401	0.551181	0.288314	0.241994	0.351923	0.243066	-0.0347654	0.117544	0.109589	0.0377654	0.214174	0.309554	0.157541	0.377854	0.290276	0.129005	0.155968	0.104769	0.0885712	0.0825421	0.064653	0.15631	0.364372	0.349964	0.479993	0.0425526	0.271011	0.518015	0.327483	0.176995	0.11145	0.380937	0.10525	0.125291	0.167153	0.187453
Q99715	COL12A1	2.88538	-0.730091	-0.817697	-0.705417	-0.79556	-1.07188	-1.08228	-0.973399	-1.16746	-0.838637	-1.0627	-1.20209	-0.842102	-1.35596	-1.38523	-1.32264	-0.687803	-0.961839	-0.5764	-0.612099	-0.901137	-0.777203	-0.796995	-0.778631	-0.906357	-0.405565	-0.706269	-1.37796	-0.921301	-0.776587	-1.22384	-1.08908	-0.862496	-1.07949	-0.982406	-0.864968	-0.808816	-0.713318	-0.278239	-1.10726	-0.734527	-0.799027	-0.647039	-0.721749	-0.681278	-0.612554	-1.0885	-1.12073
Q86WV1	SKAP1	-0.300945	0.565637	0.339486	0.239535	-0.0028739	0.0938552	0.203371	0.0445226	0.834128	0.0295731	0.132175	0.197428	0.308577	0.207148	0.469728	0.229901	-0.0571898	0.311779	0.75743	0.0742246	-0.027647	0.295036	0.20798	0.233605	0.336086	0.434859	0.419262	0.852165	0.359953	0.0752154	0.348648	-0.192234	0.582957	0.316564	0.103856	0.0505768	0.415767	1.00337	0.185355	0.357735	-0.355265	0.338237	0.526814	0.267569	0.12541	0.182179	0.0976884	-0.128524
Q6ZU65	UBN2	-0.274593	-0.212826	-0.129283	0.0102683	0.0823026	-0.144233	-0.0612668	0.185385	0.083638	-0.154535	-0.182286	-0.0626676	0.00736446	-0.188167	-0.347658	-0.193256	-0.449803	-0.0984737	-0.278575	-0.573805	-0.380386	0.0169068	-0.201275	-0.261602	-0.358308	-0.286026	-0.326165	0.199758	-0.345652	-0.300991	-0.400132	-0.346615	-0.395138	-0.207595	-0.233251	-0.0598472	-0.113896	-0.112219	-0.110275	-0.156504	-0.082893	-0.150317	-0.170808	-0.346881	-0.236779	-0.474251	0.263727	-0.0450198
O95837	GNA14	0.954312	0.0117652	0.755978	-0.318252	0.347821	-0.0454668	0.524231	0.0996299	0.786637	0.554286	0.367161	0.484989	0.366993	0.333542	0.359328	0.180488	-0.115098	0.380798	0.271834	0.564911	0.721024	-0.0171073	0.363207	0.478451	0.615929	0.263747	0.304048	-0.235202	0.153326	0.288076	0.216373	-0.348447	0.474652	0.516951	0.177445	0.0226977	0.240222	-0.429051	0.309073	0.0281872	-0.0705358	-0.126912	0.100948	0.2912	0.620906	0.252689	0.204881	0.270403
Q53SF7	COBLL1	0.140444	0.332228	0.122707	0.238288	0.320492	0.257554	0.0631938	0.311434	0.173997	0.194067	0.11251	0.0949289	0.2748	0.444266	0.162457	0.292869	0.218924	0.128008	0.100871	0.212115	0.126851	0.150585	0.24838	0.262557	0.190331	0.17309	0.225411	0.0758775	0.176934	0.138933	0.348648	0.296948	0.134769	0.0781591	0.173526	0.354445	0.127112	0.177552	0.204413	0.239625	0.0839261	0.118045	0.147616	0.307515	0.225924	0.193544	0.13851	0.136333
Q8NEG2	C7orf57	0.422663	0.533352	0.87313	0.321928	0.203193	-0.27532	0.863803	0.0877122	0.728187	1.06401	0.202068	0.858351	0.913275	0.464993	-0.0428921	-0.26503	0.201897	0.473693	-0.197561	0.503027	2.18474	0.282274	0.657672	0.903735	1.23695	-0.142216	0.299472	0.510254	0.085645	0.757691	0.599868	-1.28567	1.62693	1.67155	0.169597	0.0860323	-0.109163					0.179679	0.265152	-0.0600295	0.773477	0.315296	0.647286	0.587344
P30273	FCER1G	0.0855569	-0.960671	-0.947953	-0.746813	-1.01588	-1.09082	-0.686092	-0.377382	-0.626492	-0.946923	-0.425061	-1.13322	-0.78501	-1.15283	-0.994183	-0.849992	-1.09069	-0.700254	-0.772709	0.0484615	-0.947636	-0.301524	-0.796995	-0.502142	-0.528461	-0.0346263	-0.643239	-1.32471	-0.239405	-0.841719	-0.837019	0.0920291	-0.759686	-0.620345	-0.734018	-0.588542	-0.268887	-0.538484	1.03803	-0.795048	-0.622052	-0.858361	-0.224278	-0.236322	-0.429179	-0.143557	-0.430815	-0.429889
Q7Z417	NUFIP2	-0.227498	-0.347252	-0.336725	-0.180082	-0.245059	-0.260947	-0.52693	-0.147144	-0.367823	-0.24775	-0.309142	-0.329229	-0.199199	-0.384955	-0.321928	-0.0171922	-0.170304	-0.254729	-0.303088	-0.211976	-0.30723	-0.125789	-0.0780822	-0.12098	-0.127861	-0.041946	-0.112894	-0.206023	-0.430315	-0.164929	-0.228932	-0.0290876	-0.27208	-0.318215	0.221127	-0.0420725	0.170574	-0.0341401	0.0443941	0.229438	-0.159345	-0.473931	-0.36459	-0.0765691	-0.126193	-0.0737735	-0.125783	-0.327659
Q14257	RCN2	-0.26808	-0.787557	-0.710226	-0.576888	-0.696855	-0.407597	-0.275392	-0.599162	-0.691118	-0.716715	-0.948144	-0.599601	-0.826306	-0.690383	-0.951285	-0.847427	-0.206567	-0.568694	-0.311944	-0.43408	-0.479386	-0.071169	-0.163843	-0.246227	-0.26988	-0.270467	-0.160962	-0.67835	-0.408679	-0.14266	-0.347528	-0.353957	-0.752072	-0.727084	-0.676303	-0.597168	-0.566824	-0.642086	-0.482521	-0.670601	-0.560276	-0.594867	-0.550752	-0.446938	-0.31069	-0.328054	-0.895857	-0.595006
P27986	PIK3R1	0.142075	0.373847	0.0563004	-0.218962	-0.250172	0.162113	0.0952227	0.09699	0.203719	0.19531	0.294557	0.186692	0.156573	0.225166	0.552541	0.0586088	0.153669	0.328457	0.145548	0.147516	0.33427	-0.0951894	0.0876315	0.158578	0.156265	0.234964	0.126823	0.333843	0.244285	0.193717	0.139479	0.0811818	0.213347	0.103299	0.0691244	0.132425	0.109624	-0.0452379	0.138561	0.282133	0.041862	-0.0229611	0.185385	0.20425	0.0943827	0.120007	-0.0364549	0.0602085
P15408	FOSL2	0.266927	-0.752306	-0.473114	-0.594563	-0.289985	-0.218667	-0.942707	-0.769355	-0.969273	-0.0654891	-0.39098	-0.392222	-0.663088	-0.490219	-0.796467	-0.585675	-0.0137038	-0.662098	-0.229087	-0.297494	-0.491493	-0.294554	-0.500709	-0.436689	-0.446683	-0.23145	-0.371057	0.0193468	-0.478678	-0.614576	-0.265066	-0.578498	-0.614569	-0.398279	-0.360043	-0.288712	-0.472634	-0.138719	-0.176119	-0.504124	-0.368441	-0.280759	-0.173993	-0.124228	-0.207907	-0.211883	0.242818	-0.080865
O75717	WDHD1	-0.549426	-0.474834	-0.603483	-0.409161	-0.257018	-0.0971931	-0.332347	0.0279872	-0.477543	-0.224291	-0.228351	-0.675927	-0.539897	-0.656997	-0.584963	-0.464782	-0.196113	-0.296132	-0.2978	-0.428039	-0.451526	-0.408439	-0.395099	-0.466073	-0.542898	-0.249978	-0.408003	-0.117333	-0.372055	-0.0960674	-0.405884	0.121446	-0.342741	-0.404172	-0.126336	-0.161727	-0.175228	0.188252	-0.269448	-0.183472	-0.192436	-0.426217	-0.122323	-0.0841503	-0.491262	-0.340749	-0.383088	-0.308054
Q14444	CAPRIN1	-0.369009	-0.371882	-0.489555	-0.227554	-0.241661	-0.17928	-0.478981	0.0956682	-0.123735	-0.316957	-0.38911	-0.287464	-0.396939	-0.392785	-0.285949	-0.280515	-0.0778341	-0.263629	-0.792405	-0.243454	-0.185867	-0.0475419	-0.231263	-0.189578	-0.256221	-0.246592	-0.222157	-0.178996	-0.474585	-0.080865	-0.311094	0.0729924	-0.340837	-0.310816	-0.248942	-0.18592	-0.162098	-0.419994	0.0259433	-0.17499	-0.190763	-0.370183	-0.156563	-0.178375	-0.105684	-0.121483	-0.535292	-0.647794
Q9Y490	TLN1	0.40511	0.381802	0.232034	0.223233	0.0795883	0.245019	0.303975	0.184142	0.292839	0.0936428	0.446793	0.336268	0.2748	0.339462	0.31433	0.249201	0.149576	0.321333	0.251539	0.222392	0.0171922	0.105193	0.0590084	0.172629	0.0882995	0.165483	0.241008	0.156726	0.0377386	0.0588365	0.0386268	0.0355537	0.22368	0.31895	0.252424	0.310156	0.301931	0.109131	0.133267	0.250999	0.165851	0.185032	0.079712	0.141929	-0.0932065	0.0425186	0.0807689	0.0860323
P52565	ARHGDIA	0.151823	0.295401	0.0088059	0.26671	0.188152	0.274921	0.0676035	0.263976	0.381115	0.0155663	0.166909	0.194752	-0.154138	0.143607	-0.0264722	-0.0911169	0.461634	0.182758	0.210072	0.117544	0.129489	0	0.149707	0.122184	0.224829	0.117669	0.198626	0.196119	0.32516	0.106098	0.140795	0.155455	0.176589	0.022139	0.165657	0.284559	0.187342	0.172771	0.126621	0.106808	-0.136625	-0.0322489	0.222191	0.200511	0.20713	0.207314	0.0192546	-0.0318042
O00329	PIK3CD	-0.0738112	0.699872	0.345292	0.199071	0.125052	0.125655	0.0734622	0.220979	0.410088	0.0420641	0.165638	0.148473	0.161863	0.236631	0.369516	0.112297	0.268832	0.383081	0.394497	0.0841206	0.261592	0.139049	0.225258	0.28154	0.342833	0.337807	0.306331	0.339352	0.419443	0.239247	0.162981	0.18235	0.441838	0.350789	0.334266	0.386518	0.309021	-0.125408	0.0983717	0.337721	0.128823	0.0090831	0.441985	0.255606	0.110654	0.120007	-0.204961	0.00428312
P35442	THBS2	0.462372	-0.522824	-0.786891	-0.220676	-0.382393	-0.669445	-0.565105	-0.544556	-0.493354	-0.514167	-0.334109	-1.10656	-0.739922	-0.974806	-1.15362	-1.07453	-0.511113	-0.68105	-0.280312	-0.432064	-0.658887	-0.400935	-0.63234	-0.656176	-0.670692	-0.174029	-0.549442	-0.347544	-0.49724	-0.482855	-0.482819	-0.542402	-0.848899	-0.764494	-0.783944	-0.367686	-0.418937	-0.318895	-0.540568	-0.519075	-0.296521	-0.495179	-0.478098	-0.417909	-0.571198	-0.432887	-0.381283	-0.424122
Q13188	STK3	0.153441	-0.277579	-0.165148	-0.296393	-0.302324	-0.00897946	0.0572932	0.00141233	-0.389849	-0.261328	-0.196932	-0.158662	-0.0993247	-0.0226014	-0.275328	-0.0566405	-0.317389	-0.290664	-0.0435893	-0.172728	-0.0937821	-0.182558	-0.184881	-0.197771	-0.109325	-0.180477	-0.143722	-0.283491	-0.174897	-0.120729	-0.0501601	-0.138944	-0.170489	-0.281596	-0.369541	-0.356659	-0.215352	0.00807481	0.011588	-0.294843	-0.184092	-0.262427	-0.194867	-0.253315	-0.150225	-0.206894	-0.258611	0.0833357
Q6PJG2	MIDEAS	-0.0475456	0.566634	0.432959	0.287364	0.466851	0.241238	0.409644	0.231849	0.221989	0.383755	0.280528	0.244777	0.346235	0.340643	0.265461	0.376429	0.371969	0.225364	0.339002	0.223672	0.044001	0.0852938	0.0479532	0.139196	0.116134	0.210532	0.158757	0.186371	0.323986	0.136333	0.290561	0.053701	0.148392	0.256824	0.18525	0.191215	0.184775	0.0965636	0.388989	-0.089618	-0.200829	0.0883559	0.20145	0.196762	0.180401	0.180911	0.0422948	0.30322
Q92667	AKAP1	-0.188027	-0.200896	-0.178415	-0.0864511	0.0326448	-0.409577	-0.171271	-0.295327	-0.228995	-0.306362	-0.309142	-0.218055	-0.238728	-0.220898	-0.191397	-0.231202	-0.300493	-0.281596	-0.0289127	-0.0286588	-0.155049	-0.399065	-0.171898	-0.202709	-0.234298	-0.182094	-0.176816	-0.207629	-0.345652	-0.360325	-0.228932	-0.25099	-0.281182	-0.386566	-0.302514	-0.212182	-0.198498	0.194163	-0.0383169	-0.242507	-0.154446	-0.115351	-0.0227874	-0.214526	-0.19119	-0.188746	0.340089	-0.0748286
P20963	CD247	-0.123896	0.963361	1.01246	0.626558	0.38127	0.423591	0.496153	0.588256	0.826984	0.256141	0.220557	0.576248	0.371566	0.417651	0.361598	-0.0345917	0.0403473	0.511745	0.762501	0.1676	0.494253	0.354992	0.28768	0.192824	0.379387	0.380046	0.188762	0.781081	0.625087	0.173574	0.172018	-0.0349761	0.723377	0.365871	0.553144	0.239247	0.692781	-0.325644	0.949686	0.308986	-0.32376	0.648344	0.128354	0.390814	0.113348	0.375299	0.336804	0.177373
Q9BZX2	UCK2	0.0071776	-0.797788	-0.417002	0.420914	-0.872317	-0.339943	-0.716097	-0.167631	-0.668505	-0.489987	-0.265605	-0.172419	-0.23351	-0.28139	-0.249112	-0.134232	-0.121679	-0.34064	-0.479428	-0.372848	-0.66573	-0.356711	-0.139944	-0.306963	-0.34379	-0.183712	-0.345745	-0.370742	-0.305114	-0.153752	-0.448778	0.112151	-0.314434	-0.348194	-0.168819	-0.0420725	-0.213658	0.287788	-0.28354	-0.0364106	0.046124	-0.18788	-0.311019	-0.0690276	0.0245387	0.0425186	-0.265251	-0.0763353
Q8NEY1	NAV1	-0.0494059	-0.364259	-0.145475	-0.186769	-0.0933965	-0.425519	-0.369618	-0.185196	0.076962	0.143441	0.177042	-0.380199	-0.204294	-0.412548	-0.169925	-0.15787	-0.065095	-0.23534	0.396673	-0.061011	-0.0891753	-0.0344198	-0.423668	-0.490019	-0.498002	-0.424573	-0.445921	-0.0553042	-0.299673	-0.302753	-0.343843	-0.299782	-0.236234	-0.158629	-0.187176	-0.126961	0.00291748	0.435806	-0.339486	-0.253181	-0.259231	-0.138567	-0.40331	-0.400767	-0.42722	-0.30477	-0.24542	-0.0793535
P04233	CD74	-0.401906	0.439562	-0.134122	0.240782	0.775213	0.431356	-0.106915	0.22582	0.320233	0.269187	0.34935	0.275501	0.498238	0.51188	0.0543398	0.468852	0.286334	0.264273	0.158429	0.176878	0.320486	0.185898	0.171518	0.299113	0.31908	0.41575	0.23383	0.0692627	0.150679	0.235609	0.0414473	0.0411618	-0.0120728	0.494957	0.0859001	0.338702	0.324263	0.0672369	-0.0398112	0.399221	0.207037	0.452512	0.0554418	0.441327	0.299924	0.416834	0.105431	0.248905
O95832	CLDN1	-0.71082	-1.01037	-0.514573	-0.710226	-0.527965	-0.722615	-0.531369	-0.962344	-0.81727	-0.489987	-0.58925	-0.556123	-0.85273	-0.500757	-1.06864	-1.17706	-0.240182	-0.564289	-0.418859	-0.321555	-0.513956	-0.410321	-0.612471	-0.633773	-0.500013	-0.758992	-0.6632	-0.656256	-1.04329	-0.915315	-0.751538	-0.95744	-0.344648	-0.480972	-0.324512	-0.502977	-0.370938	-0.556235	-0.486591	-0.476764	-0.067463	-0.482393	-0.377382	-0.809508	-0.0533843	-0.634716	-0.523302	-0.749892
P63098	PPP3R1	-0.116077	0.426436	0.0619525	0.18619	0.274948	0.158107	-0.0358162	0.048627	0.16647	0.153709	0.116465	0.0977971	0.223868	0.258042	0.375145	0.210338	0.229304	0.254332	0.496426	0.107875	0.226299	0.150585	0.0903282	0.209027	0.189084	0.156558	0.203533	0.294683	0.176934	0.187453	0.266655	0.313263	0.0268001	0.0525737	0.0578312	0.145411	0.0445711	-0.204065	0.0584282	0.182686	0.103144	0.0463256	0.279193	0.237474	0.188089	0.0633171	-0.182789	0.095431
P80404	ABAT	1.00986	0.477176	0.406548	0.509411	0.388964	0.481372	0.267386	0.393326	0.18024	0.121375	0.197098	0.244777	0.341581	0.285287	0.297829	0.300984	0.123382	0.351955	0.478047	0.121668	0.150417	0.448309	0.03121	0.0712759	0.233327	0.181913	0.092845	0.0586154	0.430397	0.473531	0.62453	0.355514	0.0149503	0.0511388	0.0507278	0.179899	0.123095	0.2222	0.038742	0.20235	0.53681	0.0448542	0.20145	0.23869	0.567877	0.225881	0.195239	0.262081
O75146	HIP1R	0.0787597	0.434107	0.0520467	0.292181	0.127683	0.582474	-0.00462156	0.523869	0.175248	0.199033	0.165638	0.0703163	0.148603	0.287739	0.213622	0.231115	0.642401	0.182758	0.211309	-0.0104924	0.0785334	0.213049	0.316756	0.197829	0.10427	0.0884688	0.0416993	0.0165988	-0.119527	0.0752154	-0.247746	0.114813	0.152454	0.100527	0.429349	0.51214	0.136441	0.323816	-0.0102164	0.421763	0.594209	0.109624	0.148891	0.407128	0.307002	0.129242	-0.124273	-0.055383
P40394	ADH7	1.09906	0.302603	1.75074	-0.346051	0.0836579	-0.0640625	0.970477	-0.491941	0.454032	1.18408	0.653244	0.970572	0.994822	0.476858	1.72467	-0.926427	1.20584	0.991796	-0.430385	0.898703	1.39362	0.242098	0.436037	0.852289	0.0141581	-0.299999	0.9083	0.500453	1.57117	0.70077	1.94495	-0.613316	1.8065	0.0309003	0.174834	-0.333052	-0.263619	-0.384326	0.407747	0.564341	0.447264	0.579892	0.606004	-0.108681	2.09268	0.59309	1.07092	-0.351177
Q5TD94	RSPH4A	0.450574	0.424237	1.30475	0.15215	-0.286479	-1.11324	0.760459	-0.750214	0.188935	1.21628	0.259224	1.33262	0.705316	0.741146	0.417222	-0.373394	-0.931922	0.200987	-0.139652	-0.0547925	1.5622	0.367129	0.620843	0.761399	1.28737	-0.268748	0.28102	0.872064	0.0994376	1.67413	1.2226	-0.949076	1.64193	1.15029	0.18525	-0.25079	-0.438592	-0.669729	-0.486591	-0.792451	-0.66553	-0.831088	0.128354	-0.300222	1.96836	0.649197	-0.133356	-0.109888
Q9H0B6	KLC2	0.0407919	-0.324884	-0.218962	-0.393606	-0.403124	-0.277127	-0.361691	-0.186803	-0.24731	-0.338384	-0.325142	-0.230592	-0.356676	-0.357879	-0.169925	-0.422176	-0.0714505	-0.245884	-0.00430014	-0.30117	-0.027647	-0.278995	-0.10097	-0.242833	-0.207765	-0.209854	-0.238702	-0.143219	-0.0832409	-0.0158145	-0.0820358	-0.113798	-0.0411573	-0.163618	-0.0373583	-0.0884462	-0.145851	0.178745	-0.216104	-0.034875	-0.167547	-0.518919	-0.0561879	-0.231263	-0.0175762	-0.0859354	-0.012515	-0.351177
Q92903	CDS1	0.312544	0.325173	1.03491	0.676231	0.107838	0.523497	1.20003	0.579772	1.0843	1.0789	0.248453	1.72233	0.151265	1.42713	-0.0131754	-0.345983	-0.0778341	0.397831	-0.401741	0.077059	1.11226	0.190873	0.6143	0.790681	0.951532	0.27675	0.423474	0.414342	0.152003	0.793604	0.712988	-0.266494	0.825277	0.693789	0.246218	-0.192441	-0.13619	-0.728891	-0.330315	-0.304062	-0.205888	-0.240732	0.289635	-0.374502	1.27548	0.588315	0.336804	-0.122285
P14091	CTSE	-2.0625	0.453648	-0.127674	1.04493	0.836788	1.95953	-0.176477	0.448212	0.132104	0.0815924	0.763267	1.05121	0.578549	0.937364	0.529505	1.20602	1.26379	0.104683	0.289507	-0.327165	0.801785	-0.200359	0.920403	0.306082	0.63621	0.156558	0.287967	1.30935	0.0897967	1.01494	0.0343856	0.0509239	1.00974	-0.207595	1.40226	1.29625	0.757265	-0.380808	-0.206003	1.49747	2.13584	-0.0860398	-0.307517	0.54227	1.27247	0.544608	-0.47247	0.26803
P20073	ANXA7	0.169525	0.48247	0.402098	0.100909	-0.209767	0.132476	0.337227	0.0431518	0.209835	0.144729	0.164365	0.44275	0.319268	0.397363	0.214878	0.199217	0.281355	0.429098	0.126008	0.197863	0.237345	0.0812807	0.166415	0.27445	0.226046	0.185679	0.219367	0.0798319	-0.091052	0.080634	0.124927	-0.0527874	0.277985	0.279058	0.223656	0.0643168	0.00728268	0.166773	0.0130299	0.243426	0.107229	0.338237	-0.0314263	-0.0304347	0.129408	0.0228324	0.185532	-0.080865
Q9H936	SLC25A22	-0.270248	-0.483066	-0.397479	-0.405256	-0.320135	-0.230872	-0.391645	-0.328656	-0.487404	-0.22263	-0.125142	-0.234195	-0.24922	-0.410559	-0.291289	-0.248017	-0.146625	-0.296132	0.218707	-0.357459	-0.380386	-0.241652	-0.16706	-0.224304	-0.225954	-0.261894	-0.248721	-0.154014	-0.297864	-0.285224	-0.293217	-0.259583	-0.117357	-0.152003	-0.165506	-0.223823	-0.0997443	-0.0962619	-0.114993	-0.091213	-0.114257	-0.125255	-0.261058	-0.29142	-0.129374	-0.238787	-0.24378	-0.259322
Q15678	PTPN14	-0.0550014	-0.790108	-0.27486	-0.559427	-0.469154							-0.897911	-0.739922	-1.04711	-0.863822	-0.464782	0.0462298	0.0525737	0.541373	-0.224136	-0.167945	0.142904	-0.294934	-0.217625	-0.237649	-0.455517	-0.1657	0.0916305	-0.279898	-0.208873	-0.130416	-0.410246	-0.259432	-0.040727	-0.209177	-0.168139	-0.123408	0.716031	0.103795	-0.630621	-0.656268	-0.538637	-0.332209	-0.325158	-0.42136	-0.266202	-0.250353	-0.0114842
P57088	TMEM33	-0.475031	-0.674827	-0.52301	-0.312756	-0.300554	0.0368242	-0.313111	-0.293594	-0.291547	-0.367456	-0.274208	-0.323462	-0.414545	-0.44271	-0.261287	-0.00285118	-0.0714505	-0.256505	-0.192645	-0.155991	-0.330602	0.323628	-0.196337	-0.199415	-0.322284	-0.229777	-0.235378	0.057279	-0.173238	-0.168139	-0.154422	-0.0983021	-0.314434	-0.251185	-0.261265	-0.343899	-0.25488	0.0490895	0.0556323	-0.217905	0.159308	0.289369	-0.222628	-0.183252	-0.135758	-0.153122	-0.156317	-0.108346
P43155	CRAT	0.729752	0.265002	0.450302	0.300572	-0.0363418	0.103608	0.36973	-0.150277	0.0594582	-0.0759489	0.0750704	0.113471	0.143264	0.280372	0.452792	0.23475	0.073849	0.0949674	-0.040642	0.282566	0.11891	-0.090655	0.396273	-0.187945	0.33383	0.293131	0.274039	0.166675	0.733432	0.177373	0.803829	0.505039	0.282934	0.38194	0.228701	-0.102194	0.0332001	-0.144674	0.365476	0.190584	0.272766	0.547008	0.347419	0.228933	0.35218	0.479043	0.222788	0.149284
Q9UIQ6	LNPEP	-0.0606186	0.312149	0.133483	0.249476	-0.0496523	0.389829	0.250677	0.256898	0.132104	0.233327	0.279352	0.190727	0.204776	0.416532	0.23483	0.368728	0.233177	0.275376	0.289507	0.0728053	0.169765	0.360522	-0.122666	0.128751	0.0379124	0.120294	0.0237774	0.182698	0.289507	0.118005	0.0258657	0.116142	0.126532	0.138855	0.161706	0.371124	0.240222	0.124068	0.380077	0.1466	0.23344	0.280644	0.276863	0.250793	0.058486	0.154015	0.109287	0.162119
Q8N3Y7	SDR16C5	-0.433139	-0.0835918	0.455679	-0.436792	-0.199841	1.51569	0.148924	0.27336	0.419618	0.607549	0.385847	1.16018	0.328705	0.722239	0.957108	-0.153111	1.36904	0.180135	0.489306	0.421743	-0.0603357	0.893412	0.860846	0.478451	0.189084	0.2228	0.317691	0.936723	0.289507	0.90546	0.599868	1.0036	0.675251	0.568007	1.6583	0.862067	0.510039	0.76609	0.182795	1.02966	1.35007	1.77222	0.74317	0.441327	1.31872	0.126609	0.549454	0.225861
Q6JBY9	RCSD1	-0.208667	0.8401	0.0204641	0.339486	0.257041	0.495198	0.0379479	0.66512	0.399425	0.461241	0.538069	0.0963637	0.319268	0.335913	0.55651	0.334124	0.52198	0.67155	0.809806	-0.061011	-0.0513469	0.204465	0.219111	0.289767	0.084279	0.281449	0.185045	0.506342	-0.0508887	0.0436574	-0.230632	0.275697	0.393462	0.204864	0.316608	0.928931	0.556452	0.616554	0.290168	0.481998	0.428885	0.101155	0.382528	0.511415	0.213422	0.163036	0.0206201	-0.232196
P51812	RPS6KA3	-0.26808	0.32988	0.110486	0.196504	-0.0645872	0.234913	0.191299	-0.0299829	0.238835	-0.252827	-0.139217	0.294377	0.0832003	0.348884	0.411755	0.124106	0.135849	0.442294	0.245515	0.116166	0.247093	0.18963	0.356502	0.371773	0.467429	0.312775	0.331206	0.514156	0.582509	0.273955	0.467712	0.130681	0.224966	0.0352611	0.0620765	0.047813	0.0684411	-0.313853	0.0415708	0.291956	0.164545	0.131971	0.332908	0.347514	0.421211	0.253896	-0.0153109	0.124577
Q9UN36	NDRG2	-0.151603	0.377262	0.357983	0.37511	0.39006	0.433567	0.794554	-0.162877	0.289378	0.566827	0.460339	-0.0546837	0.529265	-0.00899813	0.110761	0.184254	0.641429	0.168271	0.0780025	0.507237	0.279514	-0.136653	0.174062	0.544771	0.470512	0.280276	0.472068	0.412252	0.251715	0.162119	0.530292	-0.115357	0.157852	0.130727	0	-0.0216084	-0.246195	-0.330727	-0.312145	0.305354	0.320463	0.402837	-0.0724397	0.205495	0.509761	0.422212	0.215652	0.248905
O00499	BIN1	0.28918	0.404292	0.210567	0.138841	0.113156	0.279845	-0.0986571	0.436775	0.31797	-0.178487	-0.0493525	0.225237	0.262542	0.396228	0.370643	0.196734	0.395201	0.493901	0.395585	0.152899	0.11891	0.150585	0.315604	0.302601	0.45191	0.186931	0.191234	0.303728	0.20272	0.0914105	0.0844746	0.279261	0.0632153	-0.060754	0.259835	0.212349	0.288843	0.429807	0.306723	0.451648	0.245845	0.00606175	0.235454	0.209221	0	-0.0557208	-0.131838	0.0602085
P51178	PLCD1	1.04951	0.309768	0.47699	0.156119	0.211896	0.46849	0.540184	-0.130034	-0.0386268	0.718926	0.457225	0.478401	0.500327	0.59341	0.643973	0.605233	0.483477	0.198397	-0.152321	0.400402	0.517597	-0.111939	0.239905	0.534916	0.507013	0.365735	0.357862	0.154227	0.355362	0.128507	0.545273	-0.0753653	0.32313	0.447756	0.340105	0.0684135	0.0388968	0.295506	0.0302221	0.137095	0.0073048	0.284389	0.282682	-0.0496021	0.346467	0.187241	0.0583398	0.385424
P53597	SUCLG1	0.140444	0.331054	0.261807	0.107756	0.00430014	0.116051	0.583937	0.070322	0.0499444	0.216282	0.145137	0.394579	0.191907	0.392816	0.362732	0.304448	-0.0415082	0.178821	0.327642	0.116166	0.279514	-0.177741	0.321354	0.270893	0.260899	0.251824	0.137119	-0.152467	0.346136	0.216046	0.381297	0.223626	0.242857	0.265511	0.239986	-0.0899672	0.112329	-0.297175	-0.140415	0.285825	0.157996	0.608062	0.0823837	0.148413	0.120061	0.134493	0.0137794	0.0833357
P05771	PRKCB	-0.57868	1.05363	0.129451	0.552206	0.38127	0.627592	0.225904	0.666011	0.503662	0.0239867	0.133476	0.71534	0.693494	0.782582	0.688056	0.326194	0.424854	0.856236	0.894625	-0.110136	-0.0558343	0.178403	0.456038	0.337035	0.184083	0.248228	0.0485335	0.485626	0.308631	0.123265	-0.0278154	0.29929	0.475733	0.339079	0.648451	0.7969	0.584963	0.102861	-0.00729004	0.807141	0.441882	0.47016	-0.0328711	0.487065	0.0848057	0.0327091	0.0328522	-0.0703178
P98172	EFNB1	-0.192131	-0.323036	-0.296393	-0.460905	-0.371209	-0.289838	-0.215233	-0.431618	-0.617801	-0.468173	-0.477742	-0.327304	-0.0945868	-0.263333	-0.121562	0.201696	-0.136595	-0.431993	-0.606593	0.15021	-0.202355	-0.556894	-0.686702	-0.430884	-0.576451	-0.571483	-0.486838	-0.569052	-0.075472	0.01988	-0.294995	-0.41792	-0.413035	-0.314511	-0.350608	-0.424122	-0.501284	1.24913	-0.0654531	-0.28751	-0.260985	-0.615659	-0.373715	-0.462662	-0.499471	-0.388905	-0.310894	-0.164929
O43251	RBFOX2						-0.86209	-0.266114	-0.633823	-0.575115	-0.43702	-0.524186	-0.494347	-0.481004	-0.436627	-0.518743	-0.349607	-0.737471	-0.579766	-0.501546	-0.414042	-0.491493	-0.313802	-0.309079	-0.214297	-0.0970987	-0.142216	-0.137504	-0.392491	-0.314228	-0.422204	-0.225537	-0.398811	0.290326	-0.0179591	0.358631	0.245291	0.450376	0.49446	-0.140415	-0.354886	-0.278644	-0.516744	-0.194867	-0.239705	-0.19119	-0.205234	0.119519	0.314761
P33241	LSP1	-0.633438	0.48985	0.111849	0.31721	0.20444	0.415783	0.0792971	0.327288	0.458148	0.311074	0.0127862	0.348361	0.156573	0.416532	0.0848889	0.105694	0.34	0.274146	0.393407	0.339149	0.238567	0.264687	0.37542	0.226276	0.233327	0.503841	0.204758	0.373043	0.397281	0.177373	0.166861	0.175991	0.219814	0.153638	0.291517	0.383233	0.324263	0.295506	0.287787	0.392389	0.163237	0.370311	0.294252	0.510408	0.35332	0.376408	0.0807689	0.104769
Q9Y289	SLC5A6	-0.500254	-0.497587	-0.497846	-0.409161	-0.189982	0.151406	-0.533594	-0.18359	-0.212545	-0.173665	-0.190404	-0.265182	-0.0313479	-0.301517	-0.309233	-0.123332	0.0403473	-0.299789	-0.219057	-0.234641	-0.219033	-0.0741498	0.0128494	-0.125661	0.0197826	-0.111088	0.0485335	-0.231931	-0.40478	-0.320499	-0.390597	-0.303331	-0.596278	-0.622633	-0.41209	-0.215498	-0.409208	-0.0991501	-0.313951	-0.0165742	0.116716	-0.290013	-0.337556	-0.246494	-0.184557	-0.430947	-0.178082	-0.245695
Q9BST9	RTKN	0.109098	-0.514362	-0.489555	-0.374396	-0.279493	-0.043928	-0.296015	-0.105503	-0.237291	0.264456	0.314202	0.119129	-0.123251	0.0383561	-0.353232	-0.15787	0.309753	-0.450166	-0.630766	-0.189661	-0.66573	-0.414093	-0.443033	-0.466073	-0.464241	-0.537979	-0.492779	-0.0380606	-0.550092	-0.544082	-0.559809	-0.744665	-0.301411	-0.161953	-0.0403891	-0.266183	-0.279482	-0.137234	-0.187667	-0.0706141	0.0531996	-0.205283	-0.335771	-0.541873	-0.401994	-0.407863	0.00828344	-0.733158
O60678	PRMT3	-0.54155	-0.373794	-0.651236	-0.531496	-0.708537	0	-0.355775	0.0676279	-0.197898	-0.178487	0.00569673	-0.210939	-0.324884	-0.30336	-0.250845	-0.140497	-0.102027	-0.233591	-0.105375	0.337968	0.0200378	-0.164973	-0.488585	-0.530833	-0.534631	-0.575726	-0.580738	-0.457867	-0.486898	0.00713148	-0.366096	-0.101388	-0.128813	-0.357691	0.0803298	-0.0259692	0.0544478	-0.445497	-0.507113	0.00747125	0.0432841	-0.452992	-0.180384	-0.0289708	-0.158325	-0.243888	-0.480175	-0.338466
O95340	PAPSS2	0.100734	-0.252735	-0.334867	-0.24664	-0.0995357	-0.306347	-0.0725442	-0.382899	-0.397267	-0.652687	-0.47973	0.214706	-0.561527	0.0398112	-0.423808	-0.527038	-0.203074	-0.321928	-0.4975	-0.414042	-0.459432	-0.150744	-0.282671	-0.394647	-0.384071	-0.305274	-0.358345	-0.342243	-0.381603	-0.412656	-0.413588	-0.25614	-0.172181	-0.290664	-0.192224	-0.0524145	-0.0354779	-0.380808	-0.127648	-0.278397	-0.159345	-0.407968	-0.368233	-0.087194	-0.14861	-0.178943	-0.209756	-0.283482
Q00577	PURA	0.767227	0.639538	0.734903	0.153474	0.280868	0.158107	0.653055	-0.16446	0.223199	0.663414	0.475814	0.529217	0.139248	0.440966	0.545569	0.014172	0.123382	0.298537	0.45108	0.273945	0.381502	0	0.353138	0.43142	0.504006	0.289636	0.416095	-0.342243	0.594247	0.362252	0.568924	0.0592392	0.82273	0.619256	0.44677	-0.0435454	-0.00731963	-0.232323	0.366604	0.254771	0.21967	0.504821	0.13609	0.272326	0.570821	0.365284	0.156013	0.207404
Q9UNW1	MINPP1	0.167925	-0.563708	-0.550776	-0.50201	-0.893495	-0.184357	-0.211666	-0.237544	-0.183398	-0.17527	-0.22668	-0.764309	-0.497587	-0.774834	-0.684498	-0.28919	-0.344071	-0.559897	0.85561	-0.442174	-0.270259	-0.404682	-0.110228	-0.181432	-0.197939	-0.204916	-0.164119	-0.676126	-0.229026	-0.13636	-0.147981	-0.171005	-0.0676868	0.0294438	-0.116707	-0.225494	-0.333657	-0.671877	-0.420867	-0.343436	-0.271555	-0.428259	-0.117716	-0.125792	0.0654589	0.0701838	-0.162502	-0.147403
P49736	MCM2	-0.538934	-0.389183	-0.843881	-0.305461	-0.622041	0.0755663	-0.807355	0.43364	-0.503324	-0.385929	-0.298573	-0.538201	-0.514362	-0.561238	-0.629357	-0.373394	-0.222392	-0.410088	0.131245	-0.677475	-0.743225	-0.0446156	-0.508848	-0.618296	-0.726099	-0.381223	-0.54121	-0.253329	-0.765682	-0.29221	-0.873744	0.0171751	-0.614569	-0.548976	-0.185498	-0.0869268	-0.210275	0.0775052	-0.511253	-0.302213	-0.296521	-0.52984	-0.437346	-0.356029	-0.700076	-0.579937	-0.571869	-0.55875
Q15645	TRIP13	-0.614035	-0.757289	-1.06319	-0.533626	-0.534188	-0.00598009	0.00307283	0.0622246	-0.132993	-0.393385	-0.39098	-0.820059	-0.561527	-0.759567	-0.647504	-0.602876	-0.113458	0.0739262	-0.20579	-0.396243	-0.538866	-0.305021	-0.387575	-0.389008	-0.584963	-0.208207	-0.400538	-0.106808	-0.491026	-0.213839	-0.549162	0.0143268	-0.729471	-0.631822	-0.350608	-0.192441	-0.335499	-0.0244992	-0.333976	-0.26934	-0.2645	-0.368222	0.371648	-0.151047	-0.323385	-0.200268	-0.131838	-0.380658
O14879	IFIT3	0.399665	-0.514362	-0.603483	-0.29098	1.32336	-0.590943	-0.870629	-0.24088	-0.513364	-0.803448	-0.578555	-0.892209	-0.710628	-0.989573	-0.840149	-0.87851	-0.621022	-0.69062	-0.505605	-0.547373	-0.724052	-0.071169	-0.569273	-0.587831	0.0420641	-0.443835	-0.400538	-0.542467	-0.790904	-0.612388	-0.64794	-0.314031	-0.512428	-0.373019	-0.494899	-0.255903	0.690069	-0.0592311	2.37504	-0.283858	-0.195787	-0.706908	-0.513968	-0.309079	-0.518113	-0.448505	-0.200181	-0.320499
Q8IY95	TMEM192	0.0425395	0.208615	0.337158	0.138841	0.242553	0.0163186	0.0676035	-0.00566319	0.176498	0.221172	0.136076	0.236993	0.299006	0.315635	0.336428	0.406825	0.248565	0.141554	0.425732	0.395869	0.419714	0.0501373	0.37542	0.421827	0.352894	0.392046	0.332326	0.236828	0.297905	0.246497	0.3418	0.106812	0.221104	0.235506	0.120235	0.223413	0.191184	0.264383	0.341573	0.152003	0.169762	0.151244	0.0595153	0.24838	0.371439	0.184712	0.452619	0.135032
P17096	HMGA1	-0.559996	0.802495	0.181005	0.850448	0.74384	0.813947	0.945138	0.331785	0.41115	0.396782	0.185851	0.818047	-0.354786	1.1375	-0.0640641	-0.32086	0.633636	0.415781	0.178803	-0.0104924	0.117582	0.151861	0.357622	0.102303	-0.00284836	0.303564	-0.0992335	-0.0553042	0.191174	0.0643168	-0.141569	0.133309	0.302563	0.348454	0.31305	0.510134	0.371305	-0.312177	0.429508	0.419525	0.0218044	0.451402	0.266328	0.342998	0.385995	0.28846	0.162213	0.29625
Q15382	RHEB	-0.0909524	-0.393056	-0.165148	-0.401363	-0.453344	-0.35513	-0.395686	-0.548684	-0.47951	-0.156119	0.02546	-0.141649	-0.302858	-0.196709	-0.0995357	0.0923971	-0.258193	-0.0763509	-0.587111	-0.0656925	-0.0320612	-0.36947	-0.20623	-0.25304	-0.324064	-0.219781	-0.284345	-0.510406	-0.163322	-0.152162	0.0358007	0.0157517	-0.367732	-0.238846	-0.317142	-0.331252	-0.348454	-0.405621	-0.0175584	-0.376117	-0.260985	-0.0908838	0.0472601	-0.209543	-0.233352	-0.192029	-0.365144	-0.435679
Q9UKU7	ACAD8	0.35395	0.366993	0.439487	0.191356	-0.175318	-0.0578373	0.485207	-0.150277	0.261387	0.331571	0.182082	0.520693	-0.184022	0.644036	0.577169	0.251596	0.0995357	0.248084	0.0367405	0.312939	0.22999	-0.0142419	0.0808678	0.107631	0.105593	0.0435299	0.112545	-0.0196097	0.362243	0.396329	0.464563	0.0743605	0.537089	0.672484	0.304714	0.0269141	0.128448	-0.334126	-0.0624126	0.0355143	-0.152817	0.424498	0.13609	0.17279	0.310528	0.307182	0.344458	0.229524
P20591	MX1	-0.487587	-1.0374	-0.846526	-0.691085	1.11779	-0.491107	-1.33041	-0.0415708	-0.38247	-0.615155	-0.442408	-0.962172	-0.850066	-0.889246	-0.76146	-0.6944	-0.52413	-1.03006	-0.319068	-0.866031	-0.636309	0.140335	-0.806996	-0.810941	0.146015	-0.489138	-0.478954	-0.691771	-0.975213	-0.718967	-0.705887	-0.555039	-0.661338	-0.553334	-0.484542	-0.194076	0.929684	-0.159671	1.95081	-0.192003	-0.016202	-0.77025	-0.629445	-0.408361	-0.669653	-0.708011	-0.266916	-0.244001
Q8NF50	DOCK8	-0.380672	0.615644	0.239535	0.310103	0.171678	0.58048	0.11382	0.541451	0.402632	0.157541	0.00285118	0.249943	0.260078	0.388254	0.254509	0.281197	0.540852	0.541683	0.131245	0.138047	0.0426024	0.222797	0.430727	0.386096	0.339464	0.435913	0.342372	0.207007	0.33452	0.254909	0.13156	0.397655	0.370397	0.303366	0.455403	0.499048	0.438573	-0.00405441	0.134592	0.52636	0.336791	0.356144	0.185385	0.40388	0.0751647	0.239347	-0.00693938	0.0226977
Q13126	MTAP	0.0512462	0.394215	-0.0357711	0.158759	0.0904153	0.166107	0.146147	0.245024	0.165212	0.123989	0.136076	0.171798	0.248938	0.302361	0.451727	0.179231	0.0896007	0.161638	0.667478	-0.0814083	0.0934697	0.309974	0.0269936	0.141795	0.327041	0.120294	0.225411	0.543088	0.179534	0.174842	0.144735	0.109484	0.191141	0.099139	0.148458	0.191215	0.254981	-0.0564216	0.159546	0.150654	0.147455	0.13474	0.0568009	0.0930198	0.182968	-0.0202792	-0.174953	0.0339141
O94923		-0.123896	-0.454456	-0.147104	-0.383969	-0.173698	-0.777821	-0.556031	-0.738379	-0.497334	-0.478047	-0.518043	-0.416571	-0.328588	-0.424537	-0.316474	-0.308461	-0.229482	-0.497675	-0.346103	-0.0439741	-0.0468734	0.209377	-0.0421998	-0.0977971	-0.0804549	-0.126568	-0.0356944	-0.158665	-0.609434	-0.455149	-0.480794	-0.468821	-0.466021	-0.351985	-0.455932	-0.345715	-0.413092	0.264383	-0.231389	-0.282035	-0.231453	-0.585722	-0.460492	-0.458715	0.189366	-0.102827	0.200068	-0.382521
Q15276	RABEP1	0.339806	0.261311	0.00440967	0.114571	0.130308	0.204161	-0.0806538	0.280357	0.280108	-0.0128622	0.00853668	0.166343	0.260078	0.302361	0.294268	0.112297	-0.0152345	0.0468259	1.00785	-0.18456	-0.0739247	0.276435	0.0479532	0.222597	0.206451	0.0790526	0.261153	0.157973	0.167799	0.080634	-0.103684	0.128048	0.0959244	0.140205	0.177445	0.409307	0.14571	0.56731	0.0860934	0.282133	0.258144	0.0711123	0.110141	0.272326	0.146607	0.0701838	-0.0811596	-0.139507
Q9NVI1	FANCI	-0.943555	-0.458509	-0.630576	-0.450809	-0.509455	-0.208288	-0.913442	0.0689756	-0.577219	-0.0625145	0.11251	-0.524904	-0.336025	-0.486025	-0.327403	-0.401336	-0.0778341	-0.137206	-0.187746	-0.314109	-0.420332	-0.00852827	-0.160633	-0.348314	-0.336586	-0.0851481	-0.315596	-0.23684	-0.565244	-0.0975965	-0.601001	-0.0072171	-0.538384	-0.590924	-0.271913	0.171037	0.0600614	0.847847	-0.262453	-0.262136	-0.332955	-0.260607	0.222191	0.127561	-0.278549	-0.135635	-0.372295	-0.00716691
Q96DU3	SLAMF6	0.0736408	0.501371	0.201634	0.18619	0.0452204	0.51308	0.102404	0.410438	0.133391	-0.0345572	0.0268613	0.137364	0.110813	0.297503	0.17542	0.277676	0.641429	0.512787	0.217477	0.359081	0.354702	0.304247	0.384237	0.264943	0.185335	0.542527	0.224204	0.0152228	0.261563	0.250108	0.179719	0.431145	-0.0427045	0.170916	0.249945	0.271588	0.0781562	-0.0067637	0.291356	0.399221	0.427797	0.421099	0.338506	0.777129	0.395987	0.287282	-0.464807	-0.0930141
Q13257	MAD2L1	-0.430713	-0.362359	-0.493694	-0.296393	-0.311202	-0.121332	-0.571948	0.0730111	-0.448358	-0.675229	-0.546939	-0.418619	-0.400833	-0.467302	-0.389042	-0.388229	-0.182291	-0.226613	-0.388565	-0.347923	-0.404984	-0.406559	-0.159031	-0.287598	-0.48003	-0.191831	-0.301623	-0.0182002	-0.454294	-0.228841	-0.442853	-0.0557775	-0.303264	-0.290664	-0.0913403	-0.0332666	-0.137796	0.0787836	0.0144705	-0.282035	-0.320098	-0.308701	0.0472601	-0.0963637	-0.377202	-0.235396	-0.505503	-0.44928
Q9Y6K5	OAS3	0.137176	-0.155782	-0.471072	-0.103748	0.83518	-0.170858	-0.744161	-0.30228	-0.3917	-0.448624	-0.501787	-0.618308	-0.464609	-0.712261	-0.512493	-0.453037	-0.392981	-0.321928	-0.415037	-0.426031	-0.566347	0.0183068	-0.588552	-0.581385	-0.0804549	-0.441897	-0.385722	-0.412721	-0.685444	-0.331252	-0.476753	-0.261308	-0.605394	-0.325651	-0.573941	-0.414561	0.0891797	-0.0355227	1.00436	-0.380011	-0.292928	-0.49304	-0.484014	-0.535623	-0.560424	-0.634716	-0.280306	-0.266183
O95478	NSA2	-0.204515	-0.145945	-0.122857	-0.336725	-0.481127	-0.00298695	-0.220599	-0.00141371	-0.300212	-0.31165	-0.262178	-0.0562769	-0.297404	-0.124851	-0.147154	-0.29442	-0.133267	-0.155312	-0.153913	-0.155991	-0.190793	-0.121157	-0.066022	-0.24963	-0.288874	-0.137504	-0.274077	-0.777409	-0.340057	-0.163327	-0.364228	-0.0890835	-0.281182	-0.226613	-0.233251	-0.0509325	0	-0.168745	-0.0308688	-0.0643346	-0.141464	-0.0828195	-0.209498	0.0658751	-0.0146319	0.0100337	-0.261927	-0.539919
Q8NBJ5	COLGALT1	0.0685036	-0.391118	-0.359209	-0.168454	-0.0556077	-0.203127	-0.0986571	-0.11925	-0.165872	-0.0910242	-0.062704	-0.106561	-0.221408	-0.318195	-0.381429	-0.342367	-0.227706	-0.195623	-0.455679	0.148863	-0.21067	-0.280715	-0.127357	-0.0795156	-0.168858	0.27675	0.0553355	-0.433238	-0.0739232	-0.144239	-0.0851086	-0.0290876	-0.236234	-0.211035	-0.210883	-0.217159	-0.0459921	-0.243464	-0.0353331	-0.318935	-0.222881	-0.152003	0.0279872	0.0822231	-0.171382	0.0425186	-0.122764	0.213582
Q9P2K8	EIF2AK4	0.105758	-0.0711278	-0.1668	0.0548839	0.0466109	-0.071882	-0.204559	-0.102466	-0.106915	-0.137219	-0.0761803	-0.016964	-0.172327	-0.283208	-0.104227	-0.115596	-0.196113	0.048265	0.155862	0.00596156	0.102895	0.174641	-0.188145	-0.103943	-0.0986213	-0.169212	-0.0812184	0.0837755	-0.0312187	-0.125401	0.0101141	-0.0498036	-0.0661127	-0.0873699	-0.162201	0.110078	-0.0117293	0.867952	-0.079215	-0.144863	-0.187424	-0.318137	-0.375547	-0.310856	-0.392408	-0.396459	-0.154775	-0.257611
Q12884	FAP	-0.231717	-0.978018	-0.693464	-0.897719	-0.920412	-0.615876	-0.428429	-0.489956	-0.700263	-0.500013	-0.153431	-0.989308	-0.601298	-0.746967	-0.942856	-0.547707	-0.72239	-0.456275	-0.229087	-0.263034	-0.925567	-0.487696	-0.316203	-0.407892	-0.414089	0.224021	-0.335032	-0.583572	-0.484839	-0.200633	-0.369838	-0.0662917	-0.717066	-0.624925	-0.664564	-0.455149	-0.413092	0.395335	-0.356144	-0.370295	-0.25573	-0.320031	-0.113124	-0.171898	-0.264491	-0.149927	-0.0293724	-0.308054
Q10471	GALNT2	0.117413	-0.623876	-0.409161	-0.155278	0.0836579	-0.351318	-0.549264	-0.437346	-0.406592	-0.574331	-0.61088	-0.380199	-0.354786	-0.422532	-0.447459	-0.496578	0.0210616	-0.205879	-0.0524674	0.00893312	-0.259867	-0.164973	-0.0963637	-0.28585	-0.159293	-0.11726	-0.0842053	-0.258312	-0.105219	-0.237243	-0.0367118	0.129365	-0.254046	-0.202452	-0.277266	-0.354829	-0.215352	-0.434512	0.306723	-0.181771	0.0728284	-0.021419	-0.224278	-0.111777	-0.102554	0.0383227	-0.124273	-0.103729
Q32P44	EML3	-0.00179999	0.520026	0.370563	0.290978	0.404231	0.218337	0.282639	0.214904	0.314569	0.342833	0.16818	0.32652	0.261311	0.448654	0.362732	0.264695	0.150942	0.334368	0.233391	0.0656879	0.267591	0.252842	0.0767944	0.145686	0.134396	0.203121	0.204758	0.339352	0.0420303	-0.0230606	0.0428555	-0.0799235	0.201634	0.207442	0.199452	0.264464	0.127112	0.400456	0.193009	0.264781	0.0531996	0.179679	0.236654	0.199263	0.170087	0.201071	0.0570095	0.0339141
Q9UKG1	APPL1	0.215179	0.373847	0.213109	-0.0539949	0.0563074	0.0295342	0.13218	-0.0679892	0.112651	-0.140352	-0.034661	0.238293	0.283318	0.27914	0.277534	0.158965	0.056467	0.15631	0.0325487	0.120294	0.187592	-0.0373255	0.132802	0.292109	0.256141	0.21913	0.23143	0.0929355	0.369091	0.104769	0.153887	-0.0261523	0.279224	0.285173	0.299929	0.168494	0.0781562	-0.0341401	0.0681715	0.177396	0.161929	-0.145269	0.116672	0.231379	0.137371	0.00143766	-0.0767723	0.333038
O00429	DNM1L	-0.0108338	-0.250976	-0.227554	-0.205319	-0.234888	-0.196273	-0.115221	-0.156563	-0.300212	-0.115477	-0.111203	-0.0674793	-0.154138	-0.110254	-0.0855514	-0.0100039	-0.0923014	-0.158629	-0.0946369	0.110644	-0.163095	-0.071169	-0.149456	-0.0871047	-0.225954	-0.0507788	-0.0604811	0.078515	-0.17158	-0.189177	-0.192024	-0.175876	-0.168798	-0.185439	-0.152331	-0.0718199	-0.0888324	-0.106396	-0.0838316	-0.123489	-0.0102893	-0.0525799	-0.0503233	-0.0525737	-0.0932065	-0.0889919	-0.116747	-0.163327
Q9NTK5	OLA1	-0.181892	-0.277579	-0.327459	-0.191804	-0.307644	-0.0316757	-0.316938	-0.0620765	-0.240623	-0.290614	-0.260468	-0.223415	-0.272219	-0.220898	-0.216575	-0.266742	-0.0794345	-0.261845	-0.173149	-0.317827	-0.239306	-0.236634	-0.0917715	-0.116313	-0.154535	-0.14379	-0.137504	-0.243413	-0.091052	-0.0172608	-0.108366	0.0355537	-0.142019	-0.199033	-0.163853	-0.109888	-0.131384	-0.356414	-0.297771	-0.0721882	-0.0782466	-0.196555	-0.107024	-0.127357	-0.121434	-0.123049	-0.415961	-0.327659
Q15661	TPSAB1	2.51965	0.534372	1.8365	0.175802	0.974657	-1.01651	1.68975	-1.00708	0.726481	1.07755	-0.0761803	1.15606	0.373847	1.6301	0.92139	1.00071	-1	0.267984	0.787592	-0.030183	-0.251264	0.158225	-1.2499	-0.0289417	-0.476067	-0.263605	0.102072	-0.59824	0.832555	-0.857177	0.0498759	-1.33931	0.448461	0.584963	-0.111917	0.00285682	0.0289127	1.02542	0.320764	-0.198865	-0.599684	0.225859	-0.796095	-0.33779	-1.50566	-1.18875	1.51596	1.31131
Q05209	PTPN12	0.109098	-0.110441	-0.28918	-0.200236	-0.151206	-0.126209	-0.154055	-0.0979217	-0.207646	-0.297592	-0.122032	-0.346669	-0.319346	-0.321928	-0.228477	-0.190003	0.159108	-0.0794906	0.0325487	-0.0393624	-0.123305	-0.231634	-0.244794	-0.141377	-0.172061	-0.137504	-0.125146	-0.0111729	-0.223864	-0.280006	-0.251194	-0.175876	-0.0303736	-0.109664	-0.00739466	0.0643168	0.0614614	0.268871	-0.0488093	-0.151504	-0.138236	-0.331451	-0.362772	-0.221198	-0.150225	-0.149927	-0.0378756	-0.174579
Q8N1I0	DOCK4	0.161506	-0.356676	-0.329308	-0.183421	0.0424353	-0.464101	-0.461933	-0.485992	-0.436847	-0.316957	-0.365018	-0.257831	-0.247466	-0.338846	-0.247381	-0.248017	-0.344071	-0.314511	-0.0614005	-0.0119975	-0.0845832	0.0583267	-0.0540617	-0.181432	-0.0551046	-0.180477	-0.181607	0.00139055	-0.499317	-0.353002	-0.321928	-0.175876	-0.277534	-0.200742	-0.255971	-0.316932	-0.230691	-0.221268	-0.281771	-0.274767	-0.228018	-0.731912	0.125766	-0.458715	-0.398152	-0.436776	-0.336889	0.0752154
O94985	CLSTN1	0.713389	-0.141052	-0.171766	-0.108501	-0.0995357	-0.315601	-0.176477	-0.360956	-0.307182	-0.112398	-0.106586	-0.0658736	-0.23351	-0.227885	-0.467469	-0.53527	-0.105284	-0.251185	-0.128657	0.0383169	-0.00433025	-0.347666	-0.194695	-0.263321	-0.266453	-0.221442	-0.286063	-0.270007	-0.160032	-0.0793535	-0.222151	-0.271699	-0.180672	-0.188826	-0.175467	-0.147403	-0.363405	-0.208737	-0.23652	-0.253181	-0.15119	-0.495179	-0.24088	-0.207886	-0.0932065	-0.206894	0.11057	-0.120729
Q92619	ARHGAP45	-0.296519	0.858948	0.400984	0.425306	0.0326448	0.536927	0.188602	0.509052	0.407962	0.298404	0.511287	0.380515	0.52414	0.546071	0.517339	0.356544	0.271345	0.460783	0.468769	-0.019547	0.271178	0.153136	0.275884	0.276817	0.26564	0.224021	0.201082	0.551655	0.25048	0.162119	0.00867354	0.239568	0.483278	0.21771	0.499895	0.44965	0.564373	0.23945	0.245476	0.55111	0.266691	0.136122	0.565521	0.417903	0.25793	0.189765	0.0206201	-0.0793535
Q96RF0	SNX18	0.914784	0.165817	0.467439	0.114571	0.218079	0.246278	0.398019	0.331785	0.247184	0.279773	0.170718	0.313008	0.197068	0.290186	0.326003	0.23596	0.196618	0.340254	0.177538	0.27518	0.37707	0.216713	0.126248	0.414321	0.280945	0.327619	0.271705	-0.0640039	0.287098	0.238035	0.270266	0.17344	0.137504	0.149621	0.0817244	-0.0960674	0.053041	0.151058	0.229439	-0.0944084	-0.0191674	-0.105514	0.0335201	0.250793	0.200811	0.213529	0.135992	0.352206
Q9ULZ2	STAP1	-0.761762	0.462248	-0.138976	0.0898855	0.604449	0.691807	-0.155768	0.78805	0.104796	0.0936428	0.12565	-0.267026	-0.288359	0.179693	-0.0793795	-0.29967	0.785542	0.241809	0.861136	-0.121464	0.311223	0.0280689	0.487065	0.326791	0.390283	0.277926	0.0768887	0.0652791	0.229309	0.490931	0.0470718	0.625658	0.00898878	0.15631	0.384852	0.412533	0.173166	0.599732	0.418669	0.61315	0.79833	0.31767	0.0716672	0.651294	0.333817	0.263514	-0.0694897	0.135032
P07237	P4HB	0.0143197	-0.585701	-0.497846	-0.0207586	-0.253591	0.0192659	-0.434652	-0.339342	-0.29674	-0.397127	-0.546939	-0.129858	-0.574663	-0.410559	-0.416009	-0.512743	0.00453916	-0.338758	-0.477434	-0.0424353	-0.217357	-0.296294	0.00286533	-0.275408	-0.251132	-0.139073	-0.0871984	-0.416429	-0.155111	-0.388123	-0.120925	0.233457	-0.283009	-0.202452	-0.121513	-0.23893	-0.263619	-0.40741	-0.154915	-0.0944084	0.0375874	0.0330288	-0.199728	-0.191416	-0.11827	0.0270736	-0.328172	-0.304518
P21399	ACO1	0.259432	0.346235	0.160077	0.286157	-0.0496523	0.0641952	0.273761	-0.0709546	0.18273	0.365097	0.367161	0.189383	0.145936	0.120414	0.334118	0.323921	0.203214	0.396702	0.425732	0.179518	0.210193	0.299649	0.285329	0.438837	0.272724	0.347923	0.363353	0.25676	0.411725	0.354445	0.511089	0.283999	0.232661	0.379655	0.297531	0.135032	0.200109	-0.128355	0.125288	0.40828	0.218411	0.465768	0.337388	0.198013	0.110654	0.268299	0.106717	0.311308
P11177	PDHB	-0.276771	0.326351	0.359131	0.254421	0.193183	0.0541715	0.191299	0.0622246	0.175248	0.165175	0.0421871	0.121949	-0.0541638	0.242962	0.355916	0.201696	0.189991	0.173556	0.159711	0.271473	0.265195	0.221582	0.280614	0.249359	0.223611	0.186931	0.222997	0.350306	0.301489	0.150573	0.303542	0.232232	0.195085	0.160308	0.164341	0.0887239	0.182203	-0.125408	0.199356	0.204952	0.234685	0.47016	-0.0299829	0.10507	0.18425	0.0550337	0.260263	0.172306
Q9NY25	CLEC5A	0.0214266	-1.06185	-0.886789	-1.01777	-0.642063							-0.55387	-0.54851	-0.867261	-0.633872	-0.29967	-0.359542	-0.404172	-0.422691	-0.222392	-0.332415	-0.464045	-0.456745	-0.624909	-0.555389	-0.394279	-0.500739	-0.41087	-0.627497	-0.599332	-0.590046	-0.445105	-1	-1.01796	-0.950697	-0.67493	-0.768458	-0.488399	-0.703898	-0.593979	-0.432227	-0.679895	-0.515987	-0.496656	-0.669653	-0.623592
O75602	SPAG6	0.262435	0.391966	1.12203	-0.119654	-0.567838	-1.37434	0.910373	-0.736024	0.410088	1.21322	0.103241	1.4223	0.895128	0.897792	0.232351	0.0990609	-0.441547	0.536566	-0.12397	0.0728053	1.57048	-0.121157	0.706824	0.82586	1.33609	-0.174029	0.149886	0.0903243	0.0675152	1.62213	1.02159	-0.628817	1.4567	1.35603	0.323697	0.0574632	-0.126593	-0.153654	-0.4131	-0.491432	0.0218044	-0.65577	0.0335201	-0.410265	1.43689	0.468686	0.0436387	0.128507
P52732	KIF11	0.996398	-0.3435	-0.323769	-0.417002	-0.2935	-0.0377888	-0.701017	0.298854	-0.412217	-0.404641	-0.300329	-0.623022	-0.29559	-0.709814	-0.498014	-0.384506	0.0314782	-0.188826	0.152003	-0.157656	-0.132755	-0.111939	-0.263608	-0.366669	-0.399002	-0.115715	-0.363779	0.144191	-0.402834	-0.0568695	-0.480794	0.211242	-0.501749	-0.456275	-0.210883	0.0602085	-0.0966182	0.149842	-0.108706	-0.294843	-0.204199	-0.215827	-0.0503233	-0.122666	-0.343563	-0.31547	-0.104787	-0.212182
Q9H3M7	TXNIP	0.263934	0.795706	0.264261	0.261807	0.343302	0.301796	0.624408	0.0568009	0.36257	0.850997	0.211958	0.527091	0.0691934	0.573455	0.355916	0.27061	0.510324	0.583971	-0.100763	0.314141	0.217649	0.464833	0.413603	0.477423	0.481764	0.452677	0.251708	0.262571	0.477632	0.340962	0.221356	0.249291	0.678072	0.354283	0.532896	0.286905	0.550482	0.034669	0.520524	0.945811	0.412472	0.570719	0.155249	0.321354	0.261578	0.242998	0.174533	0.286905
Q8TCD5	NT5C	0.44133	0.658372	0.318391	0.224494	0.127683	0.2513	0	0.110141	0.195113	0.271546	-0.0612144	-0.0200699	0.0720057	0.151704	-0.00291748	0.0490045	0.344781	0.329641	-0.017278	0.112027	0.414317	0.17715	0.454992	0.31071	0.440423	0.296617	0.207203	0.235647	0.567702	0.511138	0.5601	0.323655	0.616671	0.356609	0.303519	-0.0391312	0.0417367	0.074945	-0.246837	0.225599	0.321635	0.236211	0.150165	0.294712	0.465111	0.146238	-0.0478596	0.135032
P12277	CKB	-0.411444	-0.194122	0.0277029	0.697265	-0.341803	-0.140939	1.03945	-0.366411	0.433273	0.560088	-0.148677	0.8835	0.172384	0.125905	-0.01907	0.264695	0.00151464	0.24055	0.146841	-0.113363	1.38592	1.15949	0.2326	0.294447	1.35456	-0.221442	0.278697	0.559229	-0.0677446	1.0554	-0.0175051	-0.680954	1.23585	0.989551	0.50198	0.00855355	-0.13619	-0.619103	-0.31034	-0.0706141	0.814243	-0.368222	0.290791	-0.345058	1.14661	0.49444	0.00828344	0.0860323
O94851	MICAL2	-0.41864	-0.144312	-0.282002	-0.145475	-0.350928																							0.22854	-0.11793	-0.0230606	0.0158619	0.0100437	-0.290342	-0.350088	-0.0373583	-0.0524145	0.177046	0.161956	-0.192645	-0.209219	-0.0922309	-0.438513	-0.136232	-0.173515	-0.28563	-0.17569	-0.184362	-0.0914898
P84243	H3-3A	-0.332309	0.826841	0.817414	0.987432	1.41396	0.238711	0.498333	0.283843	0.304317	0.458138	0.506273	0.658196	0.00883285	0.840502	-0.124736	-0.468719	0.32314	0.35893	1.37366	-0.370915	-1.08764	0.139049	0.560861	0.411092	0.493938	0.553254	0.418207	1.31328	0.794058	-0.0718199	-0.0516621	-0.21545	0.455053	0.350789	0.402816	0.173574	0.467375	0.083886	0.358687	0.438442	0.326315	0.709987	0.839494	0.408209	0.266427	0.271877	0.481664	1.07522
Q02252	ALDH6A1	0.467585	0.335742	0.47063	0.040642	-0.0645872	0.348243	0.345724	-0.245898	-0.181796	0.300716	0.128263	0.08629	0.209892	0.146311	0.224888	0.205406	-0.069859	0.048265	-0.320855	0.246512	0.363691	-0.395332	0.171518	0.267326	0.251368	0.210532	0.196166	-0.117333	0.245526	0.133729	0.366753	-0.182397	0.354029	0.392176	0.209693	-0.0568695	0.0246126	-0.246663	0.252818	-0.153169	-0.177451	0.216741	0.207581	0.0255854	0.0654589	0.0494848	0.0396032	0.199954
P40259	CD79B	-0.235947	1.27907	0.580047	0.630367	0.692356	0.872162	0.259698	0.545329	0.251934	0.273901	0.403216	0.423445	0.378398	1.13478	0.728195	0.802668	0.695769	0.224091	0.569615	0.0324879	0.217649	0.512304	0.255606	0.326791	0.0323582	0.0282337	-0.15624	0.300343	0.459565	0.433859	-0.367966	0.488714	0.501439	0.537591	0.780555	0.353326	0.353129					0.896935	0.411501	0.66221	0.596081	0.0959833	1.87346	-0.0991272
Q5BJF6	ODF2	0.148581	0.243958	0.68083	0.328977	0.158877	0.00892392	0.575705	0.102265	0.468387	0.375005	-0.187151	0.670771	0.272356	0.499243	0.223641	-0.0522037	-0.199589	0.18799	0.427862	0.226228	0.951637	0.0919575	0.362092	0.391567	0.65621	0.0393742	0.29258	0.40176	0.201442	0.539943	0.647852	-0.13736	0.390026	0.397831	-0.0328238	0.03531	-0.0903862	0.116619	0.105148	-0.230154	-0.226303	0.0463256	0.0903691	0.0410005	0.604722	0.177099	0.191606	-0.0347305
Q86XW9	NME9	0.36237	0.336912	1.35568	0.260579	-0.196547	-0.864804	0.401516	-0.577915	0.230436	1.26978	0.428884	1.23178	0.871109	0.600329	0.0835142	-0.237904	-0.433338	0.014797	-0.0614005	0.0642602	1.64932	0.3461	0.589735	0.599691	1.03791	-0.188578	0.176335	0.912537	0.054829	1.24227	0.768517	-0.683265	0.905287	0.804377	0.0507278	-0.171356	-0.367167					-0.701959	-0.0888766	-0.441085	1.59174	0.416834	0.194029	0.231961
P06729	CD2	-0.15761	0.57558	0.746357	0.324282	0.230368	0.164777	0.629388	0.210026	0.424885	0.123989	-0.11893	0.498074	0.0776139	0.35941	0.189545	0.0830159	0.0651842	0.585954	-0.701156	0.346215	0.431517	0.0252864	-0.0245879	-0.0201981	0.218729	0.480531	0.549268	0.761519	0.783844	0.005708	0.854427	0.0906777	0.430731	0.549834	0.205861	-0.0201577	0.115028	0.308641	0.223223	0.0558343	-0.703189	0.255421	0.916374	0.201759	0.116037	0.436099	0.187965	-0.0583576
Q15052	ARHGEF6	0.0923222	0.573597	0.259349	0.379644	0.107838	0.447857	0.212692	0.370555	0.349334	0.202747	0.390209	0.235691	0.328705	0.375634	0.400759	0.297512	0.288818	0.483301	0.30465	0.0939492	0.205201	0.119614	0.2616	0.211504	0.192823	0.27675	0.204758	0.383746	0.193748	0.0833357	-0.0307748	0.0327414	0.41729	0.343774	0.465053	0.386518	0.320759	0.1547	-0.0190313	0.386671	0.178848	0.218047	0.323905	0.397362	0.277279	0.20482	0.198862	0.107426
Q01650	SLC7A5	-0.0871256	-0.69381	-0.616966	-0.349798	-0.282982	-0.641248	-1.11522	-0.534288	-0.849975	-0.985842	-0.576426	-0.533755	-0.642196	-0.751994	-0.600346	-0.458898	-0.379118	-0.478897	-0.455679	-0.376721	-0.627376	-0.250055	-0.152641	-0.396532	-0.484005	-0.123459	-0.245374	-0.300524	-0.3124	-0.297472	-0.289668	0.250502	-0.447459	-0.446108	-0.210883	-0.466958	-0.43464	-0.0369066	-0.0102164	-0.0272215	0.176258	-0.538637	-0.344715	-0.0933006	-0.582054	-0.16759	-0.440177	-0.152162
Q9NTJ3	SMC4	-0.658774	-0.565893	-0.830729	-0.23967	-0.406926	0.229833	-0.791295	0.729599	-0.28982	-0.374817	-0.291569	-0.675927	-0.550672	-0.727033	-0.633872	-0.435597	0.169925	-0.297959	-0.0794345	-0.355547	-0.433897	-0.0652259	-0.359705	-0.444467	-0.504043	-0.333737	-0.363779	-0.155563	-0.45631	-0.0628311	-0.643403	0.289899	-0.644796	-0.588686	-0.19391	0.110078	-0.19348	0.425794	-0.0102164	-0.235435	-0.271555	-0.536433	0.186627	0.143229	-0.334356	-0.16759	-0.480175	-0.537841
Q8TCB0	IFI44	0.863306	-0.890556	-0.862496	-0.669851	1.59593	-0.566433	-0.987748	-0.705748	-0.564638	-0.604299	-0.43082	-0.950273	-0.708213	-0.818988	-0.893293	-0.59425	-0.600197	-0.575327	-0.38109	-0.598467	-0.70044	0.230065	-0.721749	-0.744627	0.273901	-0.567252	-0.595578	-0.656256	-0.890985	-0.573569	-0.474737	-0.82656	-0.752072	-0.570902	-0.600535	-0.252492	0.736381	-0.141693	1.68469	-0.341536	-0.280422	-0.455072	-0.605598	-0.565024	-0.479035	-0.712718	-0.0753129	-0.192441
Q9UER7	DAXX	-0.26808	0.418724	0.0954078	-0.0631938	0.172952	0.133837	0.215344	0.104895	0.130815	0.176549	0.0463387	-0.0123176	0.0493525	0.155736	0.0999242	0.280024	0.288818	0.378512	0.071207	0.171583	0.188857	0.469958	0.26399	0.373986	0.31908	0.352397	0.343484	0.191253	0.534582	0.390887	0.46876	0.430077	0.0973299	0.329641	0.074738	0.475589	0.210242	0.552664	0.364346	0.207549	0.077	0.168912	0.0622246	0.364322	0.172672	0.170724	-0.225858	-0.365842
Q13823	GNL2	-0.0719192	-0.402784	-0.309104	-0.218962	-0.0348705	-0.260947	-0.524716	-0.0430259	-0.321222	-0.273315	-0.303848	-0.388203	-0.290163	-0.392785	-0.44151	-0.0345917	-0.315502	-0.325651	-0.209096	-0.263034	-0.389797	-0.229971	-0.368935	-0.303423	-0.33479	-0.236479	-0.232062	-0.227037	-0.387363	-0.318715	-0.377352	-0.19388	-0.354221	-0.301621	-0.257734	-0.106805	-0.059624	0.155912	-0.0730823	-0.202308	-0.229734	-0.269732	0.338506	-0.10405	-0.241935	-0.206894	0.0755228	0.0128114
P15088	CPA3	3.46319	1.45365	1.4701	-0.161851	0.992083	-0.409577	0.883946	-0.590626	0.687569	1.25912	1.13413	0.0122134	1.38633	-0.543698	0.326003	0.393876	-1.23304	-0.460361	0.116798	1.07635	-0.339692	-0.839237	-0.484567	0.0969546	0.477682	-0.074601	0.51415	-0.772647	1.2205	-1.36769	0.698766	-1.40261	1.01272	0.593859	-0.560826	-0.0318042	-0.00146096	2.65113	0.365476	-0.529849	-0.741856	0.10257	-0.350109	0.429663	-1.19785	-0.746104	1.58496	2.55389
P26038	MSN	-0.102494	0.328705	-0.0282453	0.493815	0.0741441	0.38755	0.0244013	0.275696	0.18024	0.0856204	0.0559797	0.142929	0.0818057	0.218757	0.0738548	0.13841	0.181998	0.311779	0.239466	-0.00149425	0.0716927	0.0985906	0.123617	0.150857	0.113506	0.150149	0.135836	0.171624	0.373639	0.171037	0.0652016	0.223626	0.137504	0.110205	0.208416	0.196215	0.200109	0.0775052	0.186633	0.299279	0.169762	0.167561	0.162843	0.196762	0.0612792	0.104036	-0.134875	0.138933
P28068	HLA-DMB	-0.48004	0.630982	0.181005	0.296982	0.280868	0.156769	0.495062	0.326161	0.325875	0.38048	0.41075	0.121949	0.226395	0.376786	0.519374	0.417528	0.26	0.293692	0.379172	0.0827111	-0.158262	0.130012	0.190492	-0.0451106	0.131801	0.453718	0.0539776	0.216617	0.297905	0.0464291	-0.152809	0.246866	0.244126	0.435711	0.637114	0.592094	0.31959	0.22682	-0.0533295	0.484142	0.362082	0.375003	0.265152	0.445546	0.505665	0.45511	0.168386	0.25131
P42229	STAT5A	0.241285	0.382935	0.11593	0.240782	-0.00431299	0.252553	-0.095367	0.310295	0.269607	-0.0142984	0.146427	0.163608	0.0677852	0.14901	0.209847	0.0226088	0.246012	0.321333	0.18637	0.0599686	0.0744329	0.14803	0.243543	0.166259	0.245379	0.249427	0.268196	0.355752	0.294312	0.189962	0.0967297	0.197496	0.217231	0.142902	0.0983551	0.229524	0.156232	0.0902387	0.275824	0.271002	-0.022139	0.066769	0.430498	0.378732	0.126744	0.191026	-0.134875	0.0873787
Q9UNH7	SNX6	0.28918	0.19578	0.184896	0.15215	0.468927	0.156769	0.215344	0.0996299	0.0955777	0.322497	0.211958	0.107791	0.113545	0.231547	0.245932	0.0531285	0.167228	0.189295	-0.040642	0.170257	0.237345	-0.127336	-0.0481186	0.222597	0.166443	0.26612	0.269367	-0.0182002	0.078699	0.149284	0.147356	0.156747	0.241586	0.168271	0.132399	0.136333	0.359972	-0.017652	0.539659	0.109588	0.140828	0.118045	0.145063	0.214174	0.116037	0.203571	0.319156	0.265653
Q14671	PUM1	-0.411444	-0.336025	-0.305461	-0.27486	-0.221436	-0.230872	-0.313111	-0.198106	-0.367823	-0.278483	-0.286339	-0.188053	-0.224856	-0.20014	-0.189733	-0.239585	0.0506261	0.0294438	-0.48944	-0.0625698	0.0661967	-0.216735	-0.0510871	0.0423522	-0.041862	0.022631	-0.0170231	-0.230298	-0.168271	-0.108346	-0.122502	-0.0349761	-0.153674	-0.125801	-0.178803	-0.14582	-0.19515	-0.200959	0.0415708	-0.0721882	-0.0521962	-0.284453	0.0098574	-0.121105	-0.0700982	-0.154723	-0.184362	-0.0245141
O00468	AGRN	0.403751	-0.197505	-0.0103419	-0.28918	0.468927	-0.470289	0.356576	-0.497915	-0.175405	-0.427421	-0.12048	-0.14843	-0.0961644	-0.139598	-0.201415	-0.0375122	-0.568388	-0.551154	0.0807118	-0.279255	-0.420332	-0.289349	-0.272242	-0.32839	-0.151371	-0.253373	-0.212321	0.0981438	-0.424382	-0.537841	-0.499121	-0.58065	0.0164369	-0.0483968	-0.134409	-0.177811	-0.0780025	-0.202511	-0.116568	-0.447868	-0.334801	-0.184425	-0.530201	-0.554454	-0.497414	-0.601599	-0.0899745	0.136333
O15182	CETN3	-0.0512687	0.419829	0.707218	0.0248118	0.238909	-0.215199	0.351763	-0.13313	0.253119	0.395701	-0.16939	0.580356	0.099831	0.504522	0.302563	0.12018	0.304855	0.418009	0.131245	0.415037	1.05445	-0.107351	0.271138	0.327933	0.690997	0.0964912	0.286812	0.51123	-0.0785745	0.527101	0.451899	-0.319411	0.540193	0.5304	-0.0268001	-0.0391312	-0.0810885	0.0174386	0.560518	-0.0737641	0.0218044	-0.103881	0.295404	0.061759	0.89118	0.316452	0.342275	0.118005
Q9NYY8	FASTKD2	-0.0550014	-0.141052	-0.0693592	-0.225832	-0.239964	-0.341833	-0.363669	-0.18359	-0.243963	-0.149792	-0.092824	-0.221626	-0.184022	-0.28139	-0.296649	-0.180287	-0.23304	0.00148655	0.160992	0.21983	-0.268522	-0.046078	-0.196337	-0.122538	-0.137219	0.05318	-0.0575428	-0.00977156	-0.267453	-0.311599	-0.336501	-0.344785	-0.321928	-0.454235	-0.320822	-0.14266	0.156232	-0.0564216	0.0458037	-0.120229	-0.0844451	-0.108785	-0.511951	0.0479532	-0.0685707	0.0270736	-0.384895	-0.433746
Q9P016	THYN1	-0.0814044	0.645214	0.565199	0.438401	0.551562	0.347071	0.734811	0.276863	0.441612	0.474614	0.442599	0.754036	0.318084	0.75804	0.122857	0.0351723	0.188662	0.291263	-0.174764	-0.106915	-0.00144197	-0.0446156	0.344128	0.297948	0.348431	0.342312	0.287967	0.11237	0.461703	0.0670492	0.175874	-0.112241	0.459432	0.415781	0.278198	0.0860323	0.474749	-0.429051	0.24302	0.437336	-0.0044007	0.751171	0.174158	0.115698	0.185531	0.281377	0.162213	0.271588
Q96AT1	KIAA1143	-0.430713	0.277239	0.111849	0.0967851	-0.0115301	0.211911	0.260982	0.411501	0.270778	0.292608	0.169449	0.0408123	-0.0253242	0.282832	0.140151	0.0816707	0.267574	0.391042	-0.130223	-0.019547	0.341113	0.278773	0.244754	0.423964	0.323634	0.225241	0.270536	0.407016	0.23931	0.233178	0.387961	0.0509239	0.221104	0.226636	0.0535734	0.155716	0.0684411	-0.0258725	0.454133	0.325818	0.0218044	0.0166089	0.395476	0.312143	0.410298	0.275447	-0.106276	-0.181049
Q9BRR9	ARHGAP9	-0.214917	0.646158	0.173193	0.68083	0.350075	0.602264	0.175043	0.261621	0.299737	0.120067	0.139966	0.249943	0.198356	0.432129	0.42158	0.328464	0.336403	0.380798	0.559938	0.0671142	0.106915	0.00283159	0.101065	0.225051	0.227262	0.36905	0.236227	0.114942	0.0870302	0.0887239	0.102143	0.172163	0.10713	0.199693	0.209693	0.431741	0.339345	0.198873	0.0874628	0.193207	0.0839261	0.166208	0.240247	0.357622	0.0472588	0.108045	-0.100327	0.0212895
P17936	IGFBP3	0.518705	-0.33789	-0.222392	-0.344181	-0.17694	-0.710358	-0.455592	-0.658145	-0.560468	-0.668429	-0.106586	-0.350574	-0.194122	-0.375226	-0.206451	-0.329782	0.371969	0.180135	0.223619	-0.273828	-0.32337	-0.195482	-0.204577	-0.28585	-0.278483	-0.390537	-0.376539	-0.461694	-0.480728	-0.144239	-0.440883	-0.544501	-0.501749	-0.438025	-0.373358	-0.331252	-0.244464	0.00404305	-0.186012	-0.246056	-0.119021	-0.360402	-0.42212	-0.494634	-0.626312	-0.492348	-0.0782333	-0.119176
P59768	GNG2	0.239762	0.433014	0.341812	0.13214	0.0466109	0.2209	0.395683	0.148891	0.134677	0.642604	0.552736	0.493726	0.227657	0.46174	0.306103	0.376429	0.187331	0.507566	0.0269405	0.311737	0.47468	-0.224993	0.150999	0.417542	0.329308	0.556165	0.416095	-0.178996	0.485007	0.119322	0.449777	0.218685	0.346957	0.442294	0.419456	-0.0143696	0.0417367	-0.0522175	-0.0323554	0.215312	-0.0355873	-0.0322489	0.235454	0.214174	0.013043	0.105373	-0.0988436	0.365585
P52209	PGD	-0.544171	-0.752306	-0.722319	-0.45888	-0.441598	-0.36855	-0.67132	-0.342922	-0.450285	-0.276758	-0.385378	-0.392222	-0.3435	-0.463174	-0.184756	-0.476624	0.0105692	-0.166953	-0.264753	-0.0470568	-0.404984	-0.128884	-0.328756	-0.174948	-0.235973	-0.275634	-0.238702	-0.258312	-0.0282162	-0.119176	-0.119349	0.172163	-0.338935	-0.531672	-0.417991	-0.198991	-0.306316	-0.497897	-0.260709	-0.235435	-0.0875544	-0.387958	-0.0739262	-0.293176	-0.111963	-0.126185	-0.425227	-0.443435
Q9BT23	LIMD2	-1.1083	1.29239	-0.452822	2.21025	1.26423	2.34619	1.29836	1.37383	2.13564	-0.593525	0.597749	1.96744	-0.323036	2.01598	-0.219966	-0.53527	0.862572	0.532458	0.625419	-0.367057	-0.499621	0.840577	1.01923	0.82586	0.77654	0.993571	0.638034	0.818639	0.763197	0.0170567	-0.585688	0.242005	0.524607	-0.436012	1.6508	0.692831	2.24177	-0.726656	-1.16956	2.81035	-0.259231	1.47235	-1.50391	-0.707628	-0.738422	-0.89329	0.407402	-0.426041
P50238	CRIP1	0.64256	1.15326	0.717103	0.754233	0.649072	1.14265	1.04169	0.629942	0.133391	1.45243	0.710176	1.06886	0.596239	0.780843	0.297829	0.274148	1.17262	1.22918	-0.235813	0.222392	-0.418404	0.648723	1.05625	0.30724	0.548461	0.357969	-0.0722944	0.51123	0.459565	0.373333	-0.343843	0.29812	1.05166	1.0309	0.787409	0.373333	0.494576	0.627078	0.443478	0.78818	0.287241	0.958403	-0.00850314	0.161295	0.742487	0.716395	0.447551	0.609067
P46531	NOTCH1	0.11243	0.217532	-0.0724518	0.138841	0.246189	-0.339943	-0.233199	-0.276378	-0.279503	-0.360133	-0.417418	-0.315808	-0.420462	-0.398685	-0.410188	-0.366033	-0.128289	-0.0623062	-0.526069	-0.0486006	-0.0573332	-0.124243	-0.378225	-0.265042	-0.230954	-0.204916	-0.176816	-0.0640039	-0.316058	-0.274807	-0.232335	-0.171005	-0.616872	-0.431993	-0.478363	-0.222154	-0.283031	-0.0719422	-0.267696	-0.356803	-0.177451	-0.32573	-0.234216	0.199263	-0.539113	-0.533394
Q9NUQ6	SPATS2L	0.193319	-0.373794	-0.220676	-0.29098	0.0507746	-0.453848	-0.27912	-0.355522	-0.146993	-0.199572	-0.2401	-0.0278641	-0.243964	-0.2455	-0.124736	-0.221206	-0.435386	-0.28703	-0.438121	-0.394279	-0.41072	-0.187391	-0.361546	-0.19285	0.0085115	-0.183712	-0.238702	-0.218919	-0.424382	-0.189177	-0.247746	-0.296241	-0.175572	-0.129051	-0.335638	-0.304518	-0.149086	-0.179403	0.548635	-0.40558	-0.199146	-0.420108	-0.113124	-0.191416	0.188089	0.123972	0.0463228	-0.120729
O00515	LAD1	-0.248715	-0.722761	-0.592342	-0.407207	-0.258734	-0.0240705	-0.711053	-0.344715	-0.404722	-0.351031	-0.448238	-0.298735	-0.732542	-0.601502	-0.74427	-0.669269	0.418065	-0.54463	-0.696509	-0.0455147	-0.507795	-0.399065	-0.406459	-0.425101	-0.58283	-0.529723	-0.549442	-0.638822	-0.650397	-0.634415	-0.620931	-0.584963	-0.695002	-0.697839	-0.214302	-0.215498	-0.384218	0.0736631	-0.45435	-0.11211	-0.0236271	-0.194816	-0.370058	-0.452814	0.101185	-0.274878	-0.266916	-0.742696
Q92820	GGH	-0.63903	-0.98093	-0.786891	-0.817697	-0.763526	-0.722615	-1.1219	-0.884631	-0.966512	-0.75943	-1.01578	-0.723233	-0.797788	-0.774834	-0.238758	-0.364199	-0.141601	-0.436012	-0.100763	-0.291998	-0.408806	-0.46014	-0.201275	-0.258172	-0.431253	0.0310269	-0.298151	-0.524345	-0.063128	-0.179429	-0.136779	-0.11848	-0.405053	-0.436012	-0.177134	-0.517231	-0.470609	-0.669729	-0.598845	-0.399639	0.0174698	-0.238939	-0.232555	-0.396986	-0.31793	-0.329861	-0.586348	-0.304518
Q8IV53	DENND1C	-0.0254066	0.847505	0.344133	0.408767	-0.209767	0.604228	0.177765	0.485023	0.225615	0.531827	0.409676	0.350768	0.619494	0.57245	0.605221	0.836558	0.351923	0.799258	0.227291	0.0798878	0.472605	0.3008	0.482966	0.453559	0.229691	0.511862	0.374275	-0.0295155	0.0980643	0.384329	0.0272892	0.255335	0.336283	0.30938	0.407272	0.31246	0.203918	0.140078	-0.171198	0.641277	0.366633	0.436891	0.572189	0.480913	0.114693	0.175826	0.0912044	0.110078
P53007	SLC25A1	0.140444	0.384067	0.306536	0.246997	0.293807	0.363399	0.483008	0.151438	0.244804	0.517984	0.510286	0.28182	0.313338	0.357078	0.300198	0.12149	0.0752881	0.190599	0.290677	-0.00748676	-0.131176	0.257592	0.0997269	-0.0304041	0.0530771	-0.0128877	0.0112382	0.0652791	0.312189	0.217277	0.295295	0.158038	0.363405	0.403465	0.274544	0.0846846	0.184775	0.629697	0.234393	0.105416	0.164545	0.463567	0.0635773	0.201759	0.0710131	0.0439146	0.495479	0.254909
Q6NYC8	PPP1R18	0.191745	0.476115	0.174498	0.409876	0.361293	0.434671	0.0244013	0.437818	0.176498	0.290282	0.16054	0.188038	0.137906	0.316836	0.167656	0.27179	0.388271	0.365871	0.159711	0.102321	0.173604	0.0892957	0.235039	0.261362	0.109555	0.467187	0.315426	0.260249	0.157288	0.176108	0.189924	0.303963	0.0356239	0.204864	0.320157	0.370018	0.237747	0.319497	0.324253	0.349528	0.0853073	0.22326	0.139942	0.48911	0.149234	0.356324	0.0369066	0.0724985
P41743	PRKCI	-0.0700296	-0.315666	-0.271302	-0.303643	-0.155996	0.411303	-0.181701	0.0472601	-0.102362	0.00142208	-0.0361234	-0.0467437	0.0378911	-0.157829	0.0501235	0.0212061	-0.035283	-0.23534	-0.230766	-0.0317089	-0.284232	0.159495	-0.212863	-0.251334	-0.256221	-0.438029	-0.308592	-0.112813	-0.292451	-0.139507	-0.405884	-0.296241	-0.168798	-0.197327	-0.0148274	-0.0245141	-0.163732	0.0775052	-0.581331	-0.163199	0.315763	-0.0588937	-0.151846	-0.423668	-0.156702	-0.254144	-0.187512	-0.203923
Q9HAJ7	SAP30L	-0.352838	0.309768	0.179706	0.137504	0.48132	0.0382778	0.438304	0.0390318	0.296292	0.171505	-0.106586	-0.0435799	-0.0526315	0.0996353	0.25695	-0.0835517	-0.0229125	0.216431	-1.04064	0.178198	0.395813	0.357206	0.298215	0.418615	0.418235	0.381141	0.334565	0.137883	0.249243	-0.0854089	0.244795	-0.102934	0.445153	0.565999	0.155098	0.285732	0.388139	-0.280686	0.571324	-0.0226487	-0.123801	0.298041	0.59669	0.417903	0.249383	0.212288	0.124608	0.191215
Q9BX40	LSM14B	-0.0795024	-0.159076	-0.251889	-0.231006	-0.208108	-0.271714	-0.453484	-0.0532526	-0.286373	0.0448252	-0.231698	0.197428	-0.313829	0.332355	-0.371969	-0.689798	-0.190914	-0.202452	-0.161897	-0.412054	-0.420332	-0.163385	-0.197982	-0.263321	-0.22263	-0.236479	-0.361966	-0.266656	-0.765682	-0.533696	-0.64114	-0.529875	-0.401079	-0.418015	-0.333778	-0.347533	-0.389947	-0.188602	-0.380549	-0.28934	-0.285768	-0.0478627	-0.293594	-0.298458	-0.206227	-0.206894	-0.319507	-0.318715
Q9BSJ8	ESYT1	0.238238	0.0277872	0.165338	0.0647703	0.172952	0.00892392	0.260982	-0.0679892	0.0648667	0.100294	0.174516	0.148473	0.118994	0.0643253	-0.00584088	0.328464	0.263792	0.190599	0.0725686	0.515618	0.233672	0.224011	0.332786	0.329074	0.226046	0.466155	0.287967	0.26141	0.609749	0.207404	0.42299	0.187416	0.148392	0.099139	0.209693	0.080634	0.284054	0.0646583	0.184075	0.088608	0.0546105	0.508028	0.23905	0.379835	0.101185	0.224651	0.0755228	0.310156
Q15506	SPA17	0.107429	0.0393288	0.703607	0.00440967	-0.565712	-1.19286	0.806915	-0.599162	0.633998	0.811009	0.332449	1.46569	1.23771	1.19936	1.08763	0.23596	-0.526311	0.522139	-0.125531	0.296009	1.40727	0.648723	0.722553	0.784872	1.18659	-0.0302523	0.381871	-0.0889418	0.244285	1.1704	0.7955	-0.0967616	1.68229	0.783791	0.00588856	-0.0391312	-0.137796	-0.389621	-0.598845	-0.256756	-0.119021	-0.130232	1.52436	0.217878	2.06233	1.21291	0.172077	0.547789
P50995	ANXA11	0.274383	0.517965	0.475932	0.140178	-0.0964628	0.0527338	0.267386	-0.0372144	0.133391	0.153709	0.157984	0.348361	0.182829	0.271729	0.180572	0.0627055	-0.00607451	0.354283	0.221165	0.120294	0.207699	0.0350016	0.148413	0.279181	0.269187	0.205595	0.181319	0.00693938	0.348448	0.193717	0.192464	0.0453537	0.324331	0.115706	0.286688	0.103439	0.206451	-0.162689	0.0956522	0.225599	0.138169	0.291852	0.0554418	-0.0690276	0.189366	0.015736	0.0165196	0.0900678
Q99828	CIB1	-0.0795024	0.216262	0.508377	-0.186769	-0.19162	-0.147534	0.297733	-0.120786	0.0594582	0.51997	0.143846	0.40156	0.303799	0.305993	0.0159415	0.103044	0.0550089	0.250587	-0.346103	0.231326	0.972353	-0.234966	0.30171	0.381704	0.4838	0.0324215	0.00422459	-0.0423522	-0.0989055	0.607191	0.493689	0.0743605	0.862947	0.674349	0.326053	0.115367	-0.0132022	-0.354687	-0.211045	0.075872	0.132836	0.0940582	0.0823837	0.0603844	0.45771	0.233242	-0.187512	0.665146
P52758	RIDA	0.215179	-0.0541638	-0.237933	-0.346051	-0.550915	-0.131102	-0.367633	-0.379218	-0.330068	-0.149792	-0.246858	-0.252342	-0.194122	-0.25796	-0.168287	-0.0790315	-0.435386	-0.0300572	-0.136502	-0.282884	-0.217357	-0.090655	-0.244794	-0.323003	-0.371132	-0.497164	-0.267271	-0.390666	-0.349395	-0.320499	-0.468705	-0.314031	-0.170489	-0.100067	-0.0449474	-0.161727	-0.163732	-0.0606379	-0.420867	0.00149735	-0.0859989	-0.180977	-0.250933	-0.339604	-0.282085	-0.240485	-0.365144	-0.468935
Q96MG7	NSMCE3	-0.359746	0.590367	0.369424	0.319571	0.4885	0.299374	0.364961	0.424193	0.218354	0.551376	0.335845	0.128976	0.336912	0.220041	0.199732	0.252792	0.0593785	0.193203	-0.0377007	0.162271	0.193906	-0.0128114	0.242331	0.231166	0.208915	0.262559	0.193702	-0.0480943	0.175633	0.188708	0.216373	0.19624	0.0588937	0.0611526	0.161706	-0.0114842	0.0502232	0.465431	0.354143	0.210142	0.10178	0.164854	0.573139	0.352015	0.283273	0.244213	0.176984	0.095431
P51692	STAT5B	-0.00360224	0.316899	0.16271	0.392037	0.114483	0.293299	0.0349485	0.496086	0.530298	0.316797	0.341487	0.138757	0.415407	0.340643	0.484386	0.627528	0.191318	0.315369	0.315042	0.0441226	0.193906	0.50932	0.347514	0.466059	0.395701	0.445367	0.45468	0.595589	0.23931	0.289247	0.118263	0.178538	0.269283	0.195802	0.0845095	0.810008	0.498716	-0.0355227	0.109199	0.0615878	-0.222881	0.279393	0.334029	0.314451	0.0598833	0.0851765	-0.440177	0.100774
Q96F85	CNRIP1	1.72649	0.791446	1.11797	-0.393606	-0.277751	-0.288015	1.1202	-0.528162	-0.288096	0.398942	0.712791	0.330183	0.593306	0.407543	0.54457	0.827759	-0.103655	0.709336	-0.570012	0.955256	1.07375	-0.298035	0.0548726	0.639782	0.487864	0.444319	0.469015	-0.0524159	0.950634	0.150573	0.773615	-0.150085	0.879379	1.12937	0.669008	-0.560858	-0.75361	0.261009	0.345012	0.0237731	-0.204199	0.461363	0.0390318	0.384237	0.215931	0.196057	-0.0435723	0.538959
O94768	STK17B	-0.5028	0.842572	0.41209	0.482269	0.151142	0.628558	0.11666	0.669569	0.563153	0.1279	0.231537	0.428011	0.741978	0.542996	0.589812	0.62476	0.538768	0.520066	0.38576	0.0324879	0.306569	0.41362	0.349766	0.278	0.256141	0.324207	0.249337	0.61933	0.246766	0.229524	0.0638151	0.358886	0.292782	0.166947	0.388237	0.521135	0.373561	0.336698	0.539659	0.782966	0.455832	0.249046	0.079712	0.38972	0.163603	0.197312	-0.150158	-0.0884462
P24752	ACAT1	0.221364	0.414299	0.485427	0.371701	0.0100138	0.102219	0.480805	-0.093392	0.0756231	0.259711	0.0737152	0.388736	0.197068	0.292629	0.306103	0.139703	-0.0874628	0.140205	-0.210751	0.291135	0.339975	0.102556	0.370991	0.299113	0.276253	0.196916	-0.292958	0.0465426	0.111739	0.115367	0.324536	-0.0276192	0.376198	0.481171	0.218594	-0.00573067	0.0973924	-0.109305	0.319599	0	-0.125398	0.644464	0.0335201	0.114374	0.286857	0.333675	0.168386	0.0408803
O00423	EML1	0.338384	0.0234352	0.534021	0.220709	0.254636	0.13791	0.315145	-0.113124	0.165212	0.272724	0.203308	0.166343	0.132528	0.131375	0.219892	0.0212061	-0.0682693	0.177507	-0.229087	0.232597	0.504449	0.0501373	-0.0014348	0.225051	0.327041	0.146289	0.178829	0.235647	0.140041	0.233178	0.406676	-0.113798	0.320725	0.365871	0.0677175	-0.0259692	0.0130825	0.259882	0.254038	-0.141554	-0.123801	0.096901	-0.0665087	0.0727093	0.0430259	0.123972	0.024709	0.53403
P19013	KRT4	1.45649	-0.574663	1.60446	0.551202	0.443818	-0.0225543	-0.393664	-0.871646	0.195113	0.4193	0.570141	0.418865	0.160542	-0.67598	1.17929	-0.0492534	1.88531	0.730108	0.665674	3.70205	0.545514	0.17715	0.119663	0.854667	0.402175	1.02753	0.0808944	1.17779	-0.657339	0.231961	0.679883	-0.977145	0.985652	0.0133241	1.30352	-0.126961	0.0360512	0.135171	0.458374	1.14186	0.532766	1.43014	0.809977	-0.33417	1.5869	0.49444	-0.160953	-0.899226
Q96KC2	ARL5B	-0.147613	-0.446385	-0.336725	-0.285586	-0.263896	-0.441639	-0.476839	-0.462437	-0.360555	-0.156119	-0.172603	-0.325382	-0.217969	-0.310759	-0.218269	-0.041904	-0.311735	-0.361508	-0.375509	-0.12961	-0.38791																	-0.572198	-0.138813	-0.120229	0.100414	0.595051	-0.0547195	-0.130494	0.133395	0
Q9BXB5	OSBPL10	0.247359	0.508654	0.105021	0.360278	0.592122	0.160779	0.157223	0.070322	0.144928	0.190331	0.0682813	0.0977971	0.587422	0.440966	0.228624	0.38081	0.337603	0.128008	0.405344	0.38676	0.262794	1.10717	0.590687	0.344953	0.32022	0.195671	0.257618	0.160465	0	0.137634	0.122265	-0.0101141	0.10713	0.267984	0.0634888	0.346595	0.177046	0.730744	0.193009	-0.0226487	-0.0521962	0.191696	0.216121	0.313298	0.237083	0.166885	0.368251	0.218506
Q9H4L7	SMARCAD1	-0.41864	-0.212826	-0.355437	-0.190124	-0.354594	-0.164155	-0.284729	0.0649288	-0.185002	0.0183785	-0.0537893	-0.225206	-0.06185	-0.219157	-0.127917	-0.061091	0.0120728	-0.216209	0.0367405	-0.0893309	-0.159871	-0.197106	-0.202925	-0.171717	-0.189802	-0.104943	-0.12054	-0.152467	-0.181553	-0.189177	-0.223843	0.0313332	-0.168798	-0.207595	-0.200675	0.0142279	-0.0718503	0.283359	-0.330315	-0.0196083	0.00438732	-0.393932	0.0293724	-0.0407239	-0.216339	-0.243888	0.047663	-0.0420725
Q93034	CUL5	0.150203	0.161863	0.136165	0.173193	0.117133	0.15409	0.199358	0.0112601	0.242419	0.120067	0.100582	0.229166	0.145936	0.23282	0.31081	0.20417	0.222825	0.153638	0.215013	0.12988	0.281887	0.214271	0.190492	0.199078	0.242977	0.108442	0.152426	0.31719	0.25048	0.216046	0.246018	0.0271004	0.252981	0.140205	0.103856	0.128507	0.0973924	-0.0977053	0.139881	0.0857875	0.0546105	-0.0764004	0.110141	0.19551	0.361275	0.193544	-0.0579133	0.118005
Q9NZQ7	CD274	-1.03275	-0.963548	-0.970854	-0.380132	-0.828322	0.323419	-0.359717	0.381443	-0.219102	-0.597825	-0.595705	-0.451786	-0.720326	-0.759567	-0.475551	-0.458898	0.117807	-0.274383	-0.017278	-0.220651	-0.229134	1.22704	-0.211202	-0.362979	-0.34379	-0.22477	-0.351132	-0.319496	-0.37396	-0.257611	-0.590046	0.377847	-0.527512	-0.425986	-0.139275	-0.274807	-0.309931	-0.327337	0.497015	0.064456	0.0853073	-0.224672	-0.156563	-0.270511	-0.0700982	-0.169206	-0.561615	-0.345715
A4D1S0	KLRG2	-0.98568	-1.49759	-1.07866	-1.26068	-0.574236	-1.18605	-1.27353	-1.14402	-1.16113	-1.32763	-1.33411	-1.0707	-0.42244	-1.22439	-1.20645	-0.162644	0.00151464	-0.707522	-0.46158	-0.312253	-0.677207	-1.00853	-0.86589	-0.875186	-0.969034	-0.952326	-0.916441	-0.853293	-0.969443	-1.14582	-0.955738	-1	-0.904076	-0.871992	-0.864912	-0.63886	-0.702815	-1.05642	-1.46234	-1.12676	-0.978196	-1.72688	-1.7766	-1.7456	-1.19452	-1.31189	-0.914004	-1.20392
P09486	SPARC	1.07961	-0.426403	-0.676895	-0.452822	-0.538352	-0.48483	-0.418117	-0.548684	-0.615637	-0.595673	-0.0671821	-0.569712	-0.219688	-0.561238	-0.414066	0.0226088	-0.607105	-0.540298	-0.0158302	-0.368985	-0.549374	-0.703809	-0.582097	-0.690446	-0.572214	0.0184146	-0.506737	0.0916305	-0.274551	-0.181049	-0.282596	-0.0753653	-0.800982	-0.523097	-0.5983	-0.262748	-0.200174	-0.146167	-0.542685	-0.271147	-0.189092	-0.366263	-0.466337	-0.280928	-0.619586	-0.372053	-0.626396	-0.668098
Q7Z591	AKNA	0.844395	0.555625	0.387543	0.599609	0.458518	0.258801	0.337227	0.454413	0.431181	0.460207	0.248453	0.234389	0.365848	0.362902	0.193374	0.312498	-0.00455349	0.226636	0.467735	0.0869356	0.479857	0.311117	0.0795113	-0.0451106	0.146015	0.0641303	0.00140957	0.284439	0.0632989	0.136333	0.0858414	-0.164536	0.145677	0.186684	0.145794	0.211114	0.203918	0.268871	0.0173472	0.0815463	-0.0491622	0.379679	0.123174	0.418976	0.261578	0.139725	0.749647	0.510134
Q8NB49	ATP11C	-0.0890377	-0.14758	-0.1668	-0.331158	-0.350928	-0.280747	-0.154055	-0.480067	-0.288096	-0.0849751	-0.0807005	-0.145036	-0.173992	-0.275949	-0.174852	-0.00285118	-0.144948	-0.18206	-0.00143196	-0.169365	-0.137504	-0.0329691	0.186717	0.0603256	0.0923089	0.13465	0.0526185	-0.00139189	-0.0600584	-0.139507	-0.207009	-0.143708	-0.208186	-0.10806	-0.0617854	-0.168139	-0.0520348	-0.0452379	-0.209362	-0.123489	-0.082893	-0.021419	-0.245898	-0.10405	-0.100992	-0.124616	-0.053596	0.0656837
Q15813	TBCE	0.070218	-0.167343	-0.253643	-0.232734	-0.327321	-0.165828	-0.500579	-0.0576578	-0.291547	-0.382216	-0.274208	-0.246874	-0.192434	-0.363638	-0.174852	-0.0926348	-0.0152345	0.0250653	-0.0274532	-0.154328	-0.0830557	-0.0504742	-0.067524	-0.0599686	-0.112398	-0.0434144	-0.0722944	0.183924	-0.299673	-0.128524	-0.218772	0.141164	-0.288505	-0.288846	-0.207472	-0.0464957	-0.0950577	-0.50554	-0.19764	-0.317067	-0.0875544	-0.450915	-0.0665087	-0.136787	-0.269747	-0.252429	-0.356255	-0.223823
P40763	STAT3	0.0425395	-0.197505	-0.251889	-0.24141	-0.138509	-0.269914	-0.361691	-0.111597	-0.31946	-0.227619	-0.228351	-0.302512	-0.204294	-0.323798	-0.16665	-0.199784	-0.0508967	-0.0937045	-0.266473	-0.250543	-0.137504	-0.0142419	-0.204577	-0.141377	-0.107791	-0.16761	-0.103773	-0.0669155	-0.16662	-0.114524	-0.130416	0.0214372	-0.118988	-0.226613	-0.150692	-0.0172608	0.0459862	-0.196313	0.24302	-0.0832555	-0.0431131	-0.179257	-0.14558	-0.0496021	-0.0413493	-0.0859354	-0.187512	-0.245695
Q6F5E8	CARMIL2	-0.118028	0.635741	0.406548	0.471692	0.850387	0.386409	0.154462	0.523869	0.341557	0.221172	0.161816	0.198765	0.347396	0.35941	0.336428	0.449167	0.226716	0.315369	0.494395	0.0499049	0.147817	0.272921	0.191748	0.11294	0.153709	0.184425	0.128114	0.353576	0.356511	0.355563	0.371244	0.258949	-0.038068	-0.103259	-0.0617854	0.182421	0.0289127	-0.031379	0.138561	0.328207	0.171064	0.113841	0.312572	0.222802	-0.00876133	-0.0202792	0.00552757	0.285732
Q16853	AOC3	2.03114	0.542505	0.898623	0.503193	1.61292	-0.264527	0.759551	-0.480067	0.542949	-0.00713148	0.362729	0.973698	0.845862	0.591426	0.263034	1.16723	-0.621022	-0.265416	-0.396079	0.945208	0.0412024	-0.620834	0.157442	0.329074	0.345075	0.224021	0.541538	-0.433238	-0.108387	-0.264465	0.689805	-0.664886	0.265537	0.340254	-0.0929127	-0.198991	0.154921	0.116619	-0.317572	-0.644605	-0.684237	0.959184	-0.284961	-0.0115186	-0.750617	-0.504539	0.0662958	1.45644
P78524	DENND2B	-0.229606	-0.323036	-0.276642	-0.355437	-0.124357	-0.586455	-0.414012	-0.62508	-0.525504	-0.391517	-0.366857	-0.293088	0.326351	-0.312614	-0.0205474	-0.0522037	-0.0987782	-0.314511	-0.139652	-0.224136	-0.282478	0.0280689	-0.194695	-0.131927	-0.0360152	-0.0942503	-0.0663757	-0.168013	-0.208489	-0.0733235	0.0456678	-0.16615	-0.105991	-0.219668	-0.0726037	-0.228841	-0.232405	-0.0876315	-0.341328	-0.169925	-0.0922309	-0.123599	-0.279805	-0.345058	-0.115113	-0.200268	-0.0293724	0.0643168
Q9UH99	SUN2	-0.118028	0.21499	0.389792	0.276466	0.201946	0.176706	0.721813	0.121876	0.208614	0.356233	0.344862	0.209412	0.181527	0.367545	0.0972022	0.367625	0.133088	0.275376	0.38247	0.250284	0.0785334	0.16961	0.0781535	0.210266	0.171505	0.294294	0.194935	0.0916305	0.57956	0.186196	0.550232	0.0228551	0.191141	0.00593703	0.00441867	0.129814	0.293616	-0.161179	0.027371	0.0471607	0.0318681	0.519727	0.266328	0.219111	-0.0594397	0.134493	0.242818	0.347719
O96008	TOMM40	-0.219098	0.00589457	-0.088015	-0.114864	-0.0751343	-0.206566	-0.322697	-0.137786	-0.264164	-0.130974	-0.159793	-0.207395	-0.182345	-0.227885	-0.158494	-0.107902	0.00151464	-0.0873699	0.0478596	0.014858	-0.112358	0.0363842	0.0423937	-0.0554951	-0.0595459	0.0127736	-0.0155969	-0.13403	-0.0816838	-0.116073	-0.144772	-0.0602742	0.0356239	0.00445506	0.0900637	-0.111432	-0.0146766	-0.174826	0.0302221	-0.0150596	-0.0643967	0.0120981	-0.154989	-0.0887182	-0.119851	-0.123049	-0.0622436	-0.274807
Q14691	GINS1	-0.314303	-0.304681	-0.732067	-0.170109	-0.37679	0.0222071	-0.910548	0.479966	-0.615637	0.125294	-0.028826	-0.412485	-0.334162	-0.48812	-0.270046	-0.173847	-0.489676	-0.719717	-0.0584167	-0.733485	-0.984233	-0.261901	-0.450853	-0.598637	-0.595673	-0.505235	-0.547379	-0.0904222	-0.582758	-0.295716	-0.534386	0.0299236	-0.764784	-0.622633	-0.462015	-0.108346	-0.129785	0.083886	-0.48863	-0.181771	-0.174142	-0.97292	-0.312773	-0.277447	-0.530676	-0.512725	-0.474393	-0.225494
Q8IXQ6	PARP9	-0.229606	-0.12486	-0.359209	-0.0647327	0.267812	-0.00598009	-0.483275	0.219766	-0.250665	-0.194679	-0.0582398	-0.404345	-0.341628	-0.450861	-0.296649	-0.212929	0.153669	-0.0889509	-0.0100537	-0.196491	-0.147047	0.110454	0.00857898	-0.275408	0.1473	-0.00142629	-0.0604811	-0.27842	-0.356909	-0.198991	-0.263324	0.22609	-0.148667	-0.214482	-0.177134	0.00997423	0.131118	0.163161	0.415401	-0.030278	-0.0295948	-0.278915	-0.100949	0.0645044	-0.199524	-0.0982007	-0.178082	-0.254197
P78559	MAP1A	0.857361	0.0734098	0.645504	0.0926493	0.188152	-0.798431	0.2416	-0.532243	0.429085	0.651689	0.0380234	0.773898	0.637641	0.403027	0.388565	-0.0536811	-0.458106	0.53143	0.00856201	0.0685391	0.819043	0.153136	0.244754	0.390474	0.632544	0.00284836	0.222997	0.427849	0.0647057	0.685737	0.578666	-0.454939	0.571879	0.627944	0	0.0615793	0.0670478	0.179937	0.332361	-0.249614	-0.0984899	-0.316244	0.422085	-0.0948313	0.473524	0.493418	0.299041	0.420033
Q9UFW8	CGGBP1	-0.190078	0.746385	0.0815622	0.220709	0.70474	0.64487	0.830459	0.718478	0.595278	0.554286	0.404295	0.585473	0.477176	0.687386	0.150691	0.148724	0.22801	0.383081	-0.275107	0.190029	0.286621	0.267044	0.227709	0.0875471	0.0571853	0.238594	-0.0619525	0.0732352	0.226798	0.0588365	0.099439	0.118796	0.108524	0.23803	0.159066	0.112725	0.171871	-0.460275	0.320764	0.301712	0.273978	0.216741	0.266328	0.219111	0.0971073	0.147537	-0.237237	-0.13636
Q9HC52	CBX8	-0.26808	-0.169002	-0.130894	-0.215539	0.403146	-0.433556	-0.420173	-0.290135	-0.371471	-0.324064	-0.423147	-0.246874	-0.162377	-0.285029	-0.300233	0.014172	-0.227706	-0.329384	-0.200847	-0.250543	-0.0815299	-0.238305	0.061759	-0.0719661	-0.0625145	-0.0776066	-0.173632	-0.231931	-0.262152	-0.252492	-0.17065	-0.222152	-0.232698	0.0118497	-0.282639	-0.331252	-0.369051	-0.274144	-0.31034	-0.296682	-0.362779	-0.1827	-0.173993	-0.179999	-0.0947603	-0.048265	-0.0378756	-0.111432
O96013	PAK4	0.0249669	-0.149217	-0.119654	-0.09586	0.00286818	-0.0578373	-0.00307939	-0.244223	-0.197898	-0.0551046	0.0071174	-0.126507	-0.0434715	-0.189871	-0.08092	-0.0404385	0.212399	-0.155312	0.0847662	-0.0286588	0.0894115	-0.497666	-0.312636	-0.362979	-0.309885	-0.451612	-0.343954	-0.0423522	-0.210189	-0.222154	-0.275558	-0.266494	-0.259432	-0.307131	-0.136029	-0.109888	-0.0146766	-0.0508189	-0.204327	-0.221394	-0.0236271	-0.207035	0.0770354	-0.122666	0.0345228	-0.109019	0.0820775	0.608129
Q6YN16	HSDL2	0.238238	-0.0820279	0.227012	0.260579	0.0782292	0.202866	0.40268	0.022433	0.26609	0.202747	0.0600919	0.430288	0.141927	0.513975	0.411755	0.226253	0.19397	0.199693	0.173737	0.265273	0.231219	0.184651	0.253201	0.24453	0.215057	0.178138	0.227822	0.333843	0.350757	0.201199	0.398999	0.0143268	0.201634	0.146937	0.190431	0.0724985	0.265952	-0.109305	0.331206	0.230715	0.223438	0.359699	-0.0156276	-0.160633	0.130738	0.0270736	0.132207	-0.0568695
Q86X27	RALGPS2	-0.223292	0.906201	0.0563004	0.298179	0.0157049	0.68347	-0.147226	0.639951	0.177746	0.0448252	0.16054	0.337482	0.654625	0.779102	0.646768	0.659438	0.407821	0.684564	0.670179	0.12578	0.388125	0.641473	0.77126	0.50191	0.405402	0.471306	0.0901978	0.0193468	-0.218721	0.106098	-0.228932	0.145075	0.441838	0.443388	0.775393	1.07046	0.606222	0.191801	-0.224576	1.0223	1.03901	0.566623	0.629028	0.673943	0.530067	0.0715533	-1.18594	-0.0778437
Q13303	KCNAB2	-0.41864	0.475053	0.287364	0.216914	0.0185421	0.206749	-0.0216951	0.194057	0.192645	0.061282	0.134777	0.324073	0.145936	0.261788	0.448527	0.263509	0.141356	0.397831	0.0588937	0.271473	0.361449	0.296191	0.206738	0.293279	0.407549	0.444319	0.465955	0.271819	0.460634	0.244084	0.284621	0.211242	0.172594	0.108826	0.0691244	0.0269141	0.189905	0.0227623	0.31493	0.174744	-0.0582835	0.225859	0.372739	0.330507	0.176542	0.232018	-0.0651376	0.111402
Q12931	TRAP1	-0.497711	-0.448399	-0.610208	-0.405256	-0.426085	-0.20141	-0.353808	-0.13468	-0.436847	-0.389652	-0.376088	-0.29685	-0.59014	-0.361716	-0.421854	-0.508685	-0.0430687	-0.297959	-0.358894	-0.275634	-0.234211	-0.294554	-0.280928	-0.231014	-0.31165	-0.255073	-0.294687	-0.326457	-0.283473	-0.0274257	-0.215401	-0.0261523	-0.333243	-0.336878	-0.257734	-0.125401	-0.25488	-0.264385	-0.209362	-0.190293	-0.170841	-0.217591	-0.0709546	-0.122666	0.0202385	-0.107469	-0.288738	-0.364001
P41208	CETN2	0.00896644	0.152594	0.493815	-0.0895806	-0.0736229	-0.210013	0.627398	-0.390288	0.209835	0.212603	-0.215038	0.960365	0.102584	0.831289	0.343336	-0.109437	-0.0987782	0.473693	-0.304855	0.352078	1.11159	-0.229971	0.474734	0.545752	0.736112	0.277926	0.28218	-0.0596475	0.371367	0.839872	0.820346	-0.242449	0.849666	0.761154	0.316608	-0.131653	-0.00438732	-1.00135	0.172508	-0.0737641	-0.114257	0.0211056	0.14634	0.17279	0.896664	0.461392	-0.255302	-0.233877
P52306	RAP1GDS1	0.232125	0.436292	0.0563004	0.113211	0.166572	0.222179	-0.1219	0.150165	0.0796361	0.0434453	0.207022	0.0934926	-0.0193254	0.0728789	0.174129	0.264695	0.312197	0.431306	0.405344	-0.0362961	0.197681	0.086629	0.102401	0.0780779	0.0544478	0.155278	0.086218	0.162952	0.0897967	0.164673	0.073493	0.18108	0.218523	0.0525737	0.292722	0.416824	0.30548	0.117863	0.115925	0.305354	0.191729	0.281893	0.451316	0.369881	0.180401	0.120007	-0.0307861	-0.0187085
P26639	TARS1	-0.350542	-0.281163	-0.514573	-0.145475	-0.185077	0.114674	-0.428429	-0.0242236	-0.20114	-0.301093	-0.1582	-0.205626	-0.402784	-0.365563	-0.34026	-0.362367	-0.069859	-0.0747836	-0.0421149	-0.312253	-0.3636	-0.157051	-0.0887182	-0.259886	-0.201207	-0.196724	-0.196074	-0.146295	-0.377776	-0.190808	-0.400132	0.152867	-0.142019	-0.216209	-0.0556397	-0.0688174	-0.0146766	-0.39139	-0.345018	-0.10082	-0.00587059	-0.130232	-0.264448	-0.0705327	-0.10882	-0.11368	-0.47247	-0.445381
P15498	VAV1	-0.00540673	0.649927	0.330149	0.562211	0.175497	0.646777	0.255839	0.57788	0.516548	0.142152	0.350469	0.366313	0.349715	0.495006	0.539566	0.31135	0.432735	0.504424	0.312739	0.0324879	-0.0453853	0.214271	0.365435	0.220139	0.303024	0.280276	0.215729	0.421631	0.191174	0.246497	0.0707345	0.309783	0.385431	0.367025	0.50198	0.377742	0.419048	0.166773	0.371109	0.447259	0.275189	0.265563	0.261621	0.45185	0.304647	0.228339	-0.173391	0.100774
Q8N4P3	HDDC3	0.137176	0.856504	0.634166	0.767266	0.47307	0.466332	0.640283	0.155249	0.8158	0.679494	0.147716	0.677497	0.434107	0.631545	0.327165	0.0870439	0.286334	0.396702	0.269461	0.423971	0.756435	-0.306773	0.410369	0.32336	0.493938	0.0857847	0.265852	0.0179734	0.312189	-0.0376629	0.648778	-0.0202996	0.475733	0.497066	0.0407239	0.0981051	0.125774	0.0940369	0.395638	0.190584	-0.112673	0.84884	0.774071	0.460214	0.620906	0.30369	0.322482	0.462159
O95239	KIF4A	0.4972	-0.0835918	-0.382049	-0.45888	-0.162408	-0.0892356	-0.5115	0.393326	-0.322987	-0.452512	-0.381654	-0.483588	-0.375709	-0.381055	-0.379532	-0.229531	-0.215338	-0.251185	1.59305	-0.656136	-0.827675	-0.0113823	-0.502739	-0.813457	-0.796017	-0.529723	-0.699382	0.26141	-0.272773	-0.202277	-0.480794	0.0550876	-0.649503	-0.615779	-0.410129	-0.202277	-0.267129	0.277804	-0.0869176	-0.158175	-0.0613369	-0.0732015	-0.450803	-0.268782	-0.831208	-0.533394	-0.0796957	-0.144239
O95602	POLR1A	-0.0814044	-0.16403	-0.108501	-0.116459	-0.144843	-0.203127	-0.118557	-0.0532526	-0.113009	-0.138785	-0.1582	0.119129	-0.221408	0.0456168	-0.171565	-0.162644	-0.133267	-0.371094	0.193897	-0.201634	-0.209003	0.180906	-0.184881	-0.197771	-0.216004	-0.150104	-0.197691	-0.0948727	-0.248111	-0.276538	-0.265066	-0.179133	-0.338935	-0.301621	-0.300695	0.080634	-0.141012	0.459554	-0.121306	-0.0643346	-0.14794	-0.228226	-0.290135	-0.448894	-0.520199	-0.468269	-0.154775	-0.116073
Q14566	MCM6	-1.02175	-0.497587	-0.911498	-0.428843	-0.642063	0.0994362	-0.538054	0.355172	-0.46385	-0.544973	-0.475756	-0.578843	-0.705803	-0.65229	-0.756528	-0.533207	0.0210616	-0.478897	-0.24257	-0.52571	-0.709838	-0.278995	-0.482561	-0.589986	-0.69352	-0.292996	-0.502735	-0.528352	-0.711697	-0.313375	-0.916894	0.0014391	-0.607683	-0.562091	-0.0602465	-0.036196	-0.115477	-0.0564216	-0.343172	-0.198865	-0.238348	-0.622657	-0.28324	-0.0765691	-0.619586	-0.456378	-0.772474	-0.68409
P37837	TALDO1	-0.131759	0.506577	0.23579	-0.171766	-0.198193	0.151406	0.198018	-0.0798878	0.0742829	0.488878	0.280528	0.283081	0.314526	0.345358	0.457045	0.215254	0.037397	0.467253	-0.519899	-0.00149425	0.279514	-0.115005	0.0876315	0.225051	0.203983	0.0844408	0.129404	-0.0196097	0.25048	0.147994	0.30589	0.0743605	0.378512	0.250587	0.213514	-0.0114842	0.0145288	-0.149157	0.1065	0.22688	0.152735	0.131971	0.35738	0.0930198	0.232134	0.179641	-0.0855603	-0.00573067
O60551	NMT2	-0.0494059	0.606944	0.441657	0.179706	0.109169	0.179343	0.198018	0.0635773	0.433273	0.190331	0.154142	0.230474	0.217532	0.345358	0.285925	0.27179	-0.0493277	0.431306	0.396673	0.160936	0.367047	0.102556	0.286505	0.40353	0.329308	0.371256	0.377535	0.610245	0.33452	-0.0143696	0.458245	-0.245859	0.517276	0.443388	0	0.172306	0.123095	0.0254167	0.184075	0.190584	-0.331111	0.0840643	0.0943453	0.0970478	0.090286	0.0522619	0.25679	0.0113935
P31350	RRM2	-0.257289	-0.533471	-0.875942	-0.555095	-0.744161	0.107767	-1.09208	0.749067	-0.598436	-0.623898	-0.495738	-0.560638	-0.226582	-0.57231	-0.498014	-0.35871	-0.0213737	-0.303455	-0.256181	-0.392317	-0.536774	-0.128884	-0.105592	-0.346491	-0.31873	0.196916	-0.356539	-0.302238	-1.17324	-0.280006	-1.18706	0.438601	-1	-0.924661	-0.558651	-0.152162	-0.428731	0.0990857	0.0970126	-0.328309	-0.222881	-0.518919	-0.14871	0.0241758	-0.332521	-0.0966618	-0.590511	-0.429889
P52789	HK2	-0.54155	-0.563708	-0.61471	-0.207017	-0.309422	-0.082901	-0.627891	0.187868	-0.109959	-0.261328	-0.334109	-0.344721	-0.476888	-0.438652	-0.396696	-0.441387	0.189991	-0.501881	0.106199	-0.220651	-0.609674	0.124822	-0.10097	-0.263321	-0.387789	-0.27391	-0.305103	-0.293686	-0.288853	-0.331252	-0.472723	0.314422	-0.331351	-0.307131	-0.0913403	0.0967687	-0.0399746	0.181128	-0.12606	0.00747125	0.127482	-0.303069	-0.114653	-0.0978976	-0.221422	-0.0905226	0.0355564	-0.455149
Q6UWF3	SCIMP	-0.589467	0.953482	0.049204	0.184896	0.0157049	0.456581	0.267386	0.607859	0.224408	0.758992	0.549814	-0.218055	0.789739	0.325213	0.00581733	0.494351	0.687324	0.144248	0.518575	0.243992	-0.0409303	0.341634	0.38972	0.288595	0.455027	0.460986	0.360061	0.247415	-0.0282162	0.26803	0.0679707	0.281632	0.350497	0.364717	0.689276	0.583532	0.399254	0.0201029	0.0415708	0.335349	0.0232463	0.518668	0.632678	0.948913	0.901348	0.933776	-0.0521598	0.279856
P02144	MB	-0.0700296	-0.00147741	0.772446	-0.300013	-0.332735	-1.13601	0.423472	-0.757362	0.576468	1.1181	0.631301	1.57933	0.500327	0.871884	-0.270046	-0.234549	-0.717398	0.126646	-0.434248	-0.0594539	1.67753	-0.456246	1.10574	0.522004	0.979942	-0.475199	-0.135953	0.669176	-0.00294428	1.2704	0.769368	-0.949076	1.74685	0.943892	0.299929	-0.122285	-0.462538	0.266629	-0.154915	-0.62368	-0.389391	-1.09737	-0.0873745	-0.508848	1.59464	0.481105	0.419875	0.15186
Q86XR8	CEP57	-0.0494059	0.240213	0.554213	0.200353	0.257041	-0.0240705	0.277572	0.152709	0.308882	0.118757	0.133476	0.309301	0.394215	0.376786	0.433499	0.338636	0.458329	0.427993	-0.608773	0.34504	0.547488	0.320226	0.034014	0.348333	0.221172	0.171825	0.229026	0.371969	0.473402	0.415752	0.608453	0.101454	0.392317	0.605636	0.174834	0.233178	0.203918	0.297703	0.0612187	0.0658879	0.225945	0.338237	0.100948	0.373207	0.395987	0.281377	0.407402	0.116687
O14777	NDC80	-0.687456	-0.65609	-0.843881	-0.296393	-0.121231	0.0556077	-0.478981	0.366177	0.0526691	-0.532571	-0.387243	-0.416571	-0.32119	-0.463174	-0.465455	-0.236226	-0.537266	-0.657398	-0.117745	-0.726055	-0.574909	0.0596871	-0.330558	-0.466073	-0.415986	-0.362774	-0.547379	-0.258312	-0.450269	-0.23893	-0.657057	0.0143268	-0.542756	-0.581991	-0.373358	-0.200633	-0.302709	0.289997	-0.221181	-0.335853	-0.250493	-0.320031	-0.629445	-0.575671	-0.913822	-0.906711	0.465711	0.40823
Q6ZXV5	TMTC3	0.222906	-0.379546	-0.220676	-0.415037	-0.144843	-0.533668	-0.389628	-0.651471	-0.545968	-0.00142348	-0.108123	-0.447598	-0.462573	-0.532842	-0.398616	-0.520894	-0.148303	-0.274383	-0.136502	-0.102098	-0.261594	-0.105825	-0.202925	-0.171717	-0.244375	-0.263605	-0.257123	-0.298811	-0.218721	-0.213839	-0.124082	-0.268227	-0.142019	-0.168624	-0.224607	-0.281743	-0.258369	-0.0919402	-0.127648	-0.328309	-0.285768	-0.0260504	-0.120786	-0.168671	-0.033878	-0.0467784	-0.00415962	-0.137933
Q13043	STK4	-0.336846	0.427535	0	0.173193	-0.0275359	0.26998	-0.106915	0.342969	0.289378	0.0225867	0.06146	0.0467616	0.116272	0.18233	0.26182	0.112297	0.342392	0.35312	0.376969	0.0585352	0.3019	0.095941	0.22403	0.256573	0.235745	0.275572	0.249337	0.180245	0.240556	0.135032	0.0498759	0.273316	0.179246	0.0582986	0.180052	0.2585	0.275634	0.245155	0.260123	0.31502	0.229697	-0.0106697	0.359584	0.282973	0.172672	0.0480943	-0.116747	0.0212895
Q96PP8	GBP5	-0.0719192	-0.356676	-0.779291	-0.294586	-0.788104	-0.433556	-0.890451	0.443025	-0.513364	-0.851416	-0.387243	-0.416571	-0.456481	-0.545879	-0.400538	-0.107902	0.0135749	-0.0592036	-0.507638	-0.332797	-0.41072	0.396495	-0.441085	-0.709061	-0.399002	-0.544202	-0.343954	-0.414574	-0.62296	-0.590693	-0.705887	0.923876	-0.884523	-0.650378	-0.697676	-0.324074	0.143068	-0.30549	1.14647	0.0104489	-0.34779	-0.611013	-0.177185	-0.0750577	-0.528575	-0.225272	0.0369066	0
P13051	UNG	0.399665	-0.0742338	-0.283793	-0.349798	-0.289985	-0.542333	-0.560561	-0.353715	-0.423532	-0.384071	-0.689246	-0.306298	-0.334162	-0.299675	-0.25258	-0.280515	-0.165197	-0.456275	-0.572138	-0.217175	-0.303668	-0.642794	-0.0630226	-0.564337	-0.458365	-0.521514	-0.634456	-0.0654589	-0.464404	-0.414561	-0.332844	-0.391238	-0.383329	-0.312662	-0.0960627	-0.155343	-0.155577	-0.700102	-0.181057	-0.403597	-0.505188	-0.186151	-0.366411	-0.224545	-0.690646	-0.573501	-0.384895	-0.579967
Q99447	PCYT2	0.0425395	0.231435	0.0940292	0.0363418	-0.136929	0.129752	0.155843	0.181652	0.207392	0.227262	0.163091	0.134574	0.155248	0.0427169	0.155932	-0.0114387	0.22542	0.222817	0.213779	0.0354053	0.69811	0.00706858	0.0822231	0.23604	0.434118	0.0379864	0.0580473	0.319422	0.130669	0.420033	0.308234	0.100111	0.442943	0.21771	0.0789339	0.209878	0.0864317	0.408613	0.326574	-0.0120351	-0.20927	-0.256973	0.378186	0.196762	0.562959	0.291989	-0.0111191	-0.120729
Q9H147	DNTTIP1	0.180678	0.510729	0.469567	0.146841	0.161447	0.109151	0.366154	-0.116184	-0.073852	0.0475811	0.0791286	0.341118	0.200927	0.249265	0.198462	0.181745	0.196618	0.226636	0.0820645	0.250284	0.203951	0.0363842	0.124933	0.0767201	0.131801	0.176878	0.0661523	0.0824622	0.224282	0.0967687	0.249682	0.0143268	0.179246	0.21515	0.0914489	0.076572	0.117722	0.0320315	0.317267	0.197132	0.026126	0.145763	0.11145	0.305196	0.190642	0.168166	0.123337	0.076572
O76027	ANXA9	-0.814568	0.286954	0.644563	0.843902	1.21437	2.21866	0.466406	0.326161	0.394064	1.01838	0.356055	0.649426	0.114909	0.10103	0.791867	0.56729	1.72311	-0.161953	0.619842	0.299654	-0.161482	-0.141335	0.720814	0.189059	0.786473	0.360192	-0.014172						0.123777	0.0739262	1.37123	0.529084	0.0202996	0.469335	-0.216104	1.03039	0.997068	0.773552	0.0362786	-0.152641	0.735509	0.250272	0.507216	1.29275
Q24JP5	TMEM132A	0.268421	-0.572465	-0.471072	-0.250137	-0.0918658	-0.149188	-0.759702	-0.433525	-0.675251	-0.565882	-0.45409	-0.400293	-0.24922	-0.587956	-0.593733	-0.249709	-0.110183	-0.448135	-0.222392	-0.250543	-0.135919	-0.312042	-0.3857	-0.385261	-0.504043	-0.390537	-0.494765	-0.324713	-0.395078	-0.0899672	-0.280833	-0.208779	-0.115728	-0.155312	0.148458	-0.340275	-0.163732	0.183507	-0.472397	0.0355143	0.0218044	0.186367	-0.691986	-0.764961	-0.892045	-0.869444	-0.209756	-0.641089
P50336	PPOX	-0.0456876	0.01907	0.507342	0.37511	0.178037	-0.140939	0.602289	-0.0444824	0.37786	0.425669	-0.0478766	1.11418	0.555625	0.847997	0.208587	0.0558713	-0.0987782	0.212585	0.0269405	0.121668	0.683825	0.398647	0.555992	0.478451	0.4838	0.103143	0.173837	0.279862	-0.0147818	0.485835	0.405582	-0.289187	0.47032	0.662182	0.149789	0.015643	-0.0324879	0.0581917	-0.146841	-0.0737641	0.0102164	0.15261	0.11145	-0.125792	0.693817	0.351822	0.352071	0.0367046
Q7Z6I6	ARHGAP30	-0.116077	0.648986	0.209294	0.486478	0.310109	0.18329	-0.0806538	0.240247	0.251934	0.0070964	-0.0129005	0.280559	0.120353	0.375634	0.172837	0.267064	0.335203	0.35893	0.331059	0.155583	0.198937	0.0266783	0.162577	0.306082	0.269187	0.342312	0.38835	0.209416	0.155968	0.186196	0.130236	0.256541	0.209453	0.152301	0.256134	0.454875	0.317248	0.291101	0.530627	0.437336	0.0616446	0.0359943	0.405112	0.502332	0.238318	0.330247	0.0219843	0.0128114
O43278	SPINT1	-0.314303	-0.446385	-0.282002	-0.368682	-0.373067	0.0755663	-0.240449	-0.366411	-0.364184	-0.306362	-0.200208	-0.404345	-0.38725	-0.457004	-0.226771	-0.324423	0.383632	-0.327516	0.092841	-0.068822	-0.242712	-0.0951894	-0.251607	-0.29461	-0.141921	-0.50726	-0.376539	0.207007	-0.545792	-0.45319	-0.369838	-0.484851	-0.158698	-0.0654154	0.027759	-0.0376629	-0.152328	-0.405621	-0.367357	0.0601516	0.333307	0.321321	-0.350109	-0.414082	0.0723983	-0.21355	-0.0307861	-0.200633
Q92930	RAB8B	0.151823	0.506577	0.337158	-0.0177747	0.126368	0.343547	0.189951	-0.190023	-0.257399	0.174029	0.764107	0.205428	-0.0283329	0.217472	0.258169	0.152573	0.744523	0.642309	-0.24257	0.543552	0.616797	-0.344063	0.57537	0.487676	0.439374	0.701755	0.385114	-0.207629	0.700327	0.553645	0.537302	0.372296	0.495056	0.445574	0.592809	0.0519567	0.265952	-0.0861982	0.435973	0.688521	0.48438	0.286881	0.27219	0.51443	0.220936	0.33937	-0.159406	0.516145
Q8WYR4	RSPH1	0.718864	0.643324	1.52689	-0.102167	0.0185421	-0.7177	0.940337	-0.384742	0.652975	1.10824	0.224226	1.54664	0.746385	0.628647	0.0317089	-0.226195	-0.0923014	0.351955	-0.122412	0.0513469	1.05167	0.381343	0.538326	0.623135	0.972711	-0.0686084	0.263504	0.76234	0.0800909	1.71391	1.19627	-0.991387	1.84004	1.00668	0.321338	-0.0583576	-0.076462	0.481952	-0.372996	-0.238967	-0.189092	-0.303069	-0.366411	-0.0948313	1.84086	0.76545	0.629496	0.230743
O75592	MYCBP2	0.0495091	0.41319	0.173193	0.216914	0.117133	0.377249	0.175043	0.360685	0.358172	0.217506	0.319929	0.173158	0.13118	0.235362	0.282335	0.205406	0.357848	0.184068	0.416111	0.0827111	0.0592972	0.164561	0.167692	0.124814	0.108236	0.0924856	0.0981247	0.125183	0.0759111	0.095431	0.0831064	0.106812	0.215937	0.123919	0.322518	0.216046	0.182203	0.202396	0.0187835	0.25728	0.0616446	0.263034	0.182898	0.17279	0.25793	0.050874	0.0859961	0.158281
P50440	GATM	0.0512462	0.673265	0.558218	0.427497	0.219313	0.507844	0.368539	0.0568009	0.223199	0.187835	0.238811	0.384044	0.295401	0.357078	0.295456	0.347618	-0.0137038	0.101913	0.395585	0.0412227	0.0744329	-0.0726586	-0.0144127	0.317624	0.166443	0.104469	0.139681	0.12263	-0.052413	-0.0930141	0.361119	-0.306889	-0.160376	-0.0937045	0.244974	-0.0259692	-0.160465	-0.0355227	-0.252024	0.298061	0.716907	0.408569	-0.259365	-0.111777	-0.130967	0.0439146	0.180654	0.0142279
Q8IUI8	CRLF3	-0.204515	0.652748	0.0759866	0.105021	0.0714143	0.377249	0.00307283	0.36508	0.528341	-0.02584	0.170718	0.065929	0.105332	0.231547	0.388565	-0.0926348	0.105182	0.452112	0.561879	-0.14439	0.0661967	0.0363842	0.118343	0.16881	0.199033	0.122915	0.151157	0.592825	0.183424	0.0519567	-0.0456634	0.155455	0.507795	0.294905	0.593786	0.476617	0.205185	0.0787836	-0.181057	0.667924	0.260591	0.44249	-0.150277	0.0889805	-0.0963157	-0.148332	-0.0914489	-0.194076
P09960	LTA4H	0.0477699	0.322814	0.0219148	0.128105	-0.213092	0.290862	0.273761	-0.0314263	-0.0113375	0.116134	0.276999	0.289367	0.120353	0.508731	0.166358	0.118869	0.270089	0.218989	0.319636	0.195256	0.274757	-0.294554	0.239905	0.201572	0.156265	0.162939	0.027933	0.0532622	0.215443	0.132425	0.166861	0.295776	0.215937	0.111582	0.178749	0.015643	0	-0.188602	-0.0249379	0.243426	0.283636	0.0725572	0.184142	0.258006	0.172672	0.0865318	-0.258611	0.0464291
P00367	GLUD1	0.229059	0.297806	0.23579	0.23579	0.220546	-0.0225543	0.337227	-0.0650298	0.112651	0.0856204	0.0504784	0.381692	0.199642	0.409795	0.380752	0.21893	-0.0666813	0.261794	0.0450879	0.171583	0.136062	0.160763	-0.0319001	0.11823	0.0434453	0.0964912	0.0306968	0.0519208	0.193748	0.127198	0.380184	0.0947283	0.231381	0.296117	0.129704	0.0629487	0.241457	0.0214332	0.142519	0.231991	0.0503735	0.320105	-0.00992521	0.0298059	0.064067	0.021416	0.203679	-0.0930141
Q8N1V2	CFAP52	0.463677	0.369281	1.63748	-0.29098	-0.399333	-0.581982	0.913642	-0.487973	0.291687	0.81182	-0.0478766	1.27993	0.694407	0.79556	0.23111	0.0870439	-0.326862	0.260553	-0.111547	0.12578	1.64288	-0.0242956	0.642134	0.578741	1.12399	-0.11726	0.218155	0.174093	0.342661	1.12523	0.964032	-0.44119	1.47681	1.23361	0.164341	-0.0823781	-0.110739	0.200049	-0.245112	-0.409555	-0.327431	-0.366263	-0.0769039	-0.280928	1.82657	0.319913	-0.00415962	0.242877
O43353	RIPK2	0.0107531	-0.0298396	-0.391674	-0.09901	-0.262173	0.366874	-0.202788	0.451316	0.016841	0.0680839	0.411823	-0.072307	0.0663757	0.0074558	-0.0732338	-0.219547	-0.0524674	-0.0134483	0.171197	0.0192857	-0.0543369	-0.174538	-0.0540617	-0.128791	-0.0447943	0.00142488	-0.0516842	0.0343679	-0.242881	-0.0332666	-0.286127	-0.0159255	-0.215147	-0.152003	-0.167162	-0.144239	-0.113896	-0.0396783	0.0764708	0.0237731	-0.177451	-0.208789	0.259261	0.034014	-0.0823765	-0.129328	-0.211358	-0.130088
Q9Y2J8	PADI2	-0.650279	-0.882366	-1.22928	-1.29639	-1.14961	-1.08448	-1.04372	-0.788753	-0.822254	-1.07595	-0.567939	-0.764309	-0.587919	-0.795444	-0.58715	-0.624669	-0.63743	-0.729548	-0.200847	-0.378661	-0.566347	-0.190622	-0.472577	-0.543306	-0.399002	-0.371969	-0.447844	-0.137086	-0.308753	-0.45711	-0.583513	0.0355537	-0.259432	-0.420004	-0.197289	-0.119176	-0.322658	-0.0135593	-0.6099	-0.699504	-0.519814	-0.883355	-0.669338	-0.31799	-0.456886	-0.462311	-0.144026	-0.45711
Q9C0C2	TNKS1BP1	0.43735	-0.356676	-0.283793	-0.0478947	0.0673099	-0.0578373	0.0483968	-0.255987	-0.172221	-0.0940582	-0.295067	-0.167244	-0.282959	-0.296	-0.31104	-0.292675	-0.0890739	-0.342525	-0.128657	-0.0829894	-0.161482	-0.306773	-0.268782	-0.0840643	-0.181711	-0.148523	-0.128226	-0.450244	-0.379689	-0.313375	-0.160891	-0.419845	-0.308838	-0.211035	-0.243693	-0.203923	-0.286589	0.0698108	-0.28354	-0.251396	-0.135016	-0.222899	-0.262752	-0.352363	-0.228227	-0.205234	-0.151695	-0.418378
P23743	DGKA	-0.323278	0.67419	0.503193	0.15215	0.049388	0.356424	0.338444	0.0837176	0.384363	0.0070964	0.163091	0.267881	0.0621387	0.296286	0.449595	0.070864	0.126162	0.224091	0.353637	0.077059	0.300731	0.0678226	0.327082	0.387192	0.401098	0.507857	0.411861	0.638225	0.149354	0.138933	0.230036	0.0467483	0.53294	0.335547	0.359781	0.159561	0.326593	-0.118066	-0.130829	0.295622	-0.0325879	0.339437	0.443025	0.312143	0.076546	0.077018	-0.0914489	0.0846846
Q96CX2	KCTD12	2.90473	0.193199	0.37511	0.182303	0.468927	0.260047	0.459711	0.0196479	0.562198	0.10427	0.184596	0.431425	0.300206	0.166432	0.300198	0.241994	-0.148303	0.00593703	0.0684797	0.432849	0.574838	0.137761	-0.0811131	0.293279	0.461241	0.185679	0.307471	0.399652	0.289507	0.362252	0.688006	0.0453537	0.411652	0.157644	0.00294728	0.0283168	0.178337	-0.210297	0.456255	0.101233	-0.0875544	0.221958	-0.166044	0.0590084	0.301106	-0.00720989	0.104143	0.275137
Q96G03	PGM2	-0.221194	0.203495	0.0320289	0.214379	-0.0857592	0.211911	0.0454191	-0.0285409	0.0916088	0.0936428	0.0490999	0.267881	0.181527	0.169094	0.322511	0.201696	0.288818	0.221542	0.144254	0.0599686	0.168483	0.0852938	0.136721	0.258969	0.161363	0.113722	0.0553355	0.0916305	0.0925578	0.076572	0.0693533	-0.0290876	0.230101	0.220266	0.181353	0.220962	0.119067	-0.131309	-0.0428043	0.277197	0.264254	0.153976	0.263976	-0.136787	0.189366	0.050874	-0.113748	-0.0259692
O15144	ARPC2	0.102411	0.321633	-0.113271	0.678992	0.0185421	0.549214	0.0661351	0.301149	0.188935	-0.0215011	0.149003	0.44275	0.00589457	0.367545	0.0331337	-0.0670464	0.468222	0.365871	0.13516	0.133969	0.130806	0.0651159	0.292372	0.163703	0.191578	0.27675	0.143517	0.157973	0.362243	0.354445	0.100792	0.407459	0.289097	0.164295	0.4017	0.203684	0.170574	0.0568949	0.294917	0.486283	0.294425	0.200973	0.296554	0.466455	0.346467	0.394029	-0.255302	-0.0216084
P06127	CD5	-0.217006	0.734897	0.648325	0.693629	0.0185421	0.599313	0.443969	0.17666	0.611075	0.359563	0.0641924	0.421157	0.542505	0.496066	0.772376	0.480127	-0.311735	-0.0654154	-0.145973	-0.0861566	0.350186	-0.118078	0.0493398	0.157294	0.131801	0.39963	0.432907	0.616611	0.203998	-0.228841	0.205097	-0.449031	0.815917	0.508612	0.773668	0.106098	0.31959	0.158332	-0.248564	0.629705	-0.174142	1.10962	-0.0127736	-0.0319001	-0.206227	-0.0467784	0.3499	-0.0763353
Q9NVK5	FGFR1OP2	-0.185979	0.532331	0.405437	0.554213	0.651816	0.429142	0.389825	0.447176	0.527362	0.328175	0.142554	0.25894	0.29058	0.502412	0.272717	0.181745	0.144101	0.249336	-0.096166	0.326104	0.293693	0.127419	0.239905	0.290939	0.236953	0.313923	0.28218	0.102038	0.1131	0.297414	0.234973	0.159328	0.260528	0.53143	0.389364	0.484814	0.27322	0.232575	0.0764708	0.390104	0.198127	0.149875	-0.103983	0.123617	-0.0932065	0.0619398	0.315823	0.239247
P07741	APRT	-0.378332	0.389713	0.117288	0.21818	0.0227874	0.217054	-0.0888093	0.186627	0.434318	0.235745	0.308452	0.28182	0.252661	0.396228	0.509171	0.110979	0.0938669	0.333188	0.288335	-0.141092	0.267591	0.0852938	0.130184	0.209027	0.215057	0.146289	0.11124	0.678767	0.271344	0.25131	0.367877	0.134621	0.332708	0.15631	0.263526	0.317058	0.357694	0.569131	0.219481	0.296842	0.0404385	0.119444	0.33515	0.17279	0.235848	0.0729214	-0.042146	0.076572
Q6ZMI0	PPP1R21	0.232125	0.354343	0.294583	0.174498	0.252228	0.0541715	0.143364	0.0837176	0.0968982	0.0694405	0.0282613	0.151236	0.0790125	0.174403	0.146747	0.21893	0.20847	0.0893863	0.207595	0.102321	0.139991	0.0363842	0.061759	0.159861	0.110873	0.13335	0.0728719	0.160465	0.150679	0.182421	0.0776209	0.0439577	0.0973299	0.104683	0.101108	0.0656837	0.0726127	-0.0424554	0.141201	0.31261	0.10178	0.00151783	-0.00992521	0.120982	0.136047	0.150132	0.0755228	-0.0524145
P25490	YY1	-0.0345899	0.48247	0.478047	-0.037281	0.102499	0.241238	0.405005	0.150165	0.0334877	0.343954	0.399976	0.343536	0.188023	0.322825	0.172837	0.167866	0.293771	0.31058	0.324216	0.250284	0.328543	0.137761	0.306356	0.278	0.234536	0.313923	0.168828	0.252095	0.260336	0.0269141	-0.0175051	-0.0468259	0.204245	0.176191	0.221127	0.00142912	0.018859	-0.00405441	-0.016087	0.597393	0.408064	0.623916	0.313709	0.34864	0.109305	0.224651	0.21207	0.455918
Q03169	TNFAIP2	-0.401906	-0.4872	-0.407207	-0.278426	-0.113445	0.0713126	-0.373598	-0.137786	-0.31946	-0.376663	-0.348572	-0.261502	-0.272219	-0.37911	-0.373856	-0.329782	-0.222392	-0.34064	-0.0809475	-0.308549	-0.33787	0.00847815	-0.151047	-0.236067	-0.212703	-0.349998	-0.324398	-0.117333	-0.426357	-0.345715	-0.314697	-0.0967616	-0.306978	-0.373019	-0.19391	-0.227166	-0.168648	-0.0327589	-0.359872	-0.164878	0.420155	-0.170685	-0.249253	-0.372644	-0.0932065	-0.409773	-0.225858	-0.164929
Q8IX05	CD302	0.636787	0.0536272	0.584963	-0.00442319	0.292635	-0.435573	0.626402	-0.314529	0.211055	0.641692	0.609955	0.458456	0.549585	0.712237	0.540568	0.521393	-0.515439	0.0710974	-0.214068	0.334419	0.287802	-0.344063	-0.143107	0.322215	0.24057	0.326483	0.371007	-0.11131	-0.220433	-0.208873	0.111568	-0.531955	0.0603357	0.752351	0.0407239	0.0408803	0.105559										0.737242	0.758537
Q5JVL4	EFHC1	0.259432	0.253899	1.33483	0.049204	-0.341803	-1.08765	0.778504	-0.861341	0.273116	0.841501	-0.0943467	1.20277	0.72063	0.699404	0.114804	-0.0850615	-0.377148	0.221542	0.137764	0.0981411	1.34225	0.086629	0.671244	0.596852	1.11941	-0.27909	0.091522	0.210619	0.0939364	1.23379	1.04004	-0.739848	1.4567	1.07534	0.112069	-0.213839	-0.311743	0.283359	-0.470381	-0.380011	-0.248752	-0.65577	-0.107024	-0.61028	1.78112	0.28256	0.102855	0.150573
P35354	PTGS2	-2.30761	-2.54851	-2.16185	-2.40526	-1.93956	-0.62966	-0.767536	-0.487973	-0.628673	-0.555389	-0.499768	-1.47717	-1.39694	-1.4346	-1.62037	-1.52909	-0.707466	-0.927488	-0.5158	-0.781453	-0.984233	-0.433101	-0.627901	-0.616098	-0.62829	-0.556729	-0.516791	-0.579408	-0.790904	-0.818839	-0.855265	-0.783791	-0.687722	-0.727084	-0.685763	-0.656782	-0.341037	0.293305	-0.761903	-0.665839	-0.58423	-1.11042	-0.943199	-1.13206	-1.25577	-1.22191	-0.594687	-0.595006
P25205	MCM3	-0.487587	-0.0993247	-0.552934	-0.321928	-0.418391	0.0627675	-0.266114	0.303441	-0.503324	-0.33479	-0.307375	-0.428902	-0.38532	-0.383004	-0.518743	-0.221206	-0.00455349	-0.283405	0	-0.477088	-0.540962	-0.158632	-0.396986	-0.436689	-0.52641	-0.248284	-0.393111	-0.324713	-0.484839	-0.168139	-0.612039	0.147677	-0.591741	-0.508213	-0.155614	-0.117624	-0.150706	-0.00135021	-0.372996	-0.10082	-0.115843	-0.366263	-0.207865	-0.154236	-0.621824	-0.498431	-0.545359	-0.468935
Q9BWH2	FUNDC2	0.221364	0.53131	0.549191	0.423112	0.437472	0.118802	0.311431	0.285004	0.35376	0.0365259	-0.0716742	0.223925	-0.00443679	0.225166	0.15724	-0.0463091	0.441689	0.204864	-0.368101	0.487133	0.0523645	0.17715	0.469565	0.27445	0.180321	0.304719	0.307471	0.369817	0.449908	0.265653	0.179719	0.159328	0.250456	0.189295	0.331924	0.111402	0.200109	-0.456567	0.627004	0.335349	0.320463	0.322535	0.134803	0.338468	0.336125	0.323366	0.167153	0.0711381
O60361	NME2P1	-0.500254	-0.935035	-1.52725	-0.276642	-1.50537	0.0266078	-0.567382	0.0307563	-0.252346	-0.5701	-0.289824	-0.404345	0.0161525	-0.426545	-0.421854	-0.186757	-0.158416	-0.336878	-0.147557	-0.0317089	-0.32879	0.0405239	0.0767944	-0.147711	-0.0789513	0.0911479	-0.175223	0.505362	-0.248111	0.0994403	-0.0396895	0.315579	-0.762232	-1.02702	-0.758765	-0.39751	-0.454512	-0.751433	-0.513327	-0.28751	-0.016202	-0.372147	-0.571601	-0.253315	-0.332521	-0.31547	-1.47439	-0.636636
P0DP25	CALM3	0.140444	0.0970725	0.258119	0.102281	-0.040765	0.0280718	0.249384	-0.0199192	0.187696	0.0949756	0.136076	0.173158	-0.0465184	0.0870231	0.10806	-0.127993	0.187331	0.230444	0.0955226	0.251539	0.36481	-0.0475419	0.160012	0.299113	0.293769	0.176878	0.268196	-0.152467	0.189885	0.314761	0.402294	0.0185972	0.319522	0.298537	0.0677175	0.112725	0.0473999	-0.0890664	0.201887	0.0119355	-0.234896	-0.0478627	0.28152	0.132802	0.27968	0.251481	-0.182789	0.177373
P27708	CAD	-0.406667	-0.250976	-0.481311	-0.24664	-0.343623	0.185916	-0.181701	0.0943453	-0.197898	-0.115477	-0.0973968	-0.250517	-0.214538	-0.290504	-0.178146	-0.112513	-0.0987782	-0.133938	-0.163499	-0.261243	-0.232517	-0.0982203	-0.144692	-0.128791	-0.160883	-0.115715	-0.0663757	0.0424958	-0.21701	-0.0420725	-0.201996	0.143773	-0.157021	-0.249416	-0.0193055	-0.179429	-0.112317	-0.194767	-0.28354	0.00149735	-0.0969226	-0.174107	-0.0042453	-0.0525737	-0.243657	-0.208555	-0.293821	-0.25079
O60669	SLC16A7	0.570499	0.355498	0.376245	0.0689866	0.0904153	0.51517	0.356576	0.295404	0.489656	0.177808	0.221781	0.25252	0.0762139	0.293849	0.201	0.109659	0.128937	0.596812	-0.705817	0.296009	0.447459	0.103875	0.280614	0.395929	0.283285	0.324207	0.335683	0.633748	0.542681	0.311308	0.428388	0.189943	0.00300249	-0.00596156	-0.0541074	0.331902	0.297185	0.476143	0.407747	0.230715	-0.0813426	-0.0510058	0.182898	-0.121105	0.0570874	0.212288	0.220413	0.233178
Q01831	XPC	0.358166	0.546555	0.443823	0.192645	0.0836579	0.118802	1.12091	0.00564104	0.373508	0.495957	0.188358	0.467354	0.0522037	0.832129	0.336428	0.295192	-0.115098	0.112958	-0.139652	-0.019547	0.0730635	-0.118078	0.0889805	0.268516	0.166443	0.380046	0.0954873	0.389068	0.346136	-0.0303432	0.242346	-0.220474	0.251719	0.43681	0.165657	0.01988	0.0891797	-0.0424554	0.0144705	0.091423	-0.368441	0.406279	-0.0979217	0.107734	0.0359434	0.216008	0.119519	-0.0450198
Q99766	DMAC2L	-0.118028	0.376124	0.357983	0.0117293	0.145961	-0.0892356	0.292719	-0.18359	0.058103	0.0197826	-0.151845	0.335053	0.30619	0.65547	0.283533	0.243197	0.160465	0.269218	0.0955226	0.494572	0.221363	0.00706858	0.0727093	0.124814	0.236953	0.210532	0.257618	0.0994429	0.22554	0.402832	0.485427	0.145075	0.250456	0.470476	0.161706	0.382137	0.292424	0.0293892	0.427347	0.22688	0.245845	0.378512	-0.0444824	0.0808678	0.516901	0.322216	0.242818	0.0394897
P08575	PTPRC	-0.455166	0.597216	0.378512	0.381905	0.0340475	0.556334	0.271214	0.45956	0.341557	0.272724	0.210726	0.238293	0.267458	0.391677	0.494765	0.302139	0.32314	0.60759	0.515575	0.0571004	0.049582	0.421048	0.102401	0.058951	0.0503317	0.17309	0.0375832	0.624754	0.356511	0.127198	0.0172953	0.281632	0.399171	0.371631	0.489425	0.434917	0.469485	0.133941	0.0764708	0.626797	0.284839	0.657038	-0.130034	0.135416	-0.177954	-0.161142	-0.0336177	-0.184295
Q8IUI4	SNX29P2	0.145332	0.711641	0.270376	0.496948	-0.0216951	1.57998	0.1859	1.61894	1.00141	0.33383	0.55468	0.498074	0.522085	1.30901	0.721141	0.480127						0.267044	0.474734	0.466059	0.211375	0.474387	0.0140341	0.567701	-0.0282162	0.788646	-0.536488	0.593576
P00390	GSR	0.070218	0.495098	0.256887	0.353381	-0.0334006	0.19637	0.313908	0.0140615	0.231639	0.268006	0.16818	0.500244	0.133874	0.520243	0.380752	-0.0244165	-0.0477604	0.335547	0.281286	-0.36321	-0.126448	0.192114	0.0284004	0.111615	0.15243	-0.0157673	0.0822271	0.252095	0.179534	-0.123842	-0.165762	-0.315822	0.457244	0.347286	0.430444	0.169766	0.354272	-0.188602	-0.135614	0.245955	0.181434	0.31401	-0.194867	-0.193055	0.0302523	-0.109019	0.0301429	-0.266183
P12318	FCGR2A												-0.529323	-0.265103	-0.57231	-0.582778	-0.422176	-0.334485	-0.17869	-0.202493	0.421743	-0.354358												-0.389221	-0.143764	-0.457957	-0.271351	-0.168648	-0.17635	0.069558	-0.313339	-0.285768						-0.328172	-0.119176
O14645	DNALI1	0.395569	0.327529	1.06969	0.0463556	-0.239964	-1.10359	0.770412	-0.701146	0.552605	0.91427	0.40645	1.13806	0.654625	0.681805	0.378512	-0.333367	-0.466458	0.620224	-0.150731	0.131245	1.60926	0.316817	0.573444	0.71415	1.14022	-0.128125	0.29258	0.713967	-0.196642	1.39904	0.91566	-0.824009	1.28602	1.0309	0.0886772	-0.105266	-0.149086	0.231426	-0.35057	-0.49565	-0.273324	-0.457155	0.566475	0.201759	1.40261	0.838054	0.357484	0.135032
P08183	ABCB1	0.128975	0.242711	0.672541	-0.212124	0.423625	-0.145883	1.36496	-0.0754143	0.569826	0.475638	0.495179	0.102089	0.242711	0.299934	0.385222	0.573045	-0.63743	-0.357691	-0.145973	0.0324879	0.136062	0.220366	0.186717	0.322215	0.4838	0.0462937	0.386193	0.332739	0.918316	0.32507	1.06728	0.169605	0.228819	0.0893863	0.139112	-0.111432	0.351985	0.659907	-0.0669757	-0.356803	-0.285768	-0.0183396	0.138659	0.167692	0.18425	0.078381	0.606947	0.630468
O96017	CHEK2	-0.611285	-0.0789052	-0.466996	-0.376305	-0.369353	-0.0377888	-0.377589	-0.0113487	-0.19628	-0.229286	-0.0671821	0.0167669	-0.23351	-0.0150282	-0.277092	-0.254798	-0.116741	-0.168624	-0.587111	-0.152667	-0.0648511	-0.315565	-0.0902441	-0.266764	-0.235973	-0.186954	-0.279202	-0.164891	-0.507657	-0.280006	-0.419394	-0.0967616	-0.125531	-0.188826	0.0535734	0.00285682	0.0346263	0.205911	-0.39769	0.00747125	0.0174698	-0.152003	-0.312773	-0.219527	-0.358417	-0.278362	-0.154775	-0.426041
Q9NPF4	OSGEP	-0.0309096	0.488798	0.210567	0.117288	-0.0690979	0.210622	0.159979	0.0622246	0.0849696	0.304177	0.137374	0.278032	0.253899	0.312027	0.367258	0.360987	0.221526	0.269218	-0.177998	0.0713846	0.365929	-0.0446156	0.26399	0.329074	0.29956	0.244622	0.246962	-0.328202	0	0.128507	-0.0116464	0.00431299	0.0385532	0.0453853	0.0464489	0.336439	0.203918	-0.00812026	0.0472119	0.318628	0.421249	0.312787	0.305729	0.302873	0.382649	0.332533	0.190393	0.02551
Q02218	OGDH	0.03378	0.262542	0.340649	0.146841	0.00430014	0.175385	0.430337	0.00845332	0.0540295	0.181576	0.249654	0.223925	0.0845935	0.192832	0.279936	0.259945	0.0952862	0.243066	0.100871	0.187408	0.0921182	0.231273	0.26399	0.226276	0.140863	0.297777	0.28218	0.146707	0.428213	0.128507	0.319897	0.0675068	0.239042	0.225364	0.241235	0.0738576	0.215282	-0.0327589	-0.041307	0.263534	0.151417	0.522902	-0.173993	-0.0466366	-0.0670449	-0.0813626	0.13347	-0.0259692
Q9HB40	SCPEP1	-0.250854	-0.381468	-0.0570547	-0.114864	-0.282982	-0.566433	-0.468303	-0.698851	-0.456083	-0.049204	-0.520088	-0.445509	-0.297404	-0.638261	-0.275328	-0.533207	-0.0259952	-0.335001	-0.758111	0.326104	-0.0217824	-0.144464	-0.229581	-0.194488	-0.184942	-0.139073	-0.160962	-0.43136	-0.2034	-0.161727	-0.0322567	-0.33931	-0.0181473	-0.0468596	-0.190539	-0.351177	-0.230691	0.155912	-0.405374	-0.24428	-0.0689986	-0.277074	-0.102466	-0.435256	0.420124	-0.0632153	-0.151695	-0.176194
P12314	FCGR1A	0.256423	-0.141052	-0.353555	-0.191804	-0.241661	-0.341833	-0.0484854	0.137375	-0.167457	-0.170459	0.0600919	-0.585729	-0.59014	-0.565657	-0.533432	-0.533207	-0.621022	-0.46446	-0.347923	0.413917	-0.845693	-0.00425783	-0.368935	-0.407892	-0.235973	-0.0143268	-0.181607	-0.59824	-0.49724	-0.365842	-0.511469	0.222392	-0.704767	-0.540298	-0.571747	-0.0568695	-0.123408	0.175164	0.744508	-0.397664	-0.359017	-0.679895	-0.554898	-0.630119	-0.846833	-0.39079	0.0583398	-0.286967
Q7Z6J4	FGD2	-0.0181018	0.70803	0.202913	0.227012	0.297316	0.351755	0.103836	0.455444	0.331495	0.140863	0.426762	0.185344	0.356651	0.310822	0.413944	0.436594	0.283847	0.271684	0.505528	0.136689	-0.02032	0.449347	0.399538	0.210266	0.205217	0.290802	0.237424	0.316073	0.187304	0.288076	0.0144271	0.313263	0.342223	0.144248	0.440262	0.395242	0.431011	0.689498	0.351865	0.316224	0.186591	0.148506	0.416803	0.461256	0.336125	0.290814	-0.0855603	0.0547125
Q9NRZ9	HELLS	-0.592176	-0.546352	-0.561599	-0.570316	-0.345446	-0.439614	-0.796629	0.066279	-0.64624	-0.365622	-0.137646	-0.798566	-0.520704	-0.842923	-0.729698	-0.32264	-0.373217	-0.652714	-0.55732	-0.753488	-0.848285	-0.914706	-1.06452	-1.28585	-1.37482	-0.944075	-1.04149	-0.209236	-0.983913	-0.645555	-0.922379	-0.132616	-0.101147	-0.376877	0.00147439	-0.0230606	-0.196823	-0.57823	-0.630016	-0.532014	-0.24354	-0.622657	-0.0739262	-0.0555514	-0.323385	-0.288867	-0.0293724	-0.213839
P05204	HMGN2	0.229059	1.52517	0.354533	1.23766	0.525869	0.639134	1.32868	0.351854	0.684059	-0.402759	-0.639493	0.583429	-1.72764	0.807568	0.129533	-1.41836	0.808221	0.290047	-0.163499	0.12578	-1.18587	-0.122699	-0.354195	0.0227425	0.0225867	-0.00714561	-0.154669	0.194904	-0.0569954	-0.24909	-0.0292943	-0.439236	0.52878	0.552879	0.258602	0.446505	1.01453	-0.0550189	0.885795	0.174744	-0.133408	0.240073	-0.808415	0.502332	0.237083	0.575824	-0.208156	0.30206
Q03252	LMNB2	-0.0814044	0.475053	0.481215	0.357983	0.482347	0.268742	0.94354	-0.193251	0.271947	0.186586	0.0682813	0.595655	0.108075	0.577468	0.171543	0.012761	0.100949	0.0865877	0.0616391	0.359081	0.413235	-0.211802	0.220342	0.314171	0.332701	0.319645	0.284498	-0.0904222	0.546714	0.129814	0.448715	-0.121609	0.227536	0.21515	0.107968	-0.055383	0.237747	-0.409201	0.380077	0.239625	-0.109509	0.394774	0.0112601	0.128873	0.153167	0.122651	0.0287863	0.0297182
Q8TC29	ENKUR	0.486968	0.099831	1.08434	-0.134122	-0.48514	-0.683752	0.62341	-0.522061	0.285909	0.854936	0.0141999	1.3758	1.01103	0.885706	0.284729	0.0490045	-0.347923	-0.00148808	-0.040642	-0.0225778	1.58832	-0.389751	0.821625	0.841136	1.48736	-0.357285	0.298326	-0.0380606	0.146699	1.35891	1.20635	-0.751921	1.09592	0.856236	-0.0103632	-0.103729	-0.304511					-0.891784	-0.267847	-0.569273	1.15186	-0.010104	-0.0855603	0.135032
Q9NVV4	MTPAP	-0.336846	-0.190748	-0.301827	-0.142222	-0.0556077	-0.0703147	-0.193964	-0.117716	-0.0813001	-0.168858	-0.155019	-0.214493	-0.204294	-0.314472	-0.145541	-0.273612	-0.0906867	-0.185439	-0.0465426	-0.160992	-0.107691	-0.0315199	-0.0451562	-0.0734729	-0.0925404	-0.121907	-0.0342496	-0.0210207	-0.0677446	-0.00286249	0.00144922	-0.00432593	-0.162057	-0.180374	-0.0510476	-0.0884462	-0.058103	-0.0564216	-0.0443032	-0.186878	-0.245275	-0.163863	-0.16446	-0.0933006	-0.116691	-0.159534	-0.459086	-0.168139
Q66GS9	CEP135	0.105758	0.2748	0.569174	-0.060121	0.0312407	-0.0671852	0.548621	-0.0888766	0.196346	0.256141	-0.164584	0.820654	0.289372	0.597368	0.101283	0.029602	-0.178856	0.0625775	0.140363	0.0585352	0.894636	-0.0185421	0.305196	0.27445	0.45191	0.05318	0.0701878	0.196119	0.0618907	0.50107	0.385743	-0.127889	0.526695	0.52937	0.0606628	0.0873787	-0.0280144	-0.484617	-0.091559	0.268517	0.0658487	-0.0122005	0.0154601	0.0562525	0.71703	0.0892386	0.141024	0.00142912
O43488	AKR7A2	0.167925	0.320451	0.206745	0.0175584	0.206929	0.0104059	0.220634	-0.0517872	0.290533	0.300716	-0.233374	0.236993	0.258844	0.228998	0.282335	-0.0171922	-0.103655	0.193203	0.270648	0.077059	0.358079	-0.169748	0.148413	0.301439	0.32022	0.0871274	0.11124	0.0248271	0.111739	0.234394	0.338363	-0.217123	0.482203	0.339079	0.0997323	-0.0332666	-0.076462	0.242876	0.121283	0.0428043	-0.0521962	0.0448542	0.180406	0.0876315	0.423384	0.208559	0.0192546	0.0226977
Q9BZW7	TSGA10	0.146957	0.261311	1.59328	-0.222392	0.103836	-0.989594	1.47085	-0.548684	0.748495	1.34115	-0.174212	1.37816	0.654625	0.842171	-0.110507	-0.0581225	-0.581935	-0.0576548	-0.0628948	0.0883411	1.67618	-0.111939	0.649467	0.733236	1.20953	0.116354	0.255257	0.30598	0.0233404	1.05746	0.875128	-0.680954	1.17526	1.11089	-0.0237976	-0.29046	-0.526302	-0.884627	-0.174477	-0.551642	-0.486599	-0.482393	-0.513968	-0.63234	1.524	0.0143126	0.0989817	-0.322286
Q6GPH4	XAF1	-0.525925	-0.406694	-0.448798	-0.380132	0.522875	-0.382097	-0.649442	0.27336	-0.164289	-0.933274	-0.961977	-0.608924	-0.752306	-0.7621	-0.447459	-0.870676	-0.359542	-0.233591	-0.0259952	-0.58945	-0.6981							-0.177422	-0.426357	-0.893902	-1.03671	-0.617728	-0.395138	-0.268996	-0.127947	-0.148988	0.189905	0.0490895	1.24241	-0.00901687	-0.0537156	0.0869268	-0.1724	-0.47856	-0.524381	-0.474251	-0.401258	-0.612388
P33991	MCM4	-0.814568	-0.493423	-0.875942	-0.285586	-0.443549	-0.0165053	-1.11856	0.478953	-0.63743	-0.400879	-0.43082	-0.785294	-0.644502	-0.878212	-0.861172	-0.568677	-0.131605	-0.460361	-0.00430014	-0.60754	-0.627376	-0.130435	-0.567147	-0.667509	-0.813414	-0.420751	-0.576526	-0.31776	-0.816576	-0.273078	-0.938962	0.0825421	-1.18921	-1.02702	-0.584963	-0.324074	-0.642306	-0.0480257	-0.480491	-0.307766	-0.276868	-0.588003	-0.204604	-0.162237	-0.678946	-0.554364	-0.615749	-0.584248
O95810	CAVIN2	1.0762	-0.0268277	1.1495	0.427497	0.995687	-0.700626	1.26355	-0.673839	0.0729415	0.565866	0.812036	0.449502	0.639538	0.305993	0.561456	0.815673	-0.493938	0.014797	0.255141	1.1596	0.323944	-0.0315199	-0.238013	0.638862	0.33044	0.17309	0.635313	-0.0480943	0.0363053	0.445456	0.959565	-0.602345	0.306214	0.774257	-0.0148274	-0.213839	0.22406	0.126543	1.00725	-0.480939	-0.301928	0.483256	0.00423285	0.0957064	-0.440989	0.361931	0.53901	0.944617
Q13797	ITGA9	1.53121	0.345073	0.661415	0.332489	0.43959	-0.0765942	0.899695	-0.159717	0.44887	0.442518	0.623912	0.344744	0.099831	0.139541	0.385222	0.322782	-0.539467	-0.429988	-0.668941	0.0163354	-0.361747	0.056965	0.143229	0.466059	0.282115	0.414681	0.505235	0.074557	0.440186	0.132425	0.418658	-0.233957	0.346957	0.669681	0.0306502	0.160841	0.237747					0.0255884	-0.0964102	0.122301	-0.369658	-0.146739	-0.148623	0.277498
P40222	TXLNA	-0.190078	-0.230042	-0.298202	-0.0207586	-0.107247	-0.0423907	-0.311202	0.0689756	-0.178597	-0.18818	-0.192034	-0.259665	-0.0587706	-0.256174	-0.242201	-0.296168	-0.100402	-0.205879	0.672874	-0.213707	-0.120169	0.40829	-0.265331	-0.305192	-0.287137	-0.265317	-0.223803	-0.270007	-0.416509	-0.156936	-0.272052	0.0633789	-0.175572	-0.137206	-0.119909	-0.0318042	-0.0611466	-0.0977053	0.139881	-0.0690416	-0.185757	-0.175822	0.045892	-0.0202183	-0.0854625	-0.026126	-0.222623	-0.29923
P49441	INPP1	-0.687456	-0.808093	-0.759218	-0.828113	-0.64655	-0.780381	-0.90766	-0.861341	-0.95826	-0.901034	-0.700797	-0.74106	-0.907075	-0.948601	-0.84276	-0.7556	-0.0842461	-0.438025	-0.491451	-0.63743	-0.677207	-0.331526	-0.73601	-0.818501	-0.747437	-0.828175	-0.851386	-0.647513	-0.743352	-0.693308	-0.67084	-0.39502	-0.549339	-0.586451	-0.398415	-0.496911	-0.341037	-0.443661	-0.614346	-0.276581	-0.0552367	-0.512405	-0.779021	-0.93002	-0.19119	-0.601599	-0.716801	-0.752298
Q6PL18	ATAD2	-0.336846	-0.284756	-0.516678	0.00294128	-0.45728	-0.0362581	-0.204559	0.33515	-0.197898	-0.129416	-0.0973968	-0.203859	-0.0238221	-0.147856	-0.221664	0.228686	-0.0619277	0.194503	0.244307	0.503027	-0.0305883	0.0141027	-0.128925	-0.224304	-0.227619	-0.0611526	-0.220513	0.0330088	-0.105219	-0.0435454	-0.188715	0.0716229	-0.308838	-0.404172	-0.0882006	-0.153752	-0.0339821	-0.300495	-0.0279003	-0.2372	-0.204199	0.0181094	-0.194867	-0.141525	-0.377202	-0.271401	-0.248707	-0.150574
P20810	CAST	0.316882	0.443911	0.0262581	0.430777	0.144663	0.0741498	0.232464	0.0252128	0.282431	0.252563	0.139966	0.514267	-0.00443679	0.442067	0	-0.154696	0.397504	0.348454	0.083416	0.226228	0.360326	0.095941	0.119663	0.331353	0.408621	0.042146	0.285655	0.104628	0.133353	0.370018	0.188652	0.00718117	0.459432	0.28273	0.279414	0.103439	0.245158	0.0581917	0.488747	0.325818	0.0447048	0.0211056	0.0770354	0.0672446	0.641583	0.319913	0.102855	-0.0420725
O15061	SYNM	1.58136	0.583485	0.23078	0.158759	0.799335	0.222179	0.181838	0.09699	-0.0488122	0.248975	0.15029	0.13597	0.284531	0.236631	0.0487153	0.507435	0.329184	0.297328	0.144254	0.127148	0.225067	0.423163	0.0835771	0.251768	0.048957	0.215451	0.180074	0.245069	0.413934	0.095431	0.264242	0.13855	0.0268001	0.0352611	0.423861	0.144118	0.170574	0.484848	0.190462	0.00747125	-0.00734198	-0.0400347	-0.0783951	0.230157	0.35332	0.121329	0.522719	0.417894
P14635	CCNB1	-0.716721	-0.940693	-0.928209	-0.736966	-0.815633	-0.439614	-1.21523	0.0916957	-0.888655	-0.520276	-0.450186	-0.630123	-0.175658	-0.526368	-0.305626	-0.282246	-0.415037	-0.462409	0.398845	-0.562733	-0.654343	-0.386042	-0.517034	-0.555888	-0.574331	-0.275634	-0.484863	-0.103815	0.211638	0.192466	0.11291	0.283999	-1.074	-0.913412	-0.856875	0	-0.604071	0.149842	-0.502985	-0.82128	-0.653961	-0.817642	-0.567407	-0.393214	-1.15184	-0.641431	-0.0293724	-0.0376629
O15143	ARPC1B	-0.141647	0.504497	0.0912681	0.274033	-0.0585947	0.422478	0.0778406	0.218552	0.0540295	-0.0551046	0.108545	0.274234	0.0421998	0.296286	0.47078	0.0789766	0.583952	0.704781	0.146841	0.0281005	-0.00288539	-0.0142419	0.00572499	0.0353793	-0.0374747	0.0682154	-0.0414884	0.113657	-0.0554663	-0.0347305	-0.239164	0.159328	0.379667	0.330824	0.628552	0.256107	0.316075	-0.389621	0.137239	0.668867	0.403641	0.410855	-0.120786	0.278251	0.134722	0.101356	-0.316056	-0.29046
Q8N4N3	KLHL36	0.0872512	0.719734	0.524842	0.110486	0.0521598	-0.535829	0.0349485	-0.286683	0.165212	-0.207765	-0.281128	-0.0247414	0.0621387	0.143607	0.14543	0.161514	0.327977	0.312976	0.386855	0.238939	0.388125	0.202004	0.298215	0.454605	0.47666	0.386604	0.445389	0.713119	0.717421	0.133729	0.563048	-0.121609	0.287866	0.195802	-0.025298	-0.0598472	-0.0903862					0.178337	0.350747	0.122301	0.0710131	0.0946369	0.653461	0.661534
Q8WWP7	GIMAP1	0.180678	0.713444	0.856152	0.302961	0.248607	0.109151	0.975179	0.00564104	0.585903	0.275078	0.327909	0.538747	0.881566	0.412044	0.76896	0.306752	-0.280108	0.649912	-0.0289127	0.314141	0.277138	0.159495	0.163857	0.266135	0.180321	0.323068	0.367732	0.300343	0.335686	0.0450439	0.333769	-0.25614	0.303781	0.375075	-0.110323	-0.0884462	0.198838	0.055597	0.552607	0.137095	-0.224591	0.491921	0.348529	-0.0421998	-0.233352	0.0824622	0.184314	0.0519567
P17275	JUNB	-0.702015	-0.739922	-0.841241	-0.741881	-0.559352	-0.269914	-0.723697	-0.1724	-0.55631	-0.271596	-0.223344	-0.441339	0.935064	-0.656997	-0.627104	0.826153	0.342392	-0.299789	0.457348	-0.18117	-0.275483	-0.345863	-0.246494	-0.348314	-0.4236	-0.158035	-0.393111	-0.667261	-0.103638	-0.414561	-0.25638	-0.0829704	-0.38529	-0.240603	-0.185498	-0.202277	-0.35778	-0.0847662	0.0173472	-0.347242	-0.310985	-0.538637	-0.249253	-0.0348354	-0.121434	-0.250717	-0.525294	-0.410754
Q9BU79	TMEM243	-0.155605	0.822673	0.61507	0.942945	1.01215	0.0952525	-0.103606	0.262799	0.155105	0.0762042	0.169449						0.377812	0.38194	0.38247	-0.118218	0.125531	0.0238932	0.376525	0.44095	0.408621	0.474387	0.286812	0.243895	-0.288853	0.0994403	-0.146375	0.328249	0.320725	0.213868	0.514426	0.462159	0.505932	0.0293892	0.0401571	0.375166	0.380201	0.181019	-0.0314263	0.528417	0.255493	0.0797427	-0.167159	0.129814
P67809	YBX1	-0.584063	-0.408653	-0.590124	-0.0740006	-0.401227	0.0118863	-0.504938	0.350747	-0.353323	-0.237649	-0.250248	-0.441339	-0.430378	-0.535007	-0.358828	-0.333367	-0.0794345	-0.0889509	-0.119299	-0.317827	-0.271998	-0.0563568	-0.236322	-0.284104	-0.36379	-0.204916	-0.25881	-0.0889418	-0.38544	-0.0494521	-0.419394	0.168324	-0.600829	-0.404172	-0.414054	-0.155343	-0.490986	0.0775052	0.258908	-0.161523	-0.136625	-0.331451	0.0890412	0.0876315	-0.11827	-0.0844095	-0.252	-0.297472
Q5T7V8	GORAB	-0.0606186	-0.247466	-0.196857	-0.0833284	0.0354488	-0.218667	-0.255059	-0.278091	-0.300212	-0.162475	-0.275935	-0.228795	-0.202594	-0.28139	-0.112081	-0.0745254	-0.324962	-0.290664	-0.294285	-0.410068	-0.356201	0.0892957	-0.107136	-0.232697	-0.189802	-0.111088	-0.212321	0.0451949	-0.288853	-0.233877	-0.217086	-0.0967616	-0.281182	-0.288846	-0.165506	-0.197351	-0.191811	0.368406	0.0429832	-0.0333411	-0.0431131	0.0151069	-0.0343175	0.0876315	0.378176	0.240565	0.096394	-0.144239
P08670	VIM	0.949663	0.302603	0.634166	0.255655	0.535805	-0.0924133	0.786552	-0.230896	0.058103	0.120067	0.152859	0.296875	0.125777	0.361739	0.186987	0.379716	-0.0290845	0.118449	-0.0976967	1.11134	0.251942	-0.0967041	0.0822231	0.212741	0.11219	0.584012	0.376449	0.157973	0.56074	0.199954	0.840729	0.122769	0.348138	0.504424	0.253661	0.00855355	0.417955	-0.103493	0.623233	-0.0120351	-0.259231	0.450291	-0.00992521	0.40388	-0.135758	0.189765	0.106717	0.548767
Q9BXL7	CARD11	-0.475031	0.684334	0.27525	0.263034	-0.00863892	0.443475	0.0259128	0.604146	0.333737	-0.0243922	0.161816	0.167709	0.304995	0.245486	0.299014	0.382996	0.276359	0.377367	0.463589	0.0339473	0.261592	0.626864	0.222802	0.221369	0.257332	0.191932	0.151157	0.508299	0.175633	0.202442	0.193732	0.16319	0.287866	0.0767495	0.289104	0.282209	0.301931	0.241735	0.486673	0.403758	0.259368	0.219352	0.180406	0.266377	0.167497	0.015736	-0.0753129	0.0226977
P02778	CXCL10	-0.696174	-1.24571	-1.34792	-1.03276	-0.682961	-0.851283	-1.17996	-0.198106	-0.994364	-0.688926	-0.192034	-1.50301	-0.935035	-1.48812	-1.16338	-0.779847	0.00453916	-0.369172	-0.328024	-0.12961	-0.217357	0.209377	-0.132064	-0.0599686	-0.0684699	0.121605	-0.145281	-0.230298	-0.541505	-0.405063	-0.356782	-0.0512947	-0.935347	-1.04226	-0.62991	-0.29923	-0.389947	-0.229156	-0.472397	-0.337745	-0.152817	-0.704432	-0.452735	-0.30553	-0.32886	-0.472254	-0.124273	-0.39751
Q5T0W9	FAM83B	-0.114129	-0.637594	-0.45888	0.0161033	-0.219763	0.0599078	-0.273531	-0.28324	-0.465798	-0.263034	-0.511925	-0.58343	-0.497587	-0.772278	-0.736966	-0.564458	0.12755	-0.916216	-0.24257	-0.418028	-0.647554	-0.354897	-0.310856	-0.390885	-0.393385	-0.461393	-0.482891	-0.689525	-0.775718	-0.836603	-0.786125	-0.542402	-0.312566	-0.404172	-0.236723	0.203684	-0.211965	0.259882	-0.832663	-0.776966	-0.560276	-0.428259	-0.341131	-0.46662	-0.49536	-0.364626	-0.484043	-0.616767
O95347	SMC2	-0.500254	-0.4872	-0.830729	-0.267753	-0.429948	0.158107	-0.804666	0.769104	-0.206017	-0.408413	-0.40792	-0.311997	-0.630719	-0.350236	-0.705732	-0.520894	-0.0430687	-0.376877	0.152003	-0.380604	-0.397371	-0.0667093	-0.282671	-0.464095	-0.485996	-0.326569	-0.383881	-0.106808	-0.505567	-0.0673185	-0.663932	0.251712	-0.640104	-0.586451	-0.178803	0.206165	-0.183496	0.115373	-0.0715533	-0.228397	-0.217762	-0.465519	0.130937	0.245964	-0.321564	-0.135635	-0.31778	-0.426041
O75427	LRCH4	-0.29873	0.223868	0.0967851	0.0219148	0.0185421	0.465252	0.298983	0.425246	0.491665	0.21383	0.178304	0.295626	-0.0103738	0.213609	-0.137504	-0.0850615	-0.120031	0.0851863	0.447936	-0.0877429	-0.048363	0.150585	0.00857898	0.0740006	0.136986	0.129446	0.0888724	0.192471	0.170415	0.203684	0.279852	0.25292	0.172594	0.181447	0.186547	0.196215	0.153608	0.464453	0.236863	0.113748	0.0347305	0.273123	0.473875	0.305196	0.157089	0.291989	-0.0680375	0.231961
Q8NHV4	NEDD1	-0.270248	-0.144312	-0.229279	-0.148735	0.0631938	-0.142585	-0.115221	-0.0314263	-0.0270736	-0.283669	-0.25876	-0.174147	0.036452	-0.161168	-0.218269	-0.188379	-0.20482	-0.394364	-0.239188	-0.336563	-0.293034	-0.24837	-0.36339	-0.308736	-0.297592	-0.289507	-0.228753	-0.215684	-0.355027	-0.336659	-0.340167	-0.361336	-0.27208	-0.265416	-0.221164	-0.150574	-0.168648	0.00673214	-0.222877	-0.254967	-0.269788	-0.399931	-0.21769	-0.168671	-0.282085	-0.317261	-0.0307861	-0.365842
Q96BY6	DOCK10	-0.250854	0.467597	0.158759	0.126757	0.0114387	0.389829	0.0763826	0.349638	0.450937	0.117446	0.280528	0.265332	0.19449	0.265524	0.23854	0.21893	0.173961	0.37278	0.213779	0.0953479	0.275948	-0.00567991	0.0767944	0.0409603	0.116134	0.137244	0.0742121	0.342647	0.344979	0.103439	0.119598	0.170885	0.369234	0.206153	0.242482	0.219735	0.278045	0.224512	0.291356	0.262285	-0.0206524	0.0983203	0.400838	0.313298	0.261578	0.256306	0.0096594	0.0994403
Q7Z7A4	PXK	-0.0382797	0.420932	-0.0297473	0.158759	0.121098	0.592403	0.00919894	0.467757	0.133391	-0.00142348	0.204547	0.304343	0.434107	0.642121	0.428094	0.511437	0.541894	0.255579	0.889999	0.0513469	0.0523645	0.309974	0.307515	0.225051	0.0909737	0.196916	0.0822271	0.380544	-0.137209	0.110078	-0.141569	0.0987676	0.500377	0.232977	0.65596	0.559478	0.505932	0.00673214	0.0514282	0.632606	0.687197	0.261768	0.362884	0.411448	0.39488	0.30369	-0.0111191	0.248905
B0I1T2	MYO1G	-0.121938	0.63859	0.348764	0.23579	0.0507746	0.271217	0.344514	0.205131	0.209835	0.340588	0.193358	0.206757	0.369281	0.35123	0.263034	0.457488	0.247289	0.264273	0.172467	0.209534	0.0744329	0.444148	0.402796	0.2275	0.331571	0.420018	0.241008	0.247415	0.450984	0.212349	0.300013	0.245652	0.116864	0.0323554	0.178749	0.0367046	0.197565	0.0762257	0.27342	0.319829	0.195571	0.387827	0.164104	0.196762	0.00870845	0.0824622	0.0570095	0.154432
Q9Y3F4	STRAP	-0.274593	-0.157428	-0.314586	-0.212124	-0.391779	0.0339126	-0.367633	0.0349	-0.193048	-0.264743	-0.16939	-0.302512	-0.0556978	-0.265129	-0.0886474	-0.170637	0.0447615	-0.0074558	-0.202493	-0.14274	-0.0968615	-0.0786325	-0.0231299	0.00999397	-0.0610294	-0.0478285	-0.0155969	-0.0480943	-0.223864	-0.126961	-0.175555	0.146377	-0.105991	-0.209314	-0.137651	0.0860323	-0.131384	-0.229156	-0.167927	-0.089618	-0.112673	-0.201786	-0.0843752	-0.0795968	-0.140564	-0.0966618	-0.50944	-0.513144
P78347	GTF2I	-0.43557	-0.177327	-0.183421	-0.258918	-0.279493	-0.177591	-0.179957	-0.150277	-0.340755	-0.132532	-0.319789	-0.113179	0.0161525	-0.0767572	-0.168287	0.0282061	-0.189185	-0.152003	-0.234129	-0.332797	-0.24955	-0.135096	-0.184881	-0.139798	-0.22097	-0.151686	-0.252076	-0.285185	-0.132365	-0.218822	-0.19534	-0.203795	-0.137053	-0.0779199	-0.0741559	-0.122285	-0.106017	-0.200959	-0.367357	-0.154836	-0.0355873	-0.100621	-0.207865	-0.135211	-0.202872	-0.242185	-0.390329	-0.202277
P10809	HSPD1	-0.518175	-0.212826	-0.382049	-0.232734	-0.162408	-0.165828	-0.411965	-0.0314263	-0.308929	-0.145064	-0.392853	-0.196813	-0.236986	-0.294165	-0.199741	-0.164239	-0.296765	-0.177007	-0.0539524	-0.304855	-0.222392	-0.119617	-0.183252	-0.178186	-0.266453	-0.180477	-0.178411	0.0275595	-0.241142	-0.0960674	-0.208683	-0.0305575	-0.234465	-0.155312	-0.163853	-0.0673185	0.00145948	-0.0231271	-0.145232	-0.116976	-0.104776	-0.158768	-0.081382	-0.10405	-0.176308	-0.21355	-0.216175	-0.150574
Q92614	MYO18A	-0.0568714	0.320451	0.11593	0.26671	0.193183	0.479233	0.143364	0.206357	0.107419	0.133099	0.211958	0.183995	0.141927	0.199357	0.222392	0.183	0.400951	0.169594	0.275386	0.214691	0.156895	0.139049	0.216645	0.296782	0.228477	0.282621	0.220578	0.165435	0.171721	0.110078	0.155189	0.145075	0.142958	0.150962	0.177445	0.263273	0.211504	0.0851588	0.210711	0.150654	0.107229	0.246488	0.0930211	0.254404	0.090286	0.156599	0.0463228	0.140231
Q96BX8	MOB3A	-0.312068	0.928096	0.253187	0.363715	-0.0158777	0.592403	0.11666	0.434685	0.124354	0.284453	0.348229	0.320394	0.548575	0.424351	0.439959	0.620135	0.704165	0.545765	0.0142419	0.0484615	0.293693	0.0542378	0.641215	0.301439	0.305329	0.486648	0.277534	0.177787	0.475519	0.536004	0.35206	0.55881	0.459432	0.43351	0.601585	0.675926	0.456774	-0.156659	0.283014	0.646072	0.427797	0.113841	0.443025	0.491152	0.223432	0.307182	-0.386704	0.0170567
P23193	TCEA1	-0.54155	0.365848	0.111849	0.224494	0.310109	0.332926	0.125146	0.326161	0.112651	0.184083	-0.0244652	0.0452766	0.232692	0.0310587	0.167656	0.167866	0.0995357	0.184068	-0.055439	-0.187959	0.0327737	-0.0652259	0.0930198	0.182762	-0.00713148	0.147577	0.0403286	0.0397915	-0.20679	-0.153752	-0.187063	-0.16615	0.073249	0.195802	0.117518	0.173574	0.101481	-0.449178	0.0245141	0.177396	0.0318681	0.0840643	0.27219	0.460214	0.204606	0.216008	-0.250353	-0.293962
P32519	ELF1	-0.276771	0.336912	0.0689866	0.133483	0.216845	0.234913	0.0908968	0.267502	0.229233	0.287954	0.146427	0.0746903	0.319268	0.251778	0.171543	0.10039	0.00604904	0.106065	0.395585	-0.00898878	-0.00433025	0.0879629	0.190492	0.488698	0.134396	0.392046	0.518095	0.32165	0.17433	0.110078	0.0442623	0.0355537	-0.190929	-0.0561077	-0.254211	-0.0274257	-0.0369752	0.564576	0.482515	-0.053411	-0.10793	-0.00761318	0.351854	0.258006	0.0848057	0.185977	0.3258	0.186196
Q5R372	RABGAP1L	-0.0272386	0.483527	-0.0327561	0.0995357	-0.0173299	0.611082	-0.201019	0.416803	0.270778	0.142152	0.21319	0.137364	0.120353	0.207148	0.32484	0.1704	0.385953	0.396702	0.617978	-0.061011	0.0785334	0.216713	0.2326	0.180235	0.232116	0.174353	0.199855	0.404916	0.0897967	0.363364	0.0172953	0.283999	0.034157	-0.0346203	0.204581	0.371124	0.106915	-0.00947809	-0.016087	0.231991	0.116716	0.275634	0.137375	0.378732	0.146607	0.219719	-0.190669	-0.111432
P17301	ITGA2	0.199599	-0.4872	-0.250137	-0.612457	-0.475128	-0.599959	-0.12861	-0.813373	-0.581438	-0.336586	-0.193665	-0.300622	-0.330444	-0.452906	-0.449448	-0.458898	-0.419084	-0.342525	-0.551015	-0.336563	-0.115477	-0.404682	-0.339604	-0.31407	-0.191426	-0.546282	-0.432536	-0.358204	-0.391215	-0.235559	-0.208683	-0.517456	-0.118988	-0.0654154	-0.341234	-0.49893	-0.405335	-0.254691	-0.253757	-0.433634	-0.282202	-0.235359	-0.454671	-0.531471	-0.186212	-0.287111	-0.165605	-0.464983
O94808	GFPT2	0.0355362	-0.635299	-0.610208	-0.583491	-0.211429	-0.167503	-0.562831	-0.229238	-0.742151	-0.512136	-0.52624	-0.167244	-0.102492	-0.144547	-0.160122	0.0337817	-0.116741	-0.380744	-0.0643906	-0.0547925	-0.24955	0.062404	-0.16706	-0.31407	-0.184942	-0.0215439	-0.209057	-0.178996	-0.253361	-0.0748286	-0.400132	-0.205454	-0.222142	-0.281596	-0.252452	-0.0259692	0.0905518	0.242876	0.167337	-0.0816693	0.0102164	-0.304944	-0.382899	-0.286164	-0.681278	-0.452437
Q9H5Q4	TFB2M	-0.584063	-0.448399	-0.334867	-0.464963	-0.517653	-0.236134	-0.32655	-0.0650298	-0.257399	-0.0433274	-0.00285682	-0.67348	-0.612543	-0.704932	-0.62261	-0.441387	-0.155037	0.0497026	-0.551015	-0.13452	-0.132755	0.00565763	-0.253315	-0.234381	-0.299341	-0.234801	-0.194459	0.074557	-0.26039	-0.14582	-0.122502	0.0920291	-0.270266	-0.252956	-0.153971	-0.198991	-0.115477	0.813703	-0.111846	-0.224891	-0.226303	-0.260607	-0.0503233	-0.0245879	0.0401971	0.0143126	0.209678	-0.00286249
P54760	EPHB4	0.44133	-0.369972	-0.193487	-0.212124	0.169127	-0.357039	0.0661351	-0.332209	-0.177001	-0.351031	-0.185528	-0.464423	-0.332302	-0.436627	-0.475551	-0.30318	-0.326862	-0.485129	-0.055439	-0.376721	-0.403077	0.163296	-0.82721	-0.649418	-0.597825	-0.718551	-0.660969	-0.0698329	0.104918	0.0283168	0.111568	-0.0246869	-0.333243	-0.171972	-0.261265	-0.192441	-0.234122	0.152273	-0.446402	-0.536353	-0.359017	-0.543056	-0.348309	-0.484567	-0.571198	-0.438724	-0.316056	-0.210526
Q96HS1	PGAM5	-0.650279	-0.481004	-0.552934	-0.565951	-0.49118	-0.175905	-0.173004	-0.156563	-0.331844	-0.460321	-0.346756	-0.293088	-0.450415	-0.438652	-0.329233	-0.377088	-0.11182	-0.251185	-0.232446	-0.176099	-0.285988	-0.308527	-0.234634	-0.197771	-0.385929	-0.16601	-0.242034	-0.186893	-0.111561	-0.164929	-0.244307	0.0313332	-0.333243	-0.265416	-0.268355	-0.293962	-0.315372	0.101604	-0.229682	-0.168241	-0.117431	-0.266075	0.0335201	0.00286533	-0.0916543	-0.112125	-0.513387	-0.302753
P98171	ARHGAP4	-0.332309	0.429729	0.053466	0.0291463	0.0270202	0.435775	-0.0232573	0.340739	0.255486	0.229691	0.27228	0.278032	0.188023	0.23282	0.278736	0.313644	0.156391	0.484364	0.324216	0.0178113	0.274757	0.00847815	0.126248	0.220139	0.245379	0.17309	0.116453	0.389068	0.245526	0.265653	0.0665868	0.306294	0.312278	0.150962	0.247462	0.386518	0.357694	0.141302	0.223223	0.287053	0.135505	0.058043	0.471838	0.469565	0.151858	0.185977	-0.154775	0.0738576
Q9H3R5	CENPH	-0.194188	-0.434363	-0.436792	-0.336725	-0.314768	-0.199696	-0.851076	0.0676279	-0.473618	-0.412195	-0.394727	-0.94436	-0.713046	-0.886479	-0.811733	-0.498589	-0.201331	-0.382682	-0.591418	1.01634	-0.277228	-0.690026	-0.105592	-0.00718117	-0.123205	0.397467	0.103385	-0.638822	-0.526598	-0.252492	-0.523924	-0.0632798						0.205911	-0.391954	-0.411546	-0.210965	-0.440573	-0.309267	-0.282671	-0.468925	-0.338929
Q05707	COL14A1	3.19999	0.0915396	0.800609	-0.220676	0.38127	-0.615876	1.39744	-0.926989	-0.0502732	-0.239328	-0.493727	0.286856	1.77644	-0.502874	-0.140713	0.89746	-0.794155	-0.483049	0.0339473	0.418394	-0.155049	-0.642794	0.126248	0.045132	0.328175	0.440122	0.314293	-0.0524159	0.273779	-0.382521	0.496775	-0.924273	-0.423075	0.153638	-0.322666	-0.362162	-0.183496	-0.23391	0.126621	-1.15985	-0.843318	0.164854	-0.932372	-0.207886	-1.47701	-0.372053	0.122065	0.349964
P08294	SOD3	2.11534	0.395338	1.09472	0.0703893	0.371316	-0.362783	1.03945	-0.36459	-0.00565763	0.242977	0.397811	0.104943	0.626206	0.102423	0.0444824	1.37423	-0.421112	-0.216209	-0.269921	0.323719	-0.282478	0.221582	0.0423937	0.0726389	-0.0595459	0.444319	0.749602	0.023459	0.475519	-0.00860457	1.01443	-0.507187	-0.00150359	0.47155	-0.0178113	-0.156936	-0.0414766	0.46836	0.0598242	-0.178377	-0.301928	1.12014	-0.224278	-0.130494	-0.644402	-0.254144	0.435316	0.744097
Q9P2T1	GMPR2	0.204291	0.373847	0.356834	0.301767	-0.0933965	0.114674	0.028931	-0.0256613	0.224408	0.24057	0.225447	0.385218	0.300206	0.398498	0.521406	-0.164239	0.0981206	0.394441	0.509555	-0.040898	0.195165	0.3008	0.0889805	0.149566	0.334959	-0.0302523	0.0728719	0.519018	0.217974	0.391977	0.295295	-0.0115648	0.542258	0.48861	0.264754	0.174842	0.116376	0.370496	-0.023459	0.217891	0.112658	0.0711123	0.13609	0.0437856	0.407008	0.170724	0.0314982	-0.255903
O00182	LGALS9	-0.401906	-0.495503	-0.450809	-0.495769	-0.327321	-0.315601	-0.459816	-0.261058	-0.362368	-0.259624	0.0113711	0.138757	-0.375709	-0.212212	-0.461437	-0.474643	-0.400962	-0.267205	-0.567889	-0.18117	-0.555715	-0.473852	-0.389452	-0.372222	-0.271596	-0.178863	-0.331479	-0.307394	-0.509749	-0.52133	-0.566235	-0.462855	-0.301411	-0.423989	-0.271913	-0.218822	0.115028	0.342031	0.305547	-0.10082	-0.104776	-0.387958	-0.326882	-0.201275	-0.456886	-0.388905	-0.136396	-0.264465
P24310	COX7A1	1.28328	0.373847	0.44274	0.0647703	0.535805	0.0192659	0.833915	-0.122323	0.0942559	-0.241008	0.15029	0.058587	0.358956	0.436554	0.363865	0.226253	0.128937	0.054007	-0.473454	0.276413	0.526629	-0.0373255	0.427532	0.471235	0.627027	0.471306	0.516124	0.612977	0.820947	1.17737	0.95658	0.0716229	0.438515	0.21515	0.291517	-0.164929	0.174461	-0.141693	0.539659	-0.139903	-0.219466	0.522902	-0.793643	0.404964	1.00073	0.530736	0.3379	1.32621
P22102	GART	-0.261596	-0.0449941	-0.372488	-0.134122	-0.194903	0.200271	-0.301691	0.261621	0.00422871	-0.257921	-0.106586	-0.221626	-0.231775	-0.161168	-0.194728	-0.165836	-0.0778341	-0.155312	-0.0187272	-0.332797	-0.341517	-0.0637439	-0.201275	-0.199415	-0.230954	-0.244901	-0.194459	0.012467	-0.290651	-0.171356	-0.259848	0.0439577	-0.0151069	-0.214482	0.00735695	0.188708	0.113679	0.0568949	-0.12606	0.149304	-0.016202	-0.174107	0.00845332	-0.0917715	-0.192853	-0.21355	-0.24378	-0.177811
P16050	ALOX15	0.861327	0.0378911	1.28555	-0.405256	-0.345446	-1.01349	1.04094	-0.640416	0.19388	0.679494	1.12892	0.452866	1.40038	-0.194996	0.59561	-0.973191	-0.72239	0.91263	-0.252766	0.45916	1.69589	0.507327	-0.221198	0.548694	0.539679	-0.368284	0.864047	0.647136	2.91987	0.682177	1.07418	0.104136	1.73245	0.534513	-0.110323	-0.447329	-0.476692	-0.486507	-0.227978	-1.28934	-1.27864	-0.788496	1.16851	-0.0963637	1.91993	0.45301	1.16221	-0.0945399
Q96NG3	ODAD4	-0.0438321	-0.040431	0.679911	0.0563004	-0.189982	-0.770167	0.647175	-0.820841	0.462252	0.671477	-0.0361234	0.831894	0.717939	0.5192	0.258169	0.108339	-0.714909	0.31058	-0.0187272	-0.00898878	1.77971	0.216713	0.721684	0.713276	1.27096	-0.175639	0.254075	0.677898	0.0828706	1.01423	1.07418	-0.749498	1.60338	0.969183	0.400583	-0.131653	-0.0810885	-0.224418	-0.271202	-0.181771	-0.0767012	-0.620321	0.210026	-0.573535	1.35901	0.45511	0.252148	0.240458
P22694	PRKACB	0.251898	0.595262	0.402098	0.689071	0.40206	0.749739	0.621411	0.628114	0.303173	-0.0536272	-0.187151	0.174517	0.0845935	0.340643	0.290698	0.166598	0.200579	0.38536	0.210072	-0.0225778	-0.343345	0.41149	0.406046	0.238471	0.246579	0.274394	0.24815	0.418511	0.383819	0.236823	0.226323	0.0866156	0.436295	0.404589	0.244974	0.29625	0.287647	-0.633686	0.254038	0.601348	0.225945	0.214125	-0.397715	-0.0304347	0.0751647	0.187241	-0.260268	-0.414561
Q96C74	ROPN1L	0.166323	0.160542	0.674387	0.216914	-0.365649	-0.971928	1.18184	-0.565315	0.863132	1.24957	0.75568	0.957999	0.854872	0.610157	0.419403	-0.0640656	-0.443607	0.604658	0.0547658	0.114788	1.61774	0.596256	0.574407	0.860202	1.25555	-0.256775	0.412921	0.350306	-0.15675	1.18368	0.807148	-0.687896	1.33509	1.18276	0.221127	0.0212895	-0.171934	-0.00270168	-0.519568	-0.635268	-0.262742	-0.744579	1.11406	-0.27571	1.62422	0.87303	0.663985	0.186196
Q9Y2S6	TMA7	0.0125375	1.51487	0.740201	1.362	1.00859	1.46633	1.39685	1.23725	0.926891	0.57926	0.427824	1.19676	0.251421	1.27235	0.202267	0.0990609	0.708809	0.775127	-0.908502	0.00447348	0.367047	-0.335097	0.875772	0.397017	0.191578	0.442222	0.154962	-0.546525	0.7966	0.270403	0.115589	0.20251	1.04002	0.476903	0.972448	0.615614	0.926614	-1.0762	-0.276477	0.97659	0.193011	0.917984	0.684592	0.304035	0.238318	0.172001	-0.185936	0.415752
Q9H008	LHPP	0.401028	0.610817	0.271596	0.316027	0.317039	0.358752	0.801631	-0.0828778	0.50764	-0.173665	-0.101984	0.755852	0.467597	0.844671	0.999271	0.0365615	-0.227706	0.392176	0.455262	-0.0672564	-0.0305883	0.103875	0.171518	0.528971	0.617784	0.359081	0.357862	0.428883	-0.0816838	0.141527	0.0831064	-0.263034	1.01718	0.766409	0.738735	0.396329	0.456774	-0.629504	-0.241669	0.679195	0.37117	0.422233	-0.943199	0.0727093	-0.151841	-0.419359	0.0925035	-0.315152
Q9BXN2	CLEC7A						-0.164155	-0.478981	-0.103983	-0.0590702	-0.146638	0.218105	-0.219839	0.405407	-0.247274	-0.20477	-0.0114387	-0.035283	-0.18206	-0.100763	0.0266351	-0.0468734	0.00847815	-0.211202	-0.189578	-0.181711	-0.0821268	-0.106807	-0.359989	-0.135593	0.0128114	-0.249469	-0.0188401	-0.211662	-0.307131	-0.0850677	-0.0733235	-0.115477	0.593485	-0.118146	-0.178377	-0.165903
O75787	ATP6AP2	-0.259441	-0.323036	-0.276642	-0.170109	-0.453344	0	-0.235008	-0.198106	-0.288096	-0.268166	-0.213383	-0.170692	-0.0695774	-0.329423	-0.173208	0.00568551	0.0432916	-0.0937045	-0.326228	-0.0240957	-0.187507	-0.241652	-0.222871	-0.179808	-0.194679	-0.121907	-0.240367	-0.649694	-0.220433	-0.120729	-0.242591	0	-0.155347	-0.0285394	0.0592477	-0.0975965	-0.104446	0.24743	-0.079215	-0.0180905	0.193011	-0.0604765	-0.137786	0.0534914	-0.0368619	-0.0115532	-0.316056	-0.233877
Q9Y2I8	WDR37	0.20741	0.480355	0.295783	0.271596	0.101162	0.148717	-0.00462156	0.0689756	0.224408	0.035138	0.174516	0.218664	0.29058	0.234091	0.327165	0.259945	-0.0198364	0.174874	0.620773	-0.126346	0.288982	-0.0667093	0.120982	0.187802	0.19531	0.230111	0.194935	-0.283491	0.349603	0.289247	0.35206	0.100111	0.405992	0.30938	0.301127	0.276318	0.149665	-0.0327589	0.113238	0.313815	0.0811596	0.236211	0.630855	0.492172	0.383765	0.251481	0.0396032	0.0981051
Q9BPW9	DHRS9	0.286232	0.132528	0.604459	-0.24141	-0.113445	0.0118863	0.250677	-0.393996	-0.018469	0.699783	0.816094	0.563856	0.797406	0.677137	0.97427	0.167866	0.26	0.701126	0.207595	0.614527	0.623361	0.715837	0.402796	0.795642	0.199033	0.0490522	0.696638	0.419552	0.311004	1.10344	0.783757	0.172163	1.13955	0.622158	0.552139	0.279856	0.0417367	-0.194767	0.204413	0.127527	0.460097	-0.10225	0.579772	0.299381	1.45559	0.948012	0.719694	-0.0763353
P19878	NCF2	-0.57868	-0.601298	-0.590124	-0.436792	-0.5115	-0.669445	-0.620779	-0.304024	-0.552165	-0.882554	-0.700797	-0.64683	-0.708213	-0.673594	-0.68919	-0.558154	-0.336397	-0.32007	0.0520073	-0.254101	-0.380386	-0.36764	-0.460687	-0.532904	-0.561676	-0.310568	-0.400538	-0.276733	-0.0973314	-0.406958	-0.417456	0.0271004	-0.417043	-0.551154	-0.259498	-0.223823	-0.201853	-0.275777	-0.0993279	-0.389792	-0.331111	-0.556393	-0.487973	-0.270511	-0.466912	-0.240485	-0.176517	-0.429889
Q15027	ACAP1	-0.123896	0.93892	0.475932	0.572147	0.125052	0.613034	0.33357	0.511036	0.509624	0.33044	0.327909	0.324073	0.467597	0.455212	0.538563	0.435542	0.42711	0.365871	0.677356	-0.0362961	0.0467942	0.60932	0.0849299	0.0915864	0.0707958	0.148863	0.160019	0.82415	0.423834	0.123265	0.0596475	0.0893249	0.326729	0.231711	0.372371	0.404994	0.409185	0.280029	-0.00729004	0.388961	-0.0044007	0.296805	0.250973	0.350891	0.372564	0.259915	0.13851	0.0339141
P05114	HMGN1	-0.300945	1.10533	0.669767	0.330149	1.1774	0.932815	1.19601	0.552091	0.845171	0.247778	0.0992502	1.6751	-0.00740225	1.7743	-0.181447	-0.183519	0.343587	0.360089	-0.544738	0.0784741	-0.38791	-0.260203	0.284151	0.00714561	0.0869606	0.211763	0.128114	0.0207188	0.823442	-0.329454	-0.17065	-0.197177	0.515174	0.38536	0.483107	0.34547	0.913495	0.271109	0.875526	0.703318	0.0853073	0.540758	0.481991	0.454992	0.451336	0.255102	0.832841	0.922911
E5RIL1	UPK3BL2	-0.240191	-0.0343693	0.548185	1.13616	0.849591	0.429142	-0.485427	-0.100949	-0.459961	0.754782	-0.402251	0.747658	-0.332302	0.112138	0.815244	0.776301	1.05209	0.35777	0.602036	1.03686	0.633616	0.15441	0.475766	0.707147	0.459173	0.503841	0.126823	0.81785	-0.0432916	0.108752	0.35886	0.116142	-0.140362	0.186684	1.10797	0.336439	0.143068	0.456607	0.330049	1.28889	1.48804	1.40341	0.195292	-0.268782	1.42501	0.595948	0.168386	-0.160128
Q13153	PAK1	-0.185979	-0.160725	-0.395541	-0.105331	-0.213092	-0.503744	-0.383596	-0.305769	-0.150122	-0.385929	-0.365018	-0.0999738	0.0762139	-0.224387	-0.001458	-0.131109	-0.215338	-0.145408	0.0353446	-0.241687	-0.0115764	-0.0593071	-0.267055	-0.147711	-0.00856201	-0.249978	-0.106807	0.00970582	-0.507657	-0.353002	-0.349374	-0.494961	-0.0867116	-0.254729	-0.255971	-0.225494	-0.27241	-0.0231271	-0.0715533	-0.123489	-0.283984	-0.290013	0.112757	-0.256738	0.190642	0.0878858	-0.0564728	-0.240618
Q02952	AKAP12	2.23174	0.117634	0.864262	0.357983	0.873294	-0.53151	1.10025	-0.565315	0.335976	0.172768	-0.0302826	-0.0309936	0.231435	0.107983	0.15724	0.237169	-0.602496	-0.177007	0.0464744	0.561879	0.128171	-0.122699	-0.18978	0.216445	0.165175	0.0559254	0.4822	0.0837755	0.29551	0.0615793	0.635772	-0.330231	0.0832134	0.389907	-0.275479	-0.227166	0.0905518	0.348405	0.465764	-0.728998	-0.741856	0.301742	-0.0843752	-0.0826309	-0.750617	-0.119919	0.505267	0.697247
Q9Y3Z3	SAMHD1	0.0425395	0.105332	0.182303	0.298179	0.189412	-0.353223	0.147536	-0.128488	0.298589	-0.124755	-0.015783	0.315474	0.23771	0.154393	0.393011	0.134523	-0.256382	0.486489	0.110183	0.00893312	0.243445	0.542781	-0.0216733	0.249359	0.376102	0.181913	0.197397	0.686568	0.165178	0.206165	0.188652	-0.0173821	0.542258	0.416895	0.124301	-0.0143696	0.343954	-0.0466311	0.244249	0.064456	0.00146392	0.268088	0.0743538	0.163857	0.312874	0.299021	0.0530112	0.0887239
P50591	TNFSF10	-0.0643757	-0.630719	-0.336725	-0.544321	-0.0334006	-0.360866	-0.186944	0.104895	-0.156402	-0.123205	-0.115834	-0.606588	-0.26333	-0.649943	-0.52502	-0.26503						0.0718732	-0.444984	-0.450327	-0.378512	-0.349998	-0.434441	-0.174279	-0.600487	-0.340275	-0.684757	-0.218797	-0.775034	-0.542463	-0.650602	-0.539919	-0.286589	-0.0691078	0.0500242	-0.0674709	0.0361597	-0.337195	-0.509938	-0.368935	-0.262743	-0.149927	0	-0.474885
P00533	EGFR	0.158285	-0.503855	-0.27486	-0.642017	-0.37679	-0.443666	-0.169541	-0.673839	-0.519421	-0.367456	-0.379796	-0.538201	-0.508048	-0.51778	-0.435585	-0.486567	-0.143274	-0.338758	-0.0318361	-0.254101	-0.197388	-0.497666	-0.406459	-0.308736	-0.324064	-0.469266	-0.385722	-0.486819	-0.336339	-0.433746	-0.198665	-0.5031	-0.0740006	-0.158629	-0.160551	-0.44928	-0.399545	-0.436337	-0.502985	-0.419539	-0.180768	-0.393932	-0.546619	-0.639024	-0.257513	-0.533394	-0.328172	-0.472899
P49427	CDC34	0.070218	-0.0103738	-0.351675	-0.344181	-0.37679	-0.0332016	-0.447179	-0.0213526	-0.342543	-0.500013	-0.251947	-0.346669	-0.204294	-0.44271	-0.214883	0.0963991	-0.245562	-0.19392	0.104869	-0.361291	-0.298341	0.0042453	0.0740723	-0.117867	0.00142208	0.0379864	-0.0458492	-0.00278513	-0.0417769	0.0269141	-0.0728563	-0.036452	-0.254046	-0.231843	-0.175467	-0.158531	-0.241008	0.304276	-0.0776794	-0.0318087	0.0218044	-0.136896	-0.209498	-0.163843	-0.176308	-0.177316	-0.156317	-0.203923
Q9Y4C2	TCAF1	0.00359326	-0.223131	-0.283793	-0.454839	-0.204795	-0.423517	-0.455592	-0.446945	-0.46385	-0.349217	-0.172603	-0.304404	-0.0773464	-0.301517	-0.181447	-0.149947	0.496426	-0.23534	-0.194282	0.315342	0.00287963	-0.46014	0.167692	-0.0525205	0.0337488	0.109764	-0.0227425	-0.307394	0.45206	0.095431	-0.0789695	0.760954	-0.252255	-0.19222	-0.350608	-0.168139	-0.23584	-0.339239	-0.0398112	-0.337745	-0.334801	-0.242528	-0.140899	0.187977	-0.0249633	0.0674411	-0.271923	-0.380658
Q8N8S7	ENAH	0.791333	-0.394996	-0.183421	-0.24141	-0.265621	-0.777821	-0.313111	-0.708055	-0.5357	-0.5807	-0.747948	0.0182815	-0.400833	-0.220898	-0.477579	-0.579277	-0.604799	-0.402205	-0.574268	-0.365133	-0.176063	-0.245008	-0.354195	-0.128791	-0.123205	-0.236479	-0.178411	-0.218919	-0.558731	-0.222154	-0.16739	-0.584963	-0.160376	-0.170297	-0.441838	-0.264465	-0.380411	-0.366818	-0.337647	-0.560453	-0.366551	-0.563109	-0.478098	-0.63234	-0.123019	-0.225272	-0.335142	-0.560858
Q14894	CRYM	-0.0909524	0.260078	0.463174	-0.305461	-0.318344	-0.476503	1.00843	-0.337556	-0.0963127	0.603809	0.273461	0.523895	0.0621387	0.783451	0.516321	-0.297918	-0.344071	0.140205	-0.257891	0.486067	0.571933	0.190873	-0.0377767	0.470201	0.363992	-0.373815	0.427674	-0.0280962	0.763197	1.15828	1.04707	0.352134	1.17925	0.412432	-0.178803	0.206165	-0.217048	0.408613	0.0819773	-0.283858	0.335631	0.0166089	1.37873	0.746685	1.05288	1.50461	0.972746	0.375539
P32322	PYCR1	0.0267338	-0.129698	-0.648926	-0.0237486	-0.141673	-0.186053	-0.881922	-0.288408	-0.51135	-0.482016	-0.532419	-0.861243	-0.828927	-0.764638	-0.320108	-0.77253	-0.0906867	-0.485129	-0.442005	-0.545192	-0.520143	-0.373136	-0.170284	-0.423179	-0.561676	-0.438029	-0.260498	-0.3317	-0.263917	-0.228841	-0.116202	0.145075	-0.321928	-0.314511	-0.24544	-0.197351	-0.220447	0.331344	0.147779	-0.138253	-0.0370893	-0.246125	-0.0964102	-0.130494	-0.0175762	0.156599	-0.00138521	-0.0303432
P21359	NF1	0.241285	-0.347252	-0.220676	-0.265982	-0.154398	-0.0955981	0.0763826	0.0649288	-0.129901	-0.266453	-0.0537893	-0.198571	-0.0977437	-0.288676	-0.225067	-0.104835	-0.199589	-0.0794906	-0.106915	-0.0455147	0.128171	-0.210162	-0.0348354	-0.094734	-0.112398	-0.0731005	-0.167283	-0.258312	-0.234206	-0.112977	-0.21036	-0.247568	-0.145339	-0.11771	-0.0772651	-0.197351	-0.17358	0.364219	-0.409232	-0.126757	-0.00881486	-0.157074	-0.167631	-0.296695	-0.338031	-0.328054	-0.0392976	-0.0420725
Q16512	PKN1	-0.119981	0.533352	0.15215	0.290978	0.234035	0.443475	0.136385	0.519933	0.398355	0.205217	0.432061	0.315474	0.230177	0.348884	0.293079	0.143576	0.131706	0.453198	0.206355	-0.0424353	0.0355888	0.0772564	0.15358	0.184023	0.203983	0.270854	0.268196	0.260249	0.170415	0.140231	0.0926562	0.235904	0.277985	0.140205	0.328404	0.264464	0.320759	-0.0480257	0.309073	0.247218	0.0489584	0.293092	0.130937	0.339602	0.157089	0.255102	-0.101812	0.0142279
P39880	CUX1	0.109098	-0.297404	-0.145475	-0.0864511	0.0312407	-0.065623	-0.123575	-0.0754143	0.00282052	-0.0970987	-0.235053	-0.219839	-0.245714	-0.236665	-0.233608	-0.148368	-0.153351	-0.238846	0.0506261	-0.131245	-0.0498542	-0.0936764	-0.144692	-0.0810302	-0.100146	-0.0596661	-0.0546105	-0.108307	-0.0894864	-0.0216084	0.00867354	0.0647562	-0.213404	-0.0984737	-0.149056	-0.036196	-0.144236	0.369451	-0.297771	-0.144863	0.0616446	-0.108785	-0.00708246	-0.184881	-0.345411	-0.322647
Q8WW22	DNAJA4	0.20741	0.348556	0.662345	0.142847	-0.314768	-0.641248	0.2429	-0.410805	0.270778	0.329308	-0.143939	0.801429	0.725104	0.466076	0.504043	-0.0244165	-0.296765	0.610515	-0.0809475	-0.126346	1.08262	0.722724	0.550127	0.699227	0.745477	-0.0100138	0.171335	0.740856	-0.0372425	0.913073	0.563048	-0.333856	0.785725	0.838879	0.226181	0.182421	0.0246126	0.00673214	-0.190984	0.0601516	0.240895	-0.130232	0.399767	-0.207886	1.0409	0.526748	0.109287	-0.164929
Q8N392	ARHGAP18	0.213628	0.243958	0.471692	0.238288	0.0213737	-0.417526	0.30895	-0.332209	0.332617	0.556223	0.179565	0.835336	0.506577	0.44975	0.188267	-0.120232	-0.332575	0.115706	-0.0303736	0.110644	1.10892	0.0772564	0.42326	0.533927	0.758151	0.0240337	0.349031	0.221398	0.285892	0.86678	0.5333	-0.192234	0.98033	0.729211	0.106599	-0.0583576	-0.0857299	-0.204065	-0.0624126	-0.193716	-0.219466	-0.286304	0.0823837	-0.139944	0.948126	0.412518	0.260263	0.0994403
P29374	ARID4A	-0.0719192	0.27602	0.290978	0.210567	0.226693	0.150062	0.337227	0.108832	0.230436	0.245379	0.11251	0.347157	0.332228	0.391677	0.361598	0.385179	-0.377148	-0.305292	-0.174764	-0.282884	-0.115477	0.226436	0.176602	0.256573	0.235745	0.257798	0.29258	0.203387	0.27621	0.100774	0.255766	0.0369578	0.132028	0.244322	0.118877	0.0792813	0.124435	-0.0847662	0.223223	0.130267	0.0218044	0.401688	0.162843	0.230157	0.0834324	0.0646931	0.116967	0.238035
Q8IZ07	ANKRD13A	0.0372902	0.871109	0.191356	0.15215	-0.125922	0.30663	-0.00771084	0.242638	0.0889567	0.163905	0.220557	0.293126	0.366993	0.526484	0.473931	0.392792	0.230596	0.365871	0.625419	0.0441226	0.192645	0.340515	0.322502	0.238471	0.296088	0.220354	0.291428	0.40176	0.0675152	0.278677	0	0.266151	0.144318	0.0511388	0.242482	0.273955	0.171871	0.013433	0.362085	0.477702	0.319289	0.0521962	0.195292	0.35426	0.321054	0.217246	-0.0322012	-0.158531
P13796	LCP1	-0.206589	0.551601	0.0689866	0.307726	0.0535437	0.592403	0.0454191	0.437818	0.41539	0.0923089	0.329045	0.235691	0.391966	0.381384	0.375145	0.347618	0.20847	0.506519	0.534473	-0.0941054	0.0467942	0.319091	0.00715269	-0.0172953	0.0544478	0.179398	0.124238	0.605681	0.00879695	0.0724985	-0.105243	0.118796	0.260528	0.121186	0.334266	0.472501	0.378062	0.0775052	0.101086	0.477702	0.213367	0.228454	0.190347	0.305196	0.0500738	0.0494848	-0.124273	-0.117624
Q5QNW6	H2BC18						0.512035	0.92988	0.344083	0.328126	0.485833	0.500232	0.709727	0.285743	0.748283	0.105353	0.348737						-0.0171073	0.288855	0.11823	0.1279	0.230111	0.0512581						0.41729	0.28883	0.207139	0.150573	0.419048	-0.902175	-0.104009	0.531552	0.583497	0.663764	0.526814	0.477827	0.267637	0.295509	0.172077	0.685737
Q5RHP9	ERICH3	0.247359	0.177616	1.08365	0.118644	-0.151206	-1.16248	0.920972	-0.731325	0.406898	1.15307	-0.300329	1.20343	0.808409	0.684598	0.00581733	0.292869	-0.847694	-0.216209	-0.207442	-0.019547	1.89502	0.0446518	0.797075	0.682364	1.35234	-0.280821	0.222997	0.611156	0.248005	1.35333	1.07625	-0.613316	1.50409	1.35312	0.120235	-0.176194	-0.444541	-0.0452379	-0.111846	-0.716635	-0.66553	-0.796387	-0.414567	-0.573535	1.65413	0.114702	0.157255	0.145411
Q15386	UBE3C	0.0160997	-0.152495	-0.262446	-0.205319	-0.23827	-0.0687491	-0.288482	-0.0299829	-0.126815	-0.268166	-0.126699	-0.207395	-0.238728	-0.231391	-0.0579832	-0.107902	0.00604904	-0.0984737	-0.127093	0.00447348	0.0214584	-0.110408	-0.0720395	-0.0886274	-0.0774493	-0.0522562	-0.0962153	0.0890169	-0.0677446	0.0170567	0	0.0200179	-0.128813	-0.18206	-0.110323	-0.128524	-0.142623	-0.161179	-0.179409	-0.210952	-0.195787	-0.333363	0.341855	-0.119546	-0.0609575	-0.0557208	0.00138388	-0.0143696
Q9H270	VPS11	0.329821	0.248938	0.390915	0.15744	0.0100138	0.0755663	0.302729	0.079712	0.153837	0.0856204	-0.0201176	0.375797	0.251421	0.297503	0.304924	0.231115	0.176645	0.158977	-0.12397	0.21983	0.632687	-0.0156739	0.279433	0.282718	0.428843	0.0951572	0.091522	0.0559413	0.234318	0.40823	0.393491	0.114813	0.201634	0.230444	0.224919	0.13112	0.153608	0.0240901	-0.0458037	0.184005	0.114012	0.00757322	-0.158139	0.114374	0.395987	0.104036	0.324695	-0.123842
Q5SYB0	FRMPD1	2.93492	-0.621602	-0.393606	-1.07866	-0.9957	-1.24849	-0.82632	-1.06503	-0.917695	-0.903693	-0.923576	-1.20917	-0.836818	-1.26333	-1.1765	-0.667006	-1.08425	-1.04226	-0.509674	-0.0271361	-1.05135	-0.499669	-1	-0.880451	-0.853985	-0.201634	-0.743562	-0.707587	-0.748285	-0.747489	-0.884411	-0.576349	-0.949789	-0.553334	-0.554312	-0.752298	-0.534739	-0.0135593	-0.809538	-1.1565	-0.859172	-0.828389	-0.550752	-0.721749	-1.36403	-0.719807	-0.493758	-0.0494521
P54277	PMS1	-0.171725	-0.0572334	0.053466	0.019012	0.191927	-0.121332	-0.267965	-0.00850314	0	-0.0229459	-0.0493525	-0.439259	-0.0867247	-0.479757	-0.338416	-0.0655552						0.14675	-0.332363	-0.361138	-0.110861	-0.317658	-0.26897	0.179017	-0.353147	-0.176194	-0.169019	-0.0632798	-0.544947	-0.414046	-0.37527	0.399584	-0.227268	0.169175	-0.207682	-0.253181	-0.231453	-0.306821	-0.180384	-0.033367	-0.278549	-0.297681	-0.352714	-0.0494521
Q15025	TNIP1	-0.0738112	0.235203	0.0117293	0.267933	0.273761	0.292081	-0.100305	0.386857	0.313433	-0.0834668	-0.00571931	0.116303	0.265002	0.374481	0.192098	0.240789	0.297475	0.239291	0.327642	0.12578	0.253152	0.283439	0.199263	0.245739	0.17529	0.151433	0.214514	-0.0309362	0.14537	0.244084	0.12891	0.161904	0.191141	0.0963592	0.291517	0.472501	0.232785	0.127778	0.0359077	0.344817	0.104507	0.160784	0.0445226	0.391908	0.223432	0.251481	-0.110754	-0.205571
Q8IVM0	CCDC50	-0.194188	0.461176	0.174498	0.339486	0.489522	0.942163	0.387475	0.712455	0.766033	0.0963071	0.340361	0.781053	0.407635	0.766853	0.370643	0.376429	0.437219	0.474764	-0.351571	0.151555	0.151715	0.216713	0.0298059	0.0437428	-0.0551046	0.115039	-0.0546105	-0.0553042	0.0247867	0.25131	0.148664	0.0688802	0.447359	0.20873	0.607406	0.406073	0.437495	0.224512	0.582051	0.581463	0.329816	0.307889	0.320514	0.548167	0.387109	0.413598	0.0206201	0.207404
Q9Y679	AUP1	-0.0795024	-0.0898644	-0.0740006	-0.165148	0.0410407	-0.0332016	-0.174739	0.0126615	-0.185002	-0.0849751	-0.318009	-0.070696	-0.00888727	-0.113485	-0.121562	-0.126437	-0.0746388	-0.307131	-0.358894	-0.0672564	-0.184228	0.158225	-0.184881	-0.166884	-0.206123	-0.132807	-0.168868	0.267202	-0.114742	-0.0748286	-0.164137	-0.11848	-0.383329	-0.316361	-0.162201	-0.230518	-0.210275	-0.0162865	0.24302	-0.169925	-0.0875544	-0.344889	-0.27296	-0.608092	-0.595189	-0.5025	-0.050725	-0.283482
Q16763	UBE2S	-0.192131	-0.574663	-0.351675	-0.438786	-0.538352	-0.220405	-0.130293	0.121876	-0.0902889	0.0869606	-0.00715269						-0.272766	-0.305292	0.127319	-0.349825	-0.199042	-0.431189	-0.277447	-0.706721	-0.593525	-0.221442	-0.681178	-0.281798	-0.618437	-0.329454	-0.579174	0.0523131	-0.441324	-0.414046	-0.306157	-0.158531	-0.201853	-0.177876	-0.0428043	-0.0105252	-0.065929	0.221958	-0.485992	-0.496656	-0.797923	-0.698643
Q5TCZ1	SH3PXD2A	0.251898	-0.408653	-0.340448	-0.370584	-0.108794	-0.0316757	-0.0871745	-0.137786	-0.126815	-0.217658	-0.314456	-0.145036	-0.493423	-0.141246	-0.565422	-0.516813	-0.151666	-0.557706	-0.310168	-0.0719583	-0.41072	-0.0967041	-0.421745	-0.359299	-0.374817	-0.333737	-0.347539	0.0626173	0.10765	-0.233877	-0.207009	-0.00577079	-0.350385	-0.344412	-0.221164	-0.14266	-0.0703163	-0.785922	-0.776777	-0.470523	-0.216059	-0.514573	-0.561139	-0.490599	-0.520199	-0.292386	-0.173391	-0.223823
Q9H1E5	TMX4	0.325521	-0.216253	0.357983	0.12	0.406399	0.0727319	0.483008	0.0513568	0.226822	0.470512	0.426762	0.40156	0.318084	0.548117	0.183142	0.312498	0.0120728	0.130727	0.114155	0.451535	0.207699	0.0583267	-0.287914	-0.105483	-0.00570236	0.0749981	-0.0241758	0.0994429	0.251715	-0.0628311	0.157791	-0.264763	0.187187	0.259311	-0.0819416	0.0940921	0.0502232	0.169175	0.246702	-0.0880247	-0.216059	0.109624	0.241443	0.2117	0.18681	0.239347	0.512079	0.440196
P25325	MPST	0.167925	-0.416515	-0.217249	-0.135738	-0.213092	-0.00448274	-0.00925797	-0.235879	-0.150122	0.0197826	-0.0989242	-0.29685	-0.261559	-0.416533	-0.242201	-0.412666	0.265054	-0.217937	-0.296042	-0.0225778	0.0880562	-0.33331	-0.209543	-0.142958	-0.129416	-0.260186	-0.132857	-0.143219	-0.106802	-0.00429587	0.0940153	-0.0998442	-0.155347	-0.0700919	-0.0208013	-0.24909	-0.299111	-0.146167	-0.113418	-0.193716	-0.0370893	-0.0844288	0.079712	-0.0014348	0.260363	0.197312	-0.338639	0.02551
Q9BVS4	RIOK2	-0.472533	-0.408653	-0.574694	-0.380132	-0.477125	-0.0940048	-0.661556	0.167883	-0.340755	-0.69352	-0.608702	-0.551621	-0.247466	-0.673594	-0.459432	-0.380792												-0.147835	-0.424382	-0.0259692	-0.367966	0.207506	-0.202987	-0.183749	0.0733366	0.0629487	-0.0565835					-0.370183	-0.198106	-0.196337	-0.298105	-0.359081	-0.222623	0.371124
Q9BUH6	PAXX	-0.151603	0.605974	0.378512	0.196504	-0.0526269	0.205456	0.325001	0.0649288	0.0782997	0.29956	0.494166	0.320394	0.443911	0.339462	0.706034	0.459561	0.215013	0.511745	0.0616391	0.281337	0.507494	0.0999135	0.118343	0.249359	0.210145	0.281449	0.172586	-0.11131	0.224282	0.155716	0.24112	-0.121609	0.180572	0.251836	0.0578312	-0.0899672	-0.0520348	-0.0536175	0.0401571	0.310195	0.112658	-0.024505	0.14634	0.0983879	-0.121434	-0.026126	-0.209756	0.0738576
Q53G44	IFI44L	0.0872512	-0.871519	-0.857153	-0.610208	1.86583	-0.493206	-0.807355	-0.443098	-0.342543	-0.468173	-0.321571	-0.929684	-0.410614	-0.867261	-0.814294	-0.504638	-0.466458	-0.991104	-0.538488	-0.825767	-0.668018	0.619503	-0.661532	-0.609526	0.515995	-0.509288	-0.408003	-0.676126	-1.04329	-0.769257	-0.666231	-1.01156	-0.736966	-0.472692	-0.558651	-0.0613384	1.03676	0.47905	2.47652	-0.354886	-0.165903	-0.891784	-0.731325	-0.46464	-0.676617	-1.06924	-0.140969	-0.181049
Q13342	SP140	-0.401906	1.04363	0.423112	0.543142	0.767644	0.750626	0.343302	0.917122	0.380031	0.57926	0.56918	0.276767	0.466529	0.892164	0.400759	0.872007	0.396353	0.362405	0.100871	-0.0439741	0.0157673	0.325891	0.0171073	-0.00718117	-0.0654891	0.194426	-0.069332	0.250927	0.00587059	0.0967687	-0.117775	0.427938	0.0458507	0.189295	0.471451	0.536004	0.406984	0.272227	0.561504	0.388961	0.417964	0.299276	0.28152	0.603014	0.213422	0.388545	0.377872	0.0269141
Q14914	PTGR1	0.346895	-0.187381	1.22512	0.145511	0.113156	0.17274	0.814806	-0.0473999	0.396211	0.758151	0.12565	0.327742	0.268684	0.385967	0.434578	0.319362	0.389428	0.146937	0.40966	-0.114979	0.57387	0.203235	0.377629	0.604411	0.211375	0.479509	0.0728719	0.520959	-0.00737199	0.0711381	0.587377	0.200005	0.896433	0.541683	-0.0602465	0.193717	-0.628695	-0.282327	0.288978	0.0998353	0.295619	0.331011	0.045892	-0.32157	0.63316	-0.162751	0.123337	0.212349
Q8NHH9	ATL2	-0.450242	-0.561527	-0.579086	-0.333012	-0.297023	0.00298078	-0.601981	-0.351911	-0.44451	-0.512136	-0.563715	-0.317718	-0.478944	-0.471442	-0.457429	-0.516813	0.244734	-0.546802	-0.14123	-0.361291	-0.532598	-0.223338	-0.232948	-0.29461	-0.273315	-0.27909	-0.277491	-0.416429	-0.593813	-0.49893	-0.39822	-0.296241	-0.17897	-0.214482	-0.0118497	-0.0479731	-0.247928	-0.522887	-0.407302	0.0369752	0.0517872	-0.233572	-0.64262	-0.256738	-0.0398519	-0.16759	-0.383088	-0.422204
Q8IWU6	SULF1	-0.0235769	-0.630719	-0.318252	-0.63743	-0.267347	-0.655277	-0.673772	-0.544556	-0.639627	-0.544973	-0.45409	-0.077151	-0.304681	-0.156162	-0.119977	-0.178675	-0.222392	-0.568694	-0.403633	-0.308549	-0.182591	-0.00283716	-0.450853	-0.468053	-0.340184	-0.239842	-0.294687	-0.56493	-0.269224	-0.302753	-0.366096	0.0675068						0.859051	-0.0175584	-0.180073	-0.144698	-0.734437	-0.550752	-0.717027	-0.79287	-0.66861	-0.375883	-0.187548
P16104	H2AX	-0.29873	0.209892	0.0898855	0.278895	0.50174	0.789987	0.949127	0.876908	0.897638	0.883752	0.622986	0.818047	-0.529203	0.689241	0.158546	-0.190003	0.829696	0.615377	-0.125531	0.172909	-0.229134	0.262326	0.528417	0.250564	0.376102	0.471306	0.433951	0.309352	0.91364	0.0711381	-0.0516621	-0.0632798	0.716991	0.346116	0.451093	0.326211	1.04811	0.578199	0.975802	1.22175	0.713339	1.31095	0.66512	0.637532	0.587387	0.421138	1.02062	1
P15428	HPGD	1.12403	0.387457	0.727809	0.609292	0.34217	0.442377	0.912008	-0.107024	0.439532	0.865126	0.0310573	0.669808	0.207337	0.187591	0.651414	0.482168	-0.13993	0.154975	-0.111547	-0.0378285	0.306569	-0.00283716	-0.437196	-0.0465896	-0.173665	-0.00857898	0.139681	-0.0963592	0.54369	0.220962	0.5532	-0.143708	0.444049	0.578005	0.411715	-0.0688174	0.0753871	1.23773	0.238097	0.156042	0.163237	-0.260607	0.467757	0.625498	-0.0533843	0.634447	0.323589	0.519141
Q8IVB5	LIX1L	0.822183	0.497192	0.526886	0.21818	0.626933	0.171416	0.455231	0.274528	0.291687	0.146015	0.23639	-0.170692	-0.112036	-0.0363342	0.0835142	0.0503805	-0.055614	0.110205	0.257538	0.148863	0.136062	0.376985	0.130184	0.295615	0.186586	0.196916	0.364449	0.405966	0.25048	0.047813	0.296476	-0.200482	0.213347	0.0725125	-0.00443225	0.339832	0.309021	0.303183	0.392317	0.110976	-0.136625	0.0345123	0.245024	0.190492	-0.00437402	0.0688131	0.512079	0.498036
Q7Z3U7	MON2	0.169525	0.087376	-0.114864	0.0759866	-0.0246126	-0.1068	-0.286604	-0.0979217	-0.111483	0.217506	0.166909	-0.113179	0.0450652	-0.169551	-0.00584088	-0.0360512	-0.184011	-0.171972	-0.18124	-0.171046	-0.121736	-0.251741	-0.00287104	-0.0510355	-0.117019	-0.0866612	-0.00990574	-0.240123	-0.150207	-0.13636	-0.0337402	0.0481415	-0.0915073	-0.0285394	-0.113512	-0.0914898	-0.157204	0.034669	-0.217794	-0.0848435	-0.0506784	-0.115351	0.0307563	-0.102509	-0.062477	-0.0364152	-0.162502	-0.0420725
P49795	RGS19	-0.250854	0.43192	0.137504	0.105021	0.106505	0.516213	0.323773	0.336269	0.36257	0.254949	0.316495	0.296875	0.444996	0.399632	0.503015	0.326194	0.257467	0.337902	0.412889	0.0499049	-0.0693808	-0.0344198	0.346386	0.162424	0.117446	0.270854	0.0182179	-0.56493	-0.0493661	-0.395628	-0.302128	-0.644486	0.61863	0.534513	0.609341	0.343218	0.0960269	0.452668	-0.19764	0.395809	0.256919	0.278141	0.43364	0.401711	0.213422	0.127926	-0.235606	0.275137
Q86SK9	SCD5	-0.411444	-0.522824	-0.623755	0.689984	0.0270202	0.287199	0.187252	-0.431618	-0.386155	-0.484005	0.0737152						-0.413018	-0.629519	-0.866144	-0.598467	-0.261594	-1.02286	-0.605908	-0.656176	-0.332997	-0.563033	-0.70397	-0.0669155	0.20272	-0.0318042	-0.0928194	-0.308671	-0.912537	-0.994063	-0.897517	-0.752298	-0.876905	-0.0620461	-0.659576	-0.278397	-0.204199	-0.121946	-0.597023	-0.272242	-0.364027	-0.288867	-0.147089	-0.232196
P27701	CD82	0.00896644	0.420932	0.191356	0.0520467	0.140762	0.139266	0.0319429	0.203905	-0.380631	-0.0272892	-0.241787	0.0303417	0.204776	0.159756	0.0245633	0.253986	0.594027	0.176191	0.456306	0.178198	0.0961688	0.236094	0.15358	0.0492916	0.0775531	0.109764	-0.00990574	-0.0859854	0.0632989	0.02551	0.00867354	0.0702522	0.155156	0.195802	-0.00295332	0.44965	0.278045	-0.0300004	0.0792267	0.185323	0.138169	-0.00456309	-0.0156276	0.256807	0.090286	0.0143126	0.0886026	0.047813
O60313	OPA1	-0.185979	0.218802	0.195219	0.214379	0.16273	-0.0316757	0.228532	-0.0488609	0.130815	-0.058064	-0.0375874	0.12617	0.0536272	0.222606	0.19592	0.0857025	0.0418202	0.0907836	0.112832	0.218547	0.195165	0.19583	0.075434	0.124814	0.10427	0.115039	0.124238	0.287862	0.308631	0.0914105	0.383522	0.12673	0.224966	0.279058	0.103856	0.137634	0.117722	-0.254691	0.186633	-0.00299937	-0.0461345	0.240073	0.106209	0.265184	0.25793	0.159177	0.0165196	0.0450439
Q8N0U7	C1orf87	0.463677	0.296604	1.17189	0.0591292	-0.320135	-1.04393	1.26227	-0.612063	0.647578	1.31908	-0.0230146	1.41887	0.53131	1.07785	0.0130562	0.074926	-0.639789	-0.0499357	0.0807118	0.0728053	1.56318	0.133892	0.607727	0.626851	1.36289	-0.249978	0.366638	0.612067	-0.00589457	1.19684	0.815411	-0.225515	1.28848	0.763784	0.0392891	-0.316932	-0.606293	-0.687007	-0.393863	-0.556041	-0.507268	-0.572112	-0.250933	-0.2279	1.4902	0.208559	0.0702575	0.282209
Q9NYL9	TMOD3	0.0442851	0.19449	0.0885016	0.161394	-0.0129779	0.192459	0.366154	0.189108	0.124354	0.0127485	-0.0597263	0.321621	-0.0313479	0.319235	0.149378	0.00568551	0.230596	0.152301	0.076646	0.241468	0.202699	0.0252864	0.0862813	0.157294	0.149867	0.153998	0.0688439	0.123907	0.106285	0.236823	0.227562	0.18108	0.138869	0.18799	0.168285	0.102107	0.175754	0.0227623	0.318433	0.0457101	-0.0147215	0.247768	0.0376559	0.15358	0.237083	0.173277	-0.195417	0.173574
Q99873	PRMT1	-0.369009	-0.268657	-0.314586	-0.170109	-0.356431	-0.204845	-0.305488	-0.120786	-0.28982	-0.540827	-0.522136	-0.216273	-0.391118	-0.308906	-0.173208	-0.311993	-0.17201	-0.195623	0.0198996	-0.510738	-0.663446	0.158225	-0.253315	-0.31229	-0.36379	-0.422661	-0.291231	0.011087	-0.42044	-0.340275	-0.392499	-0.0542817	-0.17727	-0.155312	0.00294728	-0.0838927	-0.0235547	-0.308829	-0.285311	0.088608	0.0174698	-0.062061	-0.569502	-0.135211	-0.171382	-0.187108	-0.268583	-0.821364
Q04637	EIF4G1	-0.214917	-0.375709	-0.424885	-0.137356	-0.199841	-0.0104815	-0.418117	0.0112601	-0.238956	-0.283669	-0.231698	-0.174147	-0.27937	-0.254389	-0.214883	-0.290932	0.0824622	-0.171972	-0.358894	-0.157656	-0.314381	-0.168155	0.0227649	-0.111662	-0.162475	-0.0972972	-0.11442	-0.300524	-0.301485	-0.13636	-0.293217	0.20251	-0.261232	-0.254729	-0.126336	-0.105266	-0.068784	-0.020387	0.119945	0.16007	0.0630474	-0.0892673	-0.232555	-0.128925	-0.121434	-0.070749	-0.314333	-0.369532
P35613	BSG	0.36935	-0.452434	-0.448798	0.0204641	-0.0660892	0.0266078	-0.159199	0.171651	-0.0328386	-0.232625	-0.411712	-0.15013	-0.308333	-0.233147	-0.453433	-0.364199	-0.121679	-0.338758	-0.215729	0.013379	-0.107691	-0.184167	0.130184	-0.064456	-0.165663	-0.00571365	-0.0812184	-0.166451	-0.186565	-0.0509325	-0.178833	0.0453537	-0.261232	-0.292484	-0.123119	-0.194076	-0.0981804	-0.174826	0.0874628	0.101233	0.00438732	-0.0168024	-0.180384	0	-0.0670449	0.077018	0.0096594	-0.233877
Q9HA65	TBC1D17	0.185432	0.393091	0.246997	0.0463556	0.229144	0.160779	0.119494	-0.0769039	0.231639	0.312221	0.356055	0.242187	0.245205	0.32402	0.265461	0.289377	-0.234822	0.368178	0.655715	-0.378661	-0.287746	0.188387	-0.0260474	0.0255602	0.0323582	0.00711039	0.0580473	0.284439	0.374774	0.191215	0.347509	0.0947283	-0.0819319	-0.0422577	-0.00295332	0.0170567	-0.139403	0.241735	0.0612187	0.300496	0.186591	0.174305	0.185385	0.203005	0.310528	0.199819	0.0260694	0.108752
Q96AE4	FUBP1	-0.452702	0.260078	0.187483	0.192645	0.155015	0.200271	0.306465	0.288479	0.14365	0.338339	0.139966	0.204098	0	0.259292	0.0416536	-0.0911169	0.0867495	0.245577	-0.22741	0.0368619	0.234898	0.118309	0.138025	0.286247	0.16009	0.264934	0.250523	0.102038	-0.0132968	0.02551	0.0568623	-0.0144705	0.105734	0.161638	0.165657	0.193717	0.27684	0.0736631	0.233156	0.300496	0.0949391	0.434646	0.159051	0.21541	0.0834324	0.08382	0.180654	-0.197351
Q96ST3	SIN3A	-0.106362	0.209892	0.187483	0.0477805	0.0312407	0.131115	0.392171	0.0676279	0.0916088	0.223611	0.132175	0.264056	0.13118	0.328789	0.15724	0.155133	0.0795968	0.14828	-0.017278	0.140758	0.217649	-0.138212	0.179137	0.182762	0.105593	0.225241	0.116453	0	0.257878	0.0491955	0.192464	-0.0188401	0.0588937	0.136151	0.0464489	0.0560885	0.0864317	-0.0776277	0.236863	0.184005	0.103144	0.274379	0.0390318	0.130184	0.0514792	0.0467024	0.0989817	0.0981051
Q8WZA0	LZIC	0.225986	0.516934	0.338323	0.121354	0.0241997	0.136554	0.262265	0.124471	0.221989	0.402175	0.254447	0.707851	-0.110441	0.542996	0.233591	0.112297	0.165878	0.30938	0.197646	0.12988	0.394718	0.369325	0.253201	0.332491	0.312221	0.283793	0.245773	0.278716	0.161238	0.278677	0.344086	0.0143268	0.280461	0.185376	0.177445	0.196215	0.102842	-0.776644	0.380077	0.40489	-0.0521962	0.44249	-0.0620765	0.109065	0.348755	0.302524	-0.104787	0.0873787
Q9P289	STK26	-0.244446	0.341581	0.0745893	-0.161851	-0.22311	0.248791	0.00153724	0.137375	0.119164	-0.126307	0.0559797	0.311774	0.206057	0.380236	0.387452	0.241994	0.345974	0.302161	0.0995357	0.0756425	0.100208	0.14675	0.328224	0.299113	0.283285	0.302409	0.222997	0.043846	0.378172	0.327351	0.298835	0.352134	0.195085	0.194503	0.272103	0.247702	0.18349	0.221042	0.324253	0.310195	0.191729	0.187701	0.385776	0.35426	0.232134	0.157888	-0.198591	0.0914105
Q07002	CDK18	-0.425871	-0.54851	-0.512472	-0.520896	-0.341803	-0.280747	-0.549264	-0.40518	-0.644033	-0.109325	-0.0686779	-0.263341	-0.414545	-0.383004	-0.383329	-0.0730265	-0.201331	-0.254729	0.069844	-0.245223	-0.184228	0.311117	-0.446938	-0.333796	-0.397127	-0.533845	-0.327934	-0.0196097	-0.283473	-0.184295	-0.207009	-0.171005	-0.320051	-0.18206	-0.234986	-0.0464957	-0.247928	-0.0369066	-0.0563509	-0.141554	-0.00881486	0.162142	0.134803	0.0493398	0.460887	0.0467024	-0.0636899	0.0792813
Q9H1X1	RSPH9	0.390089	0.394215	1.39204	-0.280213	-0.589275	-1.49111	0.764992	-0.967861	0.315703	1.10228	0.321072	1.00306	0.702596	0.220041	0.384106	-0.0820433	-0.804705	0.317758	-0.0347654	0.121668	1.77171	0.178403	0.266377	0.163703	0.630707	-0.505235	-0.222157	0.459558	0.348448	1.74452	1.25516	-0.694871	1.66391	1.30216	0.0450198	-0.340275	-0.545355	0.838821	-0.127648	-0.521223	-0.498965	-0.757357	0.181652	-0.33779	1.6569	0.548547	0.255631	0.0269141
P05362	ICAM1	-0.455166	-0.520704	-0.594563	-0.126066	-0.180189	-0.116472	-0.66643	-0.348309	-0.434937	-0.395255	-0.444349	-0.237806	-0.334162	-0.511373	-0.512493	-0.36787	-0.129946	-0.0952924	-0.186117	-0.372848	-0.359896	-0.0801299	-0.319779	-0.353796	-0.281938	-0.282554	-0.235378	-0.215684	-0.389287	-0.37694	-0.369838	-0.123177	-0.459807	-0.350088	-0.289834	-0.0347305	-0.0718503	0.0107564	0.141201	-0.324552	-0.353393	-0.378056	-0.515987	-0.421745	-0.553998	-0.531314	-0.240505	-0.232196
Q15121	PEA15	0.657463	0.378398	0.253187	0.422013	0.394435	0.36803	0.271214	0.181652	0.52932	0.1473	0.157984	0.280559	0.0649647	0.369861	0.21864	0.0870439	0.327977	0.142902	0.343521	0.1596	0.515582	-0.0771367	0.221573	0.357307	0.372809	0.416818	0.462889	0.434041	0.0590702	0.199954	0.277461	0.0743605	0.349318	0.153638	0.116158	0.438087	0.29956	0.266629	0.412126	0.0716016	-0.128597	-0.120294	0.438861	0.347514	0.34073	0.378622	-0.00277175	0.00142912
P78310	CXADR	0.221364	-0.297404	-0.180082	-0.411117	-0.0645872	-0.472357	-0.173004	-0.460492	-0.431125	-0.702754	-0.465867	-0.418619	-0.270437	-0.615177	-0.516656	-0.598556	-0.449803	-0.365335	-0.530197	-0.357459	-0.41072	-0.329744	-0.341419	-0.372222	-0.189802	-0.835789	-0.614886	0.141671	-0.181553	-0.393748	-0.364228	-0.494961	0.00450139	0.0162684	-0.0556397	-0.0763353	-0.205216	0.369451	-0.345018	0.0543923	-0.0969226	-0.358454	-0.582139	-0.567147	-0.0473542	-0.280108	-0.447711	-0.625564
P30838	ALDH3A1	0.277354	-1.15414	1.26303	-0.942285	-0.729806	-0.940092	0.52209	-0.783879	-0.446433	1.38702	-0.402251	0.508889	2.28907	-0.905957	2.10535	-1.49658	0.418065	0.308179	-0.753278	0.67096	0.583521	0.548606	-0.519087	0.673408	-0.737914	-0.605783	0.444353	-0.779795	0.371367	1.06158	2.10012	-0.308671	1.60387	-0.0422577	-0.0664119	-0.686389	-0.505424	-0.113679	0.704908	-0.417537	-0.521915	0.0181094	0.434685	-0.309079	1.17719	0.607323	0.8117	-0.663561
P49327	FASN	-0.0795024	-0.478944	-0.698233	-0.292782	-0.445503	-0.0014927	-0.762308	0.17541	-0.446433	-0.415986	-0.2401	-0.46654	-0.56808	-0.683164	-0.58715	-0.545627	0.246012	-0.263629	-0.149143	-0.321555	-0.455474	-0.250055	-0.300222	-0.428954	-0.402759	-0.407454	-0.423051	-0.53036	-0.593813	-0.325865	-0.557673	0.106812	-0.445411	-0.514573	-0.113512	-0.0673185	-0.198498	-0.0676927	-0.40345	-0.089618	-0.0117652	-0.238939	-0.147144	-0.162237	-0.360284	-0.308328	-0.466719	-0.573569
Q9BYT8	NLN	-0.0947893	-0.323036	-0.283793	-0.147104	-0.384265	0.0236755	-0.324622	-0.0199192	-0.388001	-0.415986	-0.245165	-0.219839	-0.152495	-0.171234	0.00145653	-0.0316772	-0.261823	-0.252956	0.0941824	-0.111748	-0.271998	-0.0156739	-0.16545	-0.147711	-0.349217	-0.0566976	-0.212321	-0.105311	-0.372055	-0.262748	-0.3868	0.0933793	-0.145339	-0.200742	-0.0850677	-0.0763353	-0.0029234	-0.225996	-0.285311	-0.121858	0.0289999	-0.207035	-0.16446	0.0199388	-0.0916543	-0.123049	-0.427087	-0.356659
Q17RC7	EXOC3L4	0.215179	0.48247	0.457825	0.0885016	0.491566	0.0868484	0.125146	0.179159	0.273116	0.280945	0.244845	-0.0820113	0.181527	-0.299675	-0.126326	0.339762	0.0105692	-0.0576548	0.226068	-0.248768	0.254361	0.18963	-0.033367	-0.0260213	0.0281785	-0.00857898	-0.0371407	-0.0669155	-0.106802	0.100774	0.321058	0.358886	0.195085	0.184068	0.285478	0.0914105	0.06286	0.433809	0.358687	0.0355143	-0.0720747	0.264299	0.108832	0.193004	0.598967	0.021416	-0.0723983	-0.190808
O95260	ATE1	0.292121	0.340415	0.284949	0.54617	0.4885	0.184604	0.217991	0.274528	0.274284	1.28153	1.02195	0.226548	0.523112	0.375634	0.486467	0.574002	0.138605	0.335547	0.328782	0.0827111	0.416478	0.243296	0.254404	0.394839	0.285621	0.250626	0.207203	0.426815	0.192461	0.25131	0.148664	0.168324	0.149747	0.152301	0.128355	0.193717	0.166676	1.15045	-0.167927	0.301712	0.305134	0.207564	0.0154601	-0.0260474	-0.0161033	-0.124616	0.0728925	0.233178
Q15274	QPRT	1.35113	0.036452	0.193933	0.397635	0.556451	0.162113	0.233773	-0.472205	0.0140478	0.176549	-0.381654	0.778374	0.0479248	0.838832	0.668018	-0.498589	0.141356	0.122553	0.527539	0.268996	0.592151	0.175896	0.401711	0.483584	0.726685	0.283793	0.73103	0.608421	0.423834	-0.0245141	0.539299	-0.200482	0.290326	0.38194	0.148458	0.0724985	0.0684411	-0.222842	0.0806027	0.0413493	0.0990474	0.216741	0.280357	0.123617	0.0820577	0.327957	0.142279	0.0588365
Q8IVV2	LOXHD1	-0.255141	-0.442367	-0.23967	-0.156919	0.0452204	-0.288015	-0.457702	-0.137786	-0.315941	-0.506062	-0.215038	-0.558379	-0.12486	-0.513506	-0.293073	-0.120232	-0.0778341	-0.267205	0.0533872	-0.268421	-0.21401												-0.346558	-0.263629	-0.384869	0.076572	-0.145851
A0PJW8	DAPL1	-0.085216	-0.642196	-0.42291	-0.734514	-0.525897	-1.23087	-1.04055	-1.5737	-1.48148	-0.808422	-1.45019	-1.04833	-1.02833	-1.31076	-1.05042	-0.937295	-0.389006	-0.985203	-0.48944	-0.241687	-0.743225	-0.777203	-0.523203	-0.481993	-0.474089	-0.493146	-0.71782	-0.494638	-0.518149	-0.707247	-0.532288	-0.907971	-1.03961	-0.815932	-0.867601	-1.244	-1.27948	-0.467722	-1.13083	-0.635268	-0.864495	-0.208789	-1.05032	-1.35603	-0.743288	-1.38139	-0.578056	-0.745091
Q8N126	CADM3	2.11866	0.699872	0.636062	0.359131	0.585441	0.200271	0.693561	0.570287	0.802102	0.490904	0.538069																																				0.733916	0.983463
O14929	HAT1	-0.133731	-0.286556	-0.276642	-0.158561	-0.302324	0.0910565	-0.414012	0.261621	-0.165872	0.105593	0.146427	-0.205626	-0.160725	-0.272333	-0.139107	-0.0971978	-0.211823	-0.209314	0.073929	-0.479168	-0.121736	-0.177741	0.0185237	-0.184685	-0.212703	-0.108012	-0.207428	-0.129457	-0.472543	-0.195712	-0.495028	0.0299236	-0.215147	-0.276183	-0.118307	0.0574632	-0.198498	0.0120953	-0.39769	-0.00901687	0.026126	-0.346819	-0.0888766	-0.300222	-0.276784	-0.40215	-0.17965	-0.126961
P62760	VSNL1	-0.0662578	-0.790108	-0.395541	-0.784353	0.64081	-0.5977	-0.853853	-0.544556	-0.97204	-0.650452	-0.755155	-1.02007	-1.07113	-0.920032	-0.994183	-1.05073	0.0967041	-0.501881	-0.224063	0.0841206	-0.174436	-0.0373255	-0.229581	-0.24963	-0.156119	-0.190203	-0.172042	-0.305673	-0.145319	-0.331252	-0.235745	0.193725	-0.157021	-0.219668	-0.188857	-0.431816	-0.395698	-0.224418	-0.212729	-0.200586	-0.0370893	-0.196555	-0.318048	-0.425593	-0.063998	-0.324447	-0.200181	-0.590693
Q15555	MAPRE2	0.558335	0.377262	0.300572	-0.321928	-0.175318	0.37034	0.301482	-0.0184872	-0.284652	-0.0142984	0.396728	0.264056	0.388586	-0.0302146	0.0931094	0.161514	0.452804	0.421345	-0.171536	0.501973	0.424017	-0.268714	0.235039	0.341565	0.251368	0.357969	0.269367	-0.363564	0.54369	0.571074	0.476076	0.468045	0.370397	0.323712	0.299929	0.0547125	0.332404	-0.384326	0.175087	0.212729	0.355228	0.191696	0.17666	0.701542	0.290433	0.427569	0.00276643	0.184939
Q96GA3	LTV1	-0.23383	-0.430378	-0.512472	-0.44679	-0.40883	0.0570425	-0.40992	0.112757	-0.189825	-0.276758	-0.180667	-0.416571	0.218802	-0.147856	-0.300233	-0.177064	-0.0213737	-0.10806	-0.158698	-0.18117	0.0606797	0.111766	-0.143107	-0.133498	-0.110861	-0.178863	-0.223803	-0.0394897	-0.513943	-0.134789	-0.369838	-0.135777	-0.286671	-0.312662	-0.197289	-0.053898	-0.253139	0.340966	0.186633	-0.128394	-0.160982	-0.321928	0.106209	-0.0826309	-0.073158	-0.198616	-0.333396	-0.588542
Q9Y5J5	PHLDA3	0.32839	-0.207701	-0.0387925	-0.430826	-0.475128	-0.159149	0.11382	-0.439261	-0.423532	-0.563777	-0.334109	-0.42067	-0.520704	-0.543698	-0.360698	-0.708294	0.145472	-0.573113	-0.842854	-0.303011	-0.435845	-0.335097	-0.357866	-0.212636	-0.391517	-0.139073	-0.415508	-0.405332	-0.0770224	-0.418378	-0.0866475	-0.301555	-0.246895	-0.466514	-0.348728	-0.439552	-0.372828	-0.439994	-0.301351	-0.499881	-0.253982	-0.123599	-0.627261	-0.689012	-0.458886	-0.423211	0	-0.13322
Q8N8A2	ANKRD44	-0.375995	0.721526	0.0967851	0.293382	0.237692	0.568457	-0.0342403	0.646285	0.515561	0.0949756	0.412895	-0.0451609	0.0943087	0.0571584	0.103998	0.0476273	0.347165	0.403465	0.43105	-0.0563446	0.18379	0.117003	0.235039	0.195329	0.257332	0.215451	0.270536	0.492564	0.111739	0.15186	-0.0396895	0.336255	0.213347	0.0893863	0.310673	0.397415	0.252531	0.586311	0.300832	0.52636	0.227197	0.130584	0.260442	0.410369	0.25183	0.279008	-0.113748	-0.220487
Q6P3W7	SCYL2	-0.371334	-0.223131	-0.250137	-0.147104	-0.0903367	-0.113241	-0.342063	-0.154989	-0.178597	-0.257921	-0.225011	-0.24324	-0.404738	-0.310759	-0.152003	-0.207985	0.00151464	-0.137206	0.0283446	-0.171046	0.0648195	0.139049	-0.10097	-0.0216517	-0.109325	-0.0346263	-0.0546105	0.366584	-0.211891	-0.0524145	-0.169019	-0.121609	-0.308838	-0.245884	-0.165506	-0.0187085	-0.213658	-0.0648667	-0.226276	-0.200586	-0.0922309	-0.278915	-0.139342	-0.232948	-0.14217	-0.193673	-0.200181	-0.217159
Q14997	PSME4	-0.321029	-0.226582	-0.401363	-0.126066	-0.248466	0.0584759	-0.403802	0.0943453	-0.0872864	-0.140352	0.11119	-0.360382	-0.0680286	-0.40461	-0.261287	-0.183519	-0.0383922	0.103299	0.107528	-0.241687	-0.270259	0.0391453	-0.0496021	-0.0406829	-0.064001	-0.0611526	0.0306968	-0.191652	-0.40478	-0.119176	-0.377352	0.130681	-0.0273073	-0.265416	-0.0819416	-0.0143696	-0.0703163	0.101604	-0.177763	0.106808	0.160619	-0.0338027	0.289635	0.0410005	0.013043	-0.112125	-0.106276	-0.0748286
P17612	PRKACA	0.381829	0.310959	0.190067	0.616991	0.252228	0.487769	0.67345	0.066279	0.319102	-0.0272892	0.197098	0.493726	0.186726	0.631545	0.0501235	-0.181902	0.0550089	0.221542	0.203872	0.0699626	0.0537537	0.469958	0.150999	0.202817	0.210145	0.128142	0.254075	0.618424	0.396164	0.0394897	0.0258657	-0.0130169	0.555612	0.275376	0.49467	0.282209	0.787189	0.333488	0.160847	0.406021	0.0447048	0.493	0.045892	0.272326	0.215931	0.269493	0.275213	0.259694
P33992	MCM5	-0.675915	-0.356676	-0.621488	-0.434801	-0.40883	-0.00298695	-0.663991	0.308014	-0.44451	-0.127861	-0.300329	-0.511729	-0.304681	-0.434605	-0.514573	-0.306699	0.0462298	-0.214482	-0.00717403	-0.36321	-0.389797	-0.19224	-0.354195	-0.374077	-0.512136	-0.223105	-0.354734	-0.303955	-0.460351	-0.14582	-0.583513	0.146377	-0.441324	-0.404172	-0.137651	-0.108346	-0.147467	-0.0919402	-0.30494	-0.28934	-0.229734	-0.32573	-0.0213526	0.0957064	-0.214649	-0.210218	-0.423369	-0.389996
Q15223	NECTIN1	-0.309837	-0.209407	-0.418969	0.136165	0.267812	-0.27532	-0.288482	-0.362772	-0.523474	-0.0654891	-0.129818	-0.376214	-0.446385	-0.440679	-0.44151	-0.28919	0.121991	-0.394364	-0.232446	-0.16601	-0.339692	-0.464045	-0.393214	-0.364823	-0.466206	-0.690672	-0.710878	-0.352864	-0.220433	-0.228841	-0.0531657	-0.370614	-0.38529	-0.493481	-0.333778	-0.408855	-0.395698	-0.695724	-0.258968	-0.240736	0.0686446	-0.165566	-0.561139	-0.63234	-0.132562	-0.529237	-0.106276	-0.0838927
Q13111	CHAF1A	-0.589467	-0.537752	-0.424885	-0.0162851	-0.105701	-0.082901	-0.583425	0.417861	-0.269259	-0.308122	-0.417418	-0.498673	-0.398885	-0.608323	-0.423808	0.0379494	-0.0858536	-0.46857	-0.491451	-0.569366	-0.461415							-0.157113	-0.227303	-0.0598472	-0.239164	0.053701	-0.647147	-0.548976	-0.37527	-0.202277	-0.378512	0.618313	-0.245112	-0.212687	-0.226303	-0.85561	0.0293724	-0.0363053	-0.0564088	0.0439146	-0.0521598	-0.537841
Q9NTM9	CUTC	0.127329	0.95805	0.704511	0.37511	0.147258	0.24376	0.305221	0.0404065	0.319102	0.434118	0.456185	0.210737	0.53131	0.493945	0.50507	0.477061	0.134469	0.304571	0.657531	0.0397705	0.172325	-0.0504742	-0.154236	-0.0172953	-0.00570236	-0.0244409	0.00281776	0.608421	0.0233404	-0.164929	-0.008726	-0.27518	0.064653	0.0865877	-0.0133378	-0.0479731	0.0130825	1.49254	0.0915634	0.319829	0.0811596	0.113841	0.120577	0.035414	-0.204548	-0.11368	0.160975	0.0629487
Q8WVP7	LMBR1	-1.1083	-0.887821	-0.546469	-0.563773	-0.341803	-0.427524	-0.340114	-0.330431	-0.558388	-0.578574	-0.309142	-0.333086	-0.157428	-0.461114	-0.201415	-0.0345917	-0.285639	-0.487213	-0.401741	0.0104166	-0.518078	0.0266783	-0.298458	-0.339223	-0.156119	-0.23145	-0.0842053	-0.298811	0.0291169	0.112725	0.0540718	-0.102934	-0.248679	-0.602169	-0.400361	-0.338466	-0.00731963	-0.34437	-0.290638	-0.0928098	0.00438732	0.0826309	-0.335771	-0.268782	-0.130967	-0.259299	-0.423369	-0.208873
Q8WY91	THAP4	-0.123896	0.592327	0.250714	1.39819	0.844004	0.356424	0.573639	0.485023	0.378946	0.533794	0.558561	1.50619	-0.0882937	1.5659	-0.423808	-0.188379	0.387112	0.145593	0.0861152	0.170257	0.297216	0.0919575	0.0862813	0.535905	0.509014	-0.156445	0.257618	-1.97928	0.389443	0.744097	0.844771	0.335114	0.630328	-0.0669726	0.510289	-0.105266	0.758992	-0.253082	-0.124474	0.216602	0.0531996	0.656075	-0.0415708	0.0740723	0.77603	0.424357	0.488588	0.0380978
P52790	HK3	-0.263754	-1.19075	-1.10375	-0.828113	-0.538352	-0.829909	-1.09208	-0.314529	-0.558388	-0.980217	-0.736015	-0.793243	-0.752306	-0.897577	-0.882506	-0.692097	-0.742533	-0.64107	-0.644125	-0.386449	-0.895764	-0.692314	-0.435256	-0.530833	-0.540827	-0.383081	-0.442084	-0.912292	-0.556566	-0.616767	-0.824126	-0.151683	-0.61227	-0.54463	-0.24719	-0.25079	-0.283031	0.352639	-0.0853738	-0.343436	-0.192436	-0.636755	-0.470246	-0.42945	-0.82862	-0.614755	-0.00972451	-0.571443
Q6NXT4	SLC30A6	0.0906338	-0.217969	-0.260681	-0.0133105	-0.0690979	-0.203127	-0.253224	-0.222628	-0.00424114	-0.0774493	0.330181	-0.313901	-0.132933	-0.24196	-0.08092	-0.153111	-0.0794345	-0.281596	0.452127	-0.141092	-0.00867354	0.0363842	-0.0811131	-0.179808	-0.165663	-0.137504	-0.11137	-0.0111729	-0.21701	-0.0100437	-0.0682884	0.0811818	-0.303264	-0.16029	-0.139275	-0.120729	-0.110739	0.350524	0.325414	-0.304062	-0.25573	-0.246125	-0.0156276	-0.184881	-0.204548	-0.196967	0.0449814	0.02551
O43708	GSTZ1	0.0547143	0.355498	0.895461	0.251951	-0.0766474	0.247535	0.349351	-0.137786	-0.386155	-0.0142984	0.543954	0.229166	-0.0268277	0.134102	0.363865	-0.310226	0	-0.040727	0.367016	0.684963	0.0537537	0.323628	0.300546	0.469167	0.0667261	-0.0463556	0.380788	0.181472	0.259107	0.417894	0.777849	0.239568	0.556634	0.618287	0.283055	0.144118	0.211504	0.160749	0.141201	0.325818	0.191729	0	0.315981	0.756904	0.480844	0.36863	0.592328	0.3009
P09914	IFIT1	0.489533	-0.587919	-0.658188	-0.372488	1.25944	-0.615876	-0.893305	-0.342922	-0.356935	-0.76184	-0.682359	-0.861243	-0.583487	-0.883718	-0.834941	-0.719976	-0.586479	-0.527378	-0.13493	-0.587204	-0.774933	0.459689	-0.774742	-0.683526	0.131801	-0.523562	-0.459432	-0.587748	-0.567422	-0.486857	-0.503225	-0.385584	-0.470179	-0.268996	-0.441838	-0.126961	0.893197	0.227973	2.19714	-0.26034	-0.115843	-0.567603	-0.66485	-0.404559	-0.545473	-0.571362	-0.200181	-0.225494
Q9NTI5	PDS5B	-0.250854	0.113545	0.13214	0.225753	0.220546	0.0192659	0.250677	0.103581	0.124354	0.035138	0.0071174	0.0833988	0.0901531	0.192832	0.0487153	0.139703	0.0622843	0.0739262	0.222392	0.139403	0.186326	-0.027181	0.0862813	0.177704	0.125294	0.238594	0.163801	-0.0963592	0.274995	0.0846846	0.29293	0.168324	0.0282745	0.0935741	-0.0193055	0.0967687	0.120411	0.147407	0.186633	-0.20576	-0.189092	0.216741	0.0635773	0.24838	0.0723983	0.126609	0.0846911	0.0212895
P22105	TNXB	0.790294	-0.43636	1.70044	0.68083	1.13096	-0.284377	1.45859	-0.460492	0.388683	0.75056	0.0532317	0.900848	1.04077	0.0940435	0.296643	0.609906	-0.431293	-0.0826371	0.132551	1.40718	0.142604	0.199537	-0.294934	0.620342	-0.0433274	0.288469	0.387272	-0.0845095	0.584472	0.173574	0.821167	-0.633276	0.126532	0.624089	-0.157258	-0.168139	-0.076462	0.347345	0.182795	-0.497764	-0.187424	0.716471	-0.304024	-0.202925	-0.862629	1.12133	0.534238	0.484814
P30260	CDC27	-0.305384	-0.240471	-0.27308	-0.250137	-0.37679	-0.0860648	-0.332347	0.0210411	-0.260778	-0.32763	-0.291569	-0.195056	0.124423	-0.152834	-0.194728	-0.120232	-0.00303406	-0.143764	0.0888093	-0.113363	-0.147047	0.0732209	-0.0540617	-0.0840643	-0.0774493	-0.0851481	-0.0531466	-0.0815622	-0.0417769	-0.0406011	-0.165762	0.141164	-0.202987	-0.244121	-0.0118497	0.0656837	0.0656532	-0.246663	-0.138813	-0.178377	0.0073048	-0.0636472	-0.0444824	0.118343	-0.0383561	0.0425186	-0.314333	-0.252492
Q9BQP7	MGME1	-0.287709	-0.221408	-0.262446	-0.217249	-0.241661	-0.0470074	-0.436733	-0.105503	-0.42164	-0.251132	-0.387243	-0.255999	-0.226582	-0.305206	-0.320108	-0.191628	-0.0971562	-0.327516	-0.155506	-0.241687	-0.185867	-0.358527	-0.162237	-0.154074	-0.281938	-0.135936	-0.194459	-0.324713	-0.0646652	-0.102194	-0.0820358	-0.0261523	-0.0273073	-0.0179591	-0.137651	0.141527	0.125774	-0.194767	-0.023459	-0.159848	-0.0176839	-0.362353	-0.644828	-0.0963637	-0.35097	-0.178943	-0.237237	-0.338466
Q5T6J7	IDNK	0.739482	0.603061	0.440573	1.39316	1.21313	0.0339126	0.154462	0.165365	0.417506	0.472565	0.420379	0.500244	0.526192	0.446462	0.142793	0.556678	0.0506261	0.203573	2.23674	-0.0271361	0.496298	0.142904	-0.0615253	0.205304	0.47359	-0.137504	0.0251639	0.603852	0.136032	0.318206	0.361119	-0.073849	0.287866	0.213868	0.0234114	0.219735	0.0445711	0.670969	-0.496815	1.06517	0.532766	-0.636755	0.0903691	0.115698	0.567877	0.194801	1.39693	0.0436574
Q9Y3P8	SIT1	-0.225394	1.04935	0.732247	0.288569	0.225465	0.493079	0.372109	0.231849	0.155105	0.723242	0.751448	0.299369	0.625249	0.550161	0.714051	0.676469	0.150942	0.337902	0.308122	0.227504	0.285439	0.0501373	0.0521089	-0.0216517	0.0735025	0.307025	-0.0473057	0.179017	0.171721	0.257304	0.136844	-0.00577079	0.380822	0.439006	0.531876	0.181161	0.109624	0.548979	0.00290573	0.528439	0.0102164	0.610053	1.0266	0.560861	0.543114	0.335956	-0.287047	0.329629
Q6ZTR7	CIBAR2	1.0285	0.217532	0.811555	-0.243151	-0.167236	-1.04701	0.681145	-0.731325	0.395138	0.705902	0.141261	0.921231	0.552608	0.444266	0.311984	-0.005708	-0.690247	0.457537	-0.169925	0.24777	1.73538	0.780793	0.24838	0.334765	0.7782	-0.0100138	0.252892	0.279862	-0.0863603	0.327351	0.110226	-0.0587737	0.462707	0.67993	-0.0976403	0.202442	-0.22556					-0.205283	0.152709	-0.0173125	0.400406	0.230793	0.0543452	0.0241046
Q8NF91	SYNE1	0.425344	0.211168	0.545161	0.221972	0.237692	-0.170858	0.484108	-0.0843752	0.183973	0.210145	-0.0230146	0.296875	0.310959	0.328789	0.206062	0.331863	-0.0890739	0.0935741	0.331059	0.226228	0.50952	0.261144	0.0562525	0.132676	0.246579	0.0184146	0.137119	0.285581	0.149354	0.314761	0.361119	-0.148488	0.427383	0.42578	0.0705298	0.0283168	0.109624	0.101604	0.062612	-0.134959	-0.212661	0.15261	0.0472601	0.0410005	0.173963	0.0591813	0.23813	0.115367
P35914	HMGCL	0.278838	0.0507788	0.192645	0.26671	-0.0231531	0.102219	0.390998	-0.00992521	0.260208	0.156265	-0.092824	0.209412	0.168448	0.17705	0.283533	-0.0157517	-0.0762356	0.154975	-0.114643	0.1676	0.255569	-0.0286258	0.0241758	0.0712759	-0.00570236	-0.0493029	-0.0113264	0.067936	0.0618907	0.207404	0.247241	-0.113798	0.308642	0.323712	0.117518	0.0588365	0.00145948	-0.128355	0.0750909	0.00598009	-0.00293231	0.0638662	0.0554418	0.0767944	0.239552	0.144938	0.0833849	0.194967
O95994	AGR2	1.03554	0.731343	0.809036	-0.508278	-0.906891	-0.073451	1.02365	-0.571601	-0.14387	0.437274	0.329045	0.0348384	-0.261559	0.366386	1.45332	-1.28051	-0.535068	0.643261	-0.465527	0.64827	0.818226	0.884995	0.590687	0.666204	0.526899	-0.405565	0.811178	0.0877083	0.940708	1.23743	1.60703	0.788723	0.963474	0.190599	0.00882385	-0.0274257	0.428843	-1.02039	0.298469	-0.393723	0.222183	-0.0137328	1.00141	0.618042	1.44867	1.43769	0.134732	0.00713148
Q15172	PPP2R5A	0.229059	0.346235	0.228269	0.0204641	-0.160802	0.174063	0.195334	0.171651	0.238835	0.179065	0.244845	0.317936	0.291787	0.314434	0.330645	0.261134	-0.0321804	0.064001	-0.120854	0.1596	0.242227	0.102556	0.143229	0.166259	0.177808	0.122915	0.0941667	0.0811476	0.0448842	0.246497	0.210119	0.0893249	0.327927	0.226636	0.180052	0.104769	0.0684411	0.388134	0.200622	0.157386	0.0347305	-0.165566	0.0404065	0.113048	0.179116	0.0242475	-0.190669	0.0684135
Q9NWV4	CZIB	0.204291	0.403176	0.246997	0.177104	-0.00575353	0.127022	0.259698	0.0554418	0.171493	-0.256221	-0.379796	0.256375	0.106704	0.329979	0.363865	0.103044	0.073849	0.35893	0.0780025	0.014858	-0.284232	-0.00567991	-0.00863031	0.164982	0.134396	0.137244	0.103385	0.113657	0.186012	0.138933	0.249682	0.133309	0.338662	0.339079	0.258602	0.112725	0.139096	-0.354687	0.274622	0.18927	0.203225	0.238787	-0.328656	0.247173	0.155783	0.142334	-0.0811596	-0.285224
P19075	TSPAN8	4.03597	0.639538	0.792133	-0.516678	-0.611036	-0.638923	1.83348	-1.0949	-0.399127	0.63804	0.306145	0.4773	-0.389183	0.364064	0.327165	-0.180287	-1.39896	-0.19392	-1.46158	0.00447348	0.34679	-1.0967	-0.709972	-0.452286	-0.015736	-0.605783	0.381871	-0.58984	0.655282	-0.320499	1.05826	-1.01738	0.0531113	0.434611	-0.350608	-0.783954	-0.773442	-0.600567	-0.581331	-1.39176	-1.74922	-0.360402	-0.300539	-0.42752	0.18425	0.35969	0.7554	0.678608
Q8TD16	BICD2	-0.217006	-0.281163	-0.320089	-0.200236	-0.0842365	0.233644	-0.236819	0.172905	-0.120663	-0.152952	-0.251947	-0.216273	-0.274003	-0.249049	-0.343954	-0.0730265	0.0810302	-0.0592036	-0.00143196	-0.0719583	0.0257121	0.131306	-0.0948313	-0.0599686	-0.16726	-0.095773	-0.102258	-0.109808	-0.23075	-0.122285	-0.265066	0.0987676	-0.288505	-0.195623	0.00294728	0.018469	-0.0626709	-0.0977053	-0.0308688	-0.0105252	0.0375874	-0.107149	-0.209498	-0.193055	-0.31793	-0.295914	-0.0550337	-0.116073
Q92626	PXDN	-0.19831	-0.850066	-0.67925	-0.559427	-0.180189	-0.808848	-0.751911	-0.424015	-0.650666	-0.46228	-0.291569	-0.453885	-0.524947	-0.875466	-0.638402	-0.466749	-0.241973	-0.487213	0.0297473	-0.420024	-0.509845	-0.393469	-0.359705	-0.510282	-0.506062	-0.203274	-0.213956	-0.352864	-0.37396	-0.192441	-0.20033	-0.242449	-0.654225	-0.527378	-0.545673	-0.295716	0.314902	-0.119532	-0.23652	-0.343436	-0.422379	-0.228226	-0.245898	-0.184881	-0.470942	-0.368335	-0.24378	-0.306285
Q8N335	GPD1L	1.32265	0.566634	0.925224	0.049204	-0.251881	-0.222144	0.484108	-0.439261	-0.180196	0.171505	0.204547	0.251232	0.245205	0.365225	0.391901	0.310202	-0.208317	0.479038	-0.396079	0.300866	0.389226	-0.090655	0.355382	0.514	0.760672	0.126837	0.385114	0.0968435	0.585453	0.468373	0.600824	-0.132616	0.582957	0.539639	0.0535734	-0.179429	-0.0934988	-0.254691	0.069558	0.154697	0.0318681	0.149875	-0.0888766	-0.0780822	0.304647	0.0578001	-0.0139123	0.173574
P16219	ACADS	0.224447	0.502413	0.734018	0.28132	0.248607	0.0368242	0.583937	-0.093392	0.397283	0.35178	0.00995456	0.173158	0.185428	0.395091	0.384106	-0.0820433	0.0150753	0.253085	0.116798	0.395869	0.0785334	0.725298	0.225258	0.252971	0.31908	0.0884688	0.135836	0.407016	0.541671	0.250108	0.579636	0.0057478	0.37272	0.564994	0.0364152	0.00855355	-0.0520348	-0.0564216	0.445616	0.075872	0.178848	0.498385	0.0810484	0.154868	0.267637	0.261115	0.250985	-0.120729
Q9BQ24	ZFYVE21	0.238238	0.0720057	0.519716	-0.0192659	0.285586	0.208041	0.920972	0.19899	0.198808	-0.0551046	-0.0701753	0.133176	0.0720057	0.110754	0.24716	0.180488						0.380255	0.2326	0.202817	0.162635	0.13465	0.252892	0.131547	0.686686	0.333038	0.671714	0.152867	-0.433185	-0.553334	-0.614019	-0.0435454	-0.304511	0.695344	0.411033	0.0716016	0.235929	0.0359943	-0.114653	0.0437856	0.129408	0.110712	0.0342049	0.0914105
Q9BPX5	ARPC5L	-0.385364	0.471862	0.0377767	0.347608	0.0085875	0.495198	0.0454191	0.241443	0.107419	0.0667261	0.126957	0.314242	-0.223131	0.445364	-0.0519278	0.0545005	0.431612	0.434611	-0.169925	-0.0547925	0.109589	-0.210162	0.42112	0.11823	0.190331	0.251824	0.115152	0.139147	0.27621	0.522131	0.375721	0.47324	0.343408	0.231711	0.342434	0.375539	0.202649	0.0581917	0.141201	0.743244	0.376821	0.415417	0.346308	0.278251	0.284469	0.286103	-0.0279601	0.311308
Q9UBC2	EPS15L1	0.0736408	0.13522	0.033468	0.137504	0.198197	0.103608	0.040941	0.106209	0.0540295	0.0735025	0.0324532	0.058587	0.213717	0.125905	0.124194	0.113614	0.172617	0.14828	0.114155	0.156923	0.271178	0.135183	-0.119546	0.0395671	-0.0403981	-0.0641303	0.0334553	0.147963	0.119882	0.171037	0.165569	0.167042	0.0443941	0.0453853	0.0634888	0.168494	0.0850558	-0.00270168	0.125288	0.0355143	0.104507	0.059501	0.0983105	0.166415	0.120061	0.117357	0.0872999	0.0113935
Q86UF1	TSPAN33	-0.371334	0.222603	0.0675825	0.292181	0.276134	0.0192659	-0.225986	0.0404065	-0.0241997	-0.146638	-0.0552713	0.0629967	0.448246	0.630579	0.158546	0.454373	0.898786	0.430202	1.17056	0.45916	0.320486	0.537909	0.531397	0.452512	0.280945	0.589707	0.333446	0.439181	0.0759111	0.284559	-0.0698095	0.244437	0.0973299	0.178821	0.460772	0.654285	0.542484					0.208879	0.293099	0.799549	0.545111	0.379728
P51610	HCFC1	-0.206589	0.320451	0.150825	0.102281	0.0466109	0.19637	0.338444	0.0983105	0.0485802	0.065367	0.06146	0.173158	0.256374	0.240433	0.224888	0.23475	0.176645	0.200987	-0.14123	0.182153	0.239788	0.0664699	0.167692	0.189059	0.154988	0.239801	0.125531	-0.0771526	0.320457	0.119322	0.285811	0.0439577	0.179246	0.260553	0.117518	-0.0318042	0.0274807	-0.0833357	0.169925	0.181365	0.0853073	0.284389	0.301149	0.2616	0.11738	0.112043	-0.0322012	0.179899
P06734	FCER2	1.96863	0.70441	-0.0833284	0.0088059	0.218079	0.0868484	-0.361691	-0.0430259	0.168984	1.25077	0.952123	0.910667	-6.61029	1.6654	1.75305	-1.951						0.0596871	0.726892	0.690376	0.500993	1.40179	0.507221	0.290139	1.15134	0.124577	-0.244307	-0.0349761	1.0045	0.383081	1.31008	0.551696	0.523308	0.791263	-0.246837	0.790781	0.582519						0.0623233	-0.212182
O43815	STRN	-0.125858	0.168448	0.190067	0.125408	0.0590659	0.231105	0.207373	0.17666	0.0417395	0.300716	0.17578	0.174517	0.0790125	0.150358	0.136178	0.214027	0.399803	0.150962	0.418254	0.133969	0.173604	0.0759125	0.242331	0.19658	0.146015	0.272035	0.13198	-0.0153852	0.191174	0.245291	0.231272	0.219922	-0.00150359	0.103299	0.214786	0.177373	0.104201	0.0633673	0.115925	0.258533	0.185303	0.296805	0.0743538	0.162577	0.109305	0.113373	-0.144026	-0.0464957
P0C870	JMJD7	0.0160997	0.188023	0.125408	0.1836	0.0944546	0.30904	0.470852	0.0983105	0.454032	0.56298	0.391298	0.119129	-0.0389132	0.435449	0.420492	0.326194	0.056467	0.0963592	0.401015	0.0104166	0.106915	0.153136	0.176602	0.0902412	0.203983	-0.00142629	0.0320767	0.11237	0.291911	0.0142279	0.562066	0.0606204	0.39689	0.121186	0.0392891	0.0643168	-0.27241	0.380897	-0.590062	0.293179	0.474927	0.449179	0.0635773	-0.0948313	0.329189	0.194801	0.124608	0.127198
P23946	CMA1	3.20156	1.31868	1.09403	-0.129283	0.64081	-0.439614	0.487403	-0.399577	0.498676	0.903662	0.599633	-0.0107722	1.15525	-0.539346	0.306103	0.226253	-0.897638	-0.40024	0.226068	0.612575	-0.406893	-1.22003	-1.01731	-0.174948	0.192823	-0.375663	0.314293	-0.987533	0.758858	-1.54826	0.71564	-1.77391	0.731545	0.465099	-0.526423	-0.10066	-0.0220712	2.4899	0.452009	-0.886252	-0.835455	-0.103881	-1.21113	0.569584	-1.22482	-0.66861	1.47121	1.61141
Q9H074	PAIP1	-0.225394	-0.308333	-0.464963	0.0175584	-0.339985	-0.385991	-0.518093	-0.318048	-0.175405	-0.783718	-0.826749	-0.218055	-0.224856	-0.333185	-0.257798	-0.199784	-0.315502	-0.223136	-0.278575	-0.43005	-0.31259	-0.203619	-0.330558	-0.225979	-0.242691	-0.296493	-0.146841	-0.0610981	-0.580557	-0.29046	-0.343843	-0.408334	-0.0771679	-0.143764	-0.0803811	0.0900678	0.0864317	-0.199409	-0.376767	-0.164878	-0.144698	-0.148632	-0.905655	-0.760095	-0.655825	-0.67319	-0.586348	-0.565083
Q9BPX3	NCAPG	-0.0776028	-0.681916	-0.68634	-0.224111	-0.297023	0.241238	-0.301691	0.651691	-0.126815	-0.0551046	-0.0943467	-0.649232	-0.499673	-0.787681	-0.68919	-0.351423	0.139981	-0.202452	-0.0362323	-0.493815	-0.581364	0.0610462	-0.18978	-0.392765	-0.495994	-0.151686	-0.243703	-0.231931	-0.499317	-0.401282	-0.614257	-0.228886	-0.759686	-0.729548	-0.163853	0.225861	-0.129785	-0.031379	-0.0853738	-0.0441132	-0.0797938	-0.457155	-0.0650298	0.20425	-0.489217	-0.280108	-0.366928	-0.474885
Q8NFU3	TSTD1	-0.314303	0.404292	0.106389	-0.508278	-0.604473	0.0512947	-0.0310938	-0.420228	-0.440673	0.458138	0.550789	0.13597	-0.0680286	-0.0256419	0.689864	-0.736491	0.290058	0.516951	-0.567889	0.0599686	0.956101	-0.517816	0.38972	0.419686	0.389197	0.130749	0.137119	-1.43324	0.576605	0.979117	1.399	0.356639	0.410522	0.290047	0.29873	0.0241046	0.165375	0.857562	0.135916	0.0208228	0.0432841	0.563544	0.667791	0.732081	1.08068	0.546579	-0.225858	0.519141
Q5T3F8	TMEM63B	0.391461	-0.195813	0.0102683	-0.237933	-0.229828	-0.187751	-0.542527	-0.371886	-0.867896	-0.315186	-0.201848	-0.346669	-0.282959	-0.524216	-0.254317	-0.106368	0.0593785	-0.382682	-0.628552	-0.239922	-0.29657												-0.4975	-0.474758	-0.47631	0.698128	-0.395698	0.490623	-0.207682	-0.134959	0.0686446						-0.0550337	-0.245695
Q92854	SEMA4D	-0.270248	0.708934	0.0926493	0.643621	0.249815	0.480303	0.19399	0.608786	0.47754	0.426728	0.308452	0.179941	-0.152495	0.260541	0.211107	-0.161051	0.221526	0.256824	0.555076	0.0728053	0.188857	0.0446518	0.156156	0.197829	0.157541	0.323068	0.278697	0.419552	0.0897967	0.176108	0.148664	0.198751	0.151101	-0.0391979	0.204581	0.395242	0.164072	0.27669	0.313761	0.518015	0.16846	0.399387	0.0527197	0.485017	0.224678	0.432906	-0.042146	-0.0494521
P52701	MSH6	-0.409054	-0.369972	-0.403308	-0.060121	-0.257018	-0.100388	-0.422233	0.0689756	-0.440673	-0.410303	-0.442408	-0.394235	-0.304681	-0.350236	-0.435585	-0.355062	-0.0939179	-0.265416	0.0492435	-0.317827	-0.284232	-0.0846313	-0.207886	-0.204358	-0.229286	-0.0626407	-0.212321	-0.0993369	-0.343785	-0.125401	-0.345684	-0.0246869	-0.17897	-0.247649	-0.197289	-0.108346	-0.0733859	-0.170262	-0.163033	-0.212687	-0.260985	-0.230006	-0.244223	-0.0319001	-0.206227	-0.262747	-0.287047	0.03531
Q9H2H8	PPIL3	0.127329	0.180225	0.156119	0.213109	-0.0466838	0.136554	-0.0596629	0.0252128	-0.0932976	-0.058064	0.0463387	0.0746903	0.0578892	0.167764	0.0331337	-0.0507278	0.282602	0.28273	0.284815	0.0585352	0.236122	0.182155	0.268759	0.279181	0.341711	0.242214	0.258797	0.177787	0.274995	0.314761	0.309404	0.18868	0.302563	0.181447	0.160387	0.160841	0.162768	-0.240272	0.0344884	0.219179	0.0839261	0.22326	0.123174	0.349766	0.422298	0.295509	-0.0579133	-0.0172608
Q9BYX2	TBC1D2	-0.151603	-0.152495	-0.129283	-0.17675	-0.20149	-0.241415	-0.186944	-0.22098	-0.119129	-0.132532	-0.13138	-0.174147	-0.256258	-0.231391	0.00436519	-0.0360512	0.0165742	-0.0685314	0.318489	0.147516	0.0412024	0.0224986	-0.152641	-0.0260213	-0.0462627	-0.146943	-0.103773	0.135352	0.0800909	-0.00860457	-0.17065	-0.0115648	0.0846313	-0.0654154	0.0535734	-0.103729	-0.00585273	0.210584	0.0929276	-0.17499	0.00146392	0.0682182	0.0210411	-0.107136	-0.0655206	-0.0231996	0.25679	0.127198
P46087	NOP2	-0.713768	-0.221408	-0.271302	-0.248388	-0.136929	-0.1525	-0.284729	0.0472601	-0.380631	-0.207765	-0.148677	-0.283726	-0.254495	-0.312614	-0.235323	-0.0835517	-0.0682693	-0.152003	-0.338844	-0.124716	-0.132755	-0.160215	-0.231263	-0.209319	-0.283669	-0.16122	-0.2058	-0.0919042	-0.153474	-0.271351	-0.102127	-0.203795	-0.329462	-0.200742	-0.261265	-0.0568695	-0.0780025	0.0201029	-0.0458037	-0.125122	-0.210965	-0.123599	-0.107024	-0.113328	-0.30169	-0.206894	0.228708	-0.10066
Q9Y618	NCOR2	0.117413	-0.06185	-0.0342628	-0.126066	-0.072113	-0.213469	0.0394452	-0.0256613	-0.0170399	-0.0360152	-0.101984	-0.0803894	-0.0358823	0.0310587	-0.0747678	0.0183966	-0.263641	-0.211035	-0.215729	-0.100496	0.228761	-0.161799	-0.193055	-0.0886274	-0.0849751	0	-0.00990574	-0.0252618	-0.00885092	-0.106805	0.0172953	-0.19059	-0.295866	-0.183749	-0.373358	-0.117624	-0.258369	0.284468	-0.0488093	-0.326429	-0.278644	-0.246125	-0.0386651	-0.149456	-0.11827	-0.153122	0.0219843	0.0752154
Q4G176	ACSF3	-0.171725	0.514868	0.188776	-0.321928	0.445927	0.255055	0.602289	0.0996299	0.212274	0.375005	0.132175	-0.0852606	0.294197	0.167764	0.702456	-0.324423	-0.103655	-0.183749	0.152003	0.212115	0.192645	-0.0756425	0.292372	-0.0304041	0.163905	-0.0626407	0.0430687	0.0152228	0.2205	0.36114	-0.0501601	0.307458	0.507795	0.259311	0.492574	0.30322	0.325428	0.190619	0.245476	0.141176	0.0644487	0.491921	0.148891	0.57537	0.494342	0.485221	0.0755228	0.196215
Q6NXE6	ARMC6	-0.227498	-0.311995	-0.477206	-0.325613	-0.527965	-0.0393212	-0.353808	-0.0561879	-0.281217	-0.508084	-0.170996	-0.128181	-0.224856	0.0485109	0.007268	-0.222867	0.160465	-0.0194658	0.234608	-0.245223	-0.0394483	-0.108879	-0.125792	-0.0510355	-0.106259	-0.0806185	-0.0947086	-0.0610981	-0.323399	-0.106805	-0.235745	0.0550876	-0.142019	-0.237092	-0.00739466	0.211114	0.0231763	-0.13575	-0.0838316	-0.0992147	-0.122206	-0.314355	0.0943453	0.00857898	-0.080836	-0.0905226	-0.453387	-0.52544
Q09666	AHNAK	1.06076	0.221337	0.650202	0.105021	0.325083	-0.330532	0.89887	-0.489956	-0.00424114	0.461241	0.174516	0.320394	0.44065	0.383677	0.452792	0.355432	0.0724085	0.119818	-0.263034	0.729779	0.405639	0.0432771	-0.00718833	0.434603	0.158816	0.191932	0.279859	-0.0948727	0.449908	0.0738576	0.658915	-0.341133	0.306214	0.541683	0.00735695	-0.158531	-0.0795447	-0.0135593	-0.513327	-0.178377	-0.340354	0.278141	0.104895	-0.155832	0.110654	0.175826	0.231069	0.381039
P27694	RPA1	-0.231717	0.46439	0.327805	0.202913	-0.0158777	0.226011	0.351763	0.124471	0.185215	0.0963071	0.0463387	0.221297	0.315713	0.35123	0.323676	0.23596	0.287577	0.299746	0.255141	-0.0455147	-0.145452	0.391102	0.167692	0.106301	0.061282	0.0435299	-0.0414884	0.245069	0.251715	0.0656837	0.165569	-0.0130169	0.295233	0.254332	0.187843	0.116687	0.242692	-0.185529	0.219481	0.237085	0.0546105	0.36796	0.0404065	0.185457	0.185531	0.0327091	-0.0237314	-0.137933
Q14157	UBAP2L	-0.406667	-0.238728	-0.301827	0	-0.19162	0.0826279	-0.0326662	0.363982	-0.106915	0.0070964	-0.196932	-0.182823	-0.274003	-0.210482	-0.271805	-0.211279	0.0810302	-0.101662	-0.0450652	-0.13616	-0.027647	-0.182558	0.0479532	-0.049552	-0.0955777	-0.0128877	-0.0782376	-0.240123	-0.155111	-0.00286249	-0.20033	0.0355537	-0.150334	-0.127425	-0.0479943	-0.114524	0.0600614	-0.380808	0.00580562	0.147952	0.0145728	-0.0989934	0.0983105	0.0410005	0.149234	0.0633171	-0.230724	-0.152162
Q9Y4K0	LOXL2	-0.35744	-0.414545	-0.334867	-0.415037	-0.302324	-0.341833	-0.436733	-0.307517	-0.581438	-0.576451	-0.501787	-0.207395	-0.319346	-0.28139	-0.238758	0.00142348	-0.203074	-0.318215	-0.0900593	-0.0332363	0.0592972	-0.577894	-0.323363	-0.407892	-0.367456	-0.156445	-0.387566	-0.528352	-0.325241	-0.424122	-0.318308	-0.10758	-0.670876	-0.564289	-0.419963	-0.276538	-0.201853	1.11038	-0.195973	0.0615878	0.260591	-0.558628	-0.524092	-0.219527	-0.608445	-0.342572	-0.352714	-0.358491
Q9NR46	SH3GLB2	-0.0254066	0.331054	0.156119	0.156119	-0.155996	0.364558	0.0851086	0.22582	0.237638	0.0680839	0.108545	0.158123	0.155248	0.187591	0.279936	0.280024	0.285091	0.35893	-0.230766	0.0251682	0.261592	-0.0228551	0.322502	0.238471	0.346195	0.211763	0.147342	0.0179734	0.0348705	0.265653	0.258193	0.218685	0.409391	0.418009	0.372371	0.111402	0.198838	-0.238679	0.0458037	0.40489	0.218411	0.206248	0.184142	0.109065	0.159698	0.150132	-0.100327	-0.0568695
Q13835	PKP1	-0.725617	-0.9294	-0.695847	-0.440783	-0.316555	0.397777	-0.919248	-0.708055	-0.797507	-0.118563	-0.522136	-0.342776	-0.800358	-1.00449	-0.917862	-0.585675	1.13861	-0.508213	-0.192645	0.203062	-0.469374	-0.393469	-0.494634	-0.532904	-0.831024	-0.679213	-0.927128	-0.69402	-1.21019	-1.18105	-1.07591	-1.07688	-0.633095	-0.584219	0.131052	-0.356659	-0.541099	-0.23391	-0.486591	0.169426	0.105869	0.295568	-0.60345	-0.700619	-0.216339	-0.612554	-0.557534	-0.754709
P22749	GNLY	0.204291	-0.173992	-0.581287	-0.0478947	-0.384265	-0.923019	-0.668873	0.853638	-0.167457	-1.01143	-0.446292	-0.447598	-0.813274	-0.530681	-1.0384	-0.964828	-0.799421	-0.78485	-0.772709	-0.773772	-1.17281	-0.713072	-1.21619	-1.23438	-0.733177	-0.546282	-0.838719	-0.210845	-0.290651	-0.0991272	-0.261585	-0.00144053	-0.294022	-0.265416	-0.234986	-0.210526	-0.120231	-0.031379	-0.505048	0.216602	0.314586	-0.581171	-0.478098	-0.647985	-0.59739	-0.634716	-0.379481	-0.179429
Q96GS6	ABHD17A	-0.0624959	0.481413	0.351074	0.243271	0.223008	0.281073	0.523161	0.0877122	0.4468	0.130502	0.0282613	0.0512075	0.475053	0.0856149	0.385222	0.875116	0.908506	0.389907	0.336737	0.355584	0.443225	0.308831	0.437096	0.314171	0.170241	0.244622	0.201082	-1.18848	0.447753	0.339832	0.19753	0.0633789	0.188506	0.279058	0.140451	0.108752	0.0919225	-0.137234	0.127953	0.142534	0.159308	-0.0229611	0.436775	0.22403	0.63691	0.308344	0.101565	0.0981051
Q9UNZ5	C19orf53	-0.185979	0.941229	0.367143	0.70812	0.618543	0.670405	-0.0170186	0.415744	0.563153	0.449828	0.209492	0.0848451	0.619494	0.27914	0.422668	0.381904	0.47478	0.67155	-0.215729	-0.255883	-0.461415	0.0718732	0.479885	0.218909	0.0936428	0.257798	-0.176816	0.626557	0.110378	0.100774	-0.188715	-0.0844963	0.537089	0.502325	0.626642	0.250108	0.371305	0.230275	0.291356	0.783836	0.270339	0.772664	0.473875	0.26399	0.290433	0.489326	0.0165196	0.263273
Q04656	ATP7A	0.104086	-0.0541638	0.0563004	0.0661771	0.0700475	0.0382778	-0.0453076	-0.219334	-0.156402	0.0211853	0.103241	-0.101618	0.0146915	-0.18137	-0.059501	-0.0507278	0.195295	-0.238846	-0.220724	0.204358	-0.0335356	-0.0652259	0.0957064	-0.076491	-0.0595459	-0.0463556	0.00703412	-0.120355	0.0562441	-0.0884462	-0.116202	0.053701	-0.142019	-0.147054	-0.0449474	-0.0216084	-0.058103	-0.020387	-0.335811	0.0325879	0.165851	-0.0137328	0.070322	-0.0780822	0.0231067	0.0298941	-0.00415962	0.160841
Q9Y259	CHKB	-0.285515	0.240213	0.361425	-0.283793	0.131619	0.315049	0.551772	0.455444	0.729039	0.389197	0.265173	0.505653	-0.0133515	0.081382	0.206062	0.0113487	0.315854	0.321333	0.284815	-0.172728	0.487073	-0.0431546	0.214174	0.262557	0.424609	0.27675	0.605036	-0.143219	-0.0327223	-0.105266	-0.513538	-0.5031	0.289097	0.250587	0.252424	0.340962	-0.0339821	0.223356	0.0709433	0.0442579	0.152735	0.126416	0.227028	0.282973	0.272466	-0.0319966	0.206082	0.305535
Q9Y6W3	CAPN7	0.198032	0.399822	0.316027	0.21818	0.145961	0.262537	0.329904	0.152709	0.447835	0.16771	0.104569	0.301858	0.0915396	0.341824	0.277534	-0.0258657	0.0462298	-0.0134483	-0.0347654	0.182153	0.124209	-0.0128114	0.035414	0.0479064	0.233327	0.0654933	0.124238	0.104628	0.0884141	0.119322	0.212624	0.0481415	0.21205	0.194503	0.0705298	0.00713148	-0.0475004	0.0672369	0.0792267	0.158729	0.0145728	0.0507308	-0.0170567	-0.0451562	0.054286	-0.0349408	-0.0579133	0.15186
P00568	AK1	2.53897	0.356651	0.165338	0.182303	-0.0158777	-0.588697	0.737581	-0.995767	0.206169	-0.156119	-0.151845	0.805821	0.60985	0.485427	-0.00291748	0.165329	-0.396966	-0.116097	-0.114643	-0.169365	1.11957	0.388939	0.385335	0.444112	0.952267	-0.282554	0.122943	0.328314	0.184719	0.739822	0.666243	-0.671751	1.01644	0.631788	0.0606628	-0.244001	-0.256624	-0.740118	-0.154915	-0.40558	0.205767	-0.0636472	-0.309267	-0.556562	0.255493	-0.238787	0.0570095	0.379941
O75083	WDR1	-0.0662578	0.49405	0.192645	0.161394	-0.349098	0.412424	0.388651	0.256898	0.303173	0.11482	0.23639	0.460685	0.185428	0.299934	0.31433	0.126717	0.293771	0.48967	-0.0129391	0.0470166	0.196423	-0.0242956	0.165137	-0.0318681	0.061282	0.0212269	0.0140341	-0.0153852	0.191174	0.154432	0.102143	0.161904	0.338662	0.303366	0.393862	0.100774	0.150981	-0.156659	-0.113418	0.598383	0.232193	0.451402	0.223401	0.227709	0.230894	0.14103	-0.335142	0.0408803
P50748	KNTC1	-0.423457	-0.286556	-0.596788	-0.196857	-0.0842365	-0.0876493	-0.592673	0.0431518	-0.139198	-0.229286	-0.215038	-0.544896	-0.24922	-0.461114	-0.218269	-0.327994	-0.148303	-0.100067	0.373659	-0.205073	-0.230824	0.0112932	-0.433318	-0.402201	-0.493989	-0.501194	-0.351132	0	-0.387363	-0.0420725	-0.325558	0.00718117	-0.476438	-0.590924	-0.363835	-0.141083	-0.139403	1.20591	-0.135614	-0.2372	-0.200829	-0.284453	-0.11925	-0.221198	-0.354689	-0.338929	0.0124074	-0.306285
Q00722	PLCB2	-0.161629	0.233948	0.188776	0.0506261	0.0171242	0.241238	0.17368	0.397623	0.348226	0.0503317	0.0952483	0.238293	0.226395	0.181012	0.370643	0.177973	0.145472	0.335547	0.261125	0.176878	0.22999	0.271747	-0.0057478	0.140496	0.165175	0.139834	0.208424	0.166675	0.407296	0.159561	0.12891	0.0920291	0.281698	0.122553	0.350555	0.181161	0.263521	-0.237087	-0.107139	0.176071	-0.00587059	0.116645	0.0903691	0.19551	-0.00437402	-0.0014391	0.0449814	0.133729
O15484	CAPN5	1.46107	0.225132	0.644563	0.216914	0.199448	-0.0547347	0.877263	-0.0561879	0.242419	0.369509	0.395643	0.376978	0.462248	0.549139	0.531523	0.579731	0.0520885	0.323712	-0.0809475	0.63005	0.418636	0.368228	0.0658751	0.290939	0.233327	-0.114171	0.147342	1.16606	0.538637	0.379941	0.557147	-0.0202996	0.40031	0.45537	-0.0648681	-0.316932	-0.00878802	0.579102	0.35528	0.582463	-0.0506784	-0.143591	-0.0343175	0.255606	0.594153	0.640919	0.547561	0.646085
Q9HBH5	RDH14	-0.0494059	0.277239	0.354533	0.00294128	0.0256106	0.0192659	0.366154	0.0252128	0.185215	0.269187	0.00427466	0.369877	0.188023	0.217472	0.213622	0.112297	-0.151666	0.0767495	-0.0643906	0.0281005	0.195165	-0.0741498	0.0795113	0.189059	0.15243	0.112403	0.0848889	0.0330088	0.302682	0.159561	0.385743	-0.2272	0.275504	0.251836	0.0592477	-0.0391312	-0.0535495	-0.308829	0.0245141	-0.169925	-0.231453	0.0983203	0.0635773	0.0970478	0.235848	0.0605612	0.210875	0.211114
Q9NZN4	EHD2	1.28623	0.193199	1.00368	-0.00737953	0.495644	-0.570858	1.11524	-0.680618	0.219566	0.324771	0.258031	0.719071	0.34391	0.384823	0.304924	0.392792	-0.443607	-0.04379	-0.0303736	0.80522	-0.00288539	0	-0.0555514	0.503932	0.337213	0.231326	0.615199	-0.117333	0.46277	0.121952	1.00145	-0.529875	0.512016	0.483301	-0.0479943	-0.306285	0.192463	-0.161179	0.356416	-0.439717	-0.400948	0.430144	-0.153417	-0.0187647	-0.586419	-0.180572	0.33461	1.10477
Q8NBI6	XXYLT1	-0.161629	-1.01335	-0.843881	-0.807355	-0.513548	-0.562021	-0.296015	-0.359143	-0.366002	-0.67978	-0.505834	-0.311997	0.763014	-0.141246	-0.0717015	-0.0302221	-0.400962	-0.421995	-0.113094	-0.346024	-0.31259	-0.303272	-0.705288	-0.620497	-0.749828	-0.575726	-0.610573	-0.0139797	0.409512	0.661534	0.385743	0.416117	-0.216893	-0.249416	-0.302514	-0.197351	-0.188479	-0.224418	-0.343172	-0.192003	-0.342209	-0.592576	-0.204604	-0.217858	-0.280316	-0.206894	-0.377681	-0.447329
Q9NUQ9	CYRIB	-0.323278	0.510729	-0.00442319	0.479104	0.102499	0.640092	0.130776	0.589195	0.381115	0.24057	0.548839	0.2001	0.141927	0.236631	0.190822	0.180488	0.473689	0.477971	0.316192	-0.0719583	-0.166326	0.0972664	0.189235	0.084848	0.16009	0.174353	0.120351	0.130276	0.240556	0.0860323	-0.177193	0.301629	0.388878	0.206153	0.499895	0.389796	0.359972	0.219884	0.321928	0.465819	0.235929	0.202294	0.25216	0.206738	0.0528833	0.11603	-0.127294	0.0226977
Q9BRJ7	NUDT16L1	-0.208667	0.315713	0.400984	0.0277029	0.172952	-0.0892356	0.378038	-0.202977	0.0182356	-0.0477326	0.267546	0.350768	0.384067	0.444266	0.463401	0.194246	0.124773	0.235506	-0.245961	0.324912	0.3019	0.150585	0.297048	0.373986	0.37171	0.323068	0.284498	-0.368944	0.395046	0.347719	0.448715	0.168324	0.499314	0.365871	0.29633	0.0464291	0.24762	-0.604665	-0.016087	0.311403	0.225945	0.473445	0.449248	0.286505	0.369187	0.280193	0.185532	0.209878
Q7LG56	RRM2B	-0.0235769	-0.0268277	-0.111679	0.107756	-0.0751343	0.357588	-0.181701	0.249786	0.234042	0.139572	0.0226532	0.0673929	0.19578	0.161094	0.159851	-0.0655552	0.078162	0.0582986	0.228513	-0.0135043	0.228761	0.133892	0.242331	0.233605	0.332701	0.178138	0.177583	0.172859	-0.0832409	0.444405	0.267859	0.237126	0.151101	0.0279858	0.166972	0.176108	0.0795388	0.265507	0.235628	0.217891	0.165851	0.115244	0.25808	0.253201	0.345321	0.209803	0.248656	0.144118
O14933	UBE2L6	-0.366688	-0.495503	-0.621488	-0.198546	0.16273	-0.162485	-0.468303	0.27336	-0.114536	-0.256221	0.0212477	-0.331156	-0.235247	-0.390823	-0.277092	-0.15787	-0.166897	-0.233591	-0.0809475	-0.137802	-0.293034	0.308831	-0.117989	-0.22096	0.210145	0.0155969	0.113849	-0.0409203	-0.26039	-0.0435454	-0.237454	0.526189	-0.145339	-0.163618	-0.330064	-0.0914898	0.497682	-0.0861982	0.529619	-0.0976108	-0.0281005	-0.0369153	-0.128488	0.00286533	-0.35097	-0.182203	0.0530112	0.431741
P60891	PRPS1	-0.0871256	0.768225	0.234539	0.00587657	-0.29526	0.366874	0.0851086	0.203905	0.293991	0.346195	0.575896	0.206757	0.22007	0.220041	0.510195	0.25518	0.0447615	0.557939	0.126008	-0.0486006	0.261592	-0.0622634	0.282973	0.128751	0.285621	0.205595	0.162541	0.440206	0.130669	0.216046	0.00867354	0.0411618	0.608809	0.553892	0.607406	0.224638	0.278045	-0.152153	-0.148452	0.614129	0.347191	0.417693	0.36508	0.203005	0.181685	0.0284845	-0.214568	0.015643
Q13541		-0.303163	-0.0914368	-0.568131	-0.376305	-0.437704	-0.225629	-0.201019	-0.307517	-0.31946	0.110873	-0.0897836	-0.630123	-0.240471	-0.548063	-0.461437	-0.229531	-0.421112	-0.299789	-0.077923	-0.250543	-0.241008	-0.121157	-0.207886	-0.070461	-0.194679	-0.0331669	0.01543	-0.112813	0.0800909	-0.116073	-0.266809	0.0341482	-0.734463	-0.64107	-0.602774	-0.354829	-0.612977	0.307551	-0.0368242	-0.378062	-0.289344	-0.508079	0.762456	-0.171898	-0.255774	-0.177316	-0.189089	-0.560858
P11908	PRPS2	-0.0606186	0.654625	-0.037281	0.0248118	-0.309422	-0.0640625	-0.411965	-0.159717	-0.099334	-0.397127	-0.103516	0.188038	0.0887652	0.128642	0.353637	0.0803243	0.0462298	0.498119	0.573467	-0.13616	0.176157	-0.0286258	0.338468	0.218909	0.37171	0.501829	0.37862	0.269512	-0.00589457	0.3009	0.135525	0.121446	0.412782	0.491787	0.493622	0.0819855	0.140421	-0.379052	-0.182707	0.316224	0.151417	0.160784	0.295404	0.278251	0.151858	0.105373	-0.392144	-0.232196
Q08209	PPP3CA	0.356762	0.660242	0.23078	0.130796	0.184367	0.337656	0.112398	0.267502	0.212274	0.0281785	0.0449562	0.144317	0.19449	0.343003	0.297829	0.226253	0.418065	0.320142	0.275386	0.0995357	0.215168	-0.0637439	0.249587	0.202817	0.190331	0.141128	-0.01988	0.00555417	0.1131	0.00285682	-0.0607073	0.0716229	0.121015	0.099139	0.155098	0.0981051	0.0670478	-0.282327	0.0833506	0.345996	0.379075	0.166208	0.0943453	0.284151	0.249383	0.129242	-0.045	0.216046
Q7Z7A1	CNTRL	-0.149607	0.551601	0.485427	0.323105	0.43535	-0.0195266	0.028931	0.0823837	0.160167	0.0599177	-0.114289	-0.0388471	0.0335695	0.0485109	0.0116113	0	-0.0603467	0.198397	0.325359	0.00447348	0.383713	0.185898	0.145823	0.119549	0.250172	0.0804015	0.0875458	0.291276	0.365671	0.391977	0.323377	0.194983	0.284169	0.186684	0.0146766	0.207404	0.205185	0.0161047	0.0159096	0.0572748	0.026126	0.126416	-0.0042453	0.0795113	0.103896	-0.014456	0.173305	-0.0509325
P36269	GGT5	1.26767	0.295401	1.44815	0.0449293	0.357937	-0.167503	1.25197	-0.304024	0.438491	0.328175	0.574939	0.434832	0.867876	0.720426	0.161155	0.449167	-0.680499	-0.00148808	0.275386	0.527064	0.45589	-0.0402371	-0.0902441	0.0767201	0.506011	0.185679	0.52693	0.445324	0.473402	-0.0143696	0.777849	-0.540307	0.611763	0.658418	-0.300695	-0.080865	-0.167008	0.119106	0.0806027	-0.52553	-0.480456	0.136122	-0.162877	-0.0978976	-0.582054	-0.201922	0.82817	1.05334
Q8TD06	AGR3	0.356762	0.318084	1.02046	-0.280213	-0.617629	-1.18945	0.730182	-0.575807	0.13853	1.36786	0.340361	1.05859	0.670484	0.561348	0.878438	-0.468719	-0.719892	0.579001	-0.335228	0.228779	1.73365	0.434743	0.621775	0.788194	0.71979	-0.131245	0.576949	0.162952	0.366812	1.2471	1.15389	0.216209	0.662965	0.592873	0.105228	-0.0884462	-0.0550657	-0.366818	0.038742	-0.298523	0.240895	-0.174107	0.74317	0.0889805	1.19637	0.795595	0.0755228	-0.0568695
Q13449	LSAMP	0.847397	0.469731	0.844722	0.515603	0.555474	-0.132737	0.723677	-0.28324	0.0862998	0.229691	0.199585	-0.1165	0.00442319	0.358245	0.263034	0.0351723	-0.302361	-0.0239955	0.176272	0.320135	0.632687	0.0892957	-0.10097	0.243321	0.373908	0.241008	0.367732	0.161709	-0.0832409	-0.426041	0.0372144	-0.472812	0.311067	0.35893	0.122947	-0.00286249	-0.0626709	-0.317212	0.268599	-0.431612	-0.633367	0.176995	-0.151846	-0.179999	-0.166472	-0.216889	0.614201	0.559478
Q96PU5	NEDD4L	-0.00540673	-0.472783	-0.403308	-0.531496	-0.241661	-0.5977	-0.472565	-0.2988	-0.454148	-0.444745	-0.481721	-0.143341	-0.134553	-0.184764	-0.414066	-0.127993	-0.317389	-0.217937	-0.217392	-0.291998	-0.0999475	-0.104301	0.0284004	0.0834965	0.0949756	-0.0821268	-0.0487637	-0.368944	-0.262152	0.0269141	-0.026338	-0.0967616	-0.239779	-0.228354	-0.236723	-0.177811	-0.256624	-0.398488	-0.549055	-0.333963	0.00438732	-0.41605	-0.401443	-0.393214	-0.0823765	-0.308328	-0.430815	-0.295716
P07996	THBS1	-0.565309	-1.56589	-1.07555	-1.38205	-0.998565	-1.11971	-1.09537	-1.12232	-0.939188	-1.02006	0.0641924	-1.10656	-0.368065	-1.43057	-1.34395	-0.883756	-0.810009	-0.885667	-0.542652	0.393597	-0.745639	-0.736493	-0.731241	-0.82103	-0.78617	-0.649838	-0.796467	-1.19802	-1.17656	-1.08693	-1.30392	-1.37248	-0.958523	-0.460361	-0.851542	-0.700261	-0.123408	-0.783597	-0.313951	-1.1632	-0.532469	-1.078	-0.83842	-1.0796	-1.0549	-0.953298	-0.953677	-0.629982
Q9P2Q2	FRMD4A	-0.34825	-0.54851	-0.491623	-0.403308	-0.0615878	-0.269914	-0.842777	-0.588499	-0.583552	-0.742668	-0.61088	-0.878051	-0.406694	-0.939971	-0.94566	-0.750799	-0.196113	-0.525236	0	-0.206796	-0.202355	0.0336177	-0.226222	-0.28585	-0.141921	-0.139073	0.0237774	-0.140149	-0.229026	-0.443435	-0.497073	-0.559276	-0.534026	-0.480972	-0.330064	-0.13322	-0.246195	0.38607	-0.281771	-0.186878	-0.062866	-0.214064	0.00704786	-0.408361	-0.0518744	-0.396459	0.510136	0.0724985
Q16678	CYP1B1	-0.622319	-0.26333	0.539095	0.307726	1.13293	0.00892392	0.425764	0.27336	0.062165	0.250172	0.528208	0.697488	0.418724	0.541969	1.25573	-0.0302221	0.320715	0.100527	-0.269921	0.077059	-0.113917	-0.0786325	0.0326127	-0.202709	0.170241	0.702631	0.415037	0.057279	0.53255	0.47147	1.35263	0.351005	0.329124	0.329641	-0.0897696	0.203684	1.78846	0.175164	1.50626	-0.0848435	0.230946	-0.0908838	0.504079	0.525431	0.20965	0.279008	0.353155	0.102107
Q8TEW0	PARD3	-0.265915	-0.495503	-0.138976	0.167961	0.115808	-0.216932	-0.0342403	-0.180384	-0.140754	-0.0834668	-0.2846	-0.308195	-0.270437	-0.357879	-0.338416	-0.488563	-0.0874628	-0.478897	0.0170735	-0.0378285	0.0313642	0.095941	-0.130494	-0.116313	-0.049204	-0.170816	-0.0857011	-0.324713	-0.364462	-0.25079	-0.246026	-0.298011	-0.201258	-0.148702	-0.250696	-0.242309	-0.313556	0.27446	-0.204327	-0.393723	-0.260985	-0.275235	-0.224278	-0.494634	-0.278549	-0.32625	0.109287	0.0408803
P43490	NAMPT	-0.383016	-0.69381	-0.820294	-0.44679	-0.604473	-0.196273	-0.785981	-0.0199192	-0.575115	-0.500013	-0.341322	-0.494347	-0.43636	-0.654642	-0.383329	-0.181902	0.163174	-0.367252	-0.0794345	-0.222392	-0.526357	0.18963	-0.113328	-0.342853	-0.278483	-0.344558	-0.289507	-0.326457	-0.462376	-0.311599	-0.551285	0.511113	-0.38529	-0.485129	-0.257734	-0.0274257	-0.0414766	-0.179403	0.424099	-0.0928098	0.39587	-0.321928	0.107521	0.236257	-0.140564	0.0341146	-0.414115	-0.52544
Q9UPY8	MAPRE3	0.388715	0.448246	0.592793	0.967997	0.206929	0.582474	1.25841	0.585433	0.68318	1.55719	0.593972	0.744001	0.485638	0.387111	0.316672	-0.00285118	-0.199589	0.269218	-0.449803	0.133969	1.06068	-0.236634	0.487065	0.532937	0.525911	0.194426	0.225411	0.267202	0.027675	0.264464	0.231272	-0.604532	0.820179	0.863612	0.195592	-0.252492	-0.308122	-0.123937	-0.161406	-0.062769	0.0404385	-0.0198785	0.432593	0.0410005	1.00436	0.551495	-0.053596	-0.0187085
P28289	TMOD1	0.0160997	-0.539897	1.14018	0.542132	0.372425	-0.385991	0.478599	-0.370058	-0.137645	-0.117019	0.618346	0.460685	0.698052	0.425465	0.407366	0.607104	0.203214	0.154975	-0.0318361	0.688674	0.358079	0.0999135	0.376525	0.510987	0.321359	0.507857	0.575057	0.0275595	-0.0162684	0.0724985	0.574777	-0.158095	0.268035	0.648964	-0.0193055	0.02551	-0.141012	0.0503934	0.0915634	-0.307766	-0.0147215	-0.0812121	0.0112601	-0.0525737	-0.377202	0.156599	-0.0944022	0.508125
A6NKN8	PCP4L1	0.704585	0.141927	1.06477	0.239535	0.565209	0.451134	0.945138	0.376009	0.386525	0.783169	0.661387	-0.293088	0.502413	0.0571584	0.0766213	-0.0805366	0.416931	0.396702	-0.734106	0.645409	1.42455	0.135183	-1.0319	-0.368518	-0.387789	-1.0731	-0.365595	-0.873542	-0.181553	-0.618961	-0.0774388	-0.77145	0.969626	0.280283	-0.100801	-0.106805	-0.302709	-0.251475	0.263761	-0.156504	0.377948	-0.121946	0.511036	-0.138364	1.36919	0.323366	1.21863	-0.405063
Q9UHQ9	CYB5R1	0.245843	0.0277872	0.563208	-0.00885998	-0.0615878	0.295732	0.386299	-0.125402	0.0553886	0.263272	0.157984	0.738498	0.4352	0.474708	0.400759	0.229901	0.176645	0.270452	0.145548	0.332048	0.733213	0.203235	0.48194	0.318773	0.504006	0.0435299	0.163801	-0.199618	0.249243	0.396329	0.448715	-0.156489	0.667703	0.592873	0.435907	0.0629487	0.0726127	-0.213423	0.0847227	-0.1733	0.29323	0.408569	0.156518	-0.0933006	0.73813	0.333675	0.00828344	0.142823
P17676	CEBPB	1.53183	-0.691423	-0.0478947	0.0204641	0.148554	-0.451806	0.0894519	-0.194867	-0.270961	0.130502	-0.0686779	-0.285594	-0.12486	-0.371353	-0.247381	0.00142348	-0.106915	-0.329384	-0.207442	0.0855288	-0.0261787	-0.335097	-0.46464	-0.214297	-0.356485	-0.317658	-0.289507	-0.56493	-0.179886	-0.130088	-0.187063	0.0397618	-0.283009	-0.230097	-0.187176	-0.112977	-0.153951	0.261009	-0.184358	0.0942326	0	-0.358454	0.14634	-0.267055	-0.341716	-0.392677	-0.0153109	-0.0718199
Q13796	SHROOM2	0.224447	-0.270437	-0.0817696	-0.303643	0.196945	-0.282561	-0.0725442	-0.333989	-0.162708	-0.121656	-0.187151	-0.390211	-0.495503	-0.54152	-0.368202	-0.107902	-0.319279	-0.346302	-0.351571	-0.270221	-0.29657	-0.501674	-0.641259	-0.773724	-0.634903	-0.597131	-0.599847						-0.125531	-0.0700919	-0.0587093	0.0128114	-0.0384741	-0.580247	-0.959843	-0.665839	-0.282202	-0.634396	-0.142458	-0.196337	-0.278549	-0.188746	0.134732	-0.198991
P62330	ARF6	0.20741	0.221337	0.416509	-0.127674	0.0157049	0.201569	0.215344	0.16158	0.076962	0.19531	0.255643	0.134574	0.222603	0.213609	0.364997	0.431323	0.557423	0.038161	-0.168316	0.471061	0.337695	0.131306	0.44765	0.352827	0.423549	0.427458	0.339031	0.161709	0.493388	0.334172	0.478159	0.250502	0.0874628	-0.0905337	0.19688	-0.327659	0.102842	-0.434512	0.46471	0.14389	0.253237	0.398235	0.147616	0.453946	0.613313	0.615796	-0.151695	0.234394
P50749	RASSF2	0.840382	0.564639	0.11593	0.0117293	-0.154398	0.366874	-0.166085	0.386857	0.183973	-0.162475	-0.0776854	0.0934926	0.118994	0.26925	0.330645	0.169134	0.271345	0.418009	0.18637	0.0295645	0.163344	0.131306	0.115698	0.102303	0.131801	0.224021	0.113849	0.386941	0.163866	0.0792813	0.0272892	0.293428	0.0104815	0.0118497	0.109337	0.0408803	0.0987567	0.126543	0.126621	0.407151	0.273978	0.0682182	0.308014	0.344128	0.259147	0.113373	-0.147089	-0.0391312
P14314	PRKCSH	0.295056	-0.187381	-0.100588	-0.0418202	-0.122793	-0.0104815	-0.0170186	-0.108547	-0.0213315	-0.0849751	-0.319789	0.0318422	-0.0835918	0.0148733	-0.0640641	-0.121781	-0.0213737	-0.0376704	-0.0569271	-0.00898878	-0.00867354	-0.153894	0.00857898	-0.00143338	-0.0729526	-0.0215439	0.0126368	-0.138617	-0.0192461	-0.189177	-0.0622203	0.0114728	-0.0771679	0.0497026	-0.0434264	-0.123842	-0.128188	0.0451709	0.0709433	0.0222987	0.0058468	0.13474	-0.178784	-0.0948313	-0.0518744	-0.0086562	-0.0753129	-0.148988
O75791	GRAP2	-0.300945	0.245205	0.31129	-0.0631938	-0.175318	0.0868484	0.147536	-0.00282881	0.381115	0.065367	0.155424	0.0273361	0.00736446	0.175727	0.458106	0.074926	0.167228	0.549834	-0.18449	0.136689	0.350186	0.101235	0.00429587	0.0780779	0.271546	0.247027	0.411861	0.637331	0.613599	0.119322	0.450838	0.104136	0.20294	0.253085	-0.00591269	0.0615793	0.27322	0.164366	0.310246	0.238355	-0.296521	0.415417	0.503082	0.42326	0.136047	0.429706	-0.106276	0.0283168
Q8NDX5	PHC3	0.095693	0.437383	0.519716	0.595718	0.539761	0.19637	0.680185	0.256898	0.37786	0.207683	0.0641924	0.928499	0.251421	0.752726	0.26182	0.297512	-0.311735	-0.0623062	-0.02163	-0.39821	-0.32337	0.0705243	0.376525	0.452512	0.485833	0.412541	0.509204	0.00693938	0.496519	0.252511	0.616987	0.0675068	0.298903	0.347286	0.00735695	0.123265	0.102842	0.115373	0.552607	0.00299314	-0.276868	0.170262	0.236654	0.321354	0.362408	0.371969	0.335708	0.219735
[truncated: 11,286 more rows]
[truncated: 83 more columns]
