# Supplementary material for: Large-scale and high-resolution mass spectrometry-based proteomics defines molecular subtypes of nasopharyngeal carcinoma for therapeutic targeting
Source: Signal Transduct Target Ther. 2026 Jun 23;11:244. doi: 10.1038/s41392-026-02742-0 (PMC13287748; doi:10.1038/s41392-026-02742-0)
Supplement: Supplementary file 5 — Data S4 [file 41392_2026_2742_MOESM5_ESM.xlsx]

## Sheet: Description
Data S4. Comparison of proteomic data between tumor and non-tumor samples.
a. DE proteins (T vs N). The 1038 up-regulated proteins and 1158 down-regulated proteins that are differentially expressed (DE) between tumor and non-tumor tissues. “log2(FC.Prot)” represents the logarithmic fold change of the protein expression ratio between tumor and non-tumor. "P value" is calculated by a two-sided Wilcox signed rank test."q value" is the Benjamini-Hochberg (BH) corrected P va…
b. DE phosphosites (T vs N). The 791 up-regulated phosphosites and 994 down-regulated phosphosites that are differentially phosphorylated between tumor and non-tumor tissues. “log2(FC.Phos)” represents the logarithmic fold change of the protein expression ratio between tumor and non-tumor. "P value" is calculated by a two-sided Wilcox signed rank-sum test."q value" is the Benjamini-Hochberg (BH) …
c. Pathways-DE proteins. Go biological processes,KEGG pathways, hallmarks and reactome were obtained from enrichment analysis of differentially expressed proteins. "P value" is calculated by a two-sided Wilcox signed rank-sum test.
d. Pathways-DE phosphosites. Hallmarks were obtained from enrichment analysis of differentially phosphorylated proteins. "P value" is calculated by a two-sided Wilcox signed rank-sum test.

## Sheet: a. DE proteins (T vs N)
proID	gene_symbol	log2(FC.Prot)	P value	q value	Label
P06756	ITGAV	0.676201	8.67539e-25	2.8467e-22	Up-regulated in tumor
O00425	IGF2BP3	0.970429	2.79115e-28	2.82395e-25	Up-regulated in tumor
Q53EP0	FNDC3B	0.548706	3.38469e-25	1.20863e-22	Up-regulated in tumor
P33527	ABCC1	0.45167	1.34006e-20	1.3446e-18	Up-regulated in tumor
Q9BQL6	FERMT1	0.834816	2.51135e-33	3.04904e-29	Up-regulated in tumor
P50281	MMP14	0.616363	2.59039e-24	6.98886e-22	Up-regulated in tumor
Q02809	PLOD1	0.657956	1.20613e-29	2.92873e-26	Up-regulated in tumor
O43175	PHGDH	0.591978	2.78267e-20	2.66019e-18	Up-regulated in tumor
O43592	XPOT	0.435301	9.51709e-25	3.04071e-22	Up-regulated in tumor
P98194	ATP2C1	0.506202	1.28234e-25	5.18962e-23	Up-regulated in tumor
P18564	ITGB6	0.965625	4.04266e-24	1.02254e-21	Up-regulated in tumor
Q15293	RCN1	0.576654	1.07603e-22	1.84002e-20	Up-regulated in tumor
Q96QD8	SLC38A2	0.659297	9.69124e-16	3.27747e-14	Up-regulated in tumor
Q13308	PTK7	0.470539	4.42765e-22	6.63656e-20	Up-regulated in tumor
Q9HAV4	XPO5	0.423861	5.91894e-30	2.39539e-26	Up-regulated in tumor
Q9Y617	PSAT1	0.664704	1.05078e-20	1.06313e-18	Up-regulated in tumor
Q07065	CKAP4	0.638876	2.32939e-27	1.6636e-24	Up-regulated in tumor
Q9UJS0	SLC25A13	0.414322	5.57436e-22	7.77912e-20	Up-regulated in tumor
P13674	P4HA1	0.640097	6.9593e-29	1.05616e-25	Up-regulated in tumor
P50454	SERPINH1	0.714581	1.85751e-21	2.27799e-19	Up-regulated in tumor
Q96PZ0	PUS7	0.435438	8.67539e-25	2.8467e-22	Up-regulated in tumor
Q86XL3	ANKLE2	0.291079	1.48681e-21	1.86097e-19	Up-regulated in tumor
Q9BZD4	NUF2	0.534431	1.23947e-18	7.75688e-17	Up-regulated in tumor
P52630	STAT2	0.453149	4.05933e-17	1.88829e-15	Up-regulated in tumor
Q9HCE1	MOV10	0.468421	4.24815e-16	1.52144e-14	Up-regulated in tumor
Q5UIP0	RIF1	0.42015	3.04206e-19	2.19843e-17	Up-regulated in tumor
O14896	IRF6	0.619605	3.24401e-19	2.3168e-17	Up-regulated in tumor
P19525	EIF2AK2	0.511851	3.45899e-19	2.42749e-17	Up-regulated in tumor
O43852	CALU	0.49852	2.49404e-21	2.96865e-19	Up-regulated in tumor
Q02790	FKBP4	0.478491	5.26501e-24	1.30454e-21	Up-regulated in tumor
O75874	IDH1	0.383108	4.38502e-18	2.47621e-16	Up-regulated in tumor
P18065	IGFBP2	0.64869	5.9153e-17	2.6698e-15	Up-regulated in tumor
Q9ULW0	TPX2	0.405545	6.01715e-22	8.30162e-20	Up-regulated in tumor
Q96KB5	PBK	0.718797	2.03213e-22	3.2896e-20	Up-regulated in tumor
Q14126	DSG2	0.575568	1.14426e-19	9.26168e-18	Up-regulated in tumor
Q96P70	IPO9	0.350243	7.46376e-24	1.77681e-21	Up-regulated in tumor
Q70UQ0	IKBIP	0.674944	9.38067e-20	7.80073e-18	Up-regulated in tumor
O60568	PLOD3	0.461881	4.40203e-23	8.48335e-21	Up-regulated in tumor
P04183	TK1	0.975336	3.19134e-20	2.93531e-18	Up-regulated in tumor
P00749	PLAU	0.90229	2.32939e-27	1.6636e-24	Up-regulated in tumor
Q9H939	PSTPIP2	0.489471	7.3911e-17	3.2631e-15	Up-regulated in tumor
Q8WWZ3	EDARADD	0.731017	9.1234e-21	9.38705e-19	Up-regulated in tumor
Q96S86		0.670558	4.78175e-22	6.99461e-20	Up-regulated in tumor
P42224	STAT1	0.633821	1.35449e-16	5.51842e-15	Up-regulated in tumor
Q8IZA0	KIAA0319L	0.309401	1.35449e-16	5.51842e-15	Up-regulated in tumor
Q9H173	SIL1	0.373572	5.15205e-15	1.51823e-13	Up-regulated in tumor
Q7Z460	CLASP1	0.289925	3.19134e-20	2.93531e-18	Up-regulated in tumor
Q1ED39	KNOP1	0.36056	3.6878e-19	2.54395e-17	Up-regulated in tumor
Q9H3D4	TP63	0.490496	3.29937e-16	1.21756e-14	Up-regulated in tumor
P06493	CDK1	0.67428	5.57436e-22	7.77912e-20	Up-regulated in tumor
Q9NNX1	TUFT1	0.63004	3.6878e-19	2.54395e-17	Up-regulated in tumor
Q9NYQ8	FAT2	0.506851	1.87493e-13	4.02895e-12	Up-regulated in tumor
Q8NCH0	CHST14	0.539721	6.13203e-19	4.04614e-17	Up-regulated in tumor
Q08380	LGALS3BP	0.633209	9.74578e-17	4.12844e-15	Up-regulated in tumor
Q15646	OASL	0.448361	2.34975e-19	1.76101e-17	Up-regulated in tumor
O14562	UBFD1	0.377682	8.53016e-13	1.58842e-11	Up-regulated in tumor
P08195	SLC3A2	0.416383	3.6878e-19	2.54395e-17	Up-regulated in tumor
Q86XZ4	SPATS2	0.441609	5.24925e-15	1.54313e-13	Up-regulated in tumor
Q96RD7	PANX1	0.581367	9.34991e-14	2.12579e-12	Up-regulated in tumor
Q86YB8	ERO1B	0.507984	1.7965e-17	8.79488e-16	Up-regulated in tumor
P08243	ASNS	0.456794	2.06374e-19	1.57584e-17	Up-regulated in tumor
O95757	HSPA4L	0.54292	1.14936e-16	4.76257e-15	Up-regulated in tumor
P78330	PSPH	0.727284	2.26347e-20	2.21619e-18	Up-regulated in tumor
P05067	APP	0.379709	8.7774e-20	7.40045e-18	Up-regulated in tumor
Q13085	ACACA	0.353657	2.66081e-17	1.257e-15	Up-regulated in tumor
P08637	FCGR3A	0.785914	1.30556e-19	1.02928e-17	Up-regulated in tumor
Q9BRT9	GINS4	0.570593	6.86634e-21	7.24906e-19	Up-regulated in tumor
P02786	TFRC	0.525984	2.20223e-19	1.6607e-17	Up-regulated in tumor
Q8IV08	PLD3	0.520617	1.58973e-19	1.22936e-17	Up-regulated in tumor
Q6NXG1	ESRP1	0.548331	3.65816e-20	3.31446e-18	Up-regulated in tumor
Q9NQW6	ANLN	0.635928	1.43354e-12	2.53342e-11	Up-regulated in tumor
Q8WZA1	POMGNT1	0.341048	1.73851e-14	4.51974e-13	Up-regulated in tumor
Q86Y07	VRK2	0.453437	5.18785e-23	9.6901e-21	Up-regulated in tumor
Q13751	LAMB3	0.474322	2.09055e-15	6.59257e-14	Up-regulated in tumor
O75718	CRTAP	0.53629	2.12248e-18	1.27569e-16	Up-regulated in tumor
Q08345	DDR1	0.467789	4.26655e-14	1.04613e-12	Up-regulated in tumor
O95302	FKBP9	0.592858	3.29065e-15	1.01144e-13	Up-regulated in tumor
O75616	ERAL1	0.286166	1.7965e-17	8.79488e-16	Up-regulated in tumor
Q9BYX4	IFIH1	0.414469	5.65641e-15	1.64366e-13	Up-regulated in tumor
P03956	MMP1	0.802602	1.5106e-16	5.99353e-15	Up-regulated in tumor
Q9NWM8	FKBP14	0.642517	3.39358e-13	6.88988e-12	Up-regulated in tumor
Q32P28	P3H1	0.569691	6.13203e-19	4.04614e-17	Up-regulated in tumor
Q9BZS1	FOXP3	0.416879	1.08045e-14	2.96782e-13	Up-regulated in tumor
O00459	PIK3R2	0.321245	3.93132e-19	2.69662e-17	Up-regulated in tumor
Q9Y3S1	WNK2	0.572221	2.39421e-17	1.13992e-15	Up-regulated in tumor
Q9BYK8	HELZ2	0.424188	1.66121e-18	1.00844e-16	Up-regulated in tumor
Q5ZPR3	CD276	0.444982	9.28283e-15	2.57312e-13	Up-regulated in tumor
P55060	CSE1L	0.439341	1.53754e-14	4.07582e-13	Up-regulated in tumor
Q9UGK3	STAP2	0.797112	2.39421e-17	1.13992e-15	Up-regulated in tumor
P15531	NME1	0.488896	2.20223e-19	1.6607e-17	Up-regulated in tumor
Q9UNY4	TTF2	0.321118	1.07395e-14	2.95666e-13	Up-regulated in tumor
Q9NSC5	HOMER3	0.486391	4.91208e-16	1.7387e-14	Up-regulated in tumor
P51114	FXR1	0.330368	8.53016e-13	1.58842e-11	Up-regulated in tumor
P35052	GPC1	0.518165	4.08614e-13	8.11944e-12	Up-regulated in tumor
O00469	PLOD2	0.635782	7.48793e-18	4.07672e-16	Up-regulated in tumor
O75153	CLUH	0.336577	4.2246e-17	1.94284e-15	Up-regulated in tumor
P17812	CTPS1	0.446753	1.0922e-15	3.64297e-14	Up-regulated in tumor
Q13112	CHAF1B	0.568389	2.53509e-17	1.20229e-15	Up-regulated in tumor
P61024	CKS1B	0.753219	1.43486e-13	3.17315e-12	Up-regulated in tumor
Q9Y5V3	MAGED1	0.433859	9.01769e-17	3.85506e-15	Up-regulated in tumor
P52292	KPNA2	0.610684	3.45899e-19	2.42749e-17	Up-regulated in tumor
Q99715	COL12A1	0.672604	3.40742e-12	5.55296e-11	Up-regulated in tumor
Q6ZU65	UBN2	0.375838	1.22824e-13	2.74625e-12	Up-regulated in tumor
P30273	FCER1G	0.989325	1.7965e-17	8.79488e-16	Up-regulated in tumor
Q7Z417	NUFIP2	0.365702	3.046e-16	1.12748e-14	Up-regulated in tumor
Q14257	RCN2	0.650345	8.39671e-19	5.39388e-17	Up-regulated in tumor
P15408	FOSL2	0.517101	3.76963e-16	1.37027e-14	Up-regulated in tumor
O75717	WDHD1	0.447095	3.24401e-19	2.3168e-17	Up-regulated in tumor
Q14444	CAPRIN1	0.355675	6.56811e-10	7.27586e-09	Up-regulated in tumor
P35442	THBS2	0.551469	7.18537e-20	6.14349e-18	Up-regulated in tumor
Q13188	STK3	0.337385	6.99166e-17	3.10937e-15	Up-regulated in tumor
Q92667	AKAP1	0.290879	4.01852e-15	1.20466e-13	Up-regulated in tumor
Q9BZX2	UCK2	0.417431	1.43048e-16	5.7508e-15	Up-regulated in tumor
Q8NEY1	NAV1	0.387545	2.08374e-13	4.46184e-12	Up-regulated in tumor
O95832	CLDN1	0.553677	1.50561e-14	3.99991e-13	Up-regulated in tumor
Q9H0B6	KLC2	0.327878	2.50687e-19	1.8446e-17	Up-regulated in tumor
Q9H936	SLC25A22	0.331801	7.47337e-16	2.56311e-14	Up-regulated in tumor
Q15678	PTPN14	0.483282	6.71329e-15	1.89991e-13	Up-regulated in tumor
P57088	TMEM33	0.356217	3.57443e-16	1.31109e-14	Up-regulated in tumor
P98172	EFNB1	0.454494	3.28087e-13	6.68115e-12	Up-regulated in tumor
O43251	RBFOX2	0.477248	4.35396e-12	7.02481e-11	Up-regulated in tumor
Q9Y289	SLC5A6	0.419589	1.43048e-16	5.7508e-15	Up-regulated in tumor
Q9BST9	RTKN	0.505562	1.62085e-15	5.2337e-14	Up-regulated in tumor
O60678	PRMT3	0.424751	4.38502e-18	2.47621e-16	Up-regulated in tumor
O95340	PAPSS2	0.474123	1.60053e-17	7.9824e-16	Up-regulated in tumor
Q9UNW1	MINPP1	0.415546	2.87411e-13	5.94457e-12	Up-regulated in tumor
P49736	MCM2	0.571139	1.25444e-15	4.13864e-14	Up-regulated in tumor
Q15645	TRIP13	0.549591	5.24572e-18	2.90814e-16	Up-regulated in tumor
O14879	IFIT3	0.624271	1.9871e-15	6.29904e-14	Up-regulated in tumor
Q15382	RHEB	0.410664	2.69165e-15	8.35788e-14	Up-regulated in tumor
P20591	MX1	0.772783	1.76132e-13	3.81181e-12	Up-regulated in tumor
O94923		0.46711	3.22109e-14	8.09675e-13	Up-regulated in tumor
Q9NVI1	FANCI	0.440697	1.39015e-15	4.52487e-14	Up-regulated in tumor
Q13257	MAD2L1	0.402703	1.77807e-16	6.87503e-15	Up-regulated in tumor
Q9Y6K5	OAS3	0.544368	9.20175e-16	3.12063e-14	Up-regulated in tumor
O95478	NSA2	0.304932	7.26572e-11	9.6619e-10	Up-regulated in tumor
Q8NBJ5	COLGALT1	0.501823	5.97342e-15	1.71045e-13	Up-regulated in tumor
Q12884	FAP	0.601917	5.08202e-13	9.96782e-12	Up-regulated in tumor
Q10471	GALNT2	0.397714	3.19134e-20	2.93531e-18	Up-regulated in tumor
Q9NTK5	OLA1	0.280663	1.50561e-14	3.99991e-13	Up-regulated in tumor
Q05209	PTPN12	0.282211	1.62085e-15	5.2337e-14	Up-regulated in tumor
Q8N1I0	DOCK4	0.378456	1.46876e-18	9.09805e-17	Up-regulated in tumor
O94985	CLSTN1	0.327743	3.52248e-13	7.12775e-12	Up-regulated in tumor
P07237	P4HB	0.351946	6.45907e-13	1.24278e-11	Up-regulated in tumor
Q9NY25	CLEC5A	0.712609	7.12012e-14	1.64658e-12	Up-regulated in tumor
P52732	KIF11	0.459299	5.38364e-14	1.28921e-12	Up-regulated in tumor
O94851	MICAL2	0.452691	5.50057e-16	1.93013e-14	Up-regulated in tumor
Q01650	SLC7A5	0.597754	3.44832e-18	1.99362e-16	Up-regulated in tumor
Q9NTJ3	SMC4	0.419929	7.18389e-13	1.35645e-11	Up-regulated in tumor
Q8TCB0	IFI44	0.653869	4.86564e-13	9.58988e-12	Up-regulated in tumor
Q13823	GNL2	0.306058	3.88591e-14	9.58919e-13	Up-regulated in tumor
O00468	AGRN	0.378613	1.59509e-16	6.2673e-15	Up-regulated in tumor
Q9NYY8	FASTKD2	0.298185	1.5106e-16	5.99353e-15	Up-regulated in tumor
P17936	IGFBP3	0.47602	6.59053e-13	1.25811e-11	Up-regulated in tumor
P52209	PGD	0.329175	3.64732e-13	7.35583e-12	Up-regulated in tumor
P46531	NOTCH1	0.382957	1.51443e-12	2.65704e-11	Up-regulated in tumor
Q9NUQ6	SPATS2L	0.360626	4.68334e-14	1.14178e-12	Up-regulated in tumor
O00515	LAD1	0.656714	1.88862e-15	6.00256e-14	Up-regulated in tumor
Q92820	GGH	0.549133	1.9514e-14	5.04084e-13	Up-regulated in tumor
P41743	PRKCI	0.292624	2.10415e-14	5.40094e-13	Up-regulated in tumor
Q9BX40	LSM14B	0.355913	3.70818e-14	9.18796e-13	Up-regulated in tumor
P52758	RIDA	0.436349	5.38364e-14	1.28921e-12	Up-regulated in tumor
Q96KC2	ARL5B	0.529549	2.13838e-11	3.13931e-10	Up-regulated in tumor
Q9H4L7	SMARCAD1	0.311905	1.07474e-15	3.5946e-14	Up-regulated in tumor
Q9NZQ7	CD274	0.590146	6.78294e-14	1.58369e-12	Up-regulated in tumor
A4D1S0	KLRG2	0.803476	1.3206e-15	4.32167e-14	Up-regulated in tumor
P09486	SPARC	0.686292	2.43336e-15	7.59471e-14	Up-regulated in tumor
Q8NB49	ATP11C	0.295444	6.31198e-13	1.21641e-11	Up-regulated in tumor
Q15813	TBCE	0.3262	6.13203e-19	4.04614e-17	Up-regulated in tumor
P78524	DENND2B	0.292123	7.09329e-16	2.44658e-14	Up-regulated in tumor
Q14691	GINS1	0.49385	1.25444e-15	4.13864e-14	Up-regulated in tumor
Q8IXQ6	PARP9	0.30749	6.31198e-13	1.21641e-11	Up-regulated in tumor
Q9HC52	CBX8	0.269798	2.59389e-16	9.71987e-15	Up-regulated in tumor
O96013	PAK4	0.311802	1.06527e-17	5.59888e-16	Up-regulated in tumor
Q12931	TRAP1	0.381733	1.34501e-17	6.9194e-16	Up-regulated in tumor
P26639	TARS1	0.318326	2.68403e-17	1.26305e-15	Up-regulated in tumor
O95239	KIF4A	0.446451	6.81041e-11	9.08628e-10	Up-regulated in tumor
Q14566	MCM6	0.588862	1.12174e-13	2.51739e-12	Up-regulated in tumor
P31350	RRM2	0.475246	1.65723e-14	4.3363e-13	Up-regulated in tumor
P52789	HK2	0.48274	1.5106e-16	5.99353e-15	Up-regulated in tumor
O14777	NDC80	0.521312	5.78875e-13	1.1227e-11	Up-regulated in tumor
Q6ZXV5	TMTC3	0.37993	1.14936e-16	4.76257e-15	Up-regulated in tumor
Q96PP8	GBP5	0.651859	1.56848e-11	2.34231e-10	Up-regulated in tumor
P13051	UNG	0.427421	1.23827e-11	1.87454e-10	Up-regulated in tumor
Q24JP5	TMEM132A	0.571266	5.38364e-14	1.28921e-12	Up-regulated in tumor
O43278	SPINT1	0.465994	8.90325e-13	1.65282e-11	Up-regulated in tumor
Q9Y2J8	PADI2	0.5219	1.46439e-13	3.23258e-12	Up-regulated in tumor
Q9C0C2	TNKS1BP1	0.328436	1.61009e-13	3.51585e-12	Up-regulated in tumor
Q03169	TNFAIP2	0.357306	1.54009e-15	4.99953e-14	Up-regulated in tumor
P35354	PTGS2	0.583735	1.02424e-13	2.32002e-12	Up-regulated in tumor
P25205	MCM3	0.433698	1.91285e-14	4.95179e-13	Up-regulated in tumor
O60361	NME2P1	0.594333	1.47151e-13	3.23652e-12	Up-regulated in tumor
P12318	FCGR2A	0.592614	3.22956e-11	4.58062e-10	Up-regulated in tumor
O96017	CHEK2	0.358136	1.60053e-17	7.9824e-16	Up-regulated in tumor
Q9HB40	SCPEP1	0.464717	9.29215e-13	1.71453e-11	Up-regulated in tumor
P12314	FCGR1A	0.6403	4.90632e-14	1.18661e-12	Up-regulated in tumor
Q9NRZ9	HELLS	0.603036	2.20734e-16	8.40104e-15	Up-regulated in tumor
Q6GPH4	XAF1	0.716408	1.08955e-13	2.45422e-12	Up-regulated in tumor
P33991	MCM4	0.588706	2.09055e-15	6.59257e-14	Up-regulated in tumor
P49441	INPP1	0.5623	1.12728e-14	3.0618e-13	Up-regulated in tumor
Q6PL18	ATAD2	0.311501	5.68598e-15	1.64366e-13	Up-regulated in tumor
P14635	CCNB1	0.529796	2.92176e-11	4.17331e-10	Up-regulated in tumor
P17275	JUNB	0.424529	6.59053e-13	1.25811e-11	Up-regulated in tumor
P67809	YBX1	0.351514	2.44829e-12	4.08868e-11	Up-regulated in tumor
Q5T7V8	GORAB	0.325216	6.881e-13	1.30331e-11	Up-regulated in tumor
P02778	CXCL10	0.593083	5.9153e-17	2.6698e-15	Up-regulated in tumor
Q5T0W9	FAM83B	0.649006	3.97519e-16	1.43639e-14	Up-regulated in tumor
O95347	SMC2	0.44116	1.05604e-12	1.92225e-11	Up-regulated in tumor
Q8NHV4	NEDD1	0.386866	1.14426e-19	9.26168e-18	Up-regulated in tumor
P17301	ITGA2	0.391106	1.12174e-13	2.51739e-12	Up-regulated in tumor
O94808	GFPT2	0.497145	3.97195e-13	7.93148e-12	Up-regulated in tumor
Q9H5Q4	TFB2M	0.410812	5.63893e-14	1.3424e-12	Up-regulated in tumor
P54760	EPHB4	0.458079	8.53016e-13	1.58842e-11	Up-regulated in tumor
Q96HS1	PGAM5	0.333068	2.16103e-12	3.65929e-11	Up-regulated in tumor
Q9H3R5	CENPH	0.6187	4.78231e-14	1.16357e-12	Up-regulated in tumor
O00182	LGALS9	0.407173	6.16829e-10	6.8832e-09	Up-regulated in tumor
P22102	GART	0.280464	1.40663e-13	3.11641e-12	Up-regulated in tumor
Q9BXN2	CLEC7A	0.394964	1.44931e-10	1.80844e-09	Up-regulated in tumor
O75787	ATP6AP2	0.313584	1.2914e-09	1.34698e-08	Up-regulated in tumor
P19878	NCF2	0.377027	4.01852e-15	1.20466e-13	Up-regulated in tumor
Q13153	PAK1	0.28316	6.881e-13	1.30331e-11	Up-regulated in tumor
P50591	TNFSF10	0.470279	1.25268e-16	5.17306e-15	Up-regulated in tumor
P00533	EGFR	0.443565	5.97342e-15	1.71045e-13	Up-regulated in tumor
P49427	CDC34	0.263359	2.51652e-13	5.28599e-12	Up-regulated in tumor
Q9Y4C2	TCAF1	0.438693	4.90632e-14	1.18661e-12	Up-regulated in tumor
Q8N8S7	ENAH	0.446409	3.92809e-09	3.72585e-08	Up-regulated in tumor
P32322	PYCR1	0.419198	1.34454e-13	3.00075e-12	Up-regulated in tumor
Q5SYB0	FRMPD1	0.766717	8.75554e-11	1.14425e-09	Up-regulated in tumor
P54277	PMS1	0.37057	5.64959e-13	1.10099e-11	Up-regulated in tumor
Q9Y679	AUP1	0.274804	8.4357e-11	1.10483e-09	Up-regulated in tumor
Q16763	UBE2S	0.39581	3.43548e-11	4.85567e-10	Up-regulated in tumor
Q5TCZ1	SH3PXD2A	0.490926	2.88949e-12	4.76649e-11	Up-regulated in tumor
P25325	MPST	0.287919	1.05671e-11	1.60569e-10	Up-regulated in tumor
Q9BVS4	RIOK2	0.469505	1.44538e-12	2.54693e-11	Up-regulated in tumor
Q53G44	IFI44L	0.735708	2.91746e-10	3.43892e-09	Up-regulated in tumor
Q8NHH9	ATL2	0.354083	4.92329e-12	7.87532e-11	Up-regulated in tumor
Q8IWU6	SULF1	0.607231	1.83349e-12	3.162e-11	Up-regulated in tumor
Q86SK9	SCD5	0.643238	1.69082e-12	2.94101e-11	Up-regulated in tumor
Q99873	PRMT1	0.357672	2.80439e-11	4.03414e-10	Up-regulated in tumor
Q04637	EIF4G1	0.334874	7.18389e-13	1.35645e-11	Up-regulated in tumor
P35613	BSG	0.288342	1.30566e-12	2.32775e-11	Up-regulated in tumor
Q07002	CDK18	0.379469	7.99176e-12	1.24236e-10	Up-regulated in tumor
P05362	ICAM1	0.458355	7.36579e-11	9.78425e-10	Up-regulated in tumor
P78310	CXADR	0.534507	3.63692e-15	1.10389e-13	Up-regulated in tumor
P49327	FASN	0.482846	2.31342e-15	7.25769e-14	Up-regulated in tumor
Q9BYT8	NLN	0.303115	7.63616e-15	2.13619e-13	Up-regulated in tumor
Q8IVV2	LOXHD1	0.555783	1.79161e-13	3.87046e-12	Up-regulated in tumor
A0PJW8	DAPL1	0.66742	3.28087e-13	6.68115e-12	Up-regulated in tumor
O14929	HAT1	0.315898	3.53836e-14	8.80311e-13	Up-regulated in tumor
P62760	VSNL1	0.572138	6.53666e-12	1.0227e-10	Up-regulated in tumor
Q96GA3	LTV1	0.302139	1.01552e-11	1.54892e-10	Up-regulated in tumor
Q9Y5J5	PHLDA3	0.475326	1.40663e-13	3.11641e-12	Up-regulated in tumor
P33992	MCM5	0.34375	1.14976e-12	2.06804e-11	Up-regulated in tumor
Q15223	NECTIN1	0.430038	4.12422e-11	5.76205e-10	Up-regulated in tumor
Q13111	CHAF1A	0.551263	2.15396e-12	3.65241e-11	Up-regulated in tumor
Q8WVP7	LMBR1	0.578976	3.91108e-13	7.8228e-12	Up-regulated in tumor
P52790	HK3	0.491493	8.74092e-12	1.35017e-10	Up-regulated in tumor
Q6NXT4	SLC30A6	0.309252	6.18528e-14	1.45534e-12	Up-regulated in tumor
P09914	IFIT1	0.646015	1.01552e-11	1.54892e-10	Up-regulated in tumor
Q9BQP7	MGME1	0.284946	5.68598e-15	1.64366e-13	Up-regulated in tumor
Q8TD16	BICD2	0.26871	2.51652e-13	5.28599e-12	Up-regulated in tumor
Q92626	PXDN	0.421715	1.12728e-14	3.0618e-13	Up-regulated in tumor
Q9H074	PAIP1	0.347026	1.10194e-12	1.99087e-11	Up-regulated in tumor
Q9BPX3	NCAPG	0.371493	1.54574e-12	2.70415e-11	Up-regulated in tumor
Q5T3F8	TMEM63B	0.517154	4.82981e-10	5.49567e-09	Up-regulated in tumor
P52701	MSH6	0.306703	2.30254e-13	4.86177e-12	Up-regulated in tumor
Q9BYX2	TBC1D2	0.298156	8.53016e-13	1.58842e-11	Up-regulated in tumor
P46087	NOP2	0.271793	1.28818e-11	1.94042e-10	Up-regulated in tumor
Q9Y4K0	LOXL2	0.48236	1.47151e-13	3.23652e-12	Up-regulated in tumor
Q13835	PKP1	0.654685	6.80543e-12	1.06065e-10	Up-regulated in tumor
P22749	GNLY	0.680334	1.36204e-12	2.41409e-11	Up-regulated in tumor
P50748	KNTC1	0.322292	2.30254e-13	4.86177e-12	Up-regulated in tumor
Q8NBI6	XXYLT1	0.351207	5.80007e-11	7.833e-10	Up-regulated in tumor
O14933	UBE2L6	0.38179	4.05415e-10	4.67884e-09	Up-regulated in tumor
Q13541		0.315636	1.61215e-12	2.80819e-11	Up-regulated in tumor
Q96PU5	NEDD4L	0.369796	1.05604e-12	1.92225e-11	Up-regulated in tumor
P07996	THBS1	0.668061	3.43393e-10	4.00494e-09	Up-regulated in tumor
Q9P2Q2	FRMD4A	0.392482	5.33992e-12	8.41973e-11	Up-regulated in tumor
Q8TEW0	PARD3	0.336161	3.13811e-12	5.14167e-11	Up-regulated in tumor
P43490	NAMPT	0.471082	1.76132e-13	3.81181e-12	Up-regulated in tumor
P17676	CEBPB	0.362248	7.60013e-11	1.00625e-09	Up-regulated in tumor
Q13796	SHROOM2	0.365714	3.36363e-12	5.50375e-11	Up-regulated in tumor
P00973	OAS1	0.539504	1.71321e-09	1.7479e-08	Up-regulated in tumor
Q15021	NCAPD2	0.344216	8.31833e-12	1.28817e-10	Up-regulated in tumor
Q5PRF9	SAMD4B	0.423452	2.55203e-12	4.25024e-11	Up-regulated in tumor
P13686	ACP5	0.428046	1.03021e-08	9.0966e-08	Up-regulated in tumor
P05161	ISG15	0.761399	8.31833e-12	1.28817e-10	Up-regulated in tumor
P16989	YBX3	0.431297	4.19331e-09	3.95272e-08	Up-regulated in tumor
Q5VW38	GPR107	0.268814	9.43083e-11	1.22329e-09	Up-regulated in tumor
Q9BVW5	TIPIN	0.458621	2.57628e-12	4.28474e-11	Up-regulated in tumor
P11388	TOP2A	0.545328	9.58594e-13	1.76605e-11	Up-regulated in tumor
P33993	MCM7	0.492732	6.18528e-14	1.45534e-12	Up-regulated in tumor
Q00341	HDLBP	0.283828	2.43844e-10	2.89679e-09	Up-regulated in tumor
Q9UKG9	CROT	0.494017	1.61009e-13	3.51585e-12	Up-regulated in tumor
Q96GX5	MASTL	0.657554	4.38466e-13	8.69839e-12	Up-regulated in tumor
O15460	P4HA2	0.59196	5.75245e-16	2.01269e-14	Up-regulated in tumor
Q15758	SLC1A5	0.307979	2.61352e-08	2.15501e-07	Up-regulated in tumor
Q13625	TP53BP2	0.274342	3.15537e-11	4.48063e-10	Up-regulated in tumor
Q96RR4	CAMKK2	0.28945	1.61009e-13	3.51585e-12	Up-regulated in tumor
P36222	CHI3L1	0.707372	1.90659e-12	3.27874e-11	Up-regulated in tumor
O60603	TLR2	0.302861	5.58544e-11	7.57685e-10	Up-regulated in tumor
Q9Y5U9	IER3IP1	0.264628	4.01841e-10	4.64643e-09	Up-regulated in tumor
Q8WVB6	CHTF18	0.451278	7.23249e-11	9.62825e-10	Up-regulated in tumor
Q969T4	UBE2E3	0.454959	1.39874e-09	1.44652e-08	Up-regulated in tumor
Q9UGR2	ZC3H7B	0.274572	9.43083e-11	1.22329e-09	Up-regulated in tumor
Q9UN81	L1RE1	0.282045	1.01552e-11	1.54892e-10	Up-regulated in tumor
P07942	LAMB1	0.42084	2.25295e-12	3.79376e-11	Up-regulated in tumor
Q93050	ATP6V0A1	0.264065	8.74809e-11	1.14425e-09	Up-regulated in tumor
Q96QH2	PRAM1	0.332343	1.98799e-12	3.38516e-11	Up-regulated in tumor
Q14145	KEAP1	0.277602	6.80543e-12	1.06065e-10	Up-regulated in tumor
Q13501	SQSTM1	0.354645	2.89553e-11	4.15539e-10	Up-regulated in tumor
Q86U90	YRDC	0.268145	3.36501e-10	3.93211e-09	Up-regulated in tumor
Q15003	NCAPH	0.414712	1.98799e-12	3.38516e-11	Up-regulated in tumor
Q9Y6E2	BZW2	0.303782	7.82898e-13	1.46911e-11	Up-regulated in tumor
Q96T88	UHRF1	0.32574	3.3761e-14	8.46886e-13	Up-regulated in tumor
O00411	POLRMT	0.456637	4.31275e-10	4.95843e-09	Up-regulated in tumor
P15848	ARSB	0.27408	9.43083e-11	1.22329e-09	Up-regulated in tumor
Q9HC16	APOBEC3G	0.337617	1.35207e-09	1.40183e-08	Up-regulated in tumor
Q99661	KIF2C	0.528887	6.50242e-13	1.24914e-11	Up-regulated in tumor
A1L390	PLEKHG3	0.336813	4.35333e-10	5.00036e-09	Up-regulated in tumor
Q96CP6	GRAMD1A	0.390395	1.39373e-10	1.74655e-09	Up-regulated in tumor
P0DOX5		0.561393	7.43517e-08	5.62783e-07	Up-regulated in tumor
Q9BW19	KIFC1	0.360323	1.8261e-10	2.21706e-09	Up-regulated in tumor
P28340	POLD1	0.270946	1.05671e-11	1.60569e-10	Up-regulated in tumor
Q9BWT6	MND1	0.458494	2.27635e-12	3.82785e-11	Up-regulated in tumor
O00762	UBE2C	0.353792	2.34865e-12	3.9331e-11	Up-regulated in tumor
Q14191	WRN	0.31174	6.3433e-10	7.04611e-09	Up-regulated in tumor
O60292	SIPA1L3	0.274467	5.80007e-11	7.833e-10	Up-regulated in tumor
O00461	GOLIM4	0.341921	3.80161e-09	3.61719e-08	Up-regulated in tumor
Q9Y248	GINS2	0.37621	2.36721e-10	2.82044e-09	Up-regulated in tumor
Q92743	HTRA1	0.41832	5.58544e-11	7.57685e-10	Up-regulated in tumor
Q2TAM9	TUSC1	0.445229	3.02294e-12	4.9731e-11	Up-regulated in tumor
P10586	PTPRF	0.309058	1.56848e-11	2.34231e-10	Up-regulated in tumor
Q16643	DBN1	0.361785	1.4968e-09	1.53875e-08	Up-regulated in tumor
Q01968	OCRL	0.300972	1.06497e-09	1.13023e-08	Up-regulated in tumor
P13611	VCAN	0.667151	1.10194e-12	1.99087e-11	Up-regulated in tumor
P23142	FBLN1	0.690998	1.72892e-09	1.75803e-08	Up-regulated in tumor
Q8IX19	MCEMP1	0.732758	1.72393e-09	1.75442e-08	Up-regulated in tumor
Q9Y653	ADGRG1	0.491268	5.1705e-10	5.85043e-09	Up-regulated in tumor
Q8IUX7	AEBP1	0.533234	8.66572e-10	9.36036e-09	Up-regulated in tumor
P08648	ITGA5	0.321628	4.9341e-09	4.60099e-08	Up-regulated in tumor
Q96E29	MTERF3	0.46077	3.80161e-09	3.61719e-08	Up-regulated in tumor
Q9H5V8	CDCP1	0.284545	6.12593e-10	6.84221e-09	Up-regulated in tumor
Q7Z739	YTHDF3	0.277891	3.13613e-08	2.552e-07	Up-regulated in tumor
P12004	PCNA	0.497265	7.60013e-11	1.00625e-09	Up-regulated in tumor
P10144	GZMB	0.675242	1.19245e-09	1.25129e-08	Up-regulated in tumor
P22392	NME2	0.305421	2.71583e-10	3.21374e-09	Up-regulated in tumor
Q96C10	DHX58	0.33637	1.35207e-09	1.40183e-08	Up-regulated in tumor
Q8NBZ7	UXS1	0.31701	3.13811e-12	5.14167e-11	Up-regulated in tumor
P17302	GJA1	0.369463	8.33401e-08	6.23433e-07	Up-regulated in tumor
P11802	CDK4	0.266826	2.66741e-09	2.6117e-08	Up-regulated in tumor
Q9Y2B0	CNPY2	0.295357	4.46763e-10	5.11229e-09	Up-regulated in tumor
Q9BXS6	NUSAP1	0.424732	1.52203e-10	1.87794e-09	Up-regulated in tumor
P19827	ITIH1	0.534397	2.71583e-10	3.21374e-09	Up-regulated in tumor
P00813	ADA	0.369371	4.05861e-09	3.84065e-08	Up-regulated in tumor
O43765	SGTA	0.319842	5.91576e-10	6.62576e-09	Up-regulated in tumor
Q6ZSJ8	C1orf122	0.342826	4.28426e-11	5.95821e-10	Up-regulated in tumor
P54105	CLNS1A	0.293025	1.144e-11	1.73616e-10	Up-regulated in tumor
Q13753	LAMC2	0.382068	1.14036e-09	1.19975e-08	Up-regulated in tumor
P23919	DTYMK	0.292098	2.43844e-10	2.89679e-09	Up-regulated in tumor
Q9NQG1	MANBAL	0.379378	2.64558e-09	2.59241e-08	Up-regulated in tumor
Q9Y4B5	MTCL1	0.550767	1.87751e-10	2.27721e-09	Up-regulated in tumor
Q96GD4	AURKB	0.3836	1.73308e-11	2.57544e-10	Up-regulated in tumor
O75223	GGCT	0.377002	1.46739e-10	1.82537e-09	Up-regulated in tumor
Q8N884	CGAS	0.276428	2.26896e-10	2.71403e-09	Up-regulated in tumor
Q9Y6K1	DNMT3A	0.282503	2.45874e-08	2.03904e-07	Up-regulated in tumor
Q9Y316	MEMO1	0.331325	1.57863e-10	1.9399e-09	Up-regulated in tumor
O60563	CCNT1	0.302211	1.06497e-09	1.13023e-08	Up-regulated in tumor
Q03405	PLAUR	0.513971	3.89146e-12	6.3079e-11	Up-regulated in tumor
Q8WVX9	FAR1	0.276524	7.81269e-10	8.54354e-09	Up-regulated in tumor
P31995	FCGR2C	0.681226	4.7187e-11	6.5176e-10	Up-regulated in tumor
Q8WVQ1	CANT1	0.280203	3.67809e-11	5.1865e-10	Up-regulated in tumor
A1X283	SH3PXD2B	0.343671	6.56811e-10	7.27586e-09	Up-regulated in tumor
P09382	LGALS1	0.313552	4.62257e-11	6.3921e-10	Up-regulated in tumor
Q9NYT0	PLEK2	0.594647	4.40096e-10	5.05029e-09	Up-regulated in tumor
A5PLL7	PEDS1	0.498019	8.12295e-11	1.06788e-09	Up-regulated in tumor
P23921	RRM1	0.397985	6.49297e-11	8.69142e-10	Up-regulated in tumor
P57060	RWDD2B	0.334774	3.70711e-09	3.54673e-08	Up-regulated in tumor
P13995	MTHFD2	0.34847	1.54828e-09	1.59033e-08	Up-regulated in tumor
Q8NCW6	GALNT11	0.337772	1.36376e-10	1.71224e-09	Up-regulated in tumor
O15347	HMGB3	0.377993	1.52203e-10	1.87794e-09	Up-regulated in tumor
P43007	SLC1A4	0.34663	1.63727e-10	2.00788e-09	Up-regulated in tumor
P11532	DMD	0.27031	1.32586e-07	9.62756e-07	Up-regulated in tumor
O43291	SPINT2	0.458452	2.09539e-09	2.08696e-08	Up-regulated in tumor
P30679	GNA15	0.375901	1.03021e-08	9.0966e-08	Up-regulated in tumor
Q14181	POLA2	0.34087	6.02268e-11	8.08864e-10	Up-regulated in tumor
P38570	ITGAE	0.464825	2.73475e-09	2.66688e-08	Up-regulated in tumor
P61812	TGFB2	0.674217	5.99108e-11	8.08197e-10	Up-regulated in tumor
Q06033	ITIH3	0.43938	6.02268e-11	8.08864e-10	Up-regulated in tumor
P32970	CD70	0.587391	1.712e-09	1.7479e-08	Up-regulated in tumor
P24347	MMP11	0.55322	4.74108e-06	2.5147e-05	Up-regulated in tumor
O60353	FZD6	0.339988	1.74118e-06	1.00093e-05	Up-regulated in tumor
Q9ULZ3	PYCARD	0.295928	6.42038e-08	4.93666e-07	Up-regulated in tumor
Q07075	ENPEP	0.429067	3.22591e-09	3.12576e-08	Up-regulated in tumor
Q99708	RBBP8	0.458049	1.82115e-07	1.2855e-06	Up-regulated in tumor
O14757	CHEK1	0.510006	1.04094e-09	1.10763e-08	Up-regulated in tumor
Q9NVP2	ASF1B	0.438931	2.16484e-08	1.81892e-07	Up-regulated in tumor
P02746	C1QB	0.528037	1.35207e-09	1.40183e-08	Up-regulated in tumor
Q02241	KIF23	0.507787	4.69741e-10	5.35504e-09	Up-regulated in tumor
P18084	ITGB5	0.372407	2.35223e-10	2.80534e-09	Up-regulated in tumor
P38435	GGCX	0.28747	3.33166e-08	2.69485e-07	Up-regulated in tumor
Q6ZMG9	CERS6	0.371321	2.10767e-08	1.77355e-07	Up-regulated in tumor
Q6DKJ4	NXN	0.367683	8.42493e-10	9.14094e-09	Up-regulated in tumor
Q8IVG5	SAMD9L	0.306715	1.03488e-07	7.63799e-07	Up-regulated in tumor
Q12923	PTPN13	0.281482	1.65643e-09	1.69282e-08	Up-regulated in tumor
Q9BQE5	APOL2	0.425059	2.99494e-07	2.02458e-06	Up-regulated in tumor
P30279	CCND2	0.431114	3.66089e-07	2.43544e-06	Up-regulated in tumor
Q9H467	CUEDC2	0.300303	1.21962e-08	1.0607e-07	Up-regulated in tumor
Q14807	KIF22	0.417696	1.74256e-11	2.58636e-10	Up-regulated in tumor
P05164	MPO	0.591788	1.05392e-10	1.35403e-09	Up-regulated in tumor
P08238	HSP90AB1	0.266773	2.1109e-10	2.53998e-09	Up-regulated in tumor
Q14956	GPNMB	0.39051	5.99025e-09	5.50133e-08	Up-regulated in tumor
O00767	SCD	0.407509	7.81803e-10	8.54354e-09	Up-regulated in tumor
Q9Y2X9	ZNF281	0.307579	9.98762e-10	1.06837e-08	Up-regulated in tumor
Q719H9	KCTD1	0.492274	5.34959e-10	6.03619e-09	Up-regulated in tumor
O76080	ZFAND5	0.538481	6.12198e-08	4.73119e-07	Up-regulated in tumor
Q8WXG1	RSAD2	0.541173	8.77966e-11	1.14617e-09	Up-regulated in tumor
P30405	PPIF	0.27727	4.46763e-10	5.11229e-09	Up-regulated in tumor
Q96C36	PYCR2	0.276873	2.73475e-09	2.66688e-08	Up-regulated in tumor
Q9UHQ1	NARF	0.328122	1.65755e-07	1.18031e-06	Up-regulated in tumor
P41212	ETV6	0.372886	3.55036e-12	5.7704e-11	Up-regulated in tumor
Q9BVV7	TIMM21	0.29178	2.47557e-09	2.4396e-08	Up-regulated in tumor
Q86X52	CHSY1	0.289065	3.73765e-08	3.00522e-07	Up-regulated in tumor
P85298	ARHGAP8	0.421425	1.16741e-09	1.22714e-08	Up-regulated in tumor
P13928	ANXA8	0.65182	5.80024e-09	5.34706e-08	Up-regulated in tumor
P55210	CASP7	0.298007	5.21044e-09	4.84751e-08	Up-regulated in tumor
Q5BJF2	TMEM97	0.300267	5.71257e-10	6.42784e-09	Up-regulated in tumor
Q9HCJ1	ANKH	0.385651	2.92188e-09	2.84251e-08	Up-regulated in tumor
Q12849	GRSF1	0.277828	1.22146e-10	1.54477e-09	Up-regulated in tumor
P51153	RAB13	0.428382	4.33232e-09	4.07111e-08	Up-regulated in tumor
P51161	FABP6	0.862535	7.49853e-09	6.77882e-08	Up-regulated in tumor
Q8IXS6	PALM2	0.500061	1.02282e-08	9.0643e-08	Up-regulated in tumor
P22234	PAICS	0.369449	1.96351e-10	2.3744e-09	Up-regulated in tumor
Q7Z388	DPY19L4	0.425586	1.69879e-07	1.20826e-06	Up-regulated in tumor
Q6FIF0	ZFAND6	0.36743	1.5009e-08	1.28508e-07	Up-regulated in tumor
Q9Y2G5	POFUT2	0.296869	1.89502e-09	1.90775e-08	Up-regulated in tumor
P46013	MKI67	0.347029	4.9341e-09	4.60099e-08	Up-regulated in tumor
P09913	IFIT2	0.523696	4.01841e-10	4.64643e-09	Up-regulated in tumor
Q5EBM0	CMPK2	0.444976	1.17996e-09	1.23927e-08	Up-regulated in tumor
P14222	PRF1	0.434458	6.3884e-09	5.83609e-08	Up-regulated in tumor
P30533	LRPAP1	0.454411	2.09539e-09	2.08696e-08	Up-regulated in tumor
Q9BRX5	GINS3	0.440698	3.32345e-07	2.22682e-06	Up-regulated in tumor
P49366	DHPS	0.311963	1.58819e-07	1.13358e-06	Up-regulated in tumor
Q9H0X4	FAM234A	0.29995	4.08435e-09	3.862e-08	Up-regulated in tumor
Q2NKX8	ERCC6L	0.361861	4.49855e-08	3.54886e-07	Up-regulated in tumor
Q9UM07	PADI4	0.510261	5.32623e-10	6.01542e-09	Up-regulated in tumor
O14965	AURKA	0.670648	9.67102e-09	8.58303e-08	Up-regulated in tumor
P02649	APOE	0.312758	7.38082e-08	5.60066e-07	Up-regulated in tumor
Q9NZM5	NOP53	0.306875	1.69801e-10	2.07608e-09	Up-regulated in tumor
P25391	LAMA1	0.653993	8.72544e-10	9.4165e-09	Up-regulated in tumor
Q13643	FHL3	0.294524	1.54835e-08	1.3229e-07	Up-regulated in tumor
Q13367	AP3B2	0.27208	1.28392e-08	1.11423e-07	Up-regulated in tumor
Q8IY34	SLC15A3	0.346098	2.53499e-08	2.0937e-07	Up-regulated in tumor
P26641	EEF1G	0.281395	1.5009e-08	1.28508e-07	Up-regulated in tumor
Q6UX06	OLFM4	0.574261	3.33166e-08	2.69485e-07	Up-regulated in tumor
Q8WUA8	TSKU	0.508934	3.03787e-08	2.48417e-07	Up-regulated in tumor
P53671	LIMK2	0.265798	2.70494e-11	3.90032e-10	Up-regulated in tumor
P27658	COL8A1	1.07243	1.30527e-09	1.36028e-08	Up-regulated in tumor
O94992	HEXIM1	0.307391	5.61606e-09	5.1812e-08	Up-regulated in tumor
Q13509	TUBB3	0.541561	5.70566e-08	4.42918e-07	Up-regulated in tumor
P50542	PEX5	0.279773	6.80922e-08	5.20269e-07	Up-regulated in tumor
P78325	ADAM8	0.44635	2.10938e-08	1.77355e-07	Up-regulated in tumor
P48431	SOX2	0.612599	9.07696e-09	8.10915e-08	Up-regulated in tumor
Q03692	COL10A1	0.799501	8.60296e-08	6.41576e-07	Up-regulated in tumor
P31327	CPS1	0.513478	1.20253e-07	8.77925e-07	Up-regulated in tumor
P22894	MMP8	0.47262	5.70566e-08	4.42918e-07	Up-regulated in tumor
Q9H8V3	ECT2	0.563982	5.16315e-07	3.33328e-06	Up-regulated in tumor
Q15063	POSTN	0.85504	6.61206e-08	5.08082e-07	Up-regulated in tumor
Q15722	LTB4R	0.448254	1.14034e-08	1.00035e-07	Up-regulated in tumor
P02751	FN1	0.524332	1.1823e-07	8.63678e-07	Up-regulated in tumor
Q9Y4K1	CRYBG1	0.336016	9.36939e-09	8.34584e-08	Up-regulated in tumor
Q8IVL1	NAV2	0.494602	9.48429e-09	8.44199e-08	Up-regulated in tumor
Q9NRN9	METTL5	0.342014	1.20532e-08	1.05025e-07	Up-regulated in tumor
Q15035	TRAM2	0.403421	1.71248e-07	1.21515e-06	Up-regulated in tumor
Q9UHR4	BAIAP2L1	0.30214	7.03382e-09	6.38248e-08	Up-regulated in tumor
Q9Y243	AKT3	0.288872	1.60121e-06	9.26612e-06	Up-regulated in tumor
Q9GZT3	SLIRP	0.316266	9.28583e-07	5.65393e-06	Up-regulated in tumor
Q00796	SORD	0.414703	8.0876e-10	8.79065e-09	Up-regulated in tumor
Q9Y519	TMEM184B	0.304738	2.70995e-08	2.22759e-07	Up-regulated in tumor
P16499	PDE6A	0.84426	5.7808e-08	4.48464e-07	Up-regulated in tumor
P62324	BTG1	0.28569	4.40286e-07	2.87702e-06	Up-regulated in tumor
P54821	PRRX1	0.31147	1.02373e-07	7.56029e-07	Up-regulated in tumor
Q15014	MORF4L2	0.263995	1.88901e-07	1.32723e-06	Up-regulated in tumor
O75054	IGSF3	0.466461	1.11624e-07	8.18865e-07	Up-regulated in tumor
Q96PM9	ZNF385A	0.380412	1.36682e-08	1.17943e-07	Up-regulated in tumor
Q9NQ88	TIGAR	0.28336	7.65582e-08	5.76609e-07	Up-regulated in tumor
Q9Y696	CLIC4	0.319369	3.33387e-09	3.21242e-08	Up-regulated in tumor
P12830	CDH1	0.332867	6.3884e-09	5.83609e-08	Up-regulated in tumor
P15309	ACP3	0.28873	2.64425e-08	2.17801e-07	Up-regulated in tumor
Q96BI3	APH1A	0.449718	4.79896e-08	3.76384e-07	Up-regulated in tumor
Q9UKA9	PTBP2	0.399206	2.39014e-08	1.98486e-07	Up-regulated in tumor
Q6ISB3	GRHL2	0.380889	5.61606e-09	5.1812e-08	Up-regulated in tumor
Q03518	TAP1	0.347233	2.25469e-07	1.56067e-06	Up-regulated in tumor
Q8NDZ4	DIPK2A	0.3812	7.49853e-09	6.77882e-08	Up-regulated in tumor
P43246	MSH2	0.267798	4.77651e-09	4.47121e-08	Up-regulated in tumor
Q5VYY1	ANKRD22	0.514814	3.64708e-08	2.93628e-07	Up-regulated in tumor
O75071	EFCAB14	0.308259	3.13513e-07	2.11464e-06	Up-regulated in tumor
P04004	VTN	0.47759	2.20586e-07	1.52775e-06	Up-regulated in tumor
P20718	GZMH	0.384371	7.43517e-08	5.62783e-07	Up-regulated in tumor
Q5VV41	ARHGEF16	0.308894	3.22591e-09	3.12576e-08	Up-regulated in tumor
Q5U3C3	TMEM164	0.612336	6.37871e-09	5.83609e-08	Up-regulated in tumor
P24863	CCNC	0.309789	1.13965e-07	8.35537e-07	Up-regulated in tumor
Q9H900	ZWILCH	0.388626	8.25146e-09	7.42082e-08	Up-regulated in tumor
Q15067	ACOX1	0.350975	1.22089e-09	1.27783e-08	Up-regulated in tumor
P02747	C1QC	0.329377	2.31279e-08	1.92854e-07	Up-regulated in tumor
Q5T3I0	GPATCH4	0.292066	2.82615e-06	1.5632e-05	Up-regulated in tumor
Q8IXU6	SLC35F2	0.348206	5.16457e-06	2.72031e-05	Up-regulated in tumor
P55209	NAP1L1	0.289567	1.36682e-08	1.17943e-07	Up-regulated in tumor
P06126	CD1A	1.0159	2.11975e-07	1.47315e-06	Up-regulated in tumor
O15350	TP73	0.359047	4.8022e-08	3.76395e-07	Up-regulated in tumor
P32320	CDA	0.381958	1.11624e-07	8.18865e-07	Up-regulated in tumor
P39900	MMP12	0.373309	5.87682e-08	4.55331e-07	Up-regulated in tumor
Q9C0C4	SEMA4C	0.281471	1.1823e-07	8.63678e-07	Up-regulated in tumor
O15440	ABCC5	0.492018	1.55732e-08	1.32964e-07	Up-regulated in tumor
P32455	GBP1	0.513495	1.40377e-07	1.01387e-06	Up-regulated in tumor
Q8TBF4	ZCRB1	0.43211	3.42434e-06	1.85934e-05	Up-regulated in tumor
Q99758	ABCA3	0.383741	1.86383e-07	1.31181e-06	Up-regulated in tumor
P19971	TYMP	0.27537	1.32475e-08	1.14884e-07	Up-regulated in tumor
O15446	POLR1G	0.274694	1.44435e-07	1.03885e-06	Up-regulated in tumor
Q6UXM1	LRIG3	0.428828	6.93374e-08	5.2945e-07	Up-regulated in tumor
P20248	CCNA2	0.398046	6.46045e-09	5.89747e-08	Up-regulated in tumor
Q9UHA3	RSL24D1	0.311588	7.65582e-08	5.76609e-07	Up-regulated in tumor
Q99594	TEAD3	0.329961	3.05193e-07	2.06082e-06	Up-regulated in tumor
P01584	IL1B	0.555973	1.08749e-07	7.9971e-07	Up-regulated in tumor
P20851	C4BPB	0.421956	1.41018e-08	1.21425e-07	Up-regulated in tumor
Q6SJ93	FAM111B	0.484838	2.37524e-08	1.97655e-07	Up-regulated in tumor
Q8IVL6	P3H3	0.41057	5.22044e-08	4.07074e-07	Up-regulated in tumor
Q6UW63	POGLUT2	0.324262	4.63981e-07	3.01725e-06	Up-regulated in tumor
Q16658	FSCN1	0.373174	1.44435e-07	1.03885e-06	Up-regulated in tumor
Q96SC8	DMRTA2	0.57348	2.00744e-06	1.14103e-05	Up-regulated in tumor
P00736	C1R	0.438962	2.60756e-07	1.78357e-06	Up-regulated in tumor
P08069	IGF1R	0.348124	6.3884e-09	5.83609e-08	Up-regulated in tumor
Q9Y446	PKP3	0.418927	9.60838e-10	1.03326e-08	Up-regulated in tumor
Q5SYE7	NHSL1	0.39448	6.33731e-08	4.88206e-07	Up-regulated in tumor
Q96AY3	FKBP10	0.331172	7.12906e-07	4.45695e-06	Up-regulated in tumor
O95273	CCNDBP1	0.317461	7.19869e-07	4.49816e-06	Up-regulated in tumor
Q96AE7	TTC17	0.264938	2.17274e-06	1.22865e-05	Up-regulated in tumor
Q9BXJ0	C1QTNF5	0.473219	6.79473e-06	3.49258e-05	Up-regulated in tumor
Q96BR5	COA7	0.33681	3.92809e-09	3.72585e-08	Up-regulated in tumor
P12724	RNASE3	0.517929	7.01203e-08	5.34419e-07	Up-regulated in tumor
Q9H1A3	METTL9	0.332495	4.62386e-08	3.64061e-07	Up-regulated in tumor
P04003	C4BPA	0.426306	1.57295e-07	1.12336e-06	Up-regulated in tumor
Q9UMW8	USP18	0.648183	4.17153e-08	3.32326e-07	Up-regulated in tumor
Q6P4A7	SFXN4	0.304225	3.63083e-07	2.41677e-06	Up-regulated in tumor
Q6ZV73	FGD6	0.306713	2.75543e-05	0.0001234	Up-regulated in tumor
P16422	EPCAM	0.498544	5.5393e-08	4.31107e-07	Up-regulated in tumor
O00592	PODXL	0.313987	1.71248e-07	1.21515e-06	Up-regulated in tumor
P13688	CEACAM1	0.387004	1.02021e-06	6.15317e-06	Up-regulated in tumor
Q9NSA3	CTNNBIP1	0.274839	1.91429e-06	1.0932e-05	Up-regulated in tumor
Q14517	FAT1	0.454567	8.12266e-07	5.01633e-06	Up-regulated in tumor
Q8NBP0	TTC13	0.371479	2.4411e-07	1.67632e-06	Up-regulated in tumor
P31949	S100A11	0.299724	1.95197e-06	1.11367e-05	Up-regulated in tumor
P33981	TTK	0.482614	8.18198e-08	6.12815e-07	Up-regulated in tumor
Q14781	CBX2	0.728414	1.8955e-07	1.33025e-06	Up-regulated in tumor
Q96IY4	CPB2	0.368188	4.89792e-07	3.17319e-06	Up-regulated in tumor
Q9UL01	DSE	0.267313	3.40623e-06	1.85116e-05	Up-regulated in tumor
P02763	ORM1	0.517847	1.71664e-06	9.88694e-06	Up-regulated in tumor
Q96D15	RCN3	0.483614	2.72378e-06	1.5114e-05	Up-regulated in tumor
Q9Y3E5	PTRH2	0.3343	3.32305e-06	1.81164e-05	Up-regulated in tumor
P48595	SERPINB10	0.303627	2.26842e-07	1.5675e-06	Up-regulated in tumor
Q08477	CYP4F3	0.357452	4.94859e-08	3.87119e-07	Up-regulated in tumor
P17948	FLT1	0.329172	7.52556e-08	5.6927e-07	Up-regulated in tumor
P32246	CCR1	0.515377	4.16208e-07	2.72703e-06	Up-regulated in tumor
Q3T906	GNPTAB	0.280721	4.52839e-08	3.57008e-07	Up-regulated in tumor
P08246	ELANE	0.655702	1.08652e-06	6.51429e-06	Up-regulated in tumor
P27797	CALR	0.309104	5.22044e-08	4.07074e-07	Up-regulated in tumor
P29728	OAS2	0.35242	7.65582e-08	5.76609e-07	Up-regulated in tumor
Q07444	KLRC3	0.506811	5.673e-07	3.62505e-06	Up-regulated in tumor
P27144	AK4	0.326339	3.7316e-07	2.4757e-06	Up-regulated in tumor
P49913	CAMP	0.83983	1.69949e-08	1.44695e-07	Up-regulated in tumor
Q9NRG4	SMYD2	0.270601	2.28515e-06	1.28683e-05	Up-regulated in tumor
P56559	ARL4C	0.413668	1.57633e-06	9.14829e-06	Up-regulated in tumor
Q9NXK8	FBXL12	0.268942	6.31339e-08	4.86673e-07	Up-regulated in tumor
Q9Y6L7	TLL2	0.624957	1.80996e-07	1.27909e-06	Up-regulated in tumor
Q9UHE8	STEAP1	0.358236	5.60762e-07	3.58704e-06	Up-regulated in tumor
P21291	CSRP1	0.313075	8.80994e-07	5.38848e-06	Up-regulated in tumor
Q8N556	AFAP1	0.277036	1.11624e-07	8.18865e-07	Up-regulated in tumor
P21730	C5AR1	0.310019	1.56287e-06	9.07452e-06	Up-regulated in tumor
Q96H55	MYO19	0.40143	9.42116e-08	6.98731e-07	Up-regulated in tumor
O00602	FCN1	0.462515	1.06325e-08	9.34749e-08	Up-regulated in tumor
Q14574	DSC3	0.414688	7.71992e-07	4.78935e-06	Up-regulated in tumor
Q99541	PLIN2	0.352469	7.26918e-07	4.53987e-06	Up-regulated in tumor
Q9NQS5	GPR84	0.440891	1.94978e-08	1.65079e-07	Up-regulated in tumor
Q96B96	TMEM159	0.398155	1.75968e-07	1.24562e-06	Up-regulated in tumor
Q56VL3	OCIAD2	0.413345	6.07434e-07	3.84307e-06	Up-regulated in tumor
Q8N1S5	SLC39A11	0.406331	2.20586e-07	1.52775e-06	Up-regulated in tumor
Q8TBE9	NANP	0.329931	4.01349e-07	2.64107e-06	Up-regulated in tumor
P02794	FTH1	0.351404	9.53289e-07	5.79563e-06	Up-regulated in tumor
P02750	LRG1	0.307183	2.40308e-06	1.34761e-05	Up-regulated in tumor
Q9Y286	SIGLEC7	0.354803	1.39156e-06	8.19346e-06	Up-regulated in tumor
Q9P0L2	MARK1	0.433607	9.49015e-08	7.03419e-07	Up-regulated in tumor
Q9NYP9	MIS18A	0.525997	5.74329e-07	3.66534e-06	Up-regulated in tumor
Q8TAE6	PPP1R14C	0.48533	2.8338e-07	1.92638e-06	Up-regulated in tumor
P07686	HEXB	0.282373	1.14464e-06	6.84247e-06	Up-regulated in tumor
Q6YHK3	CD109	0.35311	2.72378e-06	1.5114e-05	Up-regulated in tumor
Q96FF9	CDCA5	0.574923	9.92476e-06	4.92023e-05	Up-regulated in tumor
O15427	SLC16A3	0.298566	1.33732e-06	7.88939e-06	Up-regulated in tumor
P01834	IGKC	0.357796	1.35848e-05	6.52683e-05	Up-regulated in tumor
P11215	ITGAM	0.333751	1.96351e-06	1.1171e-05	Up-regulated in tumor
Q9NS56	TOPORS	0.359841	7.56995e-07	4.71075e-06	Up-regulated in tumor
Q8NDV7	TNRC6A	0.494347	4.53304e-05	0.000193924	Up-regulated in tumor
Q9Y3D7	PAM16	0.270132	2.79263e-06	1.54607e-05	Up-regulated in tumor
P14780	MMP9	0.394247	3.94122e-07	2.59633e-06	Up-regulated in tumor
Q69YU5	BRAWNIN	0.331295	5.22468e-07	3.36692e-06	Up-regulated in tumor
Q6ZRV2	FAM83H	0.288572	5.91373e-07	3.7532e-06	Up-regulated in tumor
Q9HBM1	SPC25	0.545691	8.49133e-05	0.000342275	Up-regulated in tumor
P10153	RNASE2	0.376541	1.00459e-06	6.06805e-06	Up-regulated in tumor
Q13443	ADAM9	0.285091	1.64274e-06	9.48834e-06	Up-regulated in tumor
Q6ICG6	KIAA0930	0.28697	5.03207e-07	3.25489e-06	Up-regulated in tumor
Q9C002	NMES1	0.264779	2.11852e-06	1.19967e-05	Up-regulated in tumor
O75419	CDC45	0.423726	5.78009e-07	3.67745e-06	Up-regulated in tumor
O75554	WBP4	0.281974	5.89339e-06	3.06562e-05	Up-regulated in tumor
Q9UM00	TMCO1	0.365229	1.65729e-06	9.56784e-06	Up-regulated in tumor
P08253	MMP2	0.334276	5.39011e-06	2.83051e-05	Up-regulated in tumor
P19823	ITIH2	0.327976	3.63083e-07	2.41677e-06	Up-regulated in tumor
P06312	IGKV4-1	0.566202	1.96351e-06	1.1171e-05	Up-regulated in tumor
P01033	TIMP1	0.263151	8.35738e-07	5.14277e-06	Up-regulated in tumor
P54687	BCAT1	0.293055	7.51796e-07	4.6808e-06	Up-regulated in tumor
Q9UMD9	COL17A1	0.332958	1.52114e-06	8.85763e-06	Up-regulated in tumor
P04114	APOB	0.350991	9.28583e-07	5.65393e-06	Up-regulated in tumor
P54108	CRISP3	0.445144	2.82615e-06	1.5632e-05	Up-regulated in tumor
Q86UY8	NT5DC3	0.331781	6.76375e-07	4.23729e-06	Up-regulated in tumor
P54253	ATXN1	0.297545	5.31602e-06	2.79402e-05	Up-regulated in tumor
O60443	GSDME	0.283863	1.42705e-05	6.81584e-05	Up-regulated in tumor
Q9NPA2	MMP25	0.38492	2.55527e-06	1.42768e-05	Up-regulated in tumor
P53985	SLC16A1	0.371564	3.08495e-06	1.69247e-05	Up-regulated in tumor
Q6NYC1	JMJD6	0.272141	5.5499e-06	2.90062e-05	Up-regulated in tumor
Q9NPD8	UBE2T	0.517721	4.36138e-07	2.85299e-06	Up-regulated in tumor
P30825	SLC7A1	0.405854	2.4411e-07	1.67632e-06	Up-regulated in tumor
Q9UKX5	ITGA11	0.513518	4.91024e-07	3.17948e-06	Up-regulated in tumor
P17213	BPI	0.787605	6.42038e-08	4.93666e-07	Up-regulated in tumor
Q96HR8	NAF1	0.336988	5.3952e-06	2.83195e-05	Up-regulated in tumor
Q96ED9	HOOK2	0.314057	3.16246e-06	1.73343e-05	Up-regulated in tumor
Q14512	FGFBP1	0.479837	1.42975e-05	6.82602e-05	Up-regulated in tumor
Q8NI35	PATJ	0.286433	5.75719e-07	3.66534e-06	Up-regulated in tumor
Q8N543	OGFOD1	0.263914	1.08652e-06	6.51429e-06	Up-regulated in tumor
Q9H825	METTL8	0.427198	1.13181e-05	5.54534e-05	Up-regulated in tumor
P28370	SMARCA1	0.324483	9.11771e-06	4.56487e-05	Up-regulated in tumor
Q14135	VGLL4	0.285616	1.23541e-05	6.00686e-05	Up-regulated in tumor
Q9P0Z9	PIPOX	0.374237	3.89284e-07	2.57423e-06	Up-regulated in tumor
P05026	ATP1B1	0.31326	8.58081e-07	5.2616e-06	Up-regulated in tumor
P31997	CEACAM8	0.574476	6.39559e-07	4.02698e-06	Up-regulated in tumor
P04432	IGKV1D-39	0.385818	7.51978e-06	3.83121e-05	Up-regulated in tumor
P21462	FPR1	0.531234	5.75719e-07	3.66534e-06	Up-regulated in tumor
Q8NC54	KCT2	0.384607	4.80698e-07	3.11927e-06	Up-regulated in tumor
P01714	IGLV3-19	0.514899	2.76198e-06	1.53189e-05	Up-regulated in tumor
Q9NZC4	EHF	0.283648	0.000105367	0.000414482	Up-regulated in tumor
Q96E14	RMI2	0.344403	2.49369e-06	1.39585e-05	Up-regulated in tumor
Q12792		0.272888	2.86314e-06	1.58078e-05	Up-regulated in tumor
Q9BSR8	YIPF4	0.270145	4.35145e-05	0.000186719	Up-regulated in tumor
O15205	UBD	0.392468	4.4619e-06	2.37909e-05	Up-regulated in tumor
P01037	CST1	0.4186	9.05685e-06	4.53627e-05	Up-regulated in tumor
Q8N5B7	CERS5	0.306985	3.46747e-06	1.88192e-05	Up-regulated in tumor
Q6ZUX7	LHFPL2	0.348563	6.43546e-06	3.31916e-05	Up-regulated in tumor
Q53EZ4	CEP55	0.455618	2.40118e-05	0.000109064	Up-regulated in tumor
Q8IVF7	FMNL3	0.26746	7.88276e-08	5.92598e-07	Up-regulated in tumor
O95067	CCNB2	0.317812	7.7679e-07	4.81666e-06	Up-regulated in tumor
P06280	GLA	0.335766	1.56069e-06	9.07051e-06	Up-regulated in tumor
P20160	AZU1	0.48774	9.0449e-07	5.52385e-06	Up-regulated in tumor
Q01581	HMGCS1	0.285731	1.36428e-07	9.8829e-07	Up-regulated in tumor
Q8NAF0	ZNF579	0.267925	1.59581e-07	1.13835e-06	Up-regulated in tumor
Q05315	CLC	0.682353	1.00485e-05	4.96535e-05	Up-regulated in tumor
Q8IYA6	CKAP2L	0.695513	1.1844e-05	5.77041e-05	Up-regulated in tumor
Q58EX2	SDK2	0.370346	2.09255e-05	9.62698e-05	Up-regulated in tumor
Q12805	EFEMP1	0.494806	1.12906e-05	5.53407e-05	Up-regulated in tumor
Q96CG8	CTHRC1	0.422332	1.60121e-06	9.26612e-06	Up-regulated in tumor
Q10589	BST2	0.283213	5.59168e-05	0.000233615	Up-regulated in tumor
Q8IZ52	CHPF	0.330687	1.4682e-05	6.98761e-05	Up-regulated in tumor
Q9Y5L3	ENTPD2	0.92058	0.000999001	0.00312117	Up-regulated in tumor
O75936	BBOX1	0.670367	3.1295e-07	2.11202e-06	Up-regulated in tumor
Q8NC74	RBBP8NL	0.589476	2.81088e-05	0.000125282	Up-regulated in tumor
P01619	IGKV3-20	0.413188	3.19066e-05	0.000140253	Up-regulated in tumor
Q969U7	PSMG2	0.297669	1.26771e-05	6.12954e-05	Up-regulated in tumor
P11166	SLC2A1	0.337591	1.26989e-06	7.52452e-06	Up-regulated in tumor
P20132	SDS	0.81367	8.19772e-08	6.13616e-07	Up-regulated in tumor
P02671	FGA	0.39557	4.2337e-05	0.000182081	Up-regulated in tumor
P41221	WNT5A	0.460894	5.71155e-06	2.98125e-05	Up-regulated in tumor
Q15043	SLC39A14	0.264115	2.67048e-05	0.000120139	Up-regulated in tumor
P01031	C5	0.271182	2.1886e-05	0.00010012	Up-regulated in tumor
P80511	S100A12	0.588514	1.11522e-06	6.67317e-06	Up-regulated in tumor
Q8NFA2	NOXO1	0.403497	3.13563e-05	0.000138184	Up-regulated in tumor
Q658P3	STEAP3	0.320709	5.45348e-06	2.85637e-05	Up-regulated in tumor
Q9UK55	SERPINA10	0.285712	8.69194e-07	5.32705e-06	Up-regulated in tumor
Q75T13	PGAP1	0.273153	3.05376e-06	1.67688e-05	Up-regulated in tumor
P07738	BPGM	0.362644	4.51569e-07	2.94283e-06	Up-regulated in tumor
Q96H96	COQ2	0.372237	0.000117167	0.000455936	Up-regulated in tumor
A0A0A0MRZ8	IGKV3D-11	0.452726	1.23875e-05	6.01107e-05	Up-regulated in tumor
Q6ICB0	DESI1	0.436631	0.000105215	0.000414074	Up-regulated in tumor
P05412	JUN	0.407175	0.000120876	0.000468269	Up-regulated in tumor
Q8IZW8	TNS4	0.292037	9.35233e-05	0.000372528	Up-regulated in tumor
P14923	JUP	0.337806	1.40815e-06	8.27109e-06	Up-regulated in tumor
P0DOX7		0.399092	1.15559e-05	5.64132e-05	Up-regulated in tumor
Q9NR99	MXRA5	0.350023	0.000296919	0.00105038	Up-regulated in tumor
Q96IK1	BOD1	0.281735	5.53356e-07	3.55277e-06	Up-regulated in tumor
Q16553	LY6E	0.678979	2.85086e-05	0.000126878	Up-regulated in tumor
Q9HD89	RETN	0.469839	6.56559e-06	3.38053e-05	Up-regulated in tumor
O43808	SLC25A17	0.284263	4.90004e-06	2.59109e-05	Up-regulated in tumor
P08473	MME	0.323072	6.29991e-06	3.25616e-05	Up-regulated in tumor
O75330	HMMR	0.320179	3.61551e-07	2.41054e-06	Up-regulated in tumor
Q96S16	JMJD8	0.274633	5.57494e-05	0.000233615	Up-regulated in tumor
Q9P1Y5	CAMSAP3	0.28527	2.20586e-07	1.52775e-06	Up-regulated in tumor
Q5MNZ9	WIPI1	0.280619	2.93514e-05	0.000130151	Up-regulated in tumor
P51911	CNN1	0.500175	6.5131e-06	3.35777e-05	Up-regulated in tumor
P40305	IFI27	0.3858	4.92281e-05	0.000208687	Up-regulated in tumor
Q92754	TFAP2C	0.804959	4.1562e-06	2.22489e-05	Up-regulated in tumor
P24158	PRTN3	0.428751	9.36656e-06	4.66828e-05	Up-regulated in tumor
Q53HL2	CDCA8	0.359551	8.89037e-06	4.46209e-05	Up-regulated in tumor
O95881	TXNDC12	0.347109	1.23741e-06	7.34997e-06	Up-regulated in tumor
P19652	ORM2	0.321923	1.26771e-05	6.12954e-05	Up-regulated in tumor
Q86YR5	GPSM1	0.314981	3.95019e-06	2.12209e-05	Up-regulated in tumor
Q9P2N7	KLHL13	0.331433	7.67393e-08	5.77614e-07	Up-regulated in tumor
Q9Y680	FKBP7	0.274512	9.81611e-06	4.87234e-05	Up-regulated in tumor
O15296	ALOX15B	0.357534	5.5389e-06	2.89736e-05	Up-regulated in tumor
Q8TCG1	CIP2A	0.288706	5.4176e-06	2.84003e-05	Up-regulated in tumor
P32321	DCTD	0.288436	1.32756e-05	6.396e-05	Up-regulated in tumor
Q15390	MTFR1	0.278448	8.28806e-06	4.17879e-05	Up-regulated in tumor
Q8IV20	LACC1	0.321363	5.31518e-05	0.000223913	Up-regulated in tumor
P00738	HP	0.426882	2.40308e-06	1.34761e-05	Up-regulated in tumor
Q8TED1	GPX8	0.327685	2.00048e-05	9.24547e-05	Up-regulated in tumor
Q8N423	LILRB2	0.34469	2.26938e-06	1.27913e-05	Up-regulated in tumor
P24001	IL32	0.528448	1.89291e-07	1.3292e-06	Up-regulated in tumor
P06702	S100A9	0.638657	1.0286e-05	5.07654e-05	Up-regulated in tumor
Q15434	RBMS2	0.281626	1.70605e-05	8.02214e-05	Up-regulated in tumor
Q5TG30	ARHGAP40	0.523741	2.87792e-06	1.58822e-05	Up-regulated in tumor
P20333	TNFRSF1B	0.270204	4.71399e-06	2.50142e-05	Up-regulated in tumor
Q8TBR7	TLCD3A	0.307062	5.32543e-06	2.79775e-05	Up-regulated in tumor
Q8N4B1	PHETA1	0.27679	6.23538e-07	3.93706e-06	Up-regulated in tumor
O95498	VNN2	0.493364	6.40814e-07	4.02698e-06	Up-regulated in tumor
P41218	MNDA	0.271686	1.98349e-05	9.18442e-05	Up-regulated in tumor
Q8N8I0	SAMD12	0.348493	2.81088e-05	0.000125282	Up-regulated in tumor
Q92485	SMPDL3B	0.291472	2.09255e-05	9.62698e-05	Up-regulated in tumor
Q96F45	ZNF503	0.603883	4.09964e-05	0.00017732	Up-regulated in tumor
P10588	NR2F6	0.370903	3.36772e-05	0.000147449	Up-regulated in tumor
Q71F23	CENPU	0.307012	2.1064e-05	9.6834e-05	Up-regulated in tumor
P13473	LAMP2	0.338931	4.61434e-05	0.000196917	Up-regulated in tumor
O75882	ATRN	0.346386	3.08495e-06	1.69247e-05	Up-regulated in tumor
Q9HB71	CACYBP	0.278447	2.65655e-06	1.47815e-05	Up-regulated in tumor
O60336	MAPKBP1	0.292217	1.26771e-05	6.12954e-05	Up-regulated in tumor
Q9Y240		0.328067	1.36682e-05	6.5643e-05	Up-regulated in tumor
P09871	C1S	0.309576	1.08652e-06	6.51429e-06	Up-regulated in tumor
Q96A99	PTX4	0.584853	0.00147089	0.00441596	Up-regulated in tumor
P12259	F5	0.265209	1.77357e-06	1.01762e-05	Up-regulated in tumor
P13727	PRG2	0.35933	2.50236e-05	0.000113025	Up-regulated in tumor
P05089	ARG1	0.554102	2.17274e-06	1.22865e-05	Up-regulated in tumor
O14791	APOL1	0.437508	3.7316e-07	2.4757e-06	Up-regulated in tumor
P55957	BID	0.305976	1.00485e-05	4.96535e-05	Up-regulated in tumor
P08254	MMP3	0.435789	1.20904e-06	7.19202e-06	Up-regulated in tumor
Q9NW75	GPATCH2	0.320937	1.49991e-05	7.11621e-05	Up-regulated in tumor
Q5U5Q3	MEX3C	0.267	6.73477e-06	3.46323e-05	Up-regulated in tumor
Q9GZX9	TWSG1	0.303594	2.53884e-06	1.41915e-05	Up-regulated in tumor
Q9UH17	APOBEC3B	0.368343	2.14496e-05	9.83086e-05	Up-regulated in tumor
O95235	KIF20A	0.332867	1.67555e-05	7.88725e-05	Up-regulated in tumor
Q16620	NTRK2	0.464729	3.79301e-06	2.04944e-05	Up-regulated in tumor
P54132	BLM	0.287377	3.48105e-05	0.000152027	Up-regulated in tumor
P02774	GC	0.304197	2.50236e-05	0.000113025	Up-regulated in tumor
Q86WT6	TRIM69	0.495889	0.000636299	0.0020851	Up-regulated in tumor
O75607	NPM3	0.5649	5.16194e-06	2.7201e-05	Up-regulated in tumor
P02748	C9	0.295256	8.52531e-06	4.28773e-05	Up-regulated in tumor
P49279	SLC11A1	0.93563	1.77252e-05	8.30254e-05	Up-regulated in tumor
P12429	ANXA3	0.333205	2.04603e-05	9.43441e-05	Up-regulated in tumor
P80188	LCN2	0.295981	1.39008e-05	6.66282e-05	Up-regulated in tumor
P02675	FGB	0.370062	1.9559e-05	9.06703e-05	Up-regulated in tumor
P55774	CCL18	0.389415	5.56489e-05	0.00023346	Up-regulated in tumor
Q9NY97	B3GNT2	0.378907	1.96579e-05	9.10939e-05	Up-regulated in tumor
Q8NFT2	STEAP2	0.264187	0.000452103	0.00153667	Up-regulated in tumor
O43663	PRC1	0.522515	7.71811e-06	3.92402e-05	Up-regulated in tumor
Q9NSY2	STARD5	0.312334	2.64122e-05	0.000118987	Up-regulated in tumor
P23510	TNFSF4	0.534435	3.74553e-06	2.02649e-05	Up-regulated in tumor
Q96CF2	CHMP4C	0.385747	2.14861e-05	9.84388e-05	Up-regulated in tumor
P21757	MSR1	0.323723	2.31363e-05	0.000105323	Up-regulated in tumor
Q8N5C8	TAB3	0.278921	0.000194435	0.000718392	Up-regulated in tumor
P18827	SDC1	0.363669	2.8582e-05	0.000127101	Up-regulated in tumor
Q9BSK0	MARVELD1	0.558494	0.000192138	0.000712073	Up-regulated in tumor
P01624	IGKV3-15	0.407345	3.2091e-05	0.00014091	Up-regulated in tumor
Q9Y5Q3	MAFB	0.327461	6.2752e-07	3.95778e-06	Up-regulated in tumor
Q99811	PRRX2	0.838658	0.000999001	0.00312117	Up-regulated in tumor
P05230	FGF1	0.377097	2.40337e-05	0.000109122	Up-regulated in tumor
Q9P2J2	IGSF9	0.480457	1.1733e-05	5.72091e-05	Up-regulated in tumor
Q4KWH8	PLCH1	0.304627	4.79981e-06	2.5403e-05	Up-regulated in tumor
O43451	MGAM	0.433142	2.13566e-05	9.81046e-05	Up-regulated in tumor
Q96HF1	SFRP2	0.539091	0.000117966	0.000458461	Up-regulated in tumor
Q9NZJ4	SACS	0.334049	0.000213978	0.000781367	Up-regulated in tumor
Q07864	POLE	0.323102	3.09314e-05	0.000136509	Up-regulated in tumor
Q96MH2	HEXIM2	0.304857	0.000505555	0.00170026	Up-regulated in tumor
P02679	FGG	0.450915	1.86953e-05	8.70654e-05	Up-regulated in tumor
Q99732	LITAF	0.286846	2.79576e-05	0.000124792	Up-regulated in tumor
Q9P0M2		0.352959	6.94423e-05	0.000284735	Up-regulated in tumor
Q96SI1	KCTD15	0.344056	5.33044e-05	0.000224478	Up-regulated in tumor
P05155	SERPING1	0.281385	9.81611e-06	4.87234e-05	Up-regulated in tumor
O15204	ADAMDEC1	0.311581	0.000220509	0.000803722	Up-regulated in tumor
P25067	COL8A2	0.854301	4.54488e-06	2.41909e-05	Up-regulated in tumor
Q12770	SCAP	0.327407	1.14117e-05	5.58441e-05	Up-regulated in tumor
O76013	KRT36	0.491945	4.83411e-05	0.000205285	Up-regulated in tumor
A0A0C4DH31	IGHV1-18	0.435658	1.70748e-05	8.02266e-05	Up-regulated in tumor
P13631	RARG	1.1427	0.001554	0.00461864	Up-regulated in tumor
Q9HC44	GPBP1L1	0.304137	1.25237e-05	6.0723e-05	Up-regulated in tumor
Q6FHJ7	SFRP4	0.521788	1.47629e-05	7.02338e-05	Up-regulated in tumor
Q15654	TRIP6	0.308046	0.000117966	0.000458461	Up-regulated in tumor
P54710	FXYD2	0.744331	6.18799e-06	3.2065e-05	Up-regulated in tumor
O14732	IMPA2	0.275446	1.54486e-05	7.30951e-05	Up-regulated in tumor
Q9UQC9	CLCA2	0.265763	0.00011269	0.000440493	Up-regulated in tumor
Q5T0N5	FNBP1L	0.273223	1.82771e-05	8.53469e-05	Up-regulated in tumor
Q9NXF7	DCAF16	0.388447	0.000177121	0.000661264	Up-regulated in tumor
Q9NZI8	IGF2BP1	0.413089	4.41804e-05	0.000189362	Up-regulated in tumor
P05549	TFAP2A	0.728991	8.09028e-05	0.000327523	Up-regulated in tumor
Q13162	PRDX4	0.284996	7.05283e-06	3.60997e-05	Up-regulated in tumor
Q00536	CDK16	0.273987	1.75633e-05	8.22985e-05	Up-regulated in tumor
Q96Q45	TMEM237	0.307699	0.000127895	0.000493572	Up-regulated in tumor
Q07687	DLX2	0.521252	0.000916043	0.0028925	Up-regulated in tumor
P51690	ARSL	0.742387	0.00090189	0.00285301	Up-regulated in tumor
P22748	CA4	0.689946	0.000114063	0.000444999	Up-regulated in tumor
P00751	CFB	0.317829	4.32599e-05	0.000185852	Up-regulated in tumor
Q14393	GAS6	0.337395	1.54103e-05	7.29423e-05	Up-regulated in tumor
Q8N6Q3	CD177	0.393448	0.000239535	0.000866309	Up-regulated in tumor
Q9BWW4	SSBP3	0.328809	0.000168375	0.000631133	Up-regulated in tumor
P45877	PPIC	0.330591	0.000135849	0.000521283	Up-regulated in tumor
Q5TAT6	COL13A1	0.787215	6.34792e-05	0.000261965	Up-regulated in tumor
Q9H5K3	POMK	0.341192	0.000589433	0.00195403	Up-regulated in tumor
Q9H2L5	RASSF4	0.347549	0.000248576	0.000895537	Up-regulated in tumor
Q9BZE2	PUS3	0.346824	0.000270885	0.000968438	Up-regulated in tumor
Q15485	FCN2	0.322451	0.000101417	0.000401076	Up-regulated in tumor
Q9NZ08	ERAP1	0.312941	2.8582e-05	0.000127101	Up-regulated in tumor
A0A0A0MS15	IGHV3-49	0.288688	0.0001619	0.000610252	Up-regulated in tumor
Q15398	DLGAP5	0.278867	0.000286374	0.00101722	Up-regulated in tumor
Q9NR77	PXMP2	0.318907	0.000197469	0.000728271	Up-regulated in tumor
P02654	APOC1	0.345374	0.000167627	0.000628523	Up-regulated in tumor
Q5MNV8	FBXO47	0.560855	2.52272e-05	0.000113902	Up-regulated in tumor
Q9NP78	ABCB9	0.577043	0.00032569	0.00114283	Up-regulated in tumor
Q14451	GRB7	0.350189	0.0028171	0.00780698	Up-regulated in tumor
Q16585	SGCB	0.525187	0.000293277	0.00103931	Up-regulated in tumor
Q9Y6R7	FCGBP	0.306755	0.000130497	0.000502812	Up-regulated in tumor
Q96A59	MARVELD3	1.13858	0.001554	0.00461864	Up-regulated in tumor
P08519	LPA	0.802777	8.19048e-05	0.000331358	Up-regulated in tumor
O94823	ATP10B	0.328746	0.000103544	0.000408027	Up-regulated in tumor
P12035	KRT3	0.302401	7.35134e-05	0.000300211	Up-regulated in tumor
Q86XN8	MEX3D	0.361517	0.00182227	0.00531448	Up-regulated in tumor
P55058	PLTP	0.329219	0.000147174	0.000559435	Up-regulated in tumor
Q9Y6Z4	KIF25-AS1	0.346759	0.000362353	0.00125731	Up-regulated in tumor
P11926	ODC1	0.359853	1.20818e-05	5.88388e-05	Up-regulated in tumor
A0A0C4DH33	IGHV1-24	0.301795	9.19001e-05	0.000367147	Up-regulated in tumor
Q16676	FOXD1	0.773761	9.44271e-05	0.000375584	Up-regulated in tumor
P08779	KRT16	0.4911	0.000135849	0.000521283	Up-regulated in tumor
P53350	PLK1	0.37948	2.28881e-05	0.000104233	Up-regulated in tumor
P04731	MT1A	0.96365	0.000300175	0.00106066	Up-regulated in tumor
Q8WWK9	CKAP2	0.424646	0.000959145	0.00301293	Up-regulated in tumor
Q15464	SHB	0.394239	2.79212e-05	0.000124792	Up-regulated in tumor
P15924	DSP	0.365503	7.1994e-05	0.0002946	Up-regulated in tumor
Q9HAB3	SLC52A2	0.467309	0.000692699	0.0022506	Up-regulated in tumor
O60565	GREM1	0.568781	0.000367274	0.00127257	Up-regulated in tumor
Q9ULK5	VANGL2	0.354044	2.13566e-05	9.81046e-05	Up-regulated in tumor
P12544	GZMA	0.321868	0.000194136	0.000717505	Up-regulated in tumor
Q99983	OMD	0.410853	9.67107e-06	4.81154e-05	Up-regulated in tumor
Q9UKY1		0.304967	8.33866e-05	0.000336675	Up-regulated in tumor
Q5TEU4	NDUFAF5	0.276129	0.00025542	0.00091883	Up-regulated in tumor
Q9Y4X0	AMMECR1	0.494819	2.37064e-05	0.000107798	Up-regulated in tumor
O75496	GMNN	0.352833	0.000117766	0.000458121	Up-regulated in tumor
A1A5C7	SLC22A23	0.451473	0.00048581	0.00164113	Up-regulated in tumor
O43866	CD5L	0.438398	0.000345462	0.0012049	Up-regulated in tumor
P25105	PTAFR	0.36995	8.21011e-05	0.000332042	Up-regulated in tumor
A0A087WW87	IGKV2-40	0.51617	7.34202e-05	0.000300211	Up-regulated in tumor
P15151	PVR	0.263957	8.87005e-05	0.000355182	Up-regulated in tumor
Q53R41	FASTKD1	0.390707	0.000231652	0.000840552	Up-regulated in tumor
Q9BXD5	NPL	0.357372	0.000110998	0.000434439	Up-regulated in tumor
Q96JM2	ZNF462	0.428877	6.90294e-05	0.000283194	Up-regulated in tumor
Q6P5R6	RPL22L1	0.305979	0.00109465	0.00338345	Up-regulated in tumor
P05109	S100A8	0.710537	3.19066e-05	0.000140253	Up-regulated in tumor
Q2T9J0	TYSND1	0.484198	4.35231e-05	0.000186719	Up-regulated in tumor
Q96GC9	VMP1	0.274347	0.0002751	0.000981483	Up-regulated in tumor
Q9BPZ3	PAIP2	0.288099	0.000671001	0.00218467	Up-regulated in tumor
A0A0B4J2D9	IGKV1D-13	0.289193	0.000472176	0.00159952	Up-regulated in tumor
Q9NS93	TM7SF3	0.395389	0.000111199	0.000435084	Up-regulated in tumor
P01743	IGHV1-46	0.402917	8.80846e-05	0.000353416	Up-regulated in tumor
O75618	DEDD	0.959076	0.000999001	0.00312117	Up-regulated in tumor
P26022	PTX3	0.443209	0.000799617	0.00256017	Up-regulated in tumor
Q14CW9	ATXN7L3	0.363893	0.000542255	0.00181264	Up-regulated in tumor
P26927	MST1	0.287588	0.000112204	0.000438877	Up-regulated in tumor
P59827	BPIFB4	0.348007	0.000134346	0.00051617	Up-regulated in tumor
Q8IX90	SKA3	0.298225	0.000168509	0.000631439	Up-regulated in tumor
Q6UX73	C16orf89	0.52601	0.001554	0.00461864	Up-regulated in tumor
P32926	DSG3	0.425546	0.000205868	0.000754892	Up-regulated in tumor
P19012	KRT15	0.409295	0.00048281	0.00163145	Up-regulated in tumor
P40199	CEACAM6	0.369613	0.000405986	0.00139397	Up-regulated in tumor
Q9UBP4	DKK3	0.728589	0.000378035	0.00130724	Up-regulated in tumor
P13497	BMP1	0.503089	5.57987e-05	0.000233615	Up-regulated in tumor
Q9HBM0	VEZT	0.337765	0.000244813	0.00088346	Up-regulated in tumor
P20061	TCN1	0.410895	7.66427e-05	0.000311419	Up-regulated in tumor
Q58FG1	HSP90AA4P	0.46654	8.34132e-05	0.000336675	Up-regulated in tumor
Q8N5I4	DHRSX	0.308169	0.000165243	0.000620926	Up-regulated in tumor
P18428	LBP	0.316712	0.000345462	0.0012049	Up-regulated in tumor
A0A0C4DH36	IGHV3-38	0.346287	0.000322896	0.00113401	Up-regulated in tumor
P06331	IGHV4-34	0.292912	0.000186622	0.000692629	Up-regulated in tumor
A6NG13	MGAT4D	0.581002	0.001998	0.00576467	Up-regulated in tumor
P43003	SLC1A3	0.293324	0.000106299	0.000417798	Up-regulated in tumor
P45452	MMP13	0.829873	0.00352627	0.00952657	Up-regulated in tumor
P02790	HPX	0.331056	0.000339015	0.00118479	Up-regulated in tumor
Q96H72	SLC39A13	0.396835	0.000590714	0.00195525	Up-regulated in tumor
Q9NPF2	CHST11	0.343664	0.000511237	0.00171604	Up-regulated in tumor
P21741	MDK	0.724501	0.00039366	0.00135622	Up-regulated in tumor
O75594	PGLYRP1	0.398262	0.000214054	0.000781367	Up-regulated in tumor
P43234	CTSO	0.302593	0.00128798	0.00391719	Up-regulated in tumor
Q14CN4	KRT72	0.324632	0.000309341	0.00108987	Up-regulated in tumor
Q96B86	RGMA	0.431824	0.000999001	0.00312117	Up-regulated in tumor
Q8IWX7	UNC45B	0.866768	0.001998	0.00576467	Up-regulated in tumor
Q9NV35	NUDT15	0.287024	0.000490089	0.00165466	Up-regulated in tumor
P48436	SOX9	0.572192	0.00116224	0.00357324	Up-regulated in tumor
P04818	TYMS	0.352993	0.000349705	0.0012184	Up-regulated in tumor
Q7Z6P3	RAB44	0.300269	0.000785603	0.00251795	Up-regulated in tumor
Q96B01	RAD51AP1	0.374274	0.000169558	0.000634782	Up-regulated in tumor
Q9BUD6	SPON2	0.676391	0.00187294	0.00545048	Up-regulated in tumor
Q69YH5	CDCA2	0.491881	0.001554	0.00461864	Up-regulated in tumor
Q5VT79	ANXA8L1	0.292754	0.000693661	0.0022506	Up-regulated in tumor
Q8IYR2	SMYD4	0.37888	0.00014009	0.000535863	Up-regulated in tumor
P11226	MBL2	0.284648	0.000145335	0.000553313	Up-regulated in tumor
Q96IF1	AJUBA	0.551012	0.00189065	0.00549148	Up-regulated in tumor
Q12756	KIF1A	0.560117	0.00175741	0.00514137	Up-regulated in tumor
Q8NG08	HELB	0.456263	0.000360324	0.00125134	Up-regulated in tumor
Q13219	PAPPA	0.397986	0.000851772	0.00271213	Up-regulated in tumor
A0A0C4DH73	IGKV1-12	0.522861	0.000350865	0.00122129	Up-regulated in tumor
Q86YL5	TDRP	0.373955	4.9188e-05	0.000208589	Up-regulated in tumor
Q86VI3	IQGAP3	0.391501	0.000776456	0.00249193	Up-regulated in tumor
P11678	EPX	0.372029	0.000456872	0.00155157	Up-regulated in tumor
P42695	NCAPD3	0.388847	5.03438e-05	0.000213193	Up-regulated in tumor
Q9BSE4	HERPUD2	0.294314	0.000450709	0.00153279	Up-regulated in tumor
Q9Y2E8	SLC9A8	1.05764	0.00177906	0.00520097	Up-regulated in tumor
Q96DU7	ITPKC	0.294808	0.000394551	0.00135817	Up-regulated in tumor
P18510	IL1RN	0.368549	0.000159376	0.000601112	Up-regulated in tumor
O14543	SOCS3	0.509578	0.0021645	0.00617463	Up-regulated in tumor
P52926	HMGA2	0.398512	0.000828339	0.00264098	Up-regulated in tumor
P01768	IGHV3-30	0.350311	0.000153161	0.000579835	Up-regulated in tumor
A2NJV5	IGKV2-29	0.581734	3.12934e-05	0.000137957	Up-regulated in tumor
Q7Z4H4	ADM2	0.708294	0.000318748	0.00112172	Up-regulated in tumor
Q06190	PPP2R3A	0.320365	0.000919334	0.00290214	Up-regulated in tumor
Q8IVL5	P3H2	0.371628	0.000632626	0.00207699	Up-regulated in tumor
Q8WYQ3	CHCHD10	0.802563	0.000916043	0.0028925	Up-regulated in tumor
O75636	FCN3	0.3178	0.000492843	0.00166119	Up-regulated in tumor
Q8N4S9	MARVELD2	0.334028	0.000142345	0.000543806	Up-regulated in tumor
Q9NR97	TLR8	0.275749	0.000195684	0.000722128	Up-regulated in tumor
Q9ULW8	PADI3	0.295093	0.00235308	0.00665318	Up-regulated in tumor
P20848	SERPINA2	0.614065	0.000375088	0.00129774	Up-regulated in tumor
P02795	MT2A	0.706323	0.00124478	0.00380008	Up-regulated in tumor
Q9NUD5	ZCCHC3	0.357521	0.000693661	0.0022506	Up-regulated in tumor
P16949	STMN1	0.370467	0.000240465	0.000869152	Up-regulated in tumor
Q9P2C4	TMEM181	0.372663	0.000647411	0.00211524	Up-regulated in tumor
Q8IWE4	DCUN1D3	0.479776	0.000169624	0.000634837	Up-regulated in tumor
Q9H4D0	CLSTN2	0.342741	0.00184026	0.00536438	Up-regulated in tumor
P83110	HTRA3	0.279849	0.00156099	0.00463714	Up-regulated in tumor
Q03519	TAP2	0.269406	0.00143756	0.00432979	Up-regulated in tumor
Q7Z6R9	TFAP2D	0.44139	0.00297379	0.00820003	Up-regulated in tumor
P49336	CDK8	0.331333	0.00200169	0.00577216	Up-regulated in tumor
O75096	LRP4	0.493689	2.1389e-05	9.81214e-05	Up-regulated in tumor
Q5EB52	MEST	0.402412	0.00246979	0.00694597	Up-regulated in tumor
A0A075B6S2	IGKV2D-29	0.377317	0.00196336	0.00568769	Up-regulated in tumor
P01764	IGHV3-23	0.305938	0.00234454	0.00663058	Up-regulated in tumor
P01023	A2M	0.264101	0.000144263	0.000549402	Up-regulated in tumor
Q9Y3R0	GRIP1	0.360264	0.00200843	0.00578377	Up-regulated in tumor
Q9H788	SH2D4A	0.304732	0.000201886	0.000742083	Up-regulated in tumor
P04180	LCAT	0.308551	0.00058626	0.00194475	Up-regulated in tumor
Q9HCJ6	VAT1L	0.543833	0.00148752	0.00446036	Up-regulated in tumor
Q9BUA3	SPINDOC	0.289841	0.000629204	0.00206688	Up-regulated in tumor
Q8TAA9	VANGL1	0.315594	0.00245083	0.00689744	Up-regulated in tumor
P59666	DEFA3	0.814655	0.000872588	0.00276876	Up-regulated in tumor
P05121	SERPINE1	0.443237	0.000731734	0.00236541	Up-regulated in tumor
O60337	MARCHF6	0.462279	0.000291785	0.00103493	Up-regulated in tumor
O95445	APOM	0.280297	0.000785603	0.00251795	Up-regulated in tumor
P49674	CSNK1E	0.279401	0.000622165	0.0020477	Up-regulated in tumor
P04430	IGKV1-16	0.366914	0.00272193	0.00756915	Up-regulated in tumor
P61968	LMO4	0.339725	0.000186003	0.000691024	Up-regulated in tumor
Q9Y250	LZTS1	0.671547	0.00102156	0.00317939	Up-regulated in tumor
P02765	AHSG	0.281812	0.00224517	0.00636733	Up-regulated in tumor
Q9P2W1	PSMC3IP	0.455441	6.37099e-05	0.000262828	Up-regulated in tumor
O94952	FBXO21	0.308688	5.80349e-05	0.000242048	Up-regulated in tumor
Q5T2R2	PDSS1	0.558036	0.001554	0.00461864	Up-regulated in tumor
Q9P203	BTBD7	0.716083	0.0021645	0.00617463	Up-regulated in tumor
Q76M96	CCDC80	0.325376	0.00213165	0.00610673	Up-regulated in tumor
Q9UBZ4	APEX2	0.666437	0.001554	0.00461864	Up-regulated in tumor
Q16651	PRSS8	0.288416	0.00355486	0.0095974	Up-regulated in tumor
O95528	SLC2A10	0.427811	0.00320473	0.00873958	Up-regulated in tumor
Q96R06	SPAG5	0.368134	0.00152247	0.00455727	Up-regulated in tumor
P78539	SRPX	0.408874	0.00371431	0.00999235	Up-regulated in tumor
P02647	APOA1	0.26963	0.000448516	0.00152619	Up-regulated in tumor
P10145	CXCL8	0.7289	0.00324754	0.00884242	Up-regulated in tumor
Q6AI08	HEATR6	0.366281	0.000645684	0.00211016	Up-regulated in tumor
O43286	B4GALT5	0.488995	0.00339249	0.00919705	Up-regulated in tumor
C0HLS1		0.404357	0.001998	0.00576467	Up-regulated in tumor
P24071	FCAR	0.592695	0.00200169	0.00577216	Up-regulated in tumor
P02656	APOC3	0.326031	0.000372404	0.00128887	Up-regulated in tumor
Q14469	HES1	0.620426	0.00105172	0.00326405	Up-regulated in tumor
Q99501	GAS2L1	0.340302	0.000392458	0.00135326	Up-regulated in tumor
Q9NV64	TMEM39A	0.335969	0.000613278	0.00202057	Up-regulated in tumor
Q5QGZ9	CLEC12A	0.324296	0.000992486	0.00310962	Up-regulated in tumor
O95631	NTN1	0.407832	0.0006774	0.00220491	Up-regulated in tumor
Q9P0T7	TMEM9	0.292046	0.000551364	0.0018395	Up-regulated in tumor
A8MPP1	DDX11L8	0.277836	0.00221025	0.00628005	Up-regulated in tumor
P0C0L4	C4A	0.280358	0.0031874	0.00869819	Up-regulated in tumor
Q8N271	PROM2	0.32736	0.0013019	0.00395259	Up-regulated in tumor
Q9NRM2	ZNF277	0.376193	0.0003996	0.00137477	Up-regulated in tumor
P13224	GP1BB	0.351415	0.00151187	0.00452778	Up-regulated in tumor
P78556	CCL20	0.459229	0.00324107	0.0088268	Up-regulated in tumor
P0DMR2	SCGB1C2	0.382982	0.00328614	0.00893951	Up-regulated in tumor
Q8N3Y1	FBXW8	0.459686	0.00339249	0.00919705	Up-regulated in tumor
Q9Y2Y8	PRG3	0.426427	0.00253964	0.00711604	Up-regulated in tumor
Q12766	HMGXB3	1.12477	0.001554	0.00461864	Up-regulated in tumor
O00628	PEX7	0.282599	0.00175741	0.00514137	Up-regulated in tumor
Q9BUT9	MCRIP2	0.478635	0.00298592	0.00823161	Up-regulated in tumor
Q9BQI7	PSD2	0.69078	0.00087245	0.00276876	Up-regulated in tumor
A0A087WSX0	IGLV5-45	0.381796	0.00346898	0.00938852	Up-regulated in tumor
O15123	ANGPT2	0.449904	0.00212893	0.0061004	Up-regulated in tumor
Q6P179	ERAP2	0.524544	0.00169912	0.0049925	Up-regulated in tumor
P32314	FOXN2	0.683272	0.000999001	0.00312117	Up-regulated in tumor
Q9UP38	FZD1	0.471215	0.00104367	0.00323987	Up-regulated in tumor
O43914	TYROBP	0.289898	0.0016012	0.00473803	Up-regulated in tumor
P02745	C1QA	0.402214	0.00148672	0.00445906	Up-regulated in tumor
P35443	THBS4	0.283755	0.00300444	0.00826204	Up-regulated in tumor
P13501	CCL5	0.298298	0.00247313	0.00695215	Up-regulated in tumor
O15360	FANCA	0.519361	0.00238146	0.00672403	Up-regulated in tumor
Q9NR00	TCIM	0.382398	0.00302298	0.00830925	Up-regulated in tumor
Q9NT68	TENM2	0.373236	0.00152648	0.00456814	Up-regulated in tumor
Q8TDF6	RASGRP4	0.495846	0.00295148	0.00814036	Up-regulated in tumor
Q8N961	ABTB2	0.26776	0.00141203	0.00426349	Up-regulated in tumor
Q99665	IL12RB2	0.308541	0.001554	0.00461864	Up-regulated in tumor
Q6MZW2	FSTL4	0.890892	0.000999001	0.00312117	Up-regulated in tumor
Q9BWV7	TTLL2	0.429363	0.0015984	0.00473091	Up-regulated in tumor
Q9Y3M2	CBY1	0.391026	0.000999001	0.00312117	Up-regulated in tumor
Q7L5Y6	DET1	0.413686	0.001998	0.00576467	Up-regulated in tumor
Q5VSG8	MANEAL	0.296251	0.00362848	0.00977828	Up-regulated in tumor
Q70CQ4	USP31	0.286958	0.000999001	0.00312117	Up-regulated in tumor
Q96KK3	KCNS1	0.545184	0.00234329	0.0066286	Up-regulated in tumor
Q9P212	PLCE1	0.279729	0.0015984	0.00473091	Up-regulated in tumor
Q5T7N3	KANK4	0.341214	0.001998	0.00576467	Up-regulated in tumor
P12838	DEFA4	0.571564	0.003108	0.00851021	Up-regulated in tumor
Q8NBS3	SLC4A11	0.426825	0.00239885	0.00676369	Up-regulated in tumor
P52757	CHN2	0.310098	0.000999001	0.00312117	Up-regulated in tumor
P98066	TNFAIP6	0.745299	0.001998	0.00576467	Up-regulated in tumor
Q9NYA1	SPHK1	0.46139	0.00327469	0.00891235	Up-regulated in tumor
Q15040	JOSD1	0.280916	0.001554	0.00461864	Up-regulated in tumor
Q86XE5	HOGA1	0.533859	0.00193023	0.00560109	Up-regulated in tumor
Q53H76	PLA1A	0.387194	0.0027972	0.00775893	Up-regulated in tumor
Q92908	GATA6	0.396155	0.001998	0.00576467	Up-regulated in tumor
P00325	ADH1B	-2.0176	1.16377e-28	1.56993e-25	Down-regulated in tumor
Q13813	SPTAN1	-0.522425	2.79115e-28	2.82395e-25	Down-regulated in tumor
P11049	CD37	-1.25173	1.60323e-22	2.63038e-20	Down-regulated in tumor
Q02556	IRF8	-0.69764	7.32026e-28	6.83656e-25	Down-regulated in tumor
Q96RJ3	TNFRSF13C	-1.63858	1.49973e-26	8.27649e-24	Down-regulated in tumor
P20023	CR2	-1.25162	1.24534e-19	9.88218e-18	Down-regulated in tumor
P08913	ADRA2A	-1.43433	2.75334e-29	5.57138e-26	Down-regulated in tumor
Q9UEY8	ADD3	-0.438408	2.18064e-28	2.64752e-25	Down-regulated in tumor
Q9Y228	TRAF3IP3	-0.726254	2.43943e-30	1.48086e-26	Down-regulated in tumor
Q9BPU6	DPYSL5	-0.546793	7.94426e-23	1.39784e-20	Down-regulated in tumor
Q01082	SPTBN1	-0.478868	1.31403e-27	1.13954e-24	Down-regulated in tumor
P82980	RBP5	-1.75452	1.56091e-25	6.11322e-23	Down-regulated in tumor
Q14005	IL16	-0.789906	1.20613e-29	2.92873e-26	Down-regulated in tumor
Q9NTX5	ECHDC1	-0.518946	6.39316e-21	6.86896e-19	Down-regulated in tumor
Q6ZVX7	NCCRP1	-1.17441	1.16174e-25	4.86367e-23	Down-regulated in tumor
Q13642	FHL1	-1.0663	1.16579e-22	1.96581e-20	Down-regulated in tumor
P51608	MECP2	-0.956614	6.9593e-29	1.05616e-25	Down-regulated in tumor
P50453	SERPINB9	-0.610498	5.68256e-27	3.28533e-24	Down-regulated in tumor
P55268	LAMB2	-0.872104	1.67072e-17	8.27926e-16	Down-regulated in tumor
P17927	CR1	-1.23136	3.43561e-23	6.95197e-21	Down-regulated in tumor
Q68EM7	ARHGAP17	-0.574644	9.67358e-24	2.21598e-21	Down-regulated in tumor
P11836	MS4A1	-1.25358	1.09318e-18	6.87684e-17	Down-regulated in tumor
P23458	JAK1	-0.327434	3.70013e-24	9.55814e-22	Down-regulated in tumor
Q9H6A0	DENND2D	-0.581197	1.53718e-16	6.07913e-15	Down-regulated in tumor
Q9Y2P4	SLC27A6	-1.05428	6.2716e-24	1.52287e-21	Down-regulated in tumor
P29350	PTPN6	-0.775119	1.85252e-26	9.77889e-24	Down-regulated in tumor
Q96SI9	STRBP	-0.541448	2.07938e-27	1.6636e-24	Down-regulated in tumor
P25713	MT3	-2.31632	4.46417e-21	5.06538e-19	Down-regulated in tumor
Q96RU3	FNBP1	-0.592897	4.09909e-22	6.22088e-20	Down-regulated in tumor
P05186	ALPL	-0.86976	2.41425e-16	9.10294e-15	Down-regulated in tumor
Q6UWY5	OLFML1	-1.10094	2.85802e-18	1.67629e-16	Down-regulated in tumor
P21854	CD72	-0.859398	5.74099e-23	1.04032e-20	Down-regulated in tumor
Q15847	ADIRF	-1.18052	3.34067e-21	3.89991e-19	Down-regulated in tumor
Q9UKT9	IKZF3	-0.633086	7.18845e-23	1.28346e-20	Down-regulated in tumor
Q9NVA2	SEPTIN11	-0.373592	8.13951e-24	1.90042e-21	Down-regulated in tumor
Q7LDG7	RASGRP2	-0.694921	2.42508e-20	2.35543e-18	Down-regulated in tumor
Q99584	S100A13	-0.932036	7.05517e-26	3.17247e-23	Down-regulated in tumor
O95865	DDAH2	-0.755735	2.9191e-27	1.86531e-24	Down-regulated in tumor
Q14643	ITPR1	-0.361071	6.50303e-20	5.63952e-18	Down-regulated in tumor
Q8WYJ6	SEPTIN1	-0.84671	2.9191e-27	1.86531e-24	Down-regulated in tumor
P13765	HLA-DOB	-0.996624	1.16174e-25	4.86367e-23	Down-regulated in tumor
O00534	VWA5A	-0.588395	1.61529e-23	3.50201e-21	Down-regulated in tumor
Q02548	PAX5	-0.837443	1.61529e-23	3.50201e-21	Down-regulated in tumor
Q5TEC6		-0.608987	5.63023e-23	1.03571e-20	Down-regulated in tumor
P20273	CD22	-0.801468	3.59257e-21	4.15404e-19	Down-regulated in tumor
O75475	PSIP1	-0.5677	7.18537e-20	6.14349e-18	Down-regulated in tumor
P31146	CORO1A	-0.821496	2.81372e-26	1.42339e-23	Down-regulated in tumor
Q7Z7G0	ABI3BP	-1.04742	2.13585e-18	1.27741e-16	Down-regulated in tumor
Q14019	COTL1	-0.66698	1.05078e-20	1.06313e-18	Down-regulated in tumor
Q96IU4	ABHD14B	-0.713157	2.1642e-24	5.97171e-22	Down-regulated in tumor
O60279	SUSD5	-0.89834	6.49405e-22	8.8589e-20	Down-regulated in tumor
Q13315	ATM	-0.397427	2.47696e-19	1.8446e-17	Down-regulated in tumor
Q96NY7	CLIC6	-0.82886	1.10258e-21	1.42408e-19	Down-regulated in tumor
P14921	ETS1	-0.55076	3.43561e-23	6.95197e-21	Down-regulated in tumor
Q8WU79	SMAP2	-0.444536	1.60158e-21	1.98416e-19	Down-regulated in tumor
Q8IZQ5	SELENOH	-0.574732	2.09132e-25	7.93461e-23	Down-regulated in tumor
Q9Y2D5	AKAP2	-0.389449	8.79636e-22	1.17359e-19	Down-regulated in tumor
Q12912	IRAG2	-0.681585	8.67539e-25	2.8467e-22	Down-regulated in tumor
Q9BW30	TPPP3	-1.46136	1.69719e-19	1.30415e-17	Down-regulated in tumor
P15391	CD19	-1.19802	5.15605e-21	5.74308e-19	Down-regulated in tumor
P62805	H4C1	-0.448666	1.00471e-17	5.3501e-16	Down-regulated in tumor
Q9H4M9	EHD1	-0.460928	2.01575e-17	9.78928e-16	Down-regulated in tumor
P09326	CD48	-0.726845	2.15303e-21	2.58811e-19	Down-regulated in tumor
P27361	MAPK3	-0.397493	3.65137e-27	2.21656e-24	Down-regulated in tumor
P48426	PIP4K2A	-0.458235	1.04376e-24	3.16809e-22	Down-regulated in tumor
P08133	ANXA6	-0.431422	3.83476e-26	1.86231e-23	Down-regulated in tumor
P35611	ADD1	-0.385405	1.2628e-22	2.10022e-20	Down-regulated in tumor
P01730	CD4	-0.688055	3.51151e-22	5.39661e-20	Down-regulated in tumor
Q9Y2S2	CRYL1	-0.487015	6.39316e-21	6.86896e-19	Down-regulated in tumor
P04066	FUCA1	-0.627523	4.05375e-23	7.93817e-21	Down-regulated in tumor
Q5SSJ5	HP1BP3	-0.535107	3.70013e-24	9.55814e-22	Down-regulated in tumor
P36402	TCF7	-0.533162	1.7473e-13	3.80179e-12	Down-regulated in tumor
P17252	PRKCA	-0.483836	4.24815e-16	1.52144e-14	Down-regulated in tumor
P52566	ARHGDIB	-0.695182	9.75919e-17	4.12844e-15	Down-regulated in tumor
Q12765	SCRN1	-0.59672	4.77929e-23	9.06646e-21	Down-regulated in tumor
Q13422	IKZF1	-0.648976	1.4838e-23	3.33608e-21	Down-regulated in tumor
Q01543	FLI1	-0.486998	4.46417e-21	5.06538e-19	Down-regulated in tumor
P41240	CSK	-0.485539	2.6837e-21	3.16338e-19	Down-regulated in tumor
P35237	SERPINB6	-0.423888	1.64959e-24	4.7685e-22	Down-regulated in tumor
Q8NDB2	BANK1	-0.874129	5.54002e-21	6.11467e-19	Down-regulated in tumor
Q8TC44	POC1B	-0.689571	1.02277e-21	1.34972e-19	Down-regulated in tumor
Q13421	MSLN	-0.861206	4.65541e-18	2.60467e-16	Down-regulated in tumor
P14151	SELL	-0.748665	8.39671e-19	5.39388e-17	Down-regulated in tumor
Q86YV0	RASAL3	-0.371597	3.00609e-22	4.67909e-20	Down-regulated in tumor
Q5JSL3	DOCK11	-0.436611	1.46876e-18	9.09805e-17	Down-regulated in tumor
Q9HBH0	RHOF	-0.52682	1.10258e-21	1.42408e-19	Down-regulated in tumor
P36957	DLST	-0.409825	1.91303e-23	4.07475e-21	Down-regulated in tumor
Q96B97	SH3KBP1	-0.421433	5.49313e-20	4.86803e-18	Down-regulated in tumor
P43250	GRK6	-0.492938	1.25154e-12	2.23784e-11	Down-regulated in tumor
O60237	PPP1R12B	-0.555943	1.60053e-17	7.9824e-16	Down-regulated in tumor
P16402	H1-3	-1.04388	6.18528e-14	1.45534e-12	Down-regulated in tumor
Q6YP21	KYAT3	-0.45637	1.09902e-16	4.60112e-15	Down-regulated in tumor
Q9UH65	SWAP70	-0.460098	1.14442e-24	3.38888e-22	Down-regulated in tumor
P46527	CDKN1B	-0.643787	4.798e-21	5.39375e-19	Down-regulated in tumor
Q16181	SEPTIN7	-0.454887	2.1642e-24	5.97171e-22	Down-regulated in tumor
Q9H098	FAM107B	-0.541316	7.3735e-21	7.65143e-19	Down-regulated in tumor
Q92918		-0.51993	3.00609e-22	4.67909e-20	Down-regulated in tumor
Q6UWZ7	ABRAXAS1	-0.473487	3.04206e-19	2.19843e-17	Down-regulated in tumor
O00479	HMGN4	-1.07232	1.22233e-19	9.76335e-18	Down-regulated in tumor
Q01484	ANK2	-0.823766	2.26347e-20	2.21619e-18	Down-regulated in tumor
Q13228	SELENBP1	-0.81852	1.12937e-17	5.88482e-16	Down-regulated in tumor
Q9H6L2	TMEM231	-1.06996	7.81272e-17	3.39979e-15	Down-regulated in tumor
P20700	LMNB1	-0.328714	6.25481e-17	2.8022e-15	Down-regulated in tumor
Q6P9G4	TMEM154	-0.725112	4.78175e-22	6.99461e-20	Down-regulated in tumor
Q4V9L6	TMEM119	-0.765144	4.05375e-23	7.93817e-21	Down-regulated in tumor
P09429	HMGB1	-0.366946	3.66237e-18	2.10734e-16	Down-regulated in tumor
P06340	HLA-DOA	-0.883933	1.14936e-16	4.76257e-15	Down-regulated in tumor
Q53GL0	PLEKHO1	-0.431513	2.67648e-23	5.60261e-21	Down-regulated in tumor
Q86UX2	ITIH5	-0.809685	2.9802e-20	2.82676e-18	Down-regulated in tumor
P56279	TCL1A	-1.41261	1.28076e-21	1.63681e-19	Down-regulated in tumor
Q96I99	SUCLG2	-0.335543	8.93865e-19	5.6819e-17	Down-regulated in tumor
P20701	ITGAL	-0.460836	1.24873e-15	4.13864e-14	Down-regulated in tumor
O15229	KMO	-0.515393	1.51051e-17	7.73802e-16	Down-regulated in tumor
O94804	STK10	-0.440643	2.7075e-18	1.59572e-16	Down-regulated in tumor
Q96FS4	SIPA1	-0.394184	1.01266e-18	6.40347e-17	Down-regulated in tumor
O15400	STX7	-0.490104	2.37793e-22	3.79875e-20	Down-regulated in tumor
O60262	GNG7	-0.551109	8.39671e-19	5.39388e-17	Down-regulated in tumor
Q9BZF1	OSBPL8	-0.372267	1.04376e-24	3.16809e-22	Down-regulated in tumor
Q6ZS81	WDFY4	-0.482642	1.22233e-19	9.76335e-18	Down-regulated in tumor
Q9Y6W5	WASF2	-0.315838	4.46618e-19	3.04628e-17	Down-regulated in tumor
O75369	FLNB	-0.431807	4.65948e-16	1.65897e-14	Down-regulated in tumor
Q96BZ4	PLD4	-0.56067	3.04206e-19	2.19843e-17	Down-regulated in tumor
P41222	PTGDS	-0.736549	1.36751e-14	3.67321e-13	Down-regulated in tumor
P21266	GSTM3	-0.773916	1.66121e-18	1.00844e-16	Down-regulated in tumor
P23297	S100A1	-1.32367	2.31202e-17	1.10949e-15	Down-regulated in tumor
Q9Y4F9	RIPOR2	-0.779343	1.00242e-19	8.27917e-18	Down-regulated in tumor
Q6UUV7	CRTC3	-0.325252	5.59375e-17	2.54359e-15	Down-regulated in tumor
Q8WUX9	CHMP7	-0.298933	7.81272e-17	3.39979e-15	Down-regulated in tumor
Q8IVB4	SLC9A9	-0.448643	2.09142e-16	7.98487e-15	Down-regulated in tumor
Q96F07	CYFIP2	-0.326956	6.28407e-20	5.48884e-18	Down-regulated in tumor
Q49A26	GLYR1	-0.398961	8.7774e-20	7.40045e-18	Down-regulated in tumor
P52943	CRIP2	-0.549089	5.45786e-16	1.92069e-14	Down-regulated in tumor
Q969Z3	MTARC2	-0.793027	1.35449e-16	5.51842e-15	Down-regulated in tumor
O75208	COQ9	-0.420308	1.13166e-15	3.76425e-14	Down-regulated in tumor
Q14289	PTK2B	-0.306554	9.20175e-16	3.12063e-14	Down-regulated in tumor
P43403	ZAP70	-0.492972	1.07474e-15	3.5946e-14	Down-regulated in tumor
O15117	FYB1	-0.521143	5.95174e-21	6.50992e-19	Down-regulated in tumor
O14639	ABLIM1	-0.420122	1.60424e-17	7.9824e-16	Down-regulated in tumor
Q5TZA2	CROCC	-0.457293	3.76963e-16	1.37027e-14	Down-regulated in tumor
P06239	LCK	-0.51929	5.1633e-22	7.46281e-20	Down-regulated in tumor
O43491	EPB41L2	-0.500098	6.28407e-20	5.48884e-18	Down-regulated in tumor
P14317	HCLS1	-0.602228	4.79937e-20	4.2845e-18	Down-regulated in tumor
Q9UHD8	SEPTIN9	-0.416816	2.79428e-25	1.02804e-22	Down-regulated in tumor
Q92522	H1-10	-0.537556	8.2577e-17	3.56786e-15	Down-regulated in tumor
Q9HC38	GLOD4	-0.361798	1.39015e-15	4.52487e-14	Down-regulated in tumor
O00339	MATN2	-0.679157	1.66121e-18	1.00844e-16	Down-regulated in tumor
Q9BQI9	NRIP2	-0.649399	6.86634e-21	7.24906e-19	Down-regulated in tumor
Q9UJU6	DBNL	-0.317411	5.57436e-22	7.77912e-20	Down-regulated in tumor
Q13588	GRAP	-0.555108	2.50687e-19	1.8446e-17	Down-regulated in tumor
P17480	UBTF	-0.311571	1.59509e-16	6.2673e-15	Down-regulated in tumor
P49711	CTCF	-0.358819	6.95576e-19	4.56486e-17	Down-regulated in tumor
Q9Y2T3	GDA	-0.73818	5.16187e-17	2.35603e-15	Down-regulated in tumor
O95243	MBD4	-0.392728	1.22824e-13	2.74625e-12	Down-regulated in tumor
Q13557	CAMK2D	-0.351722	1.60053e-17	7.9824e-16	Down-regulated in tumor
O00255	MEN1	-0.355827	4.942e-18	2.75233e-16	Down-regulated in tumor
P04234	CD3D	-0.485674	2.32951e-16	8.81076e-15	Down-regulated in tumor
P27338	MAOB	-0.771956	7.00758e-22	9.45323e-20	Down-regulated in tumor
Q16566	CAMK4	-0.534721	5.00088e-17	2.29116e-15	Down-regulated in tumor
P15311	EZR	-0.449752	3.65816e-20	3.31446e-18	Down-regulated in tumor
P0DMN0	SULT1A4	-0.907405	7.81272e-17	3.39979e-15	Down-regulated in tumor
O95428	PAPLN	-0.75243	2.15303e-21	2.58811e-19	Down-regulated in tumor
O76062	TM7SF2	-0.603854	1.43494e-14	3.83737e-13	Down-regulated in tumor
P62328	TMSB4X	-0.705603	1.34501e-17	6.9194e-16	Down-regulated in tumor
O95342	ABCB11	-0.59306	3.57443e-16	1.31109e-14	Down-regulated in tumor
Q6QEF8	CORO6	-0.741923	6.61446e-17	2.95243e-15	Down-regulated in tumor
Q53QZ3	ARHGAP15	-0.583202	2.13493e-17	1.03267e-15	Down-regulated in tumor
Q9UJY1	HSPB8	-0.560898	1.84203e-13	3.96526e-12	Down-regulated in tumor
P34949	MPI	-0.340299	7.44086e-16	2.55919e-14	Down-regulated in tumor
Q06187	BTK	-0.574743	2.5979e-20	2.50326e-18	Down-regulated in tumor
Q8TC71	SPATA18	-0.909365	5.17798e-16	1.8275e-14	Down-regulated in tumor
Q7Z5R6	APBB1IP	-0.463753	8.2577e-17	3.56786e-15	Down-regulated in tumor
P27695	APEX1	-0.426358	7.3911e-17	3.2631e-15	Down-regulated in tumor
Q9NRG7	SDR39U1	-0.539531	1.43048e-16	5.7508e-15	Down-regulated in tumor
Q8NHV1	GIMAP7	-0.643847	4.2246e-17	1.94284e-15	Down-regulated in tumor
P13612	ITGA4	-0.443771	1.58973e-19	1.22936e-17	Down-regulated in tumor
P00326	ADH1C	-1.34718	2.30254e-13	4.86177e-12	Down-regulated in tumor
P16403	H1-2	-0.748695	1.12937e-17	5.88482e-16	Down-regulated in tumor
Q92835	INPP5D	-0.533104	3.19134e-20	2.93531e-18	Down-regulated in tumor
Q9H0R4	HDHD2	-0.446982	4.79937e-20	4.2845e-18	Down-regulated in tumor
Q53EL6	PDCD4	-0.549787	3.56609e-17	1.66522e-15	Down-regulated in tumor
P30203	CD6	-0.793264	2.32951e-16	8.81076e-15	Down-regulated in tumor
Q92556	ELMO1	-0.472129	1.49233e-20	1.48511e-18	Down-regulated in tumor
Q6PCB0	VWA1	-0.61322	1.82843e-12	3.15775e-11	Down-regulated in tumor
Q96C86	DCPS	-0.370388	6.13203e-19	4.04614e-17	Down-regulated in tumor
P55160	NCKAP1L	-0.441019	1.79491e-15	5.74986e-14	Down-regulated in tumor
P07766	CD3E	-0.657964	3.29065e-15	1.01144e-13	Down-regulated in tumor
A8MYP8	ODF3B	-0.842168	1.06527e-17	5.59888e-16	Down-regulated in tumor
Q14761	PTPRCAP	-0.743119	1.98143e-16	7.61282e-15	Down-regulated in tumor
Q9HB19	PLEKHA2	-0.374583	8.70198e-18	4.65422e-16	Down-regulated in tumor
Q96CN7	ISOC1	-0.461349	8.93865e-19	5.6819e-17	Down-regulated in tumor
O43665	RGS10	-0.438743	1.60053e-17	7.9824e-16	Down-regulated in tumor
O43566	RGS14	-0.287843	1.90751e-11	2.81057e-10	Down-regulated in tumor
P21912	SDHB	-0.327038	1.42078e-12	2.51454e-11	Down-regulated in tumor
Q8WV28	BLNK	-0.488717	9.34991e-14	2.12579e-12	Down-regulated in tumor
Q9UGI8	TES	-0.454093	9.38067e-20	7.80073e-18	Down-regulated in tumor
P07099	EPHX1	-0.500942	5.5518e-15	1.6242e-13	Down-regulated in tumor
Q13938	CAPS	-1.12924	8.4247e-18	4.52586e-16	Down-regulated in tumor
P0C0S5	H2AZ1	-0.365708	6.5713e-13	1.25811e-11	Down-regulated in tumor
Q8TD19	NEK9	-0.273169	1.25154e-12	2.23784e-11	Down-regulated in tumor
P13861	PRKAR2A	-0.42799	4.38502e-18	2.47621e-16	Down-regulated in tumor
Q8TC05	MDM1	-0.536761	7.3735e-21	7.65143e-19	Down-regulated in tumor
Q8WUM4	PDCD6IP	-0.298501	2.26095e-17	1.08929e-15	Down-regulated in tumor
Q14141	SEPTIN6	-0.545343	5.40353e-19	3.64468e-17	Down-regulated in tumor
P11912	CD79A	-0.821775	2.66385e-13	5.55702e-12	Down-regulated in tumor
Q92633	LPAR1	-0.967076	1.42045e-21	1.79643e-19	Down-regulated in tumor
O94953	KDM4B	-0.408834	6.00562e-14	1.42689e-12	Down-regulated in tumor
O75367	MACROH2A1	-0.280413	9.74578e-17	4.12844e-15	Down-regulated in tumor
Q6K0P9	PYHIN1	-0.486846	6.9231e-15	1.95473e-13	Down-regulated in tumor
Q15124	PGM5	-0.558861	1.68416e-16	6.53273e-15	Down-regulated in tumor
Q16854	DGUOK	-0.356306	1.57965e-14	4.16925e-13	Down-regulated in tumor
P09210	GSTA2	-1.4836	1.3206e-15	4.32167e-14	Down-regulated in tumor
Q02539	H1-1	-0.555931	4.65948e-16	1.65897e-14	Down-regulated in tumor
Q9NQ48	LZTFL1	-0.486702	4.47023e-14	1.09201e-12	Down-regulated in tumor
P50135	HNMT	-0.479629	3.05614e-18	1.78387e-16	Down-regulated in tumor
O75368	SH3BGRL	-0.3252	1.92395e-12	3.30391e-11	Down-regulated in tumor
P08559	PDHA1	-0.2684	3.85434e-16	1.39688e-14	Down-regulated in tumor
Q9C0I1	MTMR12	-0.296849	2.55934e-15	7.96741e-14	Down-regulated in tumor
O60437	PPL	-0.568962	9.69753e-13	1.77852e-11	Down-regulated in tumor
Q96D96	HVCN1	-0.616621	1.57965e-14	4.16925e-13	Down-regulated in tumor
Q9NZR1	TMOD2	-0.43995	8.72732e-17	3.74411e-15	Down-regulated in tumor
P31946	YWHAB	-0.272101	4.43896e-15	1.32092e-13	Down-regulated in tumor
Q96JQ2	CLMN	-0.490898	1.36429e-13	3.03924e-12	Down-regulated in tumor
Q86XR2	NIBAN3	-0.708137	1.07106e-19	8.78631e-18	Down-regulated in tumor
P19397	CD53	-0.756531	1.60053e-17	7.9824e-16	Down-regulated in tumor
Q93084	ATP2A3	-0.514147	1.07603e-22	1.84002e-20	Down-regulated in tumor
Q8IUZ5	PHYKPL	-0.430896	1.06527e-17	5.59888e-16	Down-regulated in tumor
P11171	EPB41	-0.300349	1.98799e-12	3.38516e-11	Down-regulated in tumor
Q92608	DOCK2	-0.355732	1.35449e-16	5.51842e-15	Down-regulated in tumor
Q9BV23	ABHD6	-0.374641	1.10194e-12	1.99087e-11	Down-regulated in tumor
P35659	DEK	-0.269978	2.25295e-12	3.79376e-11	Down-regulated in tumor
Q8NBI2	CYB561A3	-0.493698	2.88738e-16	1.07533e-14	Down-regulated in tumor
O94875	SORBS2	-0.568474	1.68416e-16	6.53273e-15	Down-regulated in tumor
Q9NYB0	TERF2IP	-0.346293	2.256e-18	1.3361e-16	Down-regulated in tumor
Q13683	ITGA7	-0.705095	1.15419e-12	2.07293e-11	Down-regulated in tumor
P08729	KRT7	-1.12996	6.25481e-17	2.8022e-15	Down-regulated in tumor
O60256	PRPSAP2	-0.343123	6.59129e-15	1.86974e-13	Down-regulated in tumor
Q9UI08	EVL	-0.537219	1.90305e-17	9.27911e-16	Down-regulated in tumor
Q9UK22	FBXO2	-0.536016	3.28527e-13	6.68115e-12	Down-regulated in tumor
P42331	ARHGAP25	-0.515677	1.4889e-19	1.16624e-17	Down-regulated in tumor
Q8TEQ0	SNX29	-0.285505	2.20229e-13	4.69088e-12	Down-regulated in tumor
O75891	ALDH1L1	-0.533348	3.88932e-18	2.22737e-16	Down-regulated in tumor
O95760	IL33	-1.06336	7.62333e-16	2.60718e-14	Down-regulated in tumor
Q9H4E7	DEF6	-0.390023	7.43657e-14	1.71323e-12	Down-regulated in tumor
H7BZ55	CROCC2	-0.725416	2.31342e-15	7.25769e-14	Down-regulated in tumor
Q9H9Q4	NHEJ1	-0.447736	2.10415e-14	5.40094e-13	Down-regulated in tumor
P52740	ZNF132	-0.675919	5.36513e-13	1.04892e-11	Down-regulated in tumor
Q96JY6	PDLIM2	-0.349299	1.36204e-12	2.41409e-11	Down-regulated in tumor
O00585	CCL21	-1.14199	9.28283e-15	2.57312e-13	Down-regulated in tumor
Q96SB3	PPP1R9B	-0.286967	7.94289e-18	4.30511e-16	Down-regulated in tumor
Q86WV1	SKAP1	-0.54787	2.39802e-13	5.05457e-12	Down-regulated in tumor
O95837	GNA14	-0.527789	8.73634e-16	2.97944e-14	Down-regulated in tumor
Q8NEG2	C7orf57	-0.784562	2.9222e-13	6.03374e-12	Down-regulated in tumor
P27986	PIK3R1	-0.265791	3.28087e-13	6.68115e-12	Down-regulated in tumor
Q9Y490	TLN1	-0.264905	4.96294e-15	1.46964e-13	Down-regulated in tumor
O00329	PIK3CD	-0.39311	3.45957e-15	1.058e-13	Down-regulated in tumor
Q6PJG2	MIDEAS	-0.295558	1.44286e-12	2.54618e-11	Down-regulated in tumor
P20963	CD247	-0.566912	6.27496e-15	1.78836e-13	Down-regulated in tumor
P04233	CD74	-0.460093	1.50561e-14	3.99991e-13	Down-regulated in tumor
P80404	ABAT	-0.328352	4.91208e-16	1.7387e-14	Down-regulated in tumor
P40394	ADH7	-1.16245	3.53836e-14	8.80311e-13	Down-regulated in tumor
Q5TD94	RSPH4A	-1.09543	4.01852e-15	1.20466e-13	Down-regulated in tumor
Q92903	CDS1	-0.696542	2.87411e-13	5.94457e-12	Down-regulated in tumor
P14091	CTSE	-1.13084	7.27114e-15	2.03877e-13	Down-regulated in tumor
P43155	CRAT	-0.366744	6.27496e-15	1.78836e-13	Down-regulated in tumor
Q8N3Y7	SDR16C5	-0.722543	6.78294e-14	1.58369e-12	Down-regulated in tumor
Q6JBY9	RCSD1	-0.625006	1.5621e-18	9.62714e-17	Down-regulated in tumor
P51812	RPS6KA3	-0.340693	1.5106e-16	5.99353e-15	Down-regulated in tumor
Q9UN36	NDRG2	-0.609287	1.43048e-16	5.7508e-15	Down-regulated in tumor
O00499	BIN1	-0.392979	3.12976e-15	9.69346e-14	Down-regulated in tumor
P51178	PLCD1	-0.586214	4.19164e-16	1.51011e-14	Down-regulated in tumor
P53597	SUCLG1	-0.313019	4.01852e-15	1.20466e-13	Down-regulated in tumor
P05771	PRKCB	-0.672541	3.24647e-18	1.88591e-16	Down-regulated in tumor
P33241	LSP1	-0.396163	1.18317e-14	3.20645e-13	Down-regulated in tumor
Q00577	PURA	-0.489037	6.75765e-16	2.34413e-14	Down-regulated in tumor
Q8IY95	TMEM192	-0.2797	4.2246e-17	1.94284e-15	Down-regulated in tumor
P17096	HMGA1	-0.534615	1.07192e-13	2.41898e-12	Down-regulated in tumor
Q9UKU7	ACAD8	-0.387495	3.01072e-13	6.18497e-12	Down-regulated in tumor
Q8NF50	DOCK8	-0.386984	2.12248e-18	1.27569e-16	Down-regulated in tumor
Q13126	MTAP	-0.313113	3.74331e-13	7.52442e-12	Down-regulated in tumor
Q96DU3	SLAMF6	-0.432402	2.93155e-14	7.38423e-13	Down-regulated in tumor
Q32P44	EML3	-0.273142	1.87707e-16	7.23478e-15	Down-regulated in tumor
Q9UKG1	APPL1	-0.285399	3.95593e-12	6.40387e-11	Down-regulated in tumor
Q15661	TPSAB1	-1.07012	6.27819e-12	9.84799e-11	Down-regulated in tumor
Q92619	ARHGAP45	-0.50515	3.56609e-17	1.66522e-15	Down-regulated in tumor
Q96RF0	SNX18	-0.358363	3.63692e-15	1.10389e-13	Down-regulated in tumor
Q9ULZ2	STAP1	-0.518348	8.4247e-18	4.52586e-16	Down-regulated in tumor
P21399	ACO1	-0.358426	1.24176e-14	3.35772e-13	Down-regulated in tumor
O75602	SPAG6	-0.793077	4.01852e-15	1.20466e-13	Down-regulated in tumor
Q9H3M7	TXNIP	-0.356546	5.53013e-13	1.07944e-11	Down-regulated in tumor
Q8TCD5	NT5C	-0.347292	1.88862e-15	6.00256e-14	Down-regulated in tumor
P12277	CKB	-0.751711	7.78594e-14	1.78694e-12	Down-regulated in tumor
P84243	H3-3A	-0.655307	4.07191e-14	1.00278e-12	Down-regulated in tumor
Q02252	ALDH6A1	-0.374558	1.17731e-10	1.49672e-09	Down-regulated in tumor
P40259	CD79B	-0.922803	2.23683e-18	1.33124e-16	Down-regulated in tumor
Q5BJF6	ODF2	-0.407476	3.046e-16	1.12748e-14	Down-regulated in tumor
Q86XW9	NME9	-0.705502	8.61257e-13	1.60131e-11	Down-regulated in tumor
P06729	CD2	-0.603974	1.82843e-12	3.15775e-11	Down-regulated in tumor
Q15052	ARHGEF6	-0.333446	7.81272e-17	3.39979e-15	Down-regulated in tumor
Q9UER7	DAXX	-0.283897	1.3206e-15	4.32167e-14	Down-regulated in tumor
P15088	CPA3	-1.19859	1.90751e-11	2.81057e-10	Down-regulated in tumor
P28068	HLA-DMB	-0.482062	4.26655e-14	1.04613e-12	Down-regulated in tumor
P42229	STAT5A	-0.3096	1.07395e-14	2.95666e-13	Down-regulated in tumor
O15182	CETN3	-0.521721	6.78294e-14	1.58369e-12	Down-regulated in tumor
Q9P016	THYN1	-0.446873	1.70572e-15	5.49314e-14	Down-regulated in tumor
Q96AT1	KIAA1143	-0.464061	1.98799e-12	3.38516e-11	Down-regulated in tumor
Q9BRR9	ARHGAP9	-0.346311	2.88949e-12	4.76649e-11	Down-regulated in tumor
P59768	GNG2	-0.436173	2.15829e-13	4.61334e-12	Down-regulated in tumor
Q9BT23	LIMD2	-1.29464	6.27819e-12	9.84799e-11	Down-regulated in tumor
P50238	CRIP1	-0.746188	7.54074e-13	1.41721e-11	Down-regulated in tumor
Q8IV53	DENND1C	-0.465335	5.97342e-15	1.71045e-13	Down-regulated in tumor
P53007	SLC25A1	-0.323003	5.56759e-18	3.07255e-16	Down-regulated in tumor
Q6NYC8	PPP1R18	-0.300284	1.73851e-14	4.51974e-13	Down-regulated in tumor
Q9HAJ7	SAP30L	-0.547899	1.02975e-16	4.32601e-15	Down-regulated in tumor
Q15506	SPA17	-0.878054	2.00628e-14	5.17161e-13	Down-regulated in tumor
P50995	ANXA11	-0.295219	9.02534e-11	1.17698e-09	Down-regulated in tumor
Q99828	CIB1	-0.409874	1.65723e-14	4.3363e-13	Down-regulated in tumor
P51692	STAT5B	-0.422382	2.09142e-16	7.98487e-15	Down-regulated in tumor
Q96F85	CNRIP1	-0.809201	2.63063e-13	5.49715e-12	Down-regulated in tumor
O94768	STK17B	-0.441192	1.76132e-13	3.81181e-12	Down-regulated in tumor
P24752	ACAT1	-0.362015	4.08614e-13	8.11944e-12	Down-regulated in tumor
P19013	KRT4	-1.08193	3.38238e-10	3.9486e-09	Down-regulated in tumor
Q9BXB5	OSBPL10	-0.29034	7.4997e-13	1.41169e-11	Down-regulated in tumor
Q7Z591	AKNA	-0.366389	1.88862e-15	6.00256e-14	Down-regulated in tumor
Q6F5E8	CARMIL2	-0.340719	3.74331e-13	7.52442e-12	Down-regulated in tumor
Q16853	AOC3	-0.690746	5.33992e-12	8.41973e-11	Down-regulated in tumor
Q9UH99	SUN2	-0.304505	7.27114e-15	2.03877e-13	Down-regulated in tumor
P78559	MAP1A	-0.446753	1.93837e-11	2.85258e-10	Down-regulated in tumor
Q9UFW8	CGGBP1	-0.349856	9.08712e-11	1.18249e-09	Down-regulated in tumor
Q6YN16	HSDL2	-0.333749	1.43494e-14	3.83737e-13	Down-regulated in tumor
Q86X27	RALGPS2	-0.623849	7.10245e-14	1.64563e-12	Down-regulated in tumor
Q13303	KCNAB2	-0.39507	6.06247e-16	2.10901e-14	Down-regulated in tumor
P41208	CETN2	-0.507248	4.22366e-15	1.25994e-13	Down-regulated in tumor
P15498	VAV1	-0.346044	1.05604e-12	1.92225e-11	Down-regulated in tumor
Q8N4P3	HDDC3	-0.637806	1.02975e-16	4.32601e-15	Down-regulated in tumor
P37837	TALDO1	-0.288104	3.96999e-11	5.56577e-10	Down-regulated in tumor
O60551	NMT2	-0.354237	4.66493e-15	1.38477e-13	Down-regulated in tumor
Q6UWF3	SCIMP	-0.564349	2.66738e-14	6.76088e-13	Down-regulated in tumor
P02144	MB	-0.789719	5.56086e-12	8.74539e-11	Down-regulated in tumor
Q86XR8	CEP57	-0.357243	6.18528e-14	1.45534e-12	Down-regulated in tumor
Q13043	STK4	-0.320431	8.17227e-13	1.53117e-11	Down-regulated in tumor
Q99447	PCYT2	-0.273979	6.04487e-13	1.16864e-11	Down-regulated in tumor
O76027	ANXA9	-0.533266	1.52077e-10	1.87794e-09	Down-regulated in tumor
P50336	PPOX	-0.338049	7.09329e-16	2.44658e-14	Down-regulated in tumor
Q7Z6I6	ARHGAP30	-0.369264	1.0206e-15	3.44198e-14	Down-regulated in tumor
Q92930	RAB8B	-0.526546	2.66738e-14	6.76088e-13	Down-regulated in tumor
Q8WYR4	RSPH1	-0.911222	6.18528e-14	1.45534e-12	Down-regulated in tumor
P50440	GATM	-0.469747	2.88949e-12	4.76649e-11	Down-regulated in tumor
Q8IUI8	CRLF3	-0.345736	6.06247e-16	2.10901e-14	Down-regulated in tumor
P09960	LTA4H	-0.363755	1.10204e-09	1.16347e-08	Down-regulated in tumor
P00367	GLUD1	-0.273882	1.38005e-11	2.07623e-10	Down-regulated in tumor
Q8N1V2	CFAP52	-0.623119	1.36751e-14	3.67321e-13	Down-regulated in tumor
P23743	DGKA	-0.34404	9.78627e-14	2.22084e-12	Down-regulated in tumor
Q96CX2	KCTD12	-0.375888	3.4752e-15	1.06011e-13	Down-regulated in tumor
Q96G03	PGM2	-0.282454	2.44829e-12	4.08868e-11	Down-regulated in tumor
P06127	CD5	-0.477181	8.93248e-14	2.03852e-12	Down-regulated in tumor
Q9NVK5	FGFR1OP2	-0.340517	5.08202e-13	9.96782e-12	Down-regulated in tumor
P07741	APRT	-0.317865	6.59053e-13	1.25811e-11	Down-regulated in tumor
P25490	YY1	-0.292906	1.02309e-14	2.82945e-13	Down-regulated in tumor
Q8IX05	CD302	-0.588096	6.18555e-10	6.89612e-09	Down-regulated in tumor
Q5JVL4	EFHC1	-0.699984	3.00393e-13	6.18148e-12	Down-regulated in tumor
Q9BWH2	FUNDC2	-0.286678	2.40867e-11	3.50224e-10	Down-regulated in tumor
P0DP25	CALM3	-0.265117	1.07474e-15	3.5946e-14	Down-regulated in tumor
O60669	SLC16A7	-0.418576	1.73851e-14	4.51974e-13	Down-regulated in tumor
Q01831	XPC	-0.340413	3.45957e-15	1.058e-13	Down-regulated in tumor
Q99766	DMAC2L	-0.292499	4.41562e-13	8.73896e-12	Down-regulated in tumor
P08575	PTPRC	-0.495085	1.68416e-16	6.53273e-15	Down-regulated in tumor
Q8IUI4	SNX29P2	-0.89038	4.4195e-13	8.73896e-12	Down-regulated in tumor
P00390	GSR	-0.381283	1.05604e-12	1.92225e-11	Down-regulated in tumor
O14645	DNALI1	-0.834555	1.07192e-13	2.41898e-12	Down-regulated in tumor
P08183	ABCB1	-0.416773	3.73681e-11	5.25708e-10	Down-regulated in tumor
Q9NPF4	OSGEP	-0.321153	7.27114e-15	2.03877e-13	Down-regulated in tumor
Q7Z6J4	FGD2	-0.319824	5.37876e-11	7.34573e-10	Down-regulated in tumor
P05204	HMGN2	-0.683223	1.10204e-09	1.16347e-08	Down-regulated in tumor
Q03252	LMNB2	-0.368187	2.25295e-12	3.79376e-11	Down-regulated in tumor
Q8TC29	ENKUR	-0.693219	1.73634e-12	3.01587e-11	Down-regulated in tumor
O43488	AKR7A2	-0.299463	2.54412e-14	6.4755e-13	Down-regulated in tumor
Q9BZW7	TSGA10	-0.742581	1.65723e-14	4.3363e-13	Down-regulated in tumor
O95810	CAVIN2	-0.659896	2.20481e-11	3.23292e-10	Down-regulated in tumor
Q13797	ITGA9	-0.572545	1.71792e-09	1.74977e-08	Down-regulated in tumor
P20810	CAST	-0.320032	1.57054e-12	2.74359e-11	Down-regulated in tumor
O15061	SYNM	-0.348745	5.15091e-15	1.51823e-13	Down-regulated in tumor
O15143	ARPC1B	-0.368424	5.24581e-12	8.33631e-11	Down-regulated in tumor
Q8N4N3	KLHL36	-0.394167	4.66437e-13	9.20815e-12	Down-regulated in tumor
Q8WWP7	GIMAP1	-0.482964	6.881e-13	1.30331e-11	Down-regulated in tumor
Q9BU79	TMEM243	-0.475245	3.71959e-16	1.36023e-14	Down-regulated in tumor
P08670	VIM	-0.449338	5.41202e-15	1.58713e-13	Down-regulated in tumor
Q9BXL7	CARD11	-0.341818	2.31399e-14	5.91455e-13	Down-regulated in tumor
O75427	LRCH4	-0.282135	6.53666e-12	1.0227e-10	Down-regulated in tumor
Q96BY6	DOCK10	-0.272323	2.20229e-13	4.69088e-12	Down-regulated in tumor
Q7Z7A4	PXK	-0.353622	5.38364e-14	1.28921e-12	Down-regulated in tumor
Q96BX8	MOB3A	-0.473365	8.42044e-15	2.34478e-13	Down-regulated in tumor
P23193	TCEA1	-0.316427	1.19023e-11	1.80407e-10	Down-regulated in tumor
P32519	ELF1	-0.316945	8.15124e-14	1.86725e-12	Down-regulated in tumor
Q5R372	RABGAP1L	-0.269511	2.06214e-11	3.03105e-10	Down-regulated in tumor
P98171	ARHGAP4	-0.372746	4.35687e-12	7.02481e-11	Down-regulated in tumor
Q05707	COL14A1	-0.844418	9.37756e-12	1.44118e-10	Down-regulated in tumor
P08294	SOD3	-0.522806	3.88591e-14	9.58919e-13	Down-regulated in tumor
Q9P2T1	GMPR2	-0.43393	1.79491e-15	5.74986e-14	Down-regulated in tumor
P24310	COX7A1	-0.603713	2.66003e-12	4.41798e-11	Down-regulated in tumor
P16050	ALOX15	-1.02903	2.71583e-10	3.21374e-09	Down-regulated in tumor
Q96NG3	ODAD4	-0.619867	4.28426e-11	5.95821e-10	Down-regulated in tumor
P22694	PRKACB	-0.386968	9.29215e-13	1.71453e-11	Down-regulated in tumor
Q96C74	ROPN1L	-0.805584	1.98799e-12	3.38516e-11	Down-regulated in tumor
Q9Y2S6	TMA7	-0.644054	2.93155e-14	7.38423e-13	Down-regulated in tumor
Q9H008	LHPP	-0.525812	5.58544e-11	7.57685e-10	Down-regulated in tumor
Q9BPW9	DHRS9	-0.814886	2.31399e-14	5.91455e-13	Down-regulated in tumor
Q15027	ACAP1	-0.499015	8.72732e-17	3.74411e-15	Down-regulated in tumor
P05114	HMGN1	-0.653776	2.01435e-13	4.32089e-12	Down-regulated in tumor
E5RIL1	UPK3BL2	-0.68835	4.28426e-11	5.95821e-10	Down-regulated in tumor
Q02952	AKAP12	-0.540583	1.05392e-10	1.35403e-09	Down-regulated in tumor
Q9Y3Z3	SAMHD1	-0.320225	4.11042e-11	5.75601e-10	Down-regulated in tumor
Q14894	CRYM	-0.8285	5.38364e-14	1.28921e-12	Down-regulated in tumor
Q16512	PKN1	-0.273179	8.30285e-10	9.01654e-09	Down-regulated in tumor
Q8WW22	DNAJA4	-0.497007	7.10245e-14	1.64563e-12	Down-regulated in tumor
Q8N392	ARHGAP18	-0.392592	2.50375e-11	3.63179e-10	Down-regulated in tumor
P29374	ARID4A	-0.324383	8.12717e-11	1.06788e-09	Down-regulated in tumor
Q8IZ07	ANKRD13A	-0.296039	4.59401e-12	7.37777e-11	Down-regulated in tumor
P13796	LCP1	-0.353113	2.54412e-14	6.4755e-13	Down-regulated in tumor
Q5QNW6	H2BC18	-0.456535	2.28875e-11	3.33987e-10	Down-regulated in tumor
Q5RHP9	ERICH3	-0.739313	2.34865e-12	3.9331e-11	Down-regulated in tumor
Q15025	TNIP1	-0.289231	1.61009e-13	3.51585e-12	Down-regulated in tumor
Q8IVM0	CCDC50	-0.402106	9.75886e-12	1.49788e-10	Down-regulated in tumor
Q9H1E5	TMX4	-0.352336	2.34865e-12	3.9331e-11	Down-regulated in tumor
Q9BUH6	PAXX	-0.28867	1.75338e-12	3.04112e-11	Down-regulated in tumor
Q13342	SP140	-0.464047	8.93248e-14	2.03852e-12	Down-regulated in tumor
Q14914	PTGR1	-0.426904	2.88949e-12	4.76649e-11	Down-regulated in tumor
P16104	H2AX	-0.736605	1.14976e-12	2.06804e-11	Down-regulated in tumor
P15428	HPGD	-0.572919	3.91108e-13	7.8228e-12	Down-regulated in tumor
Q8IVB5	LIX1L	-0.352075	9.37756e-12	1.44118e-10	Down-regulated in tumor
P49795	RGS19	-0.453017	9.36939e-09	8.34584e-08	Down-regulated in tumor
P27701	CD82	-0.281853	1.16858e-08	1.01996e-07	Down-regulated in tumor
Q8N0U7	C1orf87	-0.719047	1.28818e-11	1.94042e-10	Down-regulated in tumor
Q9HA65	TBC1D17	-0.317005	3.58254e-13	7.23721e-12	Down-regulated in tumor
Q8WZA0	LZIC	-0.317659	1.45978e-10	1.81963e-09	Down-regulated in tumor
Q9P289	STK26	-0.26713	3.24727e-10	3.80184e-09	Down-regulated in tumor
Q9H1X1	RSPH9	-0.943221	6.881e-13	1.30331e-11	Down-regulated in tumor
Q15121	PEA15	-0.336789	2.30254e-13	4.86177e-12	Down-regulated in tumor
P30838	ALDH3A1	-0.974105	9.29215e-13	1.71453e-11	Down-regulated in tumor
Q17RC7	EXOC3L4	-0.323549	1.52203e-10	1.87794e-09	Down-regulated in tumor
O95260	ATE1	-0.307095	5.78875e-13	1.1227e-11	Down-regulated in tumor
Q15274	QPRT	-0.409355	2.8149e-10	3.32772e-09	Down-regulated in tumor
Q8N126	CADM3	-0.836137	5.63206e-07	3.60078e-06	Down-regulated in tumor
Q15555	MAPRE2	-0.409958	9.01073e-12	1.38832e-10	Down-regulated in tumor
Q8N8A2	ANKRD44	-0.33898	1.25184e-11	1.89273e-10	Down-regulated in tumor
P17612	PRKACA	-0.329841	2.87411e-13	5.94457e-12	Down-regulated in tumor
Q9NTM9	CUTC	-0.312021	1.36204e-12	2.41409e-11	Down-regulated in tumor
Q8WY91	THAP4	-0.586687	1.01564e-10	1.31319e-09	Down-regulated in tumor
O43708	GSTZ1	-0.341662	3.93357e-10	4.56573e-09	Down-regulated in tumor
P22105	TNXB	-0.629917	7.10245e-14	1.64563e-12	Down-regulated in tumor
Q5T6J7	IDNK	-0.475561	1.54574e-12	2.70415e-11	Down-regulated in tumor
Q9Y3P8	SIT1	-0.456747	7.4997e-13	1.41169e-11	Down-regulated in tumor
Q6ZTR7	CIBAR2	-0.558321	8.28256e-11	1.08712e-09	Down-regulated in tumor
Q8NF91	SYNE1	-0.287458	1.41466e-10	1.76883e-09	Down-regulated in tumor
O95994	AGR2	-0.95093	7.82958e-11	1.03325e-09	Down-regulated in tumor
P19075	TSPAN8	-0.886871	9.69753e-13	1.77852e-11	Down-regulated in tumor
Q8N335	GPD1L	-0.441972	2.55203e-12	4.25024e-11	Down-regulated in tumor
P16219	ACADS	-0.345822	1.12728e-14	3.0618e-13	Down-regulated in tumor
Q9BQ24	ZFYVE21	-0.306067	1.85613e-07	1.30943e-06	Down-regulated in tumor
Q9BPX5	ARPC5L	-0.388283	5.63893e-14	1.3424e-12	Down-regulated in tumor
Q86UF1	TSPAN33	-0.500162	1.47485e-11	2.21611e-10	Down-regulated in tumor
P06734	FCER2	-0.911846	5.11221e-11	7.02119e-10	Down-regulated in tumor
P0C870	JMJD7	-0.283144	2.18855e-10	2.63081e-09	Down-regulated in tumor
P23946	CMA1	-1.00569	5.26444e-09	4.87906e-08	Down-regulated in tumor
Q8NFU3	TSTD1	-0.465972	6.12593e-10	6.84221e-09	Down-regulated in tumor
Q92854	SEMA4D	-0.315904	1.10194e-12	1.99087e-11	Down-regulated in tumor
Q4G176	ACSF3	-0.267767	5.58544e-11	7.57685e-10	Down-regulated in tumor
Q09666	AHNAK	-0.407951	4.33232e-09	4.07111e-08	Down-regulated in tumor
P27694	RPA1	-0.325641	6.49297e-11	8.69142e-10	Down-regulated in tumor
Q9NR46	SH3GLB2	-0.268304	3.28153e-10	3.83825e-09	Down-regulated in tumor
Q96GS6	ABHD17A	-0.302267	7.08491e-12	1.10279e-10	Down-regulated in tumor
Q9UNZ5	C19orf53	-0.414409	4.35687e-12	7.02481e-11	Down-regulated in tumor
Q9Y259	CHKB	-0.438781	1.46739e-10	1.82537e-09	Down-regulated in tumor
P00568	AK1	-0.650207	1.1347e-10	1.45015e-09	Down-regulated in tumor
O75083	WDR1	-0.271383	4.5726e-10	5.22749e-09	Down-regulated in tumor
O15484	CAPN5	-0.552976	5.33992e-12	8.41973e-11	Down-regulated in tumor
Q9NZN4	EHD2	-0.549777	1.76093e-10	2.14653e-09	Down-regulated in tumor
Q9NUQ9	CYRIB	-0.269368	6.74127e-11	9.00393e-10	Down-regulated in tumor
Q9BRJ7	NUDT16L1	-0.331992	5.91576e-10	6.62576e-09	Down-regulated in tumor
P60891	PRPS1	-0.335278	2.63063e-13	5.49715e-12	Down-regulated in tumor
P11908	PRPS2	-0.368101	7.54682e-10	8.26203e-09	Down-regulated in tumor
Q08209	PPP3CA	-0.264119	1.36204e-12	2.41409e-11	Down-regulated in tumor
P36269	GGT5	-0.604399	2.07276e-12	3.52456e-11	Down-regulated in tumor
Q8TD06	AGR3	-0.746527	3.55036e-12	5.7704e-11	Down-regulated in tumor
Q13449	LSAMP	-0.566487	2.1109e-10	2.53998e-09	Down-regulated in tumor
Q16678	CYP1B1	-0.559946	1.8261e-10	2.21706e-09	Down-regulated in tumor
Q9UPY8	MAPRE3	-0.49875	3.13811e-12	5.14167e-11	Down-regulated in tumor
P28289	TMOD1	-0.417192	1.05671e-11	1.60569e-10	Down-regulated in tumor
A6NKN8	PCP4L1	-0.7504	1.44697e-09	1.49258e-08	Down-regulated in tumor
Q9UHQ9	CYB5R1	-0.349561	1.90659e-12	3.27874e-11	Down-regulated in tumor
P62330	ARF6	-0.300731	4.62257e-11	6.3921e-10	Down-regulated in tumor
O75791	GRAP2	-0.426116	4.53827e-12	7.2979e-11	Down-regulated in tumor
Q8NDX5	PHC3	-0.373167	3.82134e-11	5.36357e-10	Down-regulated in tumor
Q86WT1	TTC30A	-0.364699	5.77112e-10	6.4877e-09	Down-regulated in tumor
P11310	ACADM	-0.352267	1.39874e-09	1.44652e-08	Down-regulated in tumor
Q8WXI7	MUC16	-1.04327	1.17731e-10	1.49672e-09	Down-regulated in tumor
P42765	ACAA2	-0.265119	1.28818e-11	1.94042e-10	Down-regulated in tumor
Q15283	RASA2	-0.267675	2.26896e-10	2.71403e-09	Down-regulated in tumor
Q7Z4H3	HDDC2	-0.321233	3.67809e-11	5.1865e-10	Down-regulated in tumor
O75167	PHACTR2	-0.282244	1.05392e-10	1.35403e-09	Down-regulated in tumor
Q6PL24	TMED8	-0.34015	2.60247e-11	3.76149e-10	Down-regulated in tumor
Q9H334	FOXP1	-0.312429	1.48198e-12	2.60387e-11	Down-regulated in tumor
Q969V4	TEKT1	-0.630777	1.22489e-10	1.54749e-09	Down-regulated in tumor
Q9UL16	CFAP45	-0.642082	6.5642e-10	7.27586e-09	Down-regulated in tumor
Q9BY49	PECR	-0.43824	6.25355e-11	8.38943e-10	Down-regulated in tumor
P0DOX3		-0.651734	4.62257e-11	6.3921e-10	Down-regulated in tumor
Q8IYM0	FAM186B	-0.655632	8.4357e-11	1.10483e-09	Down-regulated in tumor
P55042	RRAD	-0.535559	1.98799e-12	3.38516e-11	Down-regulated in tumor
Q9NRN5	OLFML3	-0.78474	2.63063e-13	5.49715e-12	Down-regulated in tumor
Q96KP4	CNDP2	-0.323423	1.10204e-09	1.16347e-08	Down-regulated in tumor
Q96AM1	MRGPRF	-1.8847	1.01396e-09	1.08367e-08	Down-regulated in tumor
P16885	PLCG2	-0.36077	2.74975e-13	5.71657e-12	Down-regulated in tumor
Q96F15	GIMAP5	-0.451641	2.20966e-10	2.65356e-09	Down-regulated in tumor
Q14116	IL18	-0.544759	9.94405e-10	1.06464e-08	Down-regulated in tumor
Q9BUT1	BDH2	-0.40906	1.22146e-10	1.54477e-09	Down-regulated in tumor
P21980	TGM2	-0.681614	5.1275e-12	8.16969e-11	Down-regulated in tumor
Q14644	RASA3	-0.358612	1.1317e-09	1.19374e-08	Down-regulated in tumor
Q13469	NFATC2	-0.307378	1.63124e-11	2.43005e-10	Down-regulated in tumor
Q13291	SLAMF1	-0.333118	6.99874e-11	9.3273e-10	Down-regulated in tumor
P27707	DCK	-0.41932	4.80129e-11	6.60912e-10	Down-regulated in tumor
P60033	CD81	-0.41366	2.48228e-09	2.44423e-08	Down-regulated in tumor
Q9Y6C2	EMILIN1	-0.427552	1.05392e-10	1.35403e-09	Down-regulated in tumor
Q16633	POU2AF1	-0.699246	1.57863e-10	1.9399e-09	Down-regulated in tumor
Q14739	LBR	-0.381192	2.90737e-09	2.83293e-08	Down-regulated in tumor
O75915	ARL6IP5	-0.494045	1.76414e-11	2.6152e-10	Down-regulated in tumor
Q8IYT3	CCDC170	-0.608852	1.8261e-10	2.21706e-09	Down-regulated in tumor
O75363	BCAS1	-0.554976	5.37851e-11	7.34573e-10	Down-regulated in tumor
O00584	RNASET2	-0.353741	1.09359e-10	1.40203e-09	Down-regulated in tumor
Q687X5	STEAP4	-0.54928	3.24727e-10	3.80184e-09	Down-regulated in tumor
P58546	MTPN	-0.269968	5.51614e-10	6.21256e-09	Down-regulated in tumor
Q96PE1	ADGRA2	-0.504751	2.06951e-10	2.49761e-09	Down-regulated in tumor
O75937	DNAJC8	-0.340939	3.03639e-11	4.32686e-10	Down-regulated in tumor
O15230	LAMA5	-0.458674	6.3433e-10	7.04611e-09	Down-regulated in tumor
Q17RN3	FAM98C	-0.350412	1.50807e-11	2.26042e-10	Down-regulated in tumor
Q8TBF2	PRXL2B	-0.3557	1.76093e-10	2.14653e-09	Down-regulated in tumor
Q658L1	SAXO2	-0.723014	2.84398e-11	4.08625e-10	Down-regulated in tumor
O76041	NEBL	-0.442856	6.74127e-11	9.00393e-10	Down-regulated in tumor
Q53GD3	SLC44A4	-0.823578	3.24555e-09	3.14228e-08	Down-regulated in tumor
O95294	RASAL1	-0.353178	5.1275e-12	8.16969e-11	Down-regulated in tumor
P42768	WAS	-0.330331	5.24581e-12	8.33631e-11	Down-regulated in tumor
Q14657	LAGE3	-0.398737	6.12593e-10	6.84221e-09	Down-regulated in tumor
Q92623	TTC9	-0.406476	1.30566e-12	2.32775e-11	Down-regulated in tumor
Q7Z6A9	BTLA	-0.684839	1.87153e-09	1.89353e-08	Down-regulated in tumor
P23141	CES1	-0.705198	5.99025e-09	5.50133e-08	Down-regulated in tumor
Q96MX3	ZNF48	-0.41586	1.60711e-10	1.9729e-09	Down-regulated in tumor
Q8TBC5	ZSCAN18	-0.488996	6.3111e-10	7.02964e-09	Down-regulated in tumor
Q9NUV9	GIMAP4	-0.478521	5.17901e-11	7.08888e-10	Down-regulated in tumor
Q12851		-0.324241	8.31833e-12	1.28817e-10	Down-regulated in tumor
P15090	FABP4	-1.00688	2.91746e-10	3.43892e-09	Down-regulated in tumor
Q969E4	TCEAL3	-0.632082	4.4503e-11	6.18205e-10	Down-regulated in tumor
O95379	TNFAIP8	-0.501756	2.70494e-11	3.90032e-10	Down-regulated in tumor
Q9UPN7	PPP6R1	-0.297963	3.40742e-12	5.55296e-11	Down-regulated in tumor
P80723	BASP1	-0.465953	9.01073e-12	1.38832e-10	Down-regulated in tumor
P51124	GZMM	-0.470512	6.80061e-10	7.50602e-09	Down-regulated in tumor
B1AJZ9	FHAD1	-0.74341	3.72842e-11	5.25136e-10	Down-regulated in tumor
Q01518	CAP1	-0.272685	3.40742e-12	5.55296e-11	Down-regulated in tumor
Q9GZT4	SRR	-0.409032	2.64558e-09	2.59241e-08	Down-regulated in tumor
P01848	TRAC	-0.48977	4.13071e-10	4.75815e-09	Down-regulated in tumor
B6A8C7	TARM1	-0.498078	3.29299e-09	3.18568e-08	Down-regulated in tumor
O75521	ECI2	-0.415511	5.26444e-09	4.87906e-08	Down-regulated in tumor
Q06547	GABPB1	-0.269833	4.62787e-10	5.28073e-09	Down-regulated in tumor
O95466	FMNL1	-0.30992	9.08712e-11	1.18249e-09	Down-regulated in tumor
Q9NZ45	CISD1	-0.335144	1.14036e-09	1.19975e-08	Down-regulated in tumor
P30044	PRDX5	-0.360338	1.52203e-10	1.87794e-09	Down-regulated in tumor
Q96S44	TP53RK	-0.280817	2.77765e-08	2.28015e-07	Down-regulated in tumor
Q9H4G0	EPB41L1	-0.337859	2.26896e-10	2.71403e-09	Down-regulated in tumor
P07948	LYN	-0.295435	2.26896e-10	2.71403e-09	Down-regulated in tumor
Q9UI46	DNAI1	-0.659708	1.09359e-10	1.40203e-09	Down-regulated in tumor
Q969E8	TSR2	-0.390844	2.61455e-08	2.15501e-07	Down-regulated in tumor
P54652	HSPA2	-0.376612	3.80161e-09	3.61719e-08	Down-regulated in tumor
O60504	SORBS3	-0.429676	1.65643e-09	1.69282e-08	Down-regulated in tumor
O60711	LPXN	-0.34294	5.72882e-11	7.76268e-10	Down-regulated in tumor
Q06413	MEF2C	-0.55785	2.35223e-10	2.80534e-09	Down-regulated in tumor
O60896	RAMP3	-1.44186	4.56835e-08	3.59924e-07	Down-regulated in tumor
O95674	CDS2	-0.273205	1.36269e-08	1.17754e-07	Down-regulated in tumor
P14209	CD99	-0.427621	4.28426e-11	5.95821e-10	Down-regulated in tumor
Q8WWF8	CAPSL	-0.717897	1.69801e-10	2.07608e-09	Down-regulated in tumor
Q9P2W9	STX18	-0.294439	4.12422e-11	5.76205e-10	Down-regulated in tumor
Q6NZI2	CAVIN1	-0.57878	1.16858e-08	1.01996e-07	Down-regulated in tumor
Q9BX97	PLVAP	-0.509353	7.49853e-09	6.77882e-08	Down-regulated in tumor
Q8IV56	PRR15	-0.691295	2.09059e-09	2.08696e-08	Down-regulated in tumor
O00168	FXYD1	-1.0705	1.42434e-10	1.7791e-09	Down-regulated in tumor
Q96M98	PACRG	-0.602784	5.15824e-11	7.07641e-10	Down-regulated in tumor
Q96M63	ODAD1	-0.44512	4.77498e-08	3.74745e-07	Down-regulated in tumor
Q53TN4	CYBRD1	-0.578046	1.60148e-09	1.64219e-08	Down-regulated in tumor
O00159	MYO1C	-0.335111	1.31463e-10	1.65398e-09	Down-regulated in tumor
P31513	FMO3	-0.63237	1.69643e-11	2.52407e-10	Down-regulated in tumor
O60449		-0.315745	1.10204e-09	1.16347e-08	Down-regulated in tumor
P06241	FYN	-0.352467	2.35223e-10	2.80534e-09	Down-regulated in tumor
Q96EK4	THAP11	-0.348638	7.82913e-09	7.06717e-08	Down-regulated in tumor
P59910	DNAJB13	-0.785373	1.39396e-10	1.74655e-09	Down-regulated in tumor
Q63HR2	TNS2	-0.40704	1.89502e-09	1.90775e-08	Down-regulated in tumor
Q2M385	MPEG1	-0.274499	1.41466e-10	1.76883e-09	Down-regulated in tumor
P0DTU4	TRB	-0.552027	2.22889e-11	3.25643e-10	Down-regulated in tumor
Q14699	RFTN1	-0.44709	1.02228e-10	1.32037e-09	Down-regulated in tumor
Q8TAD7	OCC1	-0.348545	4.47576e-09	4.19616e-08	Down-regulated in tumor
Q8NB37	GATD1	-0.288533	3.23248e-08	2.62336e-07	Down-regulated in tumor
Q9UKR5	ERG28	-0.454964	8.12717e-11	1.06788e-09	Down-regulated in tumor
Q9UJ68	MSRA	-0.296552	7.03382e-09	6.38248e-08	Down-regulated in tumor
Q96MR6	CFAP57	-0.45119	3.46064e-09	3.3214e-08	Down-regulated in tumor
P51649	ALDH5A1	-0.283016	1.44697e-09	1.49258e-08	Down-regulated in tumor
O94760	DDAH1	-0.511886	1.39874e-09	1.44652e-08	Down-regulated in tumor
Q9UBK7	RABL2A	-0.312609	3.54001e-09	3.39488e-08	Down-regulated in tumor
P21589	NT5E	-0.375091	8.66572e-10	9.36036e-09	Down-regulated in tumor
Q6IAN0	DHRS7B	-0.309586	1.22146e-10	1.54477e-09	Down-regulated in tumor
O43236	SEPTIN4	-0.26516	1.50014e-08	1.28508e-07	Down-regulated in tumor
P32942	ICAM3	-0.271814	7.74183e-09	6.99357e-08	Down-regulated in tumor
Q7Z406	MYH14	-0.344578	3.67907e-09	3.52268e-08	Down-regulated in tumor
Q9GZP8	IMUP	-1.2594	1.50832e-08	1.29052e-07	Down-regulated in tumor
Q8N3J5	PPM1K	-0.336446	1.21673e-07	8.86159e-07	Down-regulated in tumor
P61244	MAX	-0.327176	3.33387e-09	3.21242e-08	Down-regulated in tumor
Q96FJ2	DYNLL2	-0.447593	1.63124e-11	2.43005e-10	Down-regulated in tumor
Q8TDR0	TRAF3IP1	-0.394712	1.16858e-08	1.01996e-07	Down-regulated in tumor
Q8IV63	VRK3	-0.338129	2.09539e-09	2.08696e-08	Down-regulated in tumor
Q9NWR8	MCUB	-0.532745	1.41859e-08	1.22063e-07	Down-regulated in tumor
Q92506	HSD17B8	-0.443452	1.77185e-09	1.79717e-08	Down-regulated in tumor
P17947	SPI1	-0.440663	1.57295e-07	1.12336e-06	Down-regulated in tumor
P09455	RBP1	-0.412466	2.53499e-08	2.0937e-07	Down-regulated in tumor
Q9Y530	OARD1	-0.43381	4.33232e-09	4.07111e-08	Down-regulated in tumor
P56159	GFRA1	-1.00912	1.60045e-06	9.26612e-06	Down-regulated in tumor
Q16773	KYAT1	-0.275991	5.91576e-10	6.62576e-09	Down-regulated in tumor
Q7Z7K6	CENPV	-0.592432	1.98346e-08	1.67463e-07	Down-regulated in tumor
P07305	H1-0	-0.562896	7.94196e-10	8.67117e-09	Down-regulated in tumor
Q8WW52	FAM151A	-0.750477	1.80804e-08	1.53399e-07	Down-regulated in tumor
Q96AX2	RAB37	-0.308974	2.97138e-07	2.01314e-06	Down-regulated in tumor
Q03154	ACY1	-0.283634	4.9652e-10	5.62862e-09	Down-regulated in tumor
P35556	FBN2	-0.643193	6.3884e-09	5.83609e-08	Down-regulated in tumor
Q6ZUJ8	PIK3AP1	-0.392478	1.95966e-09	1.96793e-08	Down-regulated in tumor
Q6PIZ9	TRAT1	-0.342848	1.25754e-08	1.09212e-07	Down-regulated in tumor
O95931	CBX7	-0.444942	1.98346e-08	1.67463e-07	Down-regulated in tumor
O14684	PTGES	-0.403457	1.08454e-07	7.98027e-07	Down-regulated in tumor
O14817	TSPAN4	-0.534927	3.7907e-09	3.61719e-08	Down-regulated in tumor
Q8TE73	DNAH5	-0.373797	2.16661e-09	2.15084e-08	Down-regulated in tumor
Q96FV0	LRRC46	-0.496037	7.2897e-10	7.99497e-09	Down-regulated in tumor
O95562	SFT2D2	-0.412779	2.3566e-08	1.96373e-07	Down-regulated in tumor
P12111	COL6A3	-0.53323	7.65582e-08	5.76609e-07	Down-regulated in tumor
P28288	ABCD3	-0.30047	2.43844e-10	2.89679e-09	Down-regulated in tumor
Q9UIS9	MBD1	-0.305436	8.0876e-10	8.79065e-09	Down-regulated in tumor
Q96NR8	RDH12	-1.67919	1.20725e-08	1.05069e-07	Down-regulated in tumor
Q8TDQ7	GNPDA2	-0.40483	2.39456e-09	2.36361e-08	Down-regulated in tumor
O00748	CES2	-0.539448	4.13071e-10	4.75815e-09	Down-regulated in tumor
Q14249	ENDOG	-0.341055	1.57863e-10	1.9399e-09	Down-regulated in tumor
Q15599	SLC9A3R2	-0.270029	1.26722e-10	1.59764e-09	Down-regulated in tumor
Q2TAA2	IAH1	-0.275495	3.91699e-08	3.13902e-07	Down-regulated in tumor
P49419	ALDH7A1	-0.437257	9.0449e-07	5.52385e-06	Down-regulated in tumor
A0A0B4J2D5	GATD3B	-0.312531	9.61e-07	5.83959e-06	Down-regulated in tumor
Q4LDG9	DNAL1	-0.389819	2.35057e-09	2.32586e-08	Down-regulated in tumor
Q03135	CAV1	-0.672328	6.59693e-09	6.0085e-08	Down-regulated in tumor
A5D8V7	ODAD3	-0.537404	2.37492e-08	1.97655e-07	Down-regulated in tumor
P12110	COL6A2	-0.509745	3.04255e-08	2.48417e-07	Down-regulated in tumor
P25208	NFYB	-0.273177	1.95966e-09	1.96793e-08	Down-regulated in tumor
P58340	MLF1	-0.838303	2.17519e-08	1.82383e-07	Down-regulated in tumor
Q8NI60	COQ8A	-0.325621	5.33992e-12	8.41973e-11	Down-regulated in tumor
O60664	PLIN3	-0.265788	1.90751e-11	2.81057e-10	Down-regulated in tumor
P07311	ACYP1	-0.325591	6.23404e-08	4.80861e-07	Down-regulated in tumor
O00712	NFIB	-0.395984	2.68098e-07	1.83173e-06	Down-regulated in tumor
P30086	PEBP1	-0.398379	4.9652e-10	5.62862e-09	Down-regulated in tumor
Q9BX68	HINT2	-0.367571	1.35207e-09	1.40183e-08	Down-regulated in tumor
O60880	SH2D1A	-0.443727	3.64708e-08	2.93628e-07	Down-regulated in tumor
O94811	TPPP	-0.555229	1.44697e-09	1.49258e-08	Down-regulated in tumor
Q9UII2	ATP5IF1	-0.377292	3.02362e-10	3.55371e-09	Down-regulated in tumor
Q96IQ9	ZNF414	-0.534143	1.04575e-08	9.22704e-08	Down-regulated in tumor
O95436	SLC34A2	-0.676918	1.89502e-09	1.90775e-08	Down-regulated in tumor
Q13099	IFT88	-0.31154	8.9739e-08	6.68418e-07	Down-regulated in tumor
P15153	RAC2	-0.438364	2.91746e-10	3.43892e-09	Down-regulated in tumor
O15511	ARPC5	-0.266631	1.23587e-09	1.29239e-08	Down-regulated in tumor
Q13425	SNTB2	-0.372909	3.22591e-09	3.12576e-08	Down-regulated in tumor
Q9HC35	EML4	-0.266246	5.32623e-10	6.01542e-09	Down-regulated in tumor
Q86UX7	FERMT3	-0.292825	1.57295e-07	1.12336e-06	Down-regulated in tumor
Q14195	DPYSL3	-0.51455	4.47576e-09	4.19616e-08	Down-regulated in tumor
O43189	PHF1	-0.412261	2.1109e-10	2.53998e-09	Down-regulated in tumor
Q9Y2B9	PKIG	-0.349096	3.92809e-09	3.72585e-08	Down-regulated in tumor
O43759	SYNGR1	-0.457001	6.0529e-08	4.68246e-07	Down-regulated in tumor
P84095	RHOG	-0.324275	1.67375e-08	1.42603e-07	Down-regulated in tumor
P43353	ALDH3B1	-0.566333	1.1823e-07	8.63678e-07	Down-regulated in tumor
Q9NWH7	SPATA6	-0.569371	1.65149e-09	1.69205e-08	Down-regulated in tumor
Q9H0F7	ARL6	-0.33163	4.2769e-07	2.79923e-06	Down-regulated in tumor
Q92784	DPF3	-0.407254	4.77733e-06	2.53061e-05	Down-regulated in tumor
P35749	MYH11	-0.533203	2.60756e-07	1.78357e-06	Down-regulated in tumor
P08263	GSTA1	-0.951284	1.00459e-06	6.06805e-06	Down-regulated in tumor
Q9Y342	PLLP	-0.395909	2.03346e-08	1.71566e-07	Down-regulated in tumor
P29972	AQP1	-0.532495	1.03021e-08	9.0966e-08	Down-regulated in tumor
Q6P589	TNFAIP8L2	-0.498979	3.2055e-06	1.75544e-05	Down-regulated in tumor
Q15746	MYLK	-0.31243	6.07434e-07	3.84307e-06	Down-regulated in tumor
P09693	CD3G	-0.361911	1.10204e-09	1.16347e-08	Down-regulated in tumor
P12109	COL6A1	-0.648026	5.22044e-08	4.07074e-07	Down-regulated in tumor
Q5T013	HYI	-0.26311	9.98171e-09	8.8523e-08	Down-regulated in tumor
Q12860	CNTN1	-0.512468	1.4968e-09	1.53875e-08	Down-regulated in tumor
P19484	TFEB	-0.318016	4.01841e-10	4.64643e-09	Down-regulated in tumor
Q6FI13	H2AC18	-0.551489	1.72914e-06	9.9448e-06	Down-regulated in tumor
Q5T0N1	CFAP70	-0.726532	2.12513e-09	2.11485e-08	Down-regulated in tumor
Q9H477	RBKS	-0.418301	2.39456e-09	2.36361e-08	Down-regulated in tumor
P56597	NME5	-0.831728	2.30191e-07	1.58702e-06	Down-regulated in tumor
Q8N0X4	CLYBL	-0.385138	5.09669e-09	4.74532e-08	Down-regulated in tumor
Q8NA72	POC5	-0.365823	2.64116e-09	2.59241e-08	Down-regulated in tumor
Q5T440	IBA57	-0.284561	4.63479e-08	3.64213e-07	Down-regulated in tumor
Q15582	TGFBI	-0.398386	3.13613e-08	2.552e-07	Down-regulated in tumor
O15075	DCLK1	-0.323167	1.25211e-07	9.10837e-07	Down-regulated in tumor
Q9NXG2	THUMPD1	-0.305212	8.79333e-09	7.87896e-08	Down-regulated in tumor
O94956	SLCO2B1	-0.280063	8.40282e-07	5.16812e-06	Down-regulated in tumor
P02511	CRYAB	-0.494618	2.08567e-07	1.45029e-06	Down-regulated in tumor
Q16798	ME3	-0.436796	5.22044e-08	4.07074e-07	Down-regulated in tumor
Q8WW24	TEKT4	-0.417215	1.71792e-09	1.74977e-08	Down-regulated in tumor
Q96GE4	CEP95	-0.306269	1.91707e-07	1.34073e-06	Down-regulated in tumor
P41732	TSPAN7	-1.59226	0.000402188	0.00138171	Down-regulated in tumor
Q8ND71	GIMAP8	-0.331775	7.54682e-10	8.26203e-09	Down-regulated in tumor
Q96AJ1	CLUAP1	-0.37173	6.07434e-07	3.84307e-06	Down-regulated in tumor
P51648	ALDH3A2	-0.264261	9.38606e-08	6.96554e-07	Down-regulated in tumor
Q96LJ8	UBXN10	-0.646836	2.24902e-08	1.87794e-07	Down-regulated in tumor
A2IDD5	CCDC78	-0.529676	9.57312e-09	8.50858e-08	Down-regulated in tumor
P10768	ESD	-0.329882	1.98346e-08	1.67463e-07	Down-regulated in tumor
Q6TDU7	DNAI7	-0.681138	6.05508e-08	4.68246e-07	Down-regulated in tumor
O14966	RAB29	-0.296625	1.56094e-07	1.12006e-06	Down-regulated in tumor
Q9NY59	SMPD3	-0.433269	1.25603e-06	7.45694e-06	Down-regulated in tumor
O15145	ARPC3	-0.358284	3.44531e-09	3.3093e-08	Down-regulated in tumor
P14207	FOLR2	-0.883256	3.43705e-07	2.2966e-06	Down-regulated in tumor
Q5SRE7	PHYHD1	-0.389491	2.09539e-09	2.08696e-08	Down-regulated in tumor
Q53EV4	LRRC23	-0.54966	2.96873e-09	2.88577e-08	Down-regulated in tumor
O60234	GMFG	-0.377875	7.19032e-08	5.47321e-07	Down-regulated in tumor
G9CGD6	CNK3/IPCEF1	-0.300495	9.07696e-09	8.10915e-08	Down-regulated in tumor
O15551	CLDN3	-0.534676	6.40814e-07	4.02698e-06	Down-regulated in tumor
P39059	COL15A1	-0.455153	2.77765e-08	2.28015e-07	Down-regulated in tumor
Q63ZY3	KANK2	-0.353476	1.44435e-07	1.03885e-06	Down-regulated in tumor
Q9UJC5	SH3BGRL2	-0.47188	2.16661e-09	2.15084e-08	Down-regulated in tumor
Q9NQ38	SPINK5	-0.744186	1.33575e-08	1.1559e-07	Down-regulated in tumor
O95644	NFATC1	-0.357792	1.0973e-08	9.6329e-08	Down-regulated in tumor
Q5T5A4	C1orf194	-0.572097	8.50645e-10	9.22115e-09	Down-regulated in tumor
Q9Y5B8	NME7	-0.326389	3.75845e-08	3.01795e-07	Down-regulated in tumor
Q9BVC6	TMEM109	-0.279715	6.37687e-07	4.01981e-06	Down-regulated in tumor
P16455	MGMT	-0.362649	3.33166e-08	2.69485e-07	Down-regulated in tumor
P20774	OGN	-0.765689	1.44435e-07	1.03885e-06	Down-regulated in tumor
O94832	MYO1D	-0.277332	7.65582e-08	5.76609e-07	Down-regulated in tumor
Q96BQ1	FAM3D	-0.708959	5.16972e-07	3.33328e-06	Down-regulated in tumor
Q02127	DHODH	-0.285234	9.67089e-09	8.58303e-08	Down-regulated in tumor
Q9P1W8	SIRPG	-0.393394	5.26444e-09	4.87906e-08	Down-regulated in tumor
P55083	MFAP4	-1.03408	3.16482e-07	2.12876e-06	Down-regulated in tumor
P10747	CD28	-0.391545	6.76925e-08	5.19175e-07	Down-regulated in tumor
O95319	CELF2	-0.306583	2.24298e-08	1.87419e-07	Down-regulated in tumor
P17661	DES	-0.551123	8.35615e-08	6.2432e-07	Down-regulated in tumor
Q99439	CNN2	-0.27319	1.03021e-08	9.0966e-08	Down-regulated in tumor
Q13825	AUH	-0.306872	8.79333e-09	7.87896e-08	Down-regulated in tumor
Q96DC8	ECHDC3	-0.330265	3.35519e-06	1.82834e-05	Down-regulated in tumor
P53708	ITGA8	-0.441232	3.25726e-08	2.63994e-07	Down-regulated in tumor
Q53QV2	LBH	-0.294109	2.68098e-07	1.83173e-06	Down-regulated in tumor
Q9HB58	SP110	-0.359709	2.86338e-08	2.34736e-07	Down-regulated in tumor
P42167	TMPO	-0.408158	9.28583e-07	5.65393e-06	Down-regulated in tumor
P12532	CKMT1A	-0.468883	2.10938e-08	1.77355e-07	Down-regulated in tumor
Q9BX67	JAM3	-0.500608	2.25805e-09	2.23795e-08	Down-regulated in tumor
Q8NEZ3	WDR19	-0.283644	2.39867e-07	1.64999e-06	Down-regulated in tumor
P10412	H1-4	-0.934757	7.71992e-07	4.78935e-06	Down-regulated in tumor
A2VCK2	DCDC2B	-0.634822	1.33277e-08	1.15415e-07	Down-regulated in tumor
Q5JST6	EFHC2	-0.475532	5.31097e-07	3.41528e-06	Down-regulated in tumor
Q96RY7	IFT140	-0.285321	3.25319e-07	2.18095e-06	Down-regulated in tumor
Q9NRV9	HEBP1	-0.281389	1.32586e-07	9.62756e-07	Down-regulated in tumor
P43405	SYK	-0.331434	1.6426e-07	1.17035e-06	Down-regulated in tumor
Q9Y2H5	PLEKHA6	-0.356725	3.43377e-08	2.7719e-07	Down-regulated in tumor
Q5JTB6	PLAC9	-0.478418	4.23753e-08	3.36921e-07	Down-regulated in tumor
Q9BS40	LXN	-0.383487	1.08454e-07	7.98027e-07	Down-regulated in tumor
Q96CP2	FLYWCH2	-0.317474	3.53681e-07	2.36066e-06	Down-regulated in tumor
Q12857	NFIA	-0.413458	7.03382e-09	6.38248e-08	Down-regulated in tumor
P51451	BLK	-0.571538	4.06613e-08	3.24782e-07	Down-regulated in tumor
Q8NEH6	MNS1	-0.456385	5.96545e-06	3.10045e-05	Down-regulated in tumor
P34947	GRK5	-0.311333	4.39474e-07	2.87327e-06	Down-regulated in tumor
Q9Y6X5	ENPP4	-0.264475	1.15559e-05	5.64132e-05	Down-regulated in tumor
Q96HM7	PCED1B	-0.465165	2.53133e-07	1.73632e-06	Down-regulated in tumor
Q9NZT1	CALML5	-0.542967	4.51569e-07	2.94283e-06	Down-regulated in tumor
Q9NSU2	TREX1	-0.283747	1.4891e-05	7.0688e-05	Down-regulated in tumor
Q9Y6A4	CFAP20	-0.389937	3.43705e-07	2.2966e-06	Down-regulated in tumor
Q96AC1	FERMT2	-0.332861	1.40815e-06	8.27109e-06	Down-regulated in tumor
O96033	MOCS2	-0.287922	1.95811e-09	1.96793e-08	Down-regulated in tumor
P35236	PTPN7	-0.286311	8.80994e-07	5.38848e-06	Down-regulated in tumor
Q5T2S8	ODAD2	-0.32192	1.70647e-07	1.21301e-06	Down-regulated in tumor
P15559	NQO1	-0.629329	1.63153e-05	7.68959e-05	Down-regulated in tumor
Q5SXH7	PLEKHS1	-0.445666	9.11772e-08	6.78298e-07	Down-regulated in tumor
P29017	CD1C	-0.618429	7.37649e-08	5.60066e-07	Down-regulated in tumor
Q2NL98	VMAC	-0.322638	2.48215e-08	2.05705e-07	Down-regulated in tumor
Q96M32	AK7	-0.468988	4.83599e-08	3.78798e-07	Down-regulated in tumor
P31994	FCGR2B	-0.547224	6.40814e-07	4.02698e-06	Down-regulated in tumor
Q86YN1		-0.276994	1.86624e-06	1.06726e-05	Down-regulated in tumor
Q9UHF1	EGFL7	-0.441703	3.94122e-07	2.59633e-06	Down-regulated in tumor
Q9H977	WDR54	-0.393073	3.16482e-07	2.12876e-06	Down-regulated in tumor
O15195	VILL	-0.458079	3.99109e-08	3.18998e-07	Down-regulated in tumor
Q96EI5	TCEAL4	-0.267666	9.28583e-07	5.65393e-06	Down-regulated in tumor
Q16527	CSRP2	-0.562075	9.94565e-08	7.36282e-07	Down-regulated in tumor
Q6PIU2	NCEH1	-0.347031	3.75916e-06	2.03214e-05	Down-regulated in tumor
Q9H6X4	TMEM134	-0.275457	2.13356e-06	1.20763e-05	Down-regulated in tumor
O94900	TOX	-0.463048	3.2536e-08	2.63874e-07	Down-regulated in tumor
P28161	GSTM2	-0.541717	1.83244e-09	1.85552e-08	Down-regulated in tumor
P41219	PRPH	-0.467671	4.05021e-07	2.6566e-06	Down-regulated in tumor
Q6P1M3	LLGL2	-0.322172	8.80994e-07	5.38848e-06	Down-regulated in tumor
Q6PCB8	EMB	-0.307125	8.12107e-06	4.10524e-05	Down-regulated in tumor
Q2TAC2	CCDC57	-0.546724	4.17799e-08	3.32623e-07	Down-regulated in tumor
O15327	INPP4B	-0.334301	5.44271e-07	3.49629e-06	Down-regulated in tumor
P09936	UCHL1	-0.436736	1.36428e-07	9.8829e-07	Down-regulated in tumor
Q96IM9	DYDC2	-0.457943	9.17353e-08	6.82032e-07	Down-regulated in tumor
Q8WTT0	CLEC4C	-1.03578	0.000137808	0.000528301	Down-regulated in tumor
O00483	NDUFA4	-0.402996	2.02643e-09	2.02827e-08	Down-regulated in tumor
Q9Y4P9	SPEF1	-0.66601	3.15265e-08	2.56372e-07	Down-regulated in tumor
Q92563	SPOCK2	-0.353609	2.39606e-06	1.34678e-05	Down-regulated in tumor
P48454	PPP3CC	-0.323567	2.24298e-08	1.87419e-07	Down-regulated in tumor
Q9HBL0	TNS1	-0.383125	2.34341e-06	1.31902e-05	Down-regulated in tumor
Q6P656	CFAP161	-0.579266	3.42295e-09	3.29303e-08	Down-regulated in tumor
Q15326	ZMYND11	-0.306208	9.85755e-07	5.97506e-06	Down-regulated in tumor
Q8N9W5	DNAAF3	-0.547197	9.37983e-08	6.96554e-07	Down-regulated in tumor
Q8IUL8	CILP2	-0.707351	2.2923e-07	1.5813e-06	Down-regulated in tumor
Q9NYC9	DNAH9	-0.291761	6.23911e-07	3.93706e-06	Down-regulated in tumor
Q6P9G0	CYB5D1	-0.604522	6.13144e-07	3.87718e-06	Down-regulated in tumor
Q8NHY3	GAS2L2	-0.463651	1.60933e-07	1.14732e-06	Down-regulated in tumor
A0AVF1	TTC26	-0.350089	8.72864e-06	4.38273e-05	Down-regulated in tumor
Q96DA2	RAB39B	-0.322897	4.91925e-08	3.85071e-07	Down-regulated in tumor
P58107	EPPK1	-0.35619	1.96351e-06	1.1171e-05	Down-regulated in tumor
Q9NR16	CD163L1	-0.534727	1.86624e-06	1.06726e-05	Down-regulated in tumor
Q96E40	SPACA9	-0.363427	2.53607e-07	1.73859e-06	Down-regulated in tumor
P17026	ZNF22	-0.33781	8.11614e-08	6.08635e-07	Down-regulated in tumor
P61371	ISL1	-1.46525	0.001554	0.00461864	Down-regulated in tumor
Q9Y281	CFL2	-0.300252	9.0449e-07	5.52385e-06	Down-regulated in tumor
O95081	AGFG2	-0.362668	1.52356e-05	7.21433e-05	Down-regulated in tumor
Q9Y2D0	CA5B	-0.304746	2.53499e-08	2.0937e-07	Down-regulated in tumor
Q9P2L0	WDR35	-0.274125	2.22827e-06	1.25713e-05	Down-regulated in tumor
Q96MM6	HSPA12B	-0.309412	1.33732e-06	7.88939e-06	Down-regulated in tumor
Q16570	ACKR1	-1.67016	1.52235e-05	7.21433e-05	Down-regulated in tumor
Q8WYA0		-0.312928	6.90433e-05	0.000283194	Down-regulated in tumor
O60547	GMDS	-0.303653	4.05021e-07	2.6566e-06	Down-regulated in tumor
Q16695	H3-4	-0.466975	4.88321e-06	2.58331e-05	Down-regulated in tumor
Q9H2X9	SLC12A5	-1.16246	0.003108	0.00851021	Down-regulated in tumor
P14543	NID1	-0.444574	6.23911e-07	3.93706e-06	Down-regulated in tumor
P29508	SERPINB3	-0.699238	5.60461e-07	3.58701e-06	Down-regulated in tumor
Q99424	ACOX2	-0.595613	7.94881e-06	4.02433e-05	Down-regulated in tumor
Q9UG01	IFT172	-0.375681	1.86624e-06	1.06726e-05	Down-regulated in tumor
Q01432	AMPD3	-0.263755	0.000102305	0.000403406	Down-regulated in tumor
Q5T9C2	FAM102A	-0.48253	1.60045e-06	9.26612e-06	Down-regulated in tumor
Q9BXV9	GON7	-0.271802	1.52114e-06	8.85763e-06	Down-regulated in tumor
A6NJW9	CD8B2	-0.468405	2.08217e-06	1.18129e-05	Down-regulated in tumor
Q9GZY6	LAT2	-0.380593	2.8338e-07	1.92638e-06	Down-regulated in tumor
Q86WV6	STING1	-0.290349	4.20877e-06	2.25204e-05	Down-regulated in tumor
Q8N1D5	C1orf158	-0.45895	1.78366e-06	1.02293e-05	Down-regulated in tumor
Q9HCM7	FBRSL1	-1.41407	4.48692e-07	2.93038e-06	Down-regulated in tumor
E5RJM6	ANKRD65	-0.416677	7.58517e-08	5.73422e-07	Down-regulated in tumor
P57075	UBASH3A	-0.295988	1.75824e-07	1.24562e-06	Down-regulated in tumor
Q5GJ75	TNFAIP8L3	-0.921547	1.39965e-05	6.70342e-05	Down-regulated in tumor
Q99490	AGAP2	-0.265938	3.59237e-06	1.94536e-05	Down-regulated in tumor
Q8TCX1	DYNC2LI1	-0.36444	4.7672e-07	3.09511e-06	Down-regulated in tumor
Q6UXB3	LYPD2	-0.584443	7.36667e-07	4.59131e-06	Down-regulated in tumor
P43489	TNFRSF4	-1.71958	0.0021645	0.00617463	Down-regulated in tumor
C9J798	RASA4B	-0.388342	1.10094e-07	8.09114e-07	Down-regulated in tumor
Q9Y4H4	GPSM3	-0.435687	1.02373e-07	7.56029e-07	Down-regulated in tumor
Q99467	CD180	-0.654997	2.08855e-06	1.18436e-05	Down-regulated in tumor
Q8NCM8	DYNC2H1	-0.396971	5.31097e-07	3.41528e-06	Down-regulated in tumor
Q07092	COL16A1	-0.419355	1.30319e-06	7.71053e-06	Down-regulated in tumor
P13598	ICAM2	-0.291668	2.72378e-06	1.5114e-05	Down-regulated in tumor
Q96FI4	NEIL1	-0.587073	1.8548e-05	8.65787e-05	Down-regulated in tumor
Q93091	RNASE6	-0.339593	2.8338e-07	1.92638e-06	Down-regulated in tumor
O75841	UPK1B	-0.986763	0.00019588	0.000722632	Down-regulated in tumor
Q96LB3	IFT74	-0.293265	3.62261e-05	0.000158039	Down-regulated in tumor
Q9HC98	NEK6	-0.291544	2.77284e-06	1.53722e-05	Down-regulated in tumor
Q8IYY4	DZIP1L	-0.626921	3.83035e-06	2.0687e-05	Down-regulated in tumor
Q96CN5	LRRC45	-0.329212	7.92706e-07	4.90533e-06	Down-regulated in tumor
Q96C23	GALM	-0.264307	2.01394e-06	1.14365e-05	Down-regulated in tumor
Q7L5L3	GDPD3	-0.69078	2.18931e-08	1.8344e-07	Down-regulated in tumor
O43424	GRID2	-0.510796	2.40132e-07	1.65087e-06	Down-regulated in tumor
P04908	H2AC4	-0.757954	0.000217475	0.000793139	Down-regulated in tumor
Q8N257	H2BU1	-0.417746	2.99494e-07	2.02458e-06	Down-regulated in tumor
Q8IU68	TMC8	-0.276582	2.19488e-05	0.000100369	Down-regulated in tumor
Q9H479	FN3K	-0.274239	7.3965e-06	3.77156e-05	Down-regulated in tumor
O75807	PPP1R15A	-0.871316	2.46147e-05	0.000111427	Down-regulated in tumor
Q7Z4P5	GDF7	-1.60631	3.00624e-05	0.00013311	Down-regulated in tumor
O00287	RFXAP	-0.299842	9.87133e-06	4.89774e-05	Down-regulated in tumor
Q5VTH2	CFAP126	-0.708435	9.72877e-07	5.90585e-06	Down-regulated in tumor
Q5XKL5	BTBD8	-0.833711	0.003108	0.00851021	Down-regulated in tumor
Q92765	FRZB	-0.449758	3.91091e-07	2.58477e-06	Down-regulated in tumor
Q4G0P3	HYDIN	-0.367744	4.48195e-06	2.38874e-05	Down-regulated in tumor
Q92959	SLCO2A1	-0.387281	9.78001e-06	4.86038e-05	Down-regulated in tumor
O95980	RECK	-0.332049	1.42237e-05	6.79614e-05	Down-regulated in tumor
P26842	CD27	-0.575694	7.94691e-06	4.02433e-05	Down-regulated in tumor
P25189	MPZ	-0.808218	4.99692e-06	2.63887e-05	Down-regulated in tumor
P24468	NR2F2	-0.351827	1.08567e-06	6.51429e-06	Down-regulated in tumor
P40123	CAP2	-0.33699	4.76519e-06	2.52528e-05	Down-regulated in tumor
P09669	COX6C	-0.27948	1.33732e-06	7.88939e-06	Down-regulated in tumor
Q9H069	DRC3	-0.450968	3.41117e-06	1.85302e-05	Down-regulated in tumor
P20702	ITGAX	-0.321619	5.03844e-06	2.65733e-05	Down-regulated in tumor
Q969E2	SCAMP4	-0.269454	1.52356e-05	7.21433e-05	Down-regulated in tumor
P62068	USP46	-0.271396	3.01376e-06	1.65566e-05	Down-regulated in tumor
Q96QU6	ACCS	-1.08692	0.001998	0.00576467	Down-regulated in tumor
Q9Y6U3	SCIN	-0.2719	6.4104e-06	3.30764e-05	Down-regulated in tumor
P62070	RRAS2	-0.269649	3.32305e-06	1.81164e-05	Down-regulated in tumor
Q9H7X7	IFT22	-0.353089	2.39334e-05	0.000108748	Down-regulated in tumor
P00352	ALDH1A1	-0.601127	2.79263e-06	1.54607e-05	Down-regulated in tumor
Q9P225	DNAH2	-0.511243	1.9361e-06	1.10513e-05	Down-regulated in tumor
P42330	AKR1C3	-0.379708	6.2587e-06	3.23624e-05	Down-regulated in tumor
A0A096LP49	CCDC187	-0.44794	1.77858e-05	8.32768e-05	Down-regulated in tumor
Q13233	MAP3K1	-0.34665	0.000320327	0.00112535	Down-regulated in tumor
O43761	SYNGR3	-0.397203	6.70749e-07	4.20856e-06	Down-regulated in tumor
O00757	FBP2	-0.361899	1.6691e-05	7.86055e-05	Down-regulated in tumor
P28067	HLA-DMA	-0.462695	5.60461e-07	3.58701e-06	Down-regulated in tumor
O60759	CYTIP	-0.26921	5.59168e-05	0.000233615	Down-regulated in tumor
P34972	CNR2	-1.28464	0.000593627	0.00196436	Down-regulated in tumor
Q8NDM7	CFAP43	-0.863377	8.91596e-06	4.47308e-05	Down-regulated in tumor
P14406	COX7A2	-0.271849	3.9484e-06	2.12207e-05	Down-regulated in tumor
Q96GY0	ZC2HC1A	-0.304378	5.7853e-07	3.67745e-06	Down-regulated in tumor
Q99959	PKP2	-0.434472	4.91775e-06	2.59819e-05	Down-regulated in tumor
O76082	SLC22A5	-0.637955	0.003108	0.00851021	Down-regulated in tumor
Q9NQX5	NPDC1	-1.19661	0.001554	0.00461864	Down-regulated in tumor
P56715	RP1	-0.708258	1.46727e-06	8.59754e-06	Down-regulated in tumor
Q8IXS2	CCDC65	-0.50934	0.000243414	0.000879552	Down-regulated in tumor
O15231	ZNF185	-0.387454	1.4891e-05	7.0688e-05	Down-regulated in tumor
Q9UKT6	FBXL21P	-0.645963	0.000999001	0.00312117	Down-regulated in tumor
P49247	RPIA	-0.336605	3.71772e-05	0.000161839	Down-regulated in tumor
P59998	ARPC4	-0.34757	1.00459e-06	6.06805e-06	Down-regulated in tumor
Q9H1C4	UNC93B1	-0.321627	2.92196e-05	0.000129615	Down-regulated in tumor
Q9UIF3	TEKT2	-0.42188	0.000152004	0.000576352	Down-regulated in tumor
P39060	COL18A1	-0.264314	0.000144263	0.000549402	Down-regulated in tumor
O75751	SLC22A3	-0.54983	2.44154e-06	1.36791e-05	Down-regulated in tumor
Q7Z4I7	LIMS2	-0.381515	1.48528e-05	7.06338e-05	Down-regulated in tumor
P55899	FCGRT	-0.266661	8.93656e-06	4.47972e-05	Down-regulated in tumor
P50225	SULT1A1	-0.460768	3.05353e-05	0.000134909	Down-regulated in tumor
Q96D31	ORAI1	-0.345138	1.52356e-05	7.21433e-05	Down-regulated in tumor
Q8WVF1	OSCP1	-0.345695	7.3965e-06	3.77156e-05	Down-regulated in tumor
Q9BY11	PACSIN1	-0.316703	3.40623e-06	1.85116e-05	Down-regulated in tumor
Q5JR98	DYNLT4	-0.569214	1.70042e-05	7.99874e-05	Down-regulated in tumor
O75326	SEMA7A	-0.295064	4.74371e-06	2.515e-05	Down-regulated in tumor
Q8NFL0	B3GNT7	-0.771697	0.001554	0.00461864	Down-regulated in tumor
P30740	SERPINB1	-0.3277	0.000113277	0.000442217	Down-regulated in tumor
Q9BPY8	HOPX	-0.814622	0.000195666	0.000722128	Down-regulated in tumor
Q8IWA5	SLC44A2	-0.43265	1.29731e-05	6.26019e-05	Down-regulated in tumor
Q07617	SPAG1	-0.29009	2.04603e-05	9.43441e-05	Down-regulated in tumor
P26447	S100A4	-0.283902	1.82771e-05	8.53469e-05	Down-regulated in tumor
Q9GZS0	DNAI2	-0.50371	4.57194e-06	2.42923e-05	Down-regulated in tumor
Q96PJ5	FCRL4	-0.519751	1.48933e-05	7.0688e-05	Down-regulated in tumor
P51888	PRELP	-0.557172	3.49138e-06	1.89321e-05	Down-regulated in tumor
Q9H400	LIME1	-0.331069	7.05283e-06	3.60997e-05	Down-regulated in tumor
P53539	FOSB	-0.336139	0.000119792	0.000465388	Down-regulated in tumor
Q9NQC8	IFT46	-0.360612	2.49765e-05	0.000113023	Down-regulated in tumor
O75800	ZMYND10	-0.621312	0.000150299	0.000570243	Down-regulated in tumor
P61952	GNG11	-0.346879	3.13785e-05	0.000138232	Down-regulated in tumor
P28906	CD34	-0.314613	1.45537e-05	6.92928e-05	Down-regulated in tumor
Q9BW04	SARG	-0.30813	3.05353e-05	0.000134909	Down-regulated in tumor
Q969G5	CAVIN3	-0.351471	5.82376e-06	3.0333e-05	Down-regulated in tumor
P51397	DAP	-0.306906	4.86318e-05	0.000206375	Down-regulated in tumor
Q02156	PRKCE	-0.287916	4.62028e-05	0.000197101	Down-regulated in tumor
P60903	S100A10	-0.338616	1.9559e-05	9.06703e-05	Down-regulated in tumor
Q7Z624	CAMKMT	-0.857702	0.001554	0.00461864	Down-regulated in tumor
Q8N3I7	BBS5	-0.520413	2.81088e-05	0.000125282	Down-regulated in tumor
Q8TF65	GIPC2	-0.366747	2.5611e-05	0.000115463	Down-regulated in tumor
Q9Y6Q5	AP1M2	-0.284145	5.24612e-05	0.00022108	Down-regulated in tumor
Q96LJ7	DHRS1	-0.4093	5.16194e-06	2.7201e-05	Down-regulated in tumor
P16150	SPN	-0.280997	9.36656e-06	4.66828e-05	Down-regulated in tumor
Q96A22	C11orf52	-0.64786	5.23039e-05	0.000220724	Down-regulated in tumor
O43374	RASA4	-0.349998	1.4945e-06	8.73605e-06	Down-regulated in tumor
Q6NY19	KANK3	-0.38441	2.72378e-06	1.5114e-05	Down-regulated in tumor
Q96N06	SPATA33	-0.472827	0.000177245	0.000661523	Down-regulated in tumor
P22455	FGFR4	-0.556055	9.30043e-05	0.000370704	Down-regulated in tumor
Q9NR96	TLR9	-0.417526	0.000507867	0.00170753	Down-regulated in tumor
P51684	CCR6	-0.598148	7.05042e-05	0.000288699	Down-regulated in tumor
Q9UHP6	RSPH14	-0.393404	1.7377e-05	8.1615e-05	Down-regulated in tumor
P06703	S100A6	-0.384015	8.86072e-05	0.000354926	Down-regulated in tumor
Q8WUJ3	CEMIP	-0.47153	0.000256355	0.000921923	Down-regulated in tumor
Q9NNX6	CD209	-0.32264	0.000194732	0.000719052	Down-regulated in tumor
Q96HE9	PRR11	-0.372246	7.94691e-06	4.02433e-05	Down-regulated in tumor
Q13740	ALCAM	-0.385823	8.86072e-05	0.000354926	Down-regulated in tumor
Q9NY47	CACNA2D2	-0.344334	1.16739e-05	5.69435e-05	Down-regulated in tumor
Q96MA6	AK8	-0.349009	3.39405e-05	0.000148548	Down-regulated in tumor
P52895	AKR1C2	-0.346686	5.35901e-05	0.00022529	Down-regulated in tumor
[truncated: 197 more rows]

## Sheet: b. DE phosphosites (T vs N)
proID	gene_symbol	site	modifichar	log2(FC.Phos)	Pvalue	qvalue	Label
Q9H3Q1	CDC42EP4	142	S	1.54983	1.72131e-25	1.57036e-22	Up-regulated in tumor
P85037	FOXK1	223	S	1.02987	2.09132e-25	1.74893e-22	Up-regulated in tumor
Q9Y520	PRRC2C	2105	S	0.829946	7.07065e-27	1.12036e-23	Up-regulated in tumor
Q99708	RBBP8	327	S	1.3677	2.18064e-28	7.29449e-25	Up-regulated in tumor
Q5T0W9	FAM83B	764	S	1.74255	5.26501e-24	2.5985e-21	Up-regulated in tumor
Q12906	ILF3	592	T	1.32517	5.68256e-27	1.00635e-23	Up-regulated in tumor
Q9H8Y8	GORASP2	415	T	0.667725	2.90938e-23	1.13753e-20	Up-regulated in tumor
Q8WX93	PALLD	641	S	1.33135	1.61529e-23	6.75416e-21	Up-regulated in tumor
Q9Y446	PKP3	238	S	0.773615	4.70542e-26	5.66646e-23	Up-regulated in tumor
P15408	FOSL2	200	S	0.69436	1.3747e-24	9.6248e-22	Up-regulated in tumor
P21333	FLNA	1630	S	0.758331	1.28234e-25	1.28687e-22	Up-regulated in tumor
P23396	RPS3	221	T	0.834586	5.76569e-26	6.42896e-23	Up-regulated in tumor
Q13541		36	T	0.585574	6.10914e-23	2.21592e-20	Up-regulated in tumor
Q66K74	MAP1S	655	S	0.60629	6.39316e-21	1.38469e-18	Up-regulated in tumor
Q8NEY1	NAV1	760	S	0.737465	3.43561e-23	1.30927e-20	Up-regulated in tumor
P78524	DENND2B	413	S	0.617656	1.97743e-24	1.26665e-21	Up-regulated in tumor
O00429	DNM1L	616	S	0.816297	3.46e-26	4.52899e-23	Up-regulated in tumor
Q13459	MYO9B	1267	S	0.603029	6.10914e-23	2.21592e-20	Up-regulated in tumor
Q8WYP5	AHCTF1	1283	S	0.992941	4.40203e-23	1.63614e-20	Up-regulated in tumor
Q5UIP0	RIF1	2393	S	0.64335	1.59509e-16	1.07914e-14	Up-regulated in tumor
Q8NFH5	NUP35	73	S	0.679829	1.04376e-24	7.85589e-22	Up-regulated in tumor
Q99708	RBBP8	315	T	0.874085	3.65137e-27	7.32854e-24	Up-regulated in tumor
O14681	EI24	326	S	1.0049	3.65137e-27	7.32854e-24	Up-regulated in tumor
Q92667	AKAP1	445	S	1.22271	2.59039e-24	1.55972e-21	Up-regulated in tumor
Q13459	MYO9B	1271	T	0.59934	5.26501e-24	2.5985e-21	Up-regulated in tumor
Q5JSZ5	PRRC2B	556	S	0.679314	4.48524e-20	7.50181e-18	Up-regulated in tumor
P78524	DENND2B	370	S	0.899427	6.84254e-24	3.21878e-21	Up-regulated in tumor
Q9Y520	PRRC2C	2013	S	0.645912	5.54002e-21	1.21743e-18	Up-regulated in tumor
Q8IXM2	BAP18	96	S	0.963684	3.70013e-24	1.98922e-21	Up-regulated in tumor
P49006	MARCKSL1	41	S	1.0034	3.38581e-24	1.92327e-21	Up-regulated in tumor
Q9Y2X7	GIT1	362	S	0.600864	3.86291e-21	8.81035e-19	Up-regulated in tumor
O14681	EI24	330	S	1.1572	2.3041e-25	1.87479e-22	Up-regulated in tumor
P27816	MAP4	571	T	0.868871	2.03213e-22	6.5784e-20	Up-regulated in tumor
P15822	HIVEP1	65	S	0.87704	1.07606e-15	6.04399e-14	Up-regulated in tumor
O00425	IGF2BP3	184	S	1.1349	7.91702e-21	1.66678e-18	Up-regulated in tumor
Q08AD1	CAMSAP2	1148	S	0.67669	3.51151e-22	1.08987e-19	Up-regulated in tumor
O15350	TP73	333	S	0.804817	7.91702e-21	1.66678e-18	Up-regulated in tumor
O14828	SCAMP3	76	S	0.637541	8.7774e-20	1.36918e-17	Up-regulated in tumor
Q9C0C2	TNKS1BP1	601	S	0.591675	4.48524e-20	7.50181e-18	Up-regulated in tumor
P42166	TMPO	351	S	0.679745	3.046e-16	1.93875e-14	Up-regulated in tumor
Q9Y4B5	MTCL1	306	S	0.911327	2.9802e-20	5.37256e-18	Up-regulated in tumor
Q9Y4B5	MTCL1	1417	T	1.27814	2.03213e-22	6.5784e-20	Up-regulated in tumor
Q9Y4B5	MTCL1	1421	S	1.27814	2.03213e-22	6.5784e-20	Up-regulated in tumor
P23396	RPS3	224	S	1.08933	3.92777e-17	3.07941e-15	Up-regulated in tumor
Q8IW93	ARHGEF19	336	S	0.904973	4.49823e-21	1.00314e-18	Up-regulated in tumor
P15408	FOSL2	230	S	0.719114	3.79426e-22	1.16561e-19	Up-regulated in tumor
Q5UIP0	RIF1	782	S	0.949029	1.00242e-19	1.55561e-17	Up-regulated in tumor
P05412	JUN	73	S	0.848051	4.38502e-18	4.43005e-16	Up-regulated in tumor
P17535	JUND	100	S	0.848051	4.38502e-18	4.43005e-16	Up-regulated in tumor
Q99623	PHB2	291	S	1.29133	9.47516e-18	8.88658e-16	Up-regulated in tumor
Q6ZSR9		93	S	0.757336	2.90938e-23	1.13753e-20	Up-regulated in tumor
Q14160	SCRIB	1140	S	0.634638	2.04067e-21	5.16274e-19	Up-regulated in tumor
Q96F24	NRBF2	120	S	0.804555	2.76828e-18	2.93458e-16	Up-regulated in tumor
A1L390	PLEKHG3	76	S	0.678875	2.39421e-17	1.96403e-15	Up-regulated in tumor
P78524	DENND2B	368	S	0.83933	3.09744e-24	1.82846e-21	Up-regulated in tumor
Q6ZRI6	C15orf39	586	S	0.99674	8.96777e-19	1.04241e-16	Up-regulated in tumor
Q9BTX1	NDC1	406	S	0.810771	4.82234e-24	2.50312e-21	Up-regulated in tumor
Q92766	RREB1	42	S	0.878164	1.42542e-17	1.26589e-15	Up-regulated in tumor
P49321	NASP	421	S	1.15189	4.67132e-20	7.76987e-18	Up-regulated in tumor
Q5T0W9	FAM83B	845	S	0.74951	1.97743e-24	1.26665e-21	Up-regulated in tumor
Q92890	UFD1	247	S	0.751028	1.24176e-14	5.76029e-13	Up-regulated in tumor
Q9Y4B5	MTCL1	1514	S	1.07134	4.78175e-22	1.41137e-19	Up-regulated in tumor
O00515	LAD1	177	S	1.22923	2.26347e-20	4.259e-18	Up-regulated in tumor
Q9Y4K1	CRYBG1	75	S	0.830122	3.77364e-17	2.9663e-15	Up-regulated in tumor
Q9NQW6	ANLN	323	S	1.68377	1.4838e-23	6.38162e-21	Up-regulated in tumor
Q07002	CDK18	132	S	0.809195	1.14936e-16	7.93636e-15	Up-regulated in tumor
P49916	LIG3	210	S	0.892148	2.12248e-18	2.32361e-16	Up-regulated in tumor
P43007	SLC1A4	507	S	0.585583	6.27e-18	6.12872e-16	Up-regulated in tumor
Q14157	UBAP2L	609	S	0.690551	1.4889e-19	2.08488e-17	Up-regulated in tumor
Q5T0W9	FAM83B	869	S	1.03814	1.4889e-19	2.08488e-17	Up-regulated in tumor
Q99708	RBBP8	347	S	1.45335	2.83699e-17	2.28731e-15	Up-regulated in tumor
P45880	VDAC2	115	S	0.645784	3.85389e-12	1.02315e-10	Up-regulated in tumor
Q96KQ7	EHMT2	119	S	0.64847	1.99666e-18	2.19385e-16	Up-regulated in tumor
P04198	MYCN	58	T	0.753882	1.77807e-16	1.19222e-14	Up-regulated in tumor
P01106	MYC	58	T	0.753882	1.77807e-16	1.19222e-14	Up-regulated in tumor
Q9UGK3	STAP2	289	S	1.12405	1.43494e-14	6.58543e-13	Up-regulated in tumor
Q9HDC5	JPH1	448	T	0.730404	2.84147e-17	2.28731e-15	Up-regulated in tumor
Q14155	ARHGEF7	257	S	0.663844	2.8306e-15	1.49244e-13	Up-regulated in tumor
Q7Z6I8	C5orf24	121	S	0.591842	4.15297e-21	9.40071e-19	Up-regulated in tumor
Q8WYL5	SSH1	897	S	0.675878	4.942e-18	4.95946e-16	Up-regulated in tumor
Q92667	AKAP1	444	S	1.04591	1.14238e-20	2.37189e-18	Up-regulated in tumor
Q9H3Q1	CDC42EP4	141	S	1.32454	3.10598e-21	7.24872e-19	Up-regulated in tumor
Q7Z417	NUFIP2	629	S	0.619738	1.07106e-19	1.64517e-17	Up-regulated in tumor
A4D1S0	KLRG2	77	S	0.89318	1.51122e-19	2.10633e-17	Up-regulated in tumor
Q9C0C2	TNKS1BP1	691	S	1.49692	1.87707e-16	1.25025e-14	Up-regulated in tumor
P23588	EIF4B	504	S	0.611282	4.65948e-16	2.8454e-14	Up-regulated in tumor
Q5T5P2	KIAA1217	1806	S	0.672049	1.02309e-14	4.82019e-13	Up-regulated in tumor
P30050	RPL12	38	S	1.43058	1.71553e-20	3.33211e-18	Up-regulated in tumor
A4D1S0	KLRG2	72	S	0.89318	1.38973e-19	1.97075e-17	Up-regulated in tumor
P49006	MARCKSL1	148	T	0.650809	9.48581e-22	2.59618e-19	Up-regulated in tumor
P17029	ZKSCAN1	330	S	0.627221	3.15316e-16	2.00272e-14	Up-regulated in tumor
Q99708	RBBP8	326	S	1.56765	1.0588e-16	7.39584e-15	Up-regulated in tumor
Q9Y5K6	CD2AP	393	T	0.593324	5.74404e-18	5.68849e-16	Up-regulated in tumor
Q13263	TRIM28	541	T	0.587861	7.87323e-16	4.58475e-14	Up-regulated in tumor
Q00653	NFKB2	222	S	1.05071	1.58973e-19	2.19543e-17	Up-regulated in tumor
Q14160	SCRIB	1232	S	0.657149	8.71698e-16	5.03711e-14	Up-regulated in tumor
Q9BX63	BRIP1	990	S	0.696483	7.52919e-17	5.44889e-15	Up-regulated in tumor
Q7Z3K3	POGZ	1338	S	0.733362	7.88679e-19	9.34802e-17	Up-regulated in tumor
Q86WB0	ZC3HC1	321	S	0.598058	1.76642e-18	1.95514e-16	Up-regulated in tumor
Q8IX90	SKA3	155	S	0.762492	6.13203e-19	7.50451e-17	Up-regulated in tumor
Q9Y5Y0	FLVCR1	536	S	0.88004	1.05131e-17	9.76877e-16	Up-regulated in tumor
P25054	APC	1774	S	0.773241	5.48741e-14	2.24462e-12	Up-regulated in tumor
P04198	MYCN	64	S	0.80673	1.24176e-14	5.76029e-13	Up-regulated in tumor
P01106	MYC	64	S	0.80673	1.24176e-14	5.76029e-13	Up-regulated in tumor
Q8NDI1	EHBP1	751	S	0.753313	4.48524e-20	7.50181e-18	Up-regulated in tumor
Q8WVB6	CHTF18	871	S	0.999727	2.49404e-21	6.20543e-19	Up-regulated in tumor
Q9H8V3	ECT2	359	T	1.17977	2.19025e-15	1.19456e-13	Up-regulated in tumor
Q13085	ACACA	29	S	0.587612	7.68199e-20	1.20455e-17	Up-regulated in tumor
Q9UGU5	HMGXB4	497	S	0.800419	9.69124e-16	5.50499e-14	Up-regulated in tumor
Q9H3Q1	CDC42EP4	140	S	1.10665	3.07508e-21	7.23267e-19	Up-regulated in tumor
Q6MZP7	LIN54	310	S	0.841977	3.04206e-19	3.96469e-17	Up-regulated in tumor
O75022	LILRB3	503	S	0.798109	1.76642e-18	1.95514e-16	Up-regulated in tumor
P35712	SOX6	442	S	1.06099	2.38571e-17	1.96403e-15	Up-regulated in tumor
O14578	CIT	480	S	0.687351	2.32202e-16	1.51642e-14	Up-regulated in tumor
P15408	FOSL2	120	S	0.915951	1.03944e-19	1.60479e-17	Up-regulated in tumor
Q9UK59	DBR1	514	S	0.714148	1.12937e-17	1.04297e-15	Up-regulated in tumor
Q9BST9	RTKN	106	S	0.942312	4.26655e-14	1.77907e-12	Up-regulated in tumor
Q5TKA1	LIN9	96	T	0.738133	2.55934e-15	1.37102e-13	Up-regulated in tumor
Q5VUB5	FAM171A1	525	S	0.844387	1.5621e-18	1.76799e-16	Up-regulated in tumor
P20700	LMNB1	393	S	0.662385	1.25154e-12	3.69401e-11	Up-regulated in tumor
Q03252	LMNB2	407	S	0.662385	1.25154e-12	3.69401e-11	Up-regulated in tumor
Q9NZJ0	DTL	490	S	0.892415	9.74578e-17	6.88747e-15	Up-regulated in tumor
Q14126	DSG2	784	T	0.680112	5.41202e-15	2.67105e-13	Up-regulated in tumor
Q9Y3S1	WNK2	1777	S	1.11875	1.42873e-20	2.82982e-18	Up-regulated in tumor
Q9BX63	BRIP1	1237	S	1.00071	1.92136e-16	1.27692e-14	Up-regulated in tumor
Q9UPN3	MACF1	4521	S	0.643402	6.95576e-19	8.30993e-17	Up-regulated in tumor
Q5TCZ1	SH3PXD2A	797	S	0.776371	3.21308e-16	2.03221e-14	Up-regulated in tumor
Q56NI9	ESCO2	75	S	0.769642	2.20229e-13	7.83714e-12	Up-regulated in tumor
P06400	RB1	807	S	1.3033	8.72732e-17	6.22617e-15	Up-regulated in tumor
P16949	STMN1	38	S	1.26888	6.18528e-14	2.49282e-12	Up-regulated in tumor
Q24JP5	TMEM132A	913	S	1.26433	5.69639e-20	9.17089e-18	Up-regulated in tumor
Q15678	PTPN14	594	S	0.693592	5.00523e-16	3.03805e-14	Up-regulated in tumor
O60285	NUAK1	455	S	1.09168	1.28936e-15	7.18843e-14	Up-regulated in tumor
O00515	LAD1	123	S	0.687541	5.75658e-19	7.16147e-17	Up-regulated in tumor
Q13263	TRIM28	473	S	0.620736	1.19152e-15	6.66761e-14	Up-regulated in tumor
P15408	FOSL2	310	S	0.740101	1.14936e-16	7.93636e-15	Up-regulated in tumor
P27816	MAP4	696	S	0.909093	2.01575e-17	1.68573e-15	Up-regulated in tumor
O95297	MPZL1	210	S	0.79341	4.70684e-10	8.40475e-09	Up-regulated in tumor
Q8NDI1	EHBP1	759	S	0.826409	2.01575e-17	1.68573e-15	Up-regulated in tumor
Q9P0L2	MARK1	649	S	1.06087	4.32328e-17	3.33735e-15	Up-regulated in tumor
P78524	DENND2B	359	S	0.83472	4.48524e-20	7.50181e-18	Up-regulated in tumor
O76021	RSL1D1	427	S	1.07575	6.99166e-17	5.09663e-15	Up-regulated in tumor
Q9Y4B5	MTCL1	1808	S	1.20388	1.00575e-15	5.70229e-14	Up-regulated in tumor
Q13433	SLC39A6	478	S	0.688593	1.39159e-20	2.77452e-18	Up-regulated in tumor
P27816	MAP4	624	S	0.695673	8.26117e-12	2.09705e-10	Up-regulated in tumor
Q96DY7	MTBP	639	S	1.07484	2.15649e-16	1.42375e-14	Up-regulated in tumor
P35712	SOX6	411	S	1.08235	1.19721e-17	1.09888e-15	Up-regulated in tumor
Q8WYP5	AHCTF1	1541	S	0.609778	6.51939e-15	3.17593e-13	Up-regulated in tumor
Q9C0C2	TNKS1BP1	1138	S	0.754979	4.41954e-16	2.7154e-14	Up-regulated in tumor
Q9Y448	KNSTRN	171	S	0.830459	6.37062e-14	2.56409e-12	Up-regulated in tumor
Q99715	COL12A1	778	T	0.693116	4.5831e-13	1.50797e-11	Up-regulated in tumor
Q9H1E3	NUCKS1	177	T	0.921788	2.79643e-14	1.20962e-12	Up-regulated in tumor
P15408	FOSL2	314	S	0.779697	1.51051e-17	1.31813e-15	Up-regulated in tumor
Q12906	ILF3	382	S	0.969879	9.20175e-16	5.24674e-14	Up-regulated in tumor
Q8WYP5	AHCTF1	1232	S	0.749033	7.53507e-15	3.61228e-13	Up-regulated in tumor
P49321	NASP	451	S	0.807012	2.45824e-16	1.59157e-14	Up-regulated in tumor
Q5T0W9	FAM83B	664	S	1.26855	2.97653e-15	1.5639e-13	Up-regulated in tumor
Q16555	DPYSL2	514	T	0.753785	7.08491e-12	1.8153e-10	Up-regulated in tumor
P61978	HNRNPK	216	S	0.990557	5.4868e-15	2.70353e-13	Up-regulated in tumor
P49792	RANBP2	3207	S	0.773674	1.07474e-15	6.04399e-14	Up-regulated in tumor
Q16649	NFIL3	301	S	0.719553	1.37094e-14	6.33029e-13	Up-regulated in tumor
P49454	CENPF	1726	S	1.42617	8.99282e-11	1.85946e-09	Up-regulated in tumor
O95251	KAT7	88	T	0.639022	2.30254e-13	8.14575e-12	Up-regulated in tumor
P06748	NPM1	254	S	0.837303	4.01852e-15	2.06806e-13	Up-regulated in tumor
Q9UPN3	MACF1	4496	S	0.624534	1.36751e-14	6.33029e-13	Up-regulated in tumor
P42224	STAT1	727	S	0.817702	3.63692e-15	1.88781e-13	Up-regulated in tumor
Q14191	WRN	1133	S	0.656467	4.78364e-16	2.91531e-14	Up-regulated in tumor
Q8TAE6	PPP1R14C	158	S	0.984545	9.20175e-16	5.24674e-14	Up-regulated in tumor
Q9HDC5	JPH1	452	S	0.710686	8.42044e-15	4.01117e-13	Up-regulated in tumor
P49790	NUP153	588	T	1.01183	6.67377e-10	1.14812e-08	Up-regulated in tumor
Q12888	TP53BP1	1678	S	0.822215	2.30254e-13	8.14575e-12	Up-regulated in tumor
P17812	CTPS1	568	S	0.681644	4.61717e-15	2.33621e-13	Up-regulated in tumor
Q9BSJ6	PIMREG	16	S	1.07987	3.45135e-17	2.7272e-15	Up-regulated in tumor
Q5T5P2	KIAA1217	1650	S	0.587939	3.76963e-16	2.34966e-14	Up-regulated in tumor
O75179	ANKRD17	1709	S	0.805786	6.02268e-11	1.28504e-09	Up-regulated in tumor
P41252	IARS1	1047	S	0.669144	5.9951e-17	4.43461e-15	Up-regulated in tumor
P49321	NASP	344	S	0.797006	3.68801e-12	9.89582e-11	Up-regulated in tumor
Q8IZW8	TNS4	350	S	0.907007	4.65948e-16	2.8454e-14	Up-regulated in tumor
P49006	MARCKSL1	177	S	0.71637	7.18137e-16	4.23926e-14	Up-regulated in tumor
Q9H6F5	CCDC86	58	S	0.664062	3.45957e-15	1.80509e-13	Up-regulated in tumor
Q07002	CDK18	89	S	0.658174	2.25295e-12	6.30951e-11	Up-regulated in tumor
Q14566	MCM6	762	S	0.780023	2.31342e-15	1.25266e-13	Up-regulated in tumor
Q96JM2	ZNF462	688	S	1.10571	3.36141e-14	1.43544e-12	Up-regulated in tumor
P0DJD0	RGPD1	1002	S	0.72252	4.88319e-10	8.67336e-09	Up-regulated in tumor
P49792	RANBP2	1993	S	0.72252	4.88319e-10	8.67336e-09	Up-regulated in tumor
Q99666	RGPD5	1017	S	0.72252	4.88319e-10	8.67336e-09	Up-regulated in tumor
P0DJD1	RGPD2	1010	S	0.72252	4.88319e-10	8.67336e-09	Up-regulated in tumor
O14715	RGPD8	1017	S	0.72252	4.88319e-10	8.67336e-09	Up-regulated in tumor
A6NKT7	RGPD3	1018	S	0.72252	4.88319e-10	8.67336e-09	Up-regulated in tumor
Q7Z3J3	RGPD4	1018	S	0.72252	4.88319e-10	8.67336e-09	Up-regulated in tumor
P05412	JUN	63	S	0.785382	1.40055e-13	5.25411e-12	Up-regulated in tumor
P15408	FOSL2	19	S	1.17142	1.13222e-12	3.3917e-11	Up-regulated in tumor
Q14126	DSG2	782	S	0.885866	6.33911e-13	2.01313e-11	Up-regulated in tumor
Q99700	ATXN2	772	S	0.613019	9.90836e-12	2.46938e-10	Up-regulated in tumor
Q13188	STK3	385	S	0.618233	3.11343e-14	1.33904e-12	Up-regulated in tumor
A4D1S0	KLRG2	143	S	0.884273	1.37094e-14	6.33029e-13	Up-regulated in tumor
Q9H501	ESF1	153	S	0.713302	4.22366e-15	2.15156e-13	Up-regulated in tumor
Q9C0C2	TNKS1BP1	1004	S	0.636758	1.90256e-13	6.90104e-12	Up-regulated in tumor
Q9Y4K1	CRYBG1	132	S	1.06346	1.82365e-14	8.17008e-13	Up-regulated in tumor
P60174	TPI1	21	S	0.734783	2.92176e-11	6.58402e-10	Up-regulated in tumor
Q6ZRV2	FAM83H	1068	S	0.61133	3.13811e-12	8.51134e-11	Up-regulated in tumor
O75385	ULK1	638	S	0.592256	5.17798e-16	3.13029e-14	Up-regulated in tumor
P46087	NOP2	732	S	0.702031	3.42848e-13	1.16367e-11	Up-regulated in tumor
Q9UQ80	PA2G4	361	S	0.59523	6.80062e-15	3.30759e-13	Up-regulated in tumor
Q9Y4K1	CRYBG1	103	S	0.591222	3.70818e-14	1.56356e-12	Up-regulated in tumor
Q5UIP0	RIF1	2144	S	0.891155	1.69067e-11	3.99211e-10	Up-regulated in tumor
Q9Y519	TMEM184B	403	S	0.619104	1.28818e-11	3.1301e-10	Up-regulated in tumor
Q5T0W9	FAM83B	543	S	1.22855	7.88093e-11	1.64145e-09	Up-regulated in tumor
Q96GX9	APIP	87	S	0.961612	3.88591e-14	1.62938e-12	Up-regulated in tumor
O43281	EFS	287	S	0.872321	2.31709e-11	5.30482e-10	Up-regulated in tumor
Q13009	TIAM1	231	S	0.720247	1.98799e-12	5.63564e-11	Up-regulated in tumor
Q9UPU7	TBC1D2B	277	T	0.617837	5.17901e-11	1.1169e-09	Up-regulated in tumor
O75096	LRP4	1887	S	0.626568	1.44048e-13	5.36722e-12	Up-regulated in tumor
P06748	NPM1	70	S	0.759178	1.59509e-16	1.07914e-14	Up-regulated in tumor
Q702N8	XIRP1	295	S	0.905063	3.00789e-17	2.402e-15	Up-regulated in tumor
P20700	LMNB1	391	S	0.600162	1.48198e-12	4.30661e-11	Up-regulated in tumor
Q03252	LMNB2	405	S	0.600162	1.48198e-12	4.30661e-11	Up-regulated in tumor
P21796	VDAC1	104	S	0.624676	4.98669e-11	1.08007e-09	Up-regulated in tumor
O96013	PAK4	291	S	0.914787	1.44177e-10	2.85406e-09	Up-regulated in tumor
Q86WB0	ZC3HC1	24	S	1.05912	7.05097e-11	1.48341e-09	Up-regulated in tumor
Q99958	FOXC2	219	S	0.792247	1.9562e-11	4.56891e-10	Up-regulated in tumor
Q9C0C9	UBE2O	896	S	0.718878	1.05392e-10	2.14387e-09	Up-regulated in tumor
Q6PJT7	ZC3H14	620	S	0.713751	4.52061e-10	8.10104e-09	Up-regulated in tumor
P0DJD0	RGPD1	779	S	0.884833	9.34991e-14	3.6042e-12	Up-regulated in tumor
P49792	RANBP2	788	S	0.884833	9.34991e-14	3.6042e-12	Up-regulated in tumor
Q99666	RGPD5	788	S	0.884833	9.34991e-14	3.6042e-12	Up-regulated in tumor
P0DJD1	RGPD2	787	S	0.884833	9.34991e-14	3.6042e-12	Up-regulated in tumor
O14715	RGPD8	788	S	0.884833	9.34991e-14	3.6042e-12	Up-regulated in tumor
A6NKT7	RGPD3	789	S	0.884833	9.34991e-14	3.6042e-12	Up-regulated in tumor
Q7Z3J3	RGPD4	789	S	0.884833	9.34991e-14	3.6042e-12	Up-regulated in tumor
Q5M775	SPECC1	914	S	0.592683	7.4997e-13	2.3325e-11	Up-regulated in tumor
O95997	PTTG1	165	S	1.17645	5.54318e-13	1.78485e-11	Up-regulated in tumor
Q9NZH5	PTTG2	165	S	1.17645	5.54318e-13	1.78485e-11	Up-regulated in tumor
Q69YH5	CDCA2	756	S	0.6735	7.07866e-11	1.4882e-09	Up-regulated in tumor
Q07065	CKAP4	17	S	0.811781	2.87411e-13	9.87764e-12	Up-regulated in tumor
Q92925	SMARCD2	203	S	0.598071	2.07276e-12	5.8539e-11	Up-regulated in tumor
P29966	MARCKS	101	S	0.65435	1.36204e-12	4.00445e-11	Up-regulated in tumor
Q96T23	RSF1	397	S	0.772515	7.30578e-13	2.27925e-11	Up-regulated in tumor
P08648	ITGA5	127	S	0.871645	1.14976e-12	3.43742e-11	Up-regulated in tumor
Q5UIP0	RIF1	2348	S	1.21821	3.57853e-13	1.20915e-11	Up-regulated in tumor
P15822	HIVEP1	130	S	0.655067	7.27114e-15	3.49131e-13	Up-regulated in tumor
Q99708	RBBP8	349	S	1.20894	7.11626e-13	2.23635e-11	Up-regulated in tumor
Q96PU5	NEDD4L	302	T	0.758113	9.78627e-14	3.75798e-12	Up-regulated in tumor
A4D1S0	KLRG2	140	S	0.589884	5.06132e-12	1.32386e-10	Up-regulated in tumor
Q8WWM7	ATXN2L	424	S	0.601701	1.15609e-13	4.3946e-12	Up-regulated in tumor
Q9Y6K1	DNMT3A	255	S	0.607114	1.06948e-12	3.22622e-11	Up-regulated in tumor
Q9UNS1	TIMELESS	1149	S	0.646967	7.36928e-12	1.88495e-10	Up-regulated in tumor
Q5VVJ2	MYSM1	110	S	0.624814	3.91108e-13	1.3054e-11	Up-regulated in tumor
O43623	SNAI2	87	S	0.647691	1.35889e-15	7.53419e-14	Up-regulated in tumor
Q9BQL6	FERMT1	170	S	1.55032	3.35511e-10	6.19307e-09	Up-regulated in tumor
Q5VV41	ARHGEF16	174	S	0.679419	3.92582e-13	1.30887e-11	Up-regulated in tumor
P11388	TOP2A	1106	S	0.905517	1.25444e-15	7.00673e-14	Up-regulated in tumor
Q9Y519	TMEM184B	402	S	0.630971	2.22889e-11	5.12236e-10	Up-regulated in tumor
Q8TEK3	DOT1L	826	S	0.675534	2.02323e-12	5.73014e-11	Up-regulated in tumor
Q92974	ARHGEF2	645	S	0.697307	2.4264e-14	1.06022e-12	Up-regulated in tumor
Q15678	PTPN14	760	S	0.644337	1.34004e-11	3.24564e-10	Up-regulated in tumor
Q15291	RBBP5	497	S	0.955666	1.0751e-09	1.75336e-08	Up-regulated in tumor
P49916	LIG3	209	T	0.935571	3.55332e-09	5.33547e-08	Up-regulated in tumor
O15173	PGRMC2	104	S	1.05642	1.75338e-12	5.00354e-11	Up-regulated in tumor
Q8N6U8	GPR161	430	S	0.703275	9.38594e-13	2.86295e-11	Up-regulated in tumor
Q9UMD9	COL17A1	172	S	0.78402	4.02656e-13	1.34097e-11	Up-regulated in tumor
Q8IUD2	ERC1	191	S	0.652528	1.90659e-12	5.40998e-11	Up-regulated in tumor
O15083	ERC2	187	S	0.652528	1.90659e-12	5.40998e-11	Up-regulated in tumor
Q8N1F7	NUP93	51	T	0.629729	4.33898e-14	1.80677e-12	Up-regulated in tumor
Q5T5P2	KIAA1217	1568	S	0.871057	1.92632e-13	6.95368e-12	Up-regulated in tumor
P27816	MAP4	280	S	0.613218	1.69801e-10	3.31734e-09	Up-regulated in tumor
Q14247	CTTN	418	S	0.638696	8.53318e-14	3.34941e-12	Up-regulated in tumor
P11388	TOP2A	1397	T	0.864874	4.66493e-15	2.34853e-13	Up-regulated in tumor
Q86UU1	PHLDB1	876	S	0.89625	6.57779e-09	9.32427e-08	Up-regulated in tumor
Q06945	SOX4	347	S	1.06335	4.42308e-09	6.51793e-08	Up-regulated in tumor
Q96SI1	KCTD15	35	S	0.659519	6.33688e-11	1.34256e-09	Up-regulated in tumor
P06748	NPM1	67	Y	0.676877	3.29556e-14	1.40932e-12	Up-regulated in tumor
P13611	VCAN	2116	S	0.753025	2.20734e-16	1.4478e-14	Up-regulated in tumor
Q9H3Q1	CDC42EP4	138	S	1.33821	1.99928e-14	8.9303e-13	Up-regulated in tumor
P49454	CENPF	2900	S	0.848564	6.60014e-12	1.69543e-10	Up-regulated in tumor
Q969T4	UBE2E3	8	S	0.644969	1.56848e-11	3.72697e-10	Up-regulated in tumor
Q9UHB6	LIMA1	609	S	0.629992	3.43436e-11	7.63061e-10	Up-regulated in tumor
Q56NI9	ESCO2	223	S	0.883617	5.16057e-12	1.34282e-10	Up-regulated in tumor
O75533	SF3B1	488	S	0.615625	8.57723e-16	4.96589e-14	Up-regulated in tumor
Q13428	TCOF1	1270	T	0.691114	1.90659e-12	5.40998e-11	Up-regulated in tumor
P18887	XRCC1	241	S	0.626797	9.37756e-12	2.34486e-10	Up-regulated in tumor
Q9BSJ6	PIMREG	131	S	0.735245	2.26269e-13	8.0331e-12	Up-regulated in tumor
Q92618	ZNF516	116	S	0.811517	1.01396e-09	1.66356e-08	Up-regulated in tumor
Q14157	UBAP2L	608	S	0.631351	7.08491e-12	1.8153e-10	Up-regulated in tumor
Q9BZI1	IRX2	186	S	0.991846	1.57989e-10	3.10673e-09	Up-regulated in tumor
Q9BRQ0	PYGO2	40	S	0.797901	9.18306e-10	1.53763e-08	Up-regulated in tumor
Q5T0W9	FAM83B	564	S	0.6798	6.02519e-09	8.6255e-08	Up-regulated in tumor
P52292	KPNA2	61	T	0.635351	7.61696e-14	3.02927e-12	Up-regulated in tumor
Q9ULW0	TPX2	738	S	0.813267	4.68334e-14	1.92882e-12	Up-regulated in tumor
Q15722	LTB4R	320	S	0.810161	1.76414e-11	4.14285e-10	Up-regulated in tumor
P38398	BRCA1	114	S	0.746888	1.66943e-11	3.94505e-10	Up-regulated in tumor
P52926	HMGA2	44	S	0.624418	8.65782e-12	2.17755e-10	Up-regulated in tumor
Q14126	DSG2	783	Y	0.771096	2.74018e-12	7.55457e-11	Up-regulated in tumor
P19338	NCL	67	S	0.784964	3.88591e-14	1.62938e-12	Up-regulated in tumor
Q99700	ATXN2	771	T	0.629313	1.29714e-09	2.08498e-08	Up-regulated in tumor
Q13112	CHAF1B	458	S	0.697063	8.88582e-12	2.23302e-10	Up-regulated in tumor
Q14157	UBAP2L	607	S	0.654579	2.44081e-12	6.79966e-11	Up-regulated in tumor
Q96Q89	KIF20B	1740	S	0.866936	1.29015e-10	2.58424e-09	Up-regulated in tumor
P49736	MCM2	26	S	0.767276	1.71321e-09	2.69055e-08	Up-regulated in tumor
Q9UKL3	CASP8AP2	567	S	0.954979	7.3755e-12	1.88495e-10	Up-regulated in tumor
Q14157	UBAP2L	605	S	0.742095	2.72032e-13	9.39221e-12	Up-regulated in tumor
P13051	UNG	63	S	0.600734	3.96591e-12	1.05104e-10	Up-regulated in tumor
P13051	UNG	64	S	0.600734	3.96591e-12	1.05104e-10	Up-regulated in tumor
Q96SC8	DMRTA2	208	S	0.636562	2.20229e-13	7.83714e-12	Up-regulated in tumor
P17676	CEBPB	231	S	0.601911	1.52069e-11	3.62199e-10	Up-regulated in tumor
P78524	DENND2B	105	S	0.758451	1.22951e-09	1.98369e-08	Up-regulated in tumor
P49321	NASP	480	S	0.656746	5.54318e-13	1.78485e-11	Up-regulated in tumor
Q8WYP5	AHCTF1	1142	S	0.659554	5.54318e-13	1.78485e-11	Up-regulated in tumor
Q9UDT6	CLIP2	294	S	0.629856	3.27887e-11	7.31212e-10	Up-regulated in tumor
Q9UKX7	NUP50	221	S	0.624289	3.48688e-10	6.3854e-09	Up-regulated in tumor
P15408	FOSL2	309	S	0.657628	2.04475e-11	4.74995e-10	Up-regulated in tumor
Q5HYW2	NHSL2	1034	S	0.723734	2.51652e-13	8.8301e-12	Up-regulated in tumor
O60336	MAPKBP1	18	S	0.740341	5.29752e-09	7.69725e-08	Up-regulated in tumor
Q9UKY7	CDV3	8	S	0.802784	1.75569e-08	2.28818e-07	Up-regulated in tumor
Q9H6Z4	RANBP3	363	T	0.607867	2.23632e-09	3.45265e-08	Up-regulated in tumor
P22607	FGFR3	408	S	0.751952	8.1898e-10	1.38363e-08	Up-regulated in tumor
P62820	RAB1A	195	T	0.696304	2.55097e-08	3.21068e-07	Up-regulated in tumor
O15318	POLR3G	157	S	0.70721	6.37966e-11	1.35067e-09	Up-regulated in tumor
Q01433	AMPD2	190	S	0.700686	4.88742e-10	8.67575e-09	Up-regulated in tumor
Q9UMD9	COL17A1	174	S	0.67871	7.77766e-11	1.62607e-09	Up-regulated in tumor
P24941	CDK2	15	Y	0.817457	1.57965e-14	7.16219e-13	Up-regulated in tumor
P06493	CDK1	15	Y	0.817457	1.57965e-14	7.16219e-13	Up-regulated in tumor
Q00526	CDK3	15	Y	0.817457	1.57965e-14	7.16219e-13	Up-regulated in tumor
Q9Y3S1	WNK2	1776	S	1.3808	8.7495e-05	0.00052099	Up-regulated in tumor
O00141	SGK1	401	S	0.789687	1.3803e-09	2.20686e-08	Up-regulated in tumor
P41229	KDM5C	1359	S	0.587227	2.18159e-13	7.81891e-12	Up-regulated in tumor
P49915	GMPS	331	T	0.597463	5.7323e-12	1.48773e-10	Up-regulated in tumor
Q13535	ATR	1989	T	0.613975	7.15397e-06	5.42376e-05	Up-regulated in tumor
Q9Y4B5	MTCL1	778	S	1.08747	5.7808e-08	6.84107e-07	Up-regulated in tumor
O43572	AKAP10	281	S	0.588501	1.36515e-11	3.30114e-10	Up-regulated in tumor
O15553	MEFV	242	S	0.683042	1.46739e-10	2.89688e-09	Up-regulated in tumor
Q13112	CHAF1B	410	S	0.680071	2.31709e-11	5.30482e-10	Up-regulated in tumor
P35712	SOX6	453	T	0.769023	7.19576e-10	1.22601e-08	Up-regulated in tumor
Q8IVL1	NAV2	1319	S	0.880219	3.27887e-11	7.31212e-10	Up-regulated in tumor
Q9NZJ0	DTL	487	S	0.618273	3.97084e-11	8.75155e-10	Up-regulated in tumor
Q6Y7W6	GIGYF2	139	S	0.5957	6.51721e-10	1.12569e-08	Up-regulated in tumor
P18858	LIG1	76	S	0.610094	1.39393e-11	3.35188e-10	Up-regulated in tumor
Q9NZJ0	DTL	485	S	0.71936	6.32861e-12	1.62985e-10	Up-regulated in tumor
O60264	SMARCA5	116	S	0.691503	6.56749e-12	1.68848e-10	Up-regulated in tumor
P49792	RANBP2	2276	S	0.6781	2.44829e-12	6.79966e-11	Up-regulated in tumor
Q7Z3J3	RGPD4	1301	S	0.6781	2.44829e-12	6.79966e-11	Up-regulated in tumor
Q13111	CHAF1A	141	S	0.60729	2.61352e-08	3.27981e-07	Up-regulated in tumor
Q5HYW2	NHSL2	342	S	0.771211	4.10206e-11	9.02754e-10	Up-regulated in tumor
Q9NNX1	TUFT1	378	S	1.23731	6.0983e-12	1.57457e-10	Up-regulated in tumor
Q9H8Y8	GORASP2	411	T	0.597791	8.67612e-06	6.45424e-05	Up-regulated in tumor
Q5XKE5	KRT79	155	S	1.24877	9.58236e-10	1.58335e-08	Up-regulated in tumor
P08729	KRT7	104	S	1.24877	9.58236e-10	1.58335e-08	Up-regulated in tumor
Q7Z794	KRT77	177	S	1.24877	9.58236e-10	1.58335e-08	Up-regulated in tumor
Q7RTS7	KRT74	153	S	1.24877	9.58236e-10	1.58335e-08	Up-regulated in tumor
Q86Y46	KRT73	145	S	1.24877	9.58236e-10	1.58335e-08	Up-regulated in tumor
P35908	KRT2	191	S	1.24877	9.58236e-10	1.58335e-08	Up-regulated in tumor
P04259	KRT6B	176	S	1.24877	9.58236e-10	1.58335e-08	Up-regulated in tumor
P02538	KRT6A	176	S	1.24877	9.58236e-10	1.58335e-08	Up-regulated in tumor
Q01546	KRT76	196	S	1.24877	9.58236e-10	1.58335e-08	Up-regulated in tumor
O95678	KRT75	162	S	1.24877	9.58236e-10	1.58335e-08	Up-regulated in tumor
P48668	KRT6C	176	S	1.24877	9.58236e-10	1.58335e-08	Up-regulated in tumor
Q9NSB2	KRT84	178	S	1.24877	9.58236e-10	1.58335e-08	Up-regulated in tumor
P12035	KRT3	211	S	1.24877	9.58236e-10	1.58335e-08	Up-regulated in tumor
Q3SY84	KRT71	143	S	1.24877	9.58236e-10	1.58335e-08	Up-regulated in tumor
Q14CN4	KRT72	138	S	1.24877	9.58236e-10	1.58335e-08	Up-regulated in tumor
P05787	KRT8	104	S	1.24877	9.58236e-10	1.58335e-08	Up-regulated in tumor
P19013	KRT4	150	S	1.24877	9.58236e-10	1.58335e-08	Up-regulated in tumor
P13647	KRT5	181	S	1.24877	9.58236e-10	1.58335e-08	Up-regulated in tumor
Q9Y3S1	WNK2	560	S	1.01833	2.48392e-08	3.13679e-07	Up-regulated in tumor
Q99728	BARD1	330	S	0.901871	2.38974e-09	3.67256e-08	Up-regulated in tumor
Q6ZU65	UBN2	1048	S	0.608005	4.29211e-07	4.24502e-06	Up-regulated in tumor
Q15811	ITSN1	315	S	0.837084	8.0876e-10	1.36713e-08	Up-regulated in tumor
P11388	TOP2A	1377	S	0.639451	7.54682e-10	1.28003e-08	Up-regulated in tumor
Q8NB49	ATP11C	1126	S	0.624473	8.26255e-08	9.51251e-07	Up-regulated in tumor
P06400	RB1	373	T	0.588193	3.36501e-10	6.19615e-09	Up-regulated in tumor
Q9C0C2	TNKS1BP1	1715	S	0.62029	2.29859e-11	5.27851e-10	Up-regulated in tumor
Q99708	RBBP8	539	S	0.643694	1.74702e-08	2.27786e-07	Up-regulated in tumor
Q9C0C4	SEMA4C	717	S	0.819817	3.55332e-09	5.33547e-08	Up-regulated in tumor
P35712	SOX6	454	S	0.992096	7.40544e-12	1.89099e-10	Up-regulated in tumor
Q8N3V7	SYNPO	140	S	0.609469	7.05738e-10	1.20379e-08	Up-regulated in tumor
O95239	KIF4A	801	S	0.989403	1.24578e-10	2.50537e-09	Up-regulated in tumor
P49454	CENPF	1541	T	0.662915	2.08577e-12	5.88511e-11	Up-regulated in tumor
Q8TDM6	DLG5	1004	S	0.672232	2.0097e-11	4.67212e-10	Up-regulated in tumor
P11388	TOP2A	1393	S	0.692675	4.01494e-12	1.06123e-10	Up-regulated in tumor
Q9Y2L5	TRAPPC8	1088	S	0.861729	3.23087e-07	3.27946e-06	Up-regulated in tumor
Q15910	EZH2	380	S	0.755433	5.35364e-08	6.36558e-07	Up-regulated in tumor
P18564	ITGB6	765	S	0.936672	1.36152e-10	2.71723e-09	Up-regulated in tumor
P28370	SMARCA1	116	S	0.706454	1.64163e-08	2.1535e-07	Up-regulated in tumor
Q96IF1	AJUBA	119	S	0.769351	1.15516e-09	1.87277e-08	Up-regulated in tumor
Q9Y6K1	DNMT3A	267	S	0.593146	3.9644e-10	7.18259e-09	Up-regulated in tumor
P16949	STMN1	25	S	0.706301	2.34865e-12	6.55923e-11	Up-regulated in tumor
Q9Y4B5	MTCL1	77	S	0.5853	2.80346e-10	5.26519e-09	Up-regulated in tumor
P78344	EIF4G2	17	S	0.694178	4.31078e-10	7.73315e-09	Up-regulated in tumor
Q9BQL6	FERMT1	179	S	1.275	1.54649e-10	3.04304e-09	Up-regulated in tumor
O15417	TNRC18	2771	S	0.648664	5.56685e-09	8.05748e-08	Up-regulated in tumor
P49790	NUP153	614	S	0.727034	3.80161e-09	5.68561e-08	Up-regulated in tumor
O94782	USP1	475	S	0.721991	5.09524e-10	9.00747e-09	Up-regulated in tumor
P98172	EFNB1	287	S	0.866917	1.0221e-09	1.676e-08	Up-regulated in tumor
P11388	TOP2A	1525	S	0.958289	6.80061e-10	1.16673e-08	Up-regulated in tumor
P49792	RANBP2	1412	T	0.700033	3.82713e-09	5.71809e-08	Up-regulated in tumor
Q8WX93	PALLD	893	S	0.626428	3.24727e-10	6.00137e-09	Up-regulated in tumor
Q8IY63	AMOTL1	828	S	0.84342	5.87682e-08	6.9465e-07	Up-regulated in tumor
Q12923	PTPN13	1359	S	1.15931	9.55459e-10	1.58335e-08	Up-regulated in tumor
Q8NCD3	HJURP	486	S	0.799191	1.77185e-09	2.77686e-08	Up-regulated in tumor
Q9UMD9	COL17A1	148	S	0.801949	9.67089e-09	1.32282e-07	Up-regulated in tumor
Q8NEY1	NAV1	90	S	1.40091	2.84888e-09	4.33611e-08	Up-regulated in tumor
O75152	ZC3H11A	321	T	0.981809	5.28258e-09	7.67926e-08	Up-regulated in tumor
P52701	MSH6	830	S	0.761349	1.06714e-09	1.74226e-08	Up-regulated in tumor
Q06945	SOX4	348	S	0.937768	1.43193e-09	2.28094e-08	Up-regulated in tumor
Q9Y6N7	ROBO1	1055	S	0.734331	1.05372e-07	1.18947e-06	Up-regulated in tumor
Q53EZ4	CEP55	428	S	0.700718	7.12505e-09	1.0019e-07	Up-regulated in tumor
Q96EU6	RRP36	73	S	0.598555	2.55921e-09	3.90906e-08	Up-regulated in tumor
P45985	MAP2K4	90	S	1.24064	4.39069e-06	3.51185e-05	Up-regulated in tumor
O60832	DKC1	21	S	1.11708	9.58066e-09	1.3158e-07	Up-regulated in tumor
O14936	CASK	582	S	1.06164	5.63434e-07	5.42287e-06	Up-regulated in tumor
Q5T0W9	FAM83B	566	S	0.97514	2.84485e-06	2.37513e-05	Up-regulated in tumor
Q9NUQ6	SPATS2L	135	S	0.645755	7.49853e-09	1.05e-07	Up-regulated in tumor
Q13790	APOF	323	S	0.739122	6.74127e-11	1.42423e-09	Up-regulated in tumor
Q8NEY1	NAV1	199	S	0.678194	8.75033e-10	1.46926e-08	Up-regulated in tumor
Q9NRZ9	HELLS	503	S	0.766145	1.25227e-10	2.51674e-09	Up-regulated in tumor
P28370	SMARCA1	119	S	0.881329	3.61036e-06	2.94084e-05	Up-regulated in tumor
Q8WYL5	SSH1	576	S	0.640554	1.03911e-08	1.41107e-07	Up-regulated in tumor
P22234	PAICS	27	S	0.686302	2.53499e-08	3.1919e-07	Up-regulated in tumor
Q8N5G2	MACO1	305	S	0.731118	9.19747e-09	1.26785e-07	Up-regulated in tumor
Q9P0L2	MARK1	648	T	0.61925	4.96355e-09	7.25402e-08	Up-regulated in tumor
Q92844	TANK	225	S	0.648011	8.14259e-06	6.09197e-05	Up-regulated in tumor
P30279	CCND2	271	S	0.62632	6.2277e-09	8.87742e-08	Up-regulated in tumor
Q9UMD9	COL17A1	150	S	0.847577	1.32475e-08	1.76707e-07	Up-regulated in tumor
P11717	IGF2R	2484	S	0.678499	9.28366e-10	1.55188e-08	Up-regulated in tumor
Q69YQ0	SPECC1L	868	S	0.610205	2.69195e-11	6.10269e-10	Up-regulated in tumor
Q96IF1	AJUBA	137	S	1.00126	2.82658e-05	0.000188393	Up-regulated in tumor
P11388	TOP2A	1403	T	0.632931	2.76498e-09	4.21908e-08	Up-regulated in tumor
Q9UGU0	TCF20	1335	S	0.763995	1.35238e-08	1.80234e-07	Up-regulated in tumor
Q9Y3B9	RRP15	104	T	0.699185	5.34971e-09	7.75811e-08	Up-regulated in tumor
P35251	RFC1	506	T	0.60845	1.57408e-06	1.38524e-05	Up-regulated in tumor
Q6ZU65	UBN2	13	S	0.79426	5.06769e-08	6.04709e-07	Up-regulated in tumor
O14974	PPP1R12A	422	S	0.68571	2.84145e-08	3.54957e-07	Up-regulated in tumor
Q06945	SOX4	354	S	0.789775	1.16259e-10	2.34748e-09	Up-regulated in tumor
P06400	RB1	811	S	0.916601	4.99204e-08	5.97101e-07	Up-regulated in tumor
Q15772	SPEG	368	T	0.674718	2.01886e-07	2.14164e-06	Up-regulated in tumor
Q6PL18	ATAD2	342	S	1.58967	0.001554	0.00640712	Up-regulated in tumor
Q14515	SPARCL1	84	S	0.593257	2.61352e-08	3.27981e-07	Up-regulated in tumor
Q5UIP0	RIF1	1454	S	0.685852	9.13261e-11	1.87549e-09	Up-regulated in tumor
Q8NEY1	NAV1	797	S	1.16571	4.74142e-07	4.64514e-06	Up-regulated in tumor
Q5W0B1	OBI1	210	S	0.657692	1.81951e-08	2.36725e-07	Up-regulated in tumor
Q9UDT6	CLIP2	293	T	1.00176	1.19744e-07	1.33371e-06	Up-regulated in tumor
P13647	KRT5	571	S	0.615435	1.86383e-07	1.99334e-06	Up-regulated in tumor
Q8NC74	RBBP8NL	196	S	0.668752	1.03598e-08	1.40746e-07	Up-regulated in tumor
Q86WZ0	HEATR4	820	S	0.907699	4.06221e-09	6.02745e-08	Up-regulated in tumor
O14713	ITGB1BP1	153	S	0.907699	4.06221e-09	6.02745e-08	Up-regulated in tumor
O00139	KIF2A	484	S	0.907699	4.06221e-09	6.02745e-08	Up-regulated in tumor
Q99661	KIF2C	519	S	0.907699	4.06221e-09	6.02745e-08	Up-regulated in tumor
Q8N4N8	KIF2B	474	S	0.907699	4.06221e-09	6.02745e-08	Up-regulated in tumor
A1L390	PLEKHG3	1037	S	0.618798	1.47149e-10	2.90306e-09	Up-regulated in tumor
Q13451	FKBP5	445	S	0.593974	1.35207e-09	2.16287e-08	Up-regulated in tumor
O00515	LAD1	301	S	0.650213	5.48618e-09	7.94837e-08	Up-regulated in tumor
Q96KB5	PBK	59	S	0.649283	1.43616e-07	1.56884e-06	Up-regulated in tumor
Q9HD67	MYO10	962	S	0.600327	8.97384e-07	8.31281e-06	Up-regulated in tumor
P29966	MARCKS	118	S	0.740132	9.66197e-08	1.09643e-06	Up-regulated in tumor
Q9HAW4	CLSPN	83	S	0.593997	8.87254e-07	8.2215e-06	Up-regulated in tumor
Q13416	ORC2	226	T	0.864309	7.01668e-09	9.89434e-08	Up-regulated in tumor
P42224	STAT1	701	Y	0.738819	2.63032e-06	2.20827e-05	Up-regulated in tumor
Q9BQL6	FERMT1	169	S	0.80776	2.74962e-08	3.442e-07	Up-regulated in tumor
P13647	KRT5	567	S	0.674335	2.39867e-07	2.5031e-06	Up-regulated in tumor
Q96A19	CCDC102A	26	S	0.698623	3.57661e-06	2.91652e-05	Up-regulated in tumor
Q9P2Q2	FRMD4A	711	S	0.615096	1.16858e-08	1.5727e-07	Up-regulated in tumor
Q6NXG1	ESRP1	543	S	0.720391	5.6174e-09	8.09949e-08	Up-regulated in tumor
Q14978	NOLC1	84	S	0.790686	2.06797e-07	2.19065e-06	Up-regulated in tumor
Q07002	CDK18	14	S	0.707558	2.95166e-08	3.6705e-07	Up-regulated in tumor
A4D1S0	KLRG2	186	S	0.645288	2.13922e-07	2.25819e-06	Up-regulated in tumor
Q8NEY1	NAV1	142	S	0.828876	2.22471e-10	4.26605e-09	Up-regulated in tumor
Q9NQS7	INCENP	263	S	0.626702	3.65432e-07	3.66724e-06	Up-regulated in tumor
Q9Y3Z3	SAMHD1	592	T	0.74675	1.72319e-07	1.85082e-06	Up-regulated in tumor
Q5TCZ1	SH3PXD2A	818	S	0.616169	3.80798e-06	3.09094e-05	Up-regulated in tumor
Q9NS73	MBIP	91	S	0.601913	8.3914e-08	9.61307e-07	Up-regulated in tumor
Q6N021	TET2	99	S	0.77591	4.46062e-09	6.57003e-08	Up-regulated in tumor
Q9BZD4	NUF2	247	S	0.672105	4.76739e-08	5.72506e-07	Up-regulated in tumor
Q7Z2Z1	TICRR	923	S	0.601339	2.54913e-09	3.90556e-08	Up-regulated in tumor
Q9Y426	C2CD2	441	S	0.730829	1.22153e-07	1.35653e-06	Up-regulated in tumor
Q9BQI5	SGIP1	247	T	0.637487	2.18818e-09	3.38179e-08	Up-regulated in tumor
P11388	TOP2A	1469	S	0.590354	1.69988e-09	2.6808e-08	Up-regulated in tumor
P11388	TOP2A	1392	S	0.892956	5.19428e-08	6.19323e-07	Up-regulated in tumor
P46013	MKI67	2466	S	0.602528	3.02183e-10	5.63997e-09	Up-regulated in tumor
Q9Y4B5	MTCL1	43	S	0.838186	1.41415e-08	1.87553e-07	Up-regulated in tumor
Q9NVT9	ARMC1	246	S	0.637796	3.82851e-10	6.96863e-09	Up-regulated in tumor
Q13263	TRIM28	258	S	0.737419	0.000155993	0.000874222	Up-regulated in tumor
Q92934	BAD	25	S	0.760802	6.23538e-07	5.94225e-06	Up-regulated in tumor
P12270	TPR	1185	S	0.689123	1.25e-08	1.6733e-07	Up-regulated in tumor
O00515	LAD1	121	S	0.933882	7.11214e-06	5.39612e-05	Up-regulated in tumor
P38398	BRCA1	1342	S	0.890797	7.40805e-08	8.59779e-07	Up-regulated in tumor
P13611	VCAN	2941	S	0.605017	2.10938e-08	2.70926e-07	Up-regulated in tumor
Q8N556	AFAP1	265	S	0.923697	1.60045e-06	1.40804e-05	Up-regulated in tumor
Q8NG31	KNL1	60	S	0.716451	2.00917e-06	1.72774e-05	Up-regulated in tumor
Q5TCZ1	SH3PXD2A	800	S	1.1749	5.57795e-05	0.000347969	Up-regulated in tumor
Q5HYW2	NHSL2	341	T	1.00404	5.90411e-09	8.47635e-08	Up-regulated in tumor
Q13111	CHAF1A	259	T	0.88316	3.34452e-08	4.12157e-07	Up-regulated in tumor
Q9NY27	PPP4R2	224	S	1.30364	2.79405e-06	2.33466e-05	Up-regulated in tumor
O60890	OPHN1	301	T	0.58613	1.17176e-05	8.45563e-05	Up-regulated in tumor
Q0JRZ9	FCHO2	385	T	1.15608	0.000799201	0.00367307	Up-regulated in tumor
P00533	EGFR	695	S	0.922852	4.48076e-07	4.42142e-06	Up-regulated in tumor
P56179	DLX6	130	S	0.609303	4.11012e-09	6.09252e-08	Up-regulated in tumor
P46013	MKI67	2223	S	0.623342	1.10836e-07	1.24555e-06	Up-regulated in tumor
P23142	FBLN1	147	S	0.671148	1.6182e-07	1.74928e-06	Up-regulated in tumor
P52926	HMGA2	105	S	0.64621	2.39867e-07	2.5031e-06	Up-regulated in tumor
Q02790	FKBP4	451	S	0.679374	8.67111e-09	1.19969e-07	Up-regulated in tumor
Q92692	NECTIN2	519	S	0.696615	0.0003996	0.00199079	Up-regulated in tumor
Q9HCD6	TANC2	1977	S	0.735004	1.66834e-06	1.46136e-05	Up-regulated in tumor
Q9Y6A5	TACC3	71	S	0.643631	5.63164e-06	4.38444e-05	Up-regulated in tumor
O75179	ANKRD17	2065	S	0.621684	3.15046e-06	2.60499e-05	Up-regulated in tumor
O76021	RSL1D1	423	T	0.69052	1.22638e-08	1.64754e-07	Up-regulated in tumor
A4D1S0	KLRG2	47	S	0.958333	3.13515e-08	3.88385e-07	Up-regulated in tumor
Q8TAE6	PPP1R14C	33	S	0.883597	2.53269e-08	3.1919e-07	Up-regulated in tumor
Q9BQG0	MYBBP1A	1290	S	0.650686	2.78552e-08	3.48115e-07	Up-regulated in tumor
Q5T0W9	FAM83B	729	S	1.06366	4.48386e-08	5.41264e-07	Up-regulated in tumor
Q8IUG5	MYO18B	2296	S	0.758281	4.2444e-07	4.21028e-06	Up-regulated in tumor
P49454	CENPF	1729	T	1.22675	0.001554	0.00640712	Up-regulated in tumor
Q5VUB5	FAM171A1	524	S	0.871805	0.000137808	0.000784133	Up-regulated in tumor
Q9NPD8	UBE2T	184	S	0.773072	6.3276e-07	6.02082e-06	Up-regulated in tumor
Q6MZP7	LIN54	314	S	0.714491	6.67615e-08	7.81463e-07	Up-regulated in tumor
B3KU38		193	S	1.08555	3.08661e-09	4.68375e-08	Up-regulated in tumor
P0DPB3	SCHIP1	117	S	1.08555	3.08661e-09	4.68375e-08	Up-regulated in tumor
Q92922	SMARCC1	398	T	0.648078	1.21673e-07	1.35269e-06	Up-regulated in tumor
O60336	MAPKBP1	1367	S	0.653523	7.39198e-07	6.94796e-06	Up-regulated in tumor
P02675	FGB	398	T	0.651305	3.40623e-06	2.7889e-05	Up-regulated in tumor
P08648	ITGA5	128	S	0.927114	2.09493e-07	2.21376e-06	Up-regulated in tumor
P23588	EIF4B	425	S	0.704244	5.57981e-06	4.34859e-05	Up-regulated in tumor
P18858	LIG1	49	S	0.668167	1.27396e-06	1.14114e-05	Up-regulated in tumor
Q14207	NPAT	102	S	1.57134	0.001554	0.00640712	Up-regulated in tumor
Q9NV88	INTS9	572	S	0.852075	5.90956e-07	5.66101e-06	Up-regulated in tumor
Q9HAW4	CLSPN	1289	S	0.621959	3.0182e-06	2.50457e-05	Up-regulated in tumor
Q08J23	NSUN2	461	T	0.596911	4.48692e-07	4.42461e-06	Up-regulated in tumor
O75781	PALM	124	S	0.655412	3.75916e-06	3.05296e-05	Up-regulated in tumor
Q13263	TRIM28	697	S	0.80912	3.46228e-06	2.83249e-05	Up-regulated in tumor
O00391	QSOX1	426	S	0.676445	4.72382e-06	3.74744e-05	Up-regulated in tumor
Q9NR99	MXRA5	1082	S	0.884723	0.000999001	0.00442749	Up-regulated in tumor
Q8NBJ4	GOLM1	187	S	0.871722	0.000289413	0.00150615	Up-regulated in tumor
P16144	ITGB4	1696	S	0.764493	0.00026955	0.00141525	Up-regulated in tumor
Q03164	KMT2A	279	S	0.780796	5.79813e-06	4.4943e-05	Up-regulated in tumor
P48200	IREB2	157	S	0.780796	5.79813e-06	4.4943e-05	Up-regulated in tumor
P49454	CENPF	3023	S	0.934205	3.53873e-07	3.56192e-06	Up-regulated in tumor
Q96T88	UHRF1	165	S	0.976898	1.90426e-06	1.64646e-05	Up-regulated in tumor
P62820	RAB1A	194	S	0.710456	7.1449e-06	5.41961e-05	Up-regulated in tumor
P53985	SLC16A1	483	S	0.686931	3.6301e-07	3.64488e-06	Up-regulated in tumor
Q9Y4K1	CRYBG1	102	S	0.741417	5.16244e-07	5.02225e-06	Up-regulated in tumor
P49019	HCAR3	327	T	1.45705	6.24005e-05	0.000384807	Up-regulated in tumor
Q8TDS4	HCAR2	327	T	1.45705	6.24005e-05	0.000384807	Up-regulated in tumor
Q9BQL6	FERMT1	361	S	1.00578	0.000999001	0.00442749	Up-regulated in tumor
P11388	TOP2A	1354	S	0.687948	1.57295e-07	1.70465e-06	Up-regulated in tumor
P49790	NUP153	699	T	0.688023	2.5611e-05	0.000171916	Up-regulated in tumor
P13647	KRT5	38	S	0.61423	5.13546e-05	0.000322638	Up-regulated in tumor
P31350	RRM2	20	S	0.782128	8.35738e-07	7.77525e-06	Up-regulated in tumor
P08648	ITGA5	126	S	1.09836	0.000999001	0.00442749	Up-regulated in tumor
P18827	SDC1	285	S	0.593654	2.98216e-07	3.05897e-06	Up-regulated in tumor
P15822	HIVEP1	479	S	0.585013	2.13836e-06	1.82838e-05	Up-regulated in tumor
Q04695	KRT17	24	S	0.659727	5.73521e-06	4.45011e-05	Up-regulated in tumor
Q9Y6X9	MORC2	725	S	0.668899	6.73816e-07	6.38524e-06	Up-regulated in tumor
Q9NRG4	SMYD2	283	S	0.679593	1.28867e-05	9.23508e-05	Up-regulated in tumor
O43683	BUB1	593	S	0.595669	7.11214e-06	5.39612e-05	Up-regulated in tumor
Q9NR99	MXRA5	1080	S	0.712713	0.000999001	0.00442749	Up-regulated in tumor
Q96QH2	PRAM1	332	T	1.25923	0.0003996	0.00199079	Up-regulated in tumor
P35712	SOX6	466	S	0.601344	3.66158e-07	3.67329e-06	Up-regulated in tumor
Q86YR5	GPSM1	493	S	0.658403	0.000176843	0.000976677	Up-regulated in tumor
Q96T23	RSF1	241	T	0.731969	1.12957e-05	8.19445e-05	Up-regulated in tumor
Q14680	MELK	529	S	0.951944	1.90118e-05	0.000131037	Up-regulated in tumor
Q9H079	KATNBL1	61	S	0.700415	6.37721e-05	0.000392302	Up-regulated in tumor
Q9H0H5	RACGAP1	579	T	0.639659	2.25584e-06	1.92011e-05	Up-regulated in tumor
Q8TDB6	DTX3L	212	S	0.823491	8.13321e-06	6.08646e-05	Up-regulated in tumor
Q8N3V7	SYNPO	819	S	0.861812	2.30204e-06	1.95226e-05	Up-regulated in tumor
P46821	MAP1B	614	S	0.72568	2.49813e-07	2.60148e-06	Up-regulated in tumor
O00459	PIK3R2	263	S	0.684999	9.95831e-08	1.12709e-06	Up-regulated in tumor
P11388	TOP2A	1471	S	0.609951	4.05207e-06	3.26617e-05	Up-regulated in tumor
Q8IUX7	AEBP1	347	S	0.930507	5.0436e-06	3.96871e-05	Up-regulated in tumor
Q9UNF1	MAGED2	247	S	0.849364	0.000537677	0.00259204	Up-regulated in tumor
P09382	LGALS1	30	S	0.706853	4.26857e-05	0.00027296	Up-regulated in tumor
P11388	TOP2A	1470	T	0.614206	1.21108e-05	8.70811e-05	Up-regulated in tumor
A4D1S0	KLRG2	147	S	0.716245	0.0003996	0.00199079	Up-regulated in tumor
Q9HAZ1	CLK4	138	S	0.677586	0.000355787	0.00180113	Up-regulated in tumor
P22314	UBA1	835	S	0.620943	5.17322e-06	4.05856e-05	Up-regulated in tumor
Q8TCN5	ZNF507	388	S	0.622852	6.37721e-05	0.000392302	Up-regulated in tumor
Q8NG31	KNL1	32	S	0.636623	0.000366206	0.0018489	Up-regulated in tumor
Q9NQW6	ANLN	642	S	0.958534	5.25262e-07	5.09621e-06	Up-regulated in tumor
P46060	RANGAP1	427	S	0.675982	2.93689e-05	0.000194711	Up-regulated in tumor
Q8N283	ANKRD35	275	S	0.60971	2.15207e-07	2.26936e-06	Up-regulated in tumor
O76021	RSL1D1	465	T	0.74951	4.17548e-06	3.35756e-05	Up-regulated in tumor
Q86XP3	DDX42	751	S	0.742098	0.001554	0.00640712	Up-regulated in tumor
P06748	NPM1	199	T	0.756159	1.91707e-07	2.04085e-06	Up-regulated in tumor
Q5TCZ1	SH3PXD2A	1056	S	0.588998	7.25325e-06	5.49073e-05	Up-regulated in tumor
P11388	TOP2A	1474	S	0.607243	1.1745e-06	1.06212e-05	Up-regulated in tumor
Q92817	EVPL	1263	S	0.813602	0.000999001	0.00442749	Up-regulated in tumor
Q86U86	PBRM1	1278	S	1.04315	4.66607e-05	0.000296053	Up-regulated in tumor
Q9NR30	DDX21	89	S	0.598508	1.44489e-06	1.27979e-05	Up-regulated in tumor
Q13188	STK3	384	T	0.713722	4.50435e-06	3.58657e-05	Up-regulated in tumor
P46013	MKI67	2261	S	0.701529	3.37049e-06	2.76641e-05	Up-regulated in tumor
Q5T0W9	FAM83B	850	T	1.178	2.54953e-07	2.64768e-06	Up-regulated in tumor
Q9UQ35	SRRM2	1012	S	0.761823	0.000397541	0.00198711	Up-regulated in tumor
O00567	NOP56	468	T	0.591678	0.000471861	0.0023057	Up-regulated in tumor
Q86YR5	GPSM1	492	S	0.725998	6.23511e-05	0.00038466	Up-regulated in tumor
O75369	FLNB	983	S	0.885821	0.00026955	0.00141525	Up-regulated in tumor
Q7Z6E9	RBBP6	1626	S	0.795432	0.001554	0.00640712	Up-regulated in tumor
A1X283	SH3PXD2B	503	S	0.779902	0.000999001	0.00442749	Up-regulated in tumor
Q8NEY1	NAV1	490	S	0.719796	8.66566e-07	8.04467e-06	Up-regulated in tumor
Q8IUG5	MYO18B	2366	S	1.53232	8.34607e-07	7.77525e-06	Up-regulated in tumor
O14929	HAT1	361	S	0.826444	5.43024e-06	4.2397e-05	Up-regulated in tumor
Q15648	MED1	1218	S	0.592884	1.10572e-06	1.00358e-05	Up-regulated in tumor
P13647	KRT5	79	S	0.702874	6.08577e-05	0.000375909	Up-regulated in tumor
P25106	ACKR3	352	T	0.64006	0.00155361	0.00640712	Up-regulated in tumor
P49915	GMPS	330	T	0.694831	0.000574423	0.00274501	Up-regulated in tumor
Q96RT1	ERBIN	857	S	0.659326	3.19454e-06	2.63493e-05	Up-regulated in tumor
Q9UMN6	KMT2B	713	T	0.890946	1.16252e-05	8.39703e-05	Up-regulated in tumor
Q9BXS6	NUSAP1	182	T	0.623941	6.41428e-05	0.00039442	Up-regulated in tumor
P23142	FBLN1	150	T	0.802105	0.00142963	0.00605694	Up-regulated in tumor
O95359	TACC2	2256	S	1.33408	1.34608e-05	9.60307e-05	Up-regulated in tumor
O95359	TACC2	859	S	0.63211	3.14084e-06	2.59775e-05	Up-regulated in tumor
Q92637	FCGR1B	246	S	0.708903	0.000177751	0.000980644	Up-regulated in tumor
P12314	FCGR1A	340	S	0.708903	0.000177751	0.000980644	Up-regulated in tumor
Q3T8J9	GON4L	346	S	0.724933	1.09835e-06	9.97496e-06	Up-regulated in tumor
Q14515	SPARCL1	414	S	1.20723	6.82098e-06	5.19616e-05	Up-regulated in tumor
P13611	VCAN	2114	T	0.746168	1.00799e-05	7.39437e-05	Up-regulated in tumor
P08779	KRT16	448	S	0.586353	1.72033e-05	0.000119557	Up-regulated in tumor
Q8NBJ4	GOLM1	191	S	0.606295	1.59918e-05	0.000112096	Up-regulated in tumor
Q6ZS72	PEAK3	95	S	0.642392	8.2791e-06	6.18795e-05	Up-regulated in tumor
Q5TCZ1	SH3PXD2A	724	S	0.645041	3.43562e-05	0.000224463	Up-regulated in tumor
P11388	TOP2A	1351	S	0.619641	1.48255e-06	1.31006e-05	Up-regulated in tumor
Q9P1Y5	CAMSAP3	341	S	0.600102	5.3065e-05	0.000332482	Up-regulated in tumor
Q86UP3	ZFHX4	2358	S	1.12668	0.0021645	0.00844647	Up-regulated in tumor
Q9UIG0	BAZ1B	349	S	0.600237	2.34052e-05	0.000158595	Up-regulated in tumor
Q15311	RALBP1	34	S	0.819624	2.52396e-05	0.000169726	Up-regulated in tumor
Q9HC35	EML4	176	S	0.880881	6.36826e-05	0.000391911	Up-regulated in tumor
P78347	GTF2I	668	S	0.857784	1.67761e-06	1.46778e-05	Up-regulated in tumor
P15924	DSP	1023	S	1.32515	0.0003996	0.00199079	Up-regulated in tumor
Q9UDT6	CLIP2	627	S	1.32515	0.0003996	0.00199079	Up-regulated in tumor
Q6ZVL6	KIAA1549L	1333	S	0.62561	4.80546e-07	4.69718e-06	Up-regulated in tumor
Q9UMD9	COL17A1	45	S	0.717468	0.000114655	0.000666629	Up-regulated in tumor
Q6PL18	ATAD2	1200	S	0.72554	0.000899424	0.00407005	Up-regulated in tumor
Q7Z569		93	S	0.627331	0.00201414	0.00798916	Up-regulated in tumor
Q5TCZ1	SH3PXD2A	544	S	0.594186	9.80039e-06	7.21219e-05	Up-regulated in tumor
Q9P0K7	RAI14	411	S	0.61892	4.99975e-05	0.000314901	Up-regulated in tumor
O14974	PPP1R12A	408	T	0.612157	0.000541163	0.0026076	Up-regulated in tumor
P38398	BRCA1	1524	S	0.858424	0.001554	0.00640712	Up-regulated in tumor
Q99747	NAPG	287	T	1.08633	0.000245672	0.00130478	Up-regulated in tumor
P19338	NCL	121	T	0.641139	9.36656e-06	6.9132e-05	Up-regulated in tumor
P36578	RPL4	295	S	0.658612	4.70834e-06	3.73615e-05	Up-regulated in tumor
Q70CQ4	USP31	1178	S	0.673671	1.08753e-05	7.92188e-05	Up-regulated in tumor
P48549	KCNJ3	447	S	1.39881	0.001554	0.00640712	Up-regulated in tumor
Q9HD67	MYO10	1882	T	0.79033	1.16252e-05	8.39703e-05	Up-regulated in tumor
P02675	FGB	396	T	0.642591	1.10524e-05	8.02954e-05	Up-regulated in tumor
Q9Y4E1	WASHC2C	352	S	0.706264	0.00031032	0.00159755	Up-regulated in tumor
Q641Q2	WASHC2A	352	S	0.706264	0.00031032	0.00159755	Up-regulated in tumor
P12107	COL11A1	381	Y	2.65046	0.001998	0.00794398	Up-regulated in tumor
Q9BY12	SCAPER	86	S	1.13648	0.001554	0.00640712	Up-regulated in tumor
P58012	FOXL2	33	S	1.00649	7.08255e-09	9.96725e-08	Up-regulated in tumor
Q702N8	XIRP1	1121	S	0.966011	8.83327e-05	0.000525562	Up-regulated in tumor
Q9BQL6	FERMT1	177	S	1.18282	0.000308524	0.00158967	Up-regulated in tumor
P49321	NASP	244	S	0.630824	5.76552e-05	0.000358481	Up-regulated in tumor
Q9Y4E1	WASHC2C	528	S	0.688447	0.001554	0.00640712	Up-regulated in tumor
Q641Q2	WASHC2A	528	S	0.688447	0.001554	0.00640712	Up-regulated in tumor
P19823	ITIH2	679	S	0.891975	0.000999001	0.00442749	Up-regulated in tumor
P19823	ITIH2	685	S	0.891975	0.000999001	0.00442749	Up-regulated in tumor
P19823	ITIH2	690	S	0.891975	0.000999001	0.00442749	Up-regulated in tumor
Q9NRF2	SH2B1	219	S	0.609929	0.000692564	0.00323412	Up-regulated in tumor
Q9Y4K1	CRYBG1	22	S	0.594332	1.8624e-05	0.00012857	Up-regulated in tumor
Q9UHB6	LIMA1	362	S	0.968902	0.000355787	0.00180113	Up-regulated in tumor
P49790	NUP153	529	S	0.787008	3.57777e-05	0.000233093	Up-regulated in tumor
Q86SH2	ZAR1	310	S	0.768581	0.00252525	0.00967612	Up-regulated in tumor
Q9UEG4	ZNF629	745	S	0.768581	0.00252525	0.00967612	Up-regulated in tumor
Q9BQL6	FERMT1	172	T	1.26558	1.41273e-06	1.25388e-05	Up-regulated in tumor
Q15678	PTPN14	591	S	0.663689	0.001998	0.00794398	Up-regulated in tumor
Q9BU19	ZNF692	231	S	0.662993	2.29281e-05	0.000155818	Up-regulated in tumor
Q9Y2X7	GIT1	359	S	0.61916	3.45148e-06	2.82441e-05	Up-regulated in tumor
Q96HE9	PRR11	307	S	0.685045	4.93979e-06	3.89211e-05	Up-regulated in tumor
Q9P2Q2	FRMD4A	604	S	0.632219	1.6894e-05	0.000117707	Up-regulated in tumor
P35712	SOX6	441	T	1.16812	2.52272e-05	0.000169718	Up-regulated in tumor
A6NHR9	SMCHD1	1697	S	0.599928	0.00111458	0.00487939	Up-regulated in tumor
Q9UPY5	SLC7A11	26	S	0.672874	0.00083255	0.00380692	Up-regulated in tumor
Q13506	NAB1	328	S	0.615811	0.001554	0.00640712	Up-regulated in tumor
P21333	FLNA	2175	T	0.641784	0.000117142	0.000679736	Up-regulated in tumor
Q8N3F8	MICALL1	562	S	0.740358	0.0015984	0.00655874	Up-regulated in tumor
P49792	RANBP2	2280	S	0.644537	0.000412442	0.00204496	Up-regulated in tumor
Q7Z3J3	RGPD4	1305	S	0.644537	0.000412442	0.00204496	Up-regulated in tumor
Q53GL7	PARP10	431	S	0.626435	4.43823e-06	3.54799e-05	Up-regulated in tumor
Q7Z6E9	RBBP6	1274	T	1.14353	0.0013774	0.00586536	Up-regulated in tumor
P10909	CLU	151	Y	0.692207	0.00145292	0.0061366	Up-regulated in tumor
Q14978	NOLC1	607	T	0.587828	6.15006e-06	4.73055e-05	Up-regulated in tumor
P46013	MKI67	128	S	0.641145	0.00022548	0.00120767	Up-regulated in tumor
Q8N1I0	DOCK4	1897	S	0.800305	0.001554	0.00640712	Up-regulated in tumor
Q96MW1	CCDC43	151	S	0.6695	0.000135097	0.000770163	Up-regulated in tumor
Q9Y618	NCOR2	956	S	0.694489	8.93656e-06	6.62181e-05	Up-regulated in tumor
Q6P4E1	GOLM2	332	S	0.889713	0.001998	0.00794398	Up-regulated in tumor
Q14181	POLA2	127	T	0.600617	0.000427732	0.00211103	Up-regulated in tumor
Q86T24	ZBTB33	251	T	0.705745	1.21618e-05	8.74264e-05	Up-regulated in tumor
P11021	HSPA5	648	T	0.610646	0.001998	0.00794398	Up-regulated in tumor
Q03188	CENPC	127	S	0.673077	0.000395712	0.00198027	Up-regulated in tumor
P26641	EEF1G	43	T	0.655998	0.000273756	0.00143434	Up-regulated in tumor
Q7Z6P3	RAB44	403	T	0.607974	0.000651967	0.00306546	Up-regulated in tumor
Q16643	DBN1	141	S	0.705056	0.000480558	0.00234184	Up-regulated in tumor
Q9Y597	KCTD3	711	S	0.890909	4.99954e-06	3.93609e-05	Up-regulated in tumor
O43719	HTATSF1	548	S	0.985936	0.00141203	0.00599587	Up-regulated in tumor
P35712	SOX6	410	T	0.798192	0.000117113	0.000679736	Up-regulated in tumor
Q13625	TP53BP2	567	T	0.746	0.000669979	0.00314083	Up-regulated in tumor
Q9NQT8	KIF13B	645	S	0.672253	0.000450132	0.00220855	Up-regulated in tumor
P18858	LIG1	91	S	0.638766	0.000162012	0.000904252	Up-regulated in tumor
Q6ZV73	FGD6	696	Y	0.883761	0.001554	0.00640712	Up-regulated in tumor
P04183	TK1	231	S	0.687121	0.000564811	0.00270767	Up-regulated in tumor
Q9UQ35	SRRM2	1010	S	0.805357	0.001554	0.00640712	Up-regulated in tumor
P01857	IGHG1	7	S	0.597167	1.35848e-05	9.6778e-05	Up-regulated in tumor
P0DOX5		126	S	0.597167	1.35848e-05	9.6778e-05	Up-regulated in tumor
O95239	KIF4A	1181	T	0.61545	7.29027e-05	0.000442056	Up-regulated in tumor
Q13094	LCP2	297	S	1.04777	0.000117113	0.000679736	Up-regulated in tumor
Q96A57	TMEM230	25	T	0.620779	0.000760839	0.00351694	Up-regulated in tumor
Q14134	TRIM29	168	S	0.667674	0.000145065	0.000818926	Up-regulated in tumor
Q9H8M9	EVA1A	113	T	0.842455	4.48065e-06	3.57052e-05	Up-regulated in tumor
Q14978	NOLC1	431	S	1.27227	0.000999001	0.00442749	Up-regulated in tumor
Q9BST9	RTKN	108	S	0.888956	0.00124478	0.00537822	Up-regulated in tumor
O15234	CASC3	154	S	0.614598	0.000265214	0.00139468	Up-regulated in tumor
Q9P2P6	STARD9	1990	S	0.774978	8.97159e-05	0.000532949	Up-regulated in tumor
O75182	SIN3B	262	T	0.667795	0.000891194	0.00403463	Up-regulated in tumor
P61978	HNRNPK	214	S	0.776313	0.000647411	0.00304737	Up-regulated in tumor
Q8IY17	PNPLA6	1309	S	0.605864	0.001554	0.00640712	Up-regulated in tumor
Q14CS0	UBXN2B	232	T	0.585186	0.00153998	0.00640712	Up-regulated in tumor
Q5SZD1	C6orf141	25	S	0.669448	3.90905e-05	0.000252328	Up-regulated in tumor
Q6ZRV2	FAM83H	1146	S	0.709753	0.00222462	0.00863293	Up-regulated in tumor
Q16555	DPYSL2	507	S	0.686118	0.000870911	0.00395649	Up-regulated in tumor
P02675	FGB	388	S	0.59675	1.07565e-05	7.85246e-05	Up-regulated in tumor
Q53LP3	SOWAHC	225	S	0.604464	0.000909684	0.00410845	Up-regulated in tumor
Q96MW1	CCDC43	139	T	0.666919	7.50627e-05	0.000453874	Up-regulated in tumor
P0DJD0	RGPD1	1162	T	0.669892	0.000916043	0.00413098	Up-regulated in tumor
P49792	RANBP2	2153	T	0.669892	0.000916043	0.00413098	Up-regulated in tumor
Q99666	RGPD5	1177	T	0.669892	0.000916043	0.00413098	Up-regulated in tumor
P0DJD1	RGPD2	1170	T	0.669892	0.000916043	0.00413098	Up-regulated in tumor
O14715	RGPD8	1177	T	0.669892	0.000916043	0.00413098	Up-regulated in tumor
A6NKT7	RGPD3	1178	T	0.669892	0.000916043	0.00413098	Up-regulated in tumor
P49790	NUP153	528	S	0.966515	0.000400618	0.00199553	Up-regulated in tumor
O00515	LAD1	364	S	0.59923	0.000197326	0.00107291	Up-regulated in tumor
Q9UGU0	TCF20	871	S	0.58667	0.00177906	0.00719954	Up-regulated in tumor
Q5VZK9	CARMIL1	1249	S	0.853702	0.001554	0.00640712	Up-regulated in tumor
P46821	MAP1B	1782	S	0.815896	0.000173282	0.000958448	Up-regulated in tumor
Q8TAQ2	SMARCC2	322	T	0.78426	6.75883e-05	0.000413047	Up-regulated in tumor
P02675	FGB	173	S	0.72796	0.000616687	0.00291918	Up-regulated in tumor
Q8WVC0	LEO1	614	S	0.625071	0.000478734	0.00233367	Up-regulated in tumor
Q13586	STIM1	257	S	0.701666	0.000201082	0.00109136	Up-regulated in tumor
Q8WWM7	ATXN2L	426	S	0.673497	2.40371e-05	0.000162511	Up-regulated in tumor
Q969T4	UBE2E3	12	S	0.603081	0.00205832	0.00814399	Up-regulated in tumor
Q9NSB4	KRT82	133	S	0.807924	0.00217168	0.00846634	Up-regulated in tumor
Q16706	MAN2A1	80	S	0.605946	0.0013676	0.00582659	Up-regulated in tumor
P46821	MAP1B	1396	S	0.642984	0.000216872	0.00116947	Up-regulated in tumor
Q9P0L2	MARK1	650	T	0.713808	0.00114482	0.0049936	Up-regulated in tumor
Q8WWM7	ATXN2L	305	S	0.600452	0.00154939	0.00640712	Up-regulated in tumor
Q8IUG5	MYO18B	2235	T	0.616995	0.00222275	0.00863015	Up-regulated in tumor
Q13263	TRIM28	449	Y	0.708669	0.000999001	0.00442749	Up-regulated in tumor
Q03188	CENPC	501	S	0.93333	0.001554	0.00640712	Up-regulated in tumor
Q6PL18	ATAD2	1190	S	0.654605	0.001554	0.00640712	Up-regulated in tumor
Q9P2P6	STARD9	1991	S	0.799469	0.000181691	0.000999816	Up-regulated in tumor
Q6PL18	ATAD2	1202	T	1.15855	0.001998	0.00794398	Up-regulated in tumor
Q14687	GSE1	433	T	0.592382	0.00184026	0.0074217	Up-regulated in tumor
P15408	FOSL2	232	S	0.605769	0.000999001	0.00442749	Up-regulated in tumor
Q9NQW6	ANLN	65	S	0.609422	0.00129357	0.00555155	Up-regulated in tumor
Q13433	SLC39A6	479	T	0.702888	0.00115395	0.00502037	Up-regulated in tumor
Q13835	PKP1	205	S	0.634151	0.000402188	0.00200203	Up-regulated in tumor
Q9Y2X3	NOP58	508	T	0.774343	0.00205375	0.00812805	Up-regulated in tumor
Q13428	TCOF1	273	S	0.594141	0.00200617	0.00796174	Up-regulated in tumor
P08779	KRT16	447	S	0.869625	0.00202704	0.00803715	Up-regulated in tumor
Q15735	INPP5J	903	S	0.658399	0.000267777	0.00140742	Up-regulated in tumor
Q9NU19	TBC1D22B	154	S	1.03412	0.00139462	0.00593114	Up-regulated in tumor
Q68E01	INTS3	995	S	0.870393	0.001554	0.00640712	Up-regulated in tumor
Q96PU5	NEDD4L	451	T	0.650833	0.000289717	0.00150704	Up-regulated in tumor
P52926	HMGA2	100	T	0.986371	0.00124544	0.00537845	Up-regulated in tumor
Q8NEY1	NAV1	92	T	0.727198	0.000310848	0.00159972	Up-regulated in tumor
O95297	MPZL1	223	T	0.906713	0.000409019	0.00203033	Up-regulated in tumor
Q9HC35	EML4	97	S	1.08506	0.000229793	0.00122902	Up-regulated in tumor
Q04695	KRT17	13	S	0.588776	0.000611733	0.00289801	Up-regulated in tumor
Q13835	PKP1	225	S	0.635665	0.00183002	0.00738433	Up-regulated in tumor
Q9NQS7	INCENP	311	S	0.729302	0.001554	0.00640712	Up-regulated in tumor
P06702	S100A9	113	T	0.777386	0.00200345	0.00795619	Up-regulated in tumor
Q9NZJ0	DTL	488	S	0.59109	0.00170981	0.00696651	Up-regulated in tumor
Q9HBD1	RC3H2	549	S	0.652738	0.001554	0.00640712	Up-regulated in tumor
P49006	MARCKSL1	180	S	0.625794	0.0021645	0.00844647	Up-regulated in tumor
Q6IQ22	RAB12	25	S	0.592291	0.000999889	0.00442947	Up-regulated in tumor
O95239	KIF4A	803	T	1.11504	0.0021645	0.00844647	Up-regulated in tumor
Q96QH2	PRAM1	389	S	0.603665	0.000774784	0.00357426	Up-regulated in tumor
O60841	EIF5B	134	Y	0.612289	0.00156055	0.00643057	Up-regulated in tumor
P78527	PRKDC	2624	S	0.616891	0.00217168	0.00846634	Up-regulated in tumor
Q9P0L2	MARK1	414	S	0.640477	0.00135865	0.00579861	Up-regulated in tumor
P21333	FLNA	2284	S	0.648877	0.001998	0.00794398	Up-regulated in tumor
P10451	SPP1	254	S	0.838291	0.001998	0.00794398	Up-regulated in tumor
Q9BQL6	FERMT1	176	S	0.610567	0.000647411	0.00304737	Up-regulated in tumor
Q12923	PTPN13	914	S	0.679634	0.00252525	0.00967612	Up-regulated in tumor
P13639	EEF2	59	T	0.671464	0.000554891	0.00266904	Up-regulated in tumor
Q9H0B6	KLC2	581	S	0.601415	0.00019404	0.00105709	Up-regulated in tumor
Q6WCQ1	MPRIP	980	S	0.64578	0.00113012	0.00494237	Up-regulated in tumor
Q96HA7	TONSL	863	S	0.604882	0.00095013	0.00426044	Up-regulated in tumor
Q2KJY2	KIF26B	977	S	0.843659	0.001998	0.00794398	Up-regulated in tumor
P15924	DSP	176	S	0.88789	0.000231341	0.0012362	Up-regulated in tumor
Q15063	POSTN	766	S	1.24356	0.000999001	0.00442749	Up-regulated in tumor
Q13428	TCOF1	446	S	1.13913	0.00215674	0.00844647	Up-regulated in tumor
Q15063	POSTN	767	T	0.851575	0.000999001	0.00442749	Up-regulated in tumor
Q86XN7	PROSER1	612	T	0.607165	0.001554	0.00640712	Up-regulated in tumor
P11171	EPB41	95	S	-1.18933	1.32206e-30	1.99009e-26	Down-regulated in tumor
Q13422	IKZF1	445	S	-1.17465	4.11517e-29	1.76988e-25	Down-regulated in tumor
Q96RL1	UIMC1	677	S	-0.630201	4.11517e-29	1.76988e-25	Down-regulated in tumor
Q01484	ANK2	3910	S	-1.47833	2.75334e-29	1.76988e-25	Down-regulated in tumor
P11836	MS4A1	254	S	-1.25352	3.26551e-27	7.32854e-24	Down-regulated in tumor
Q01543	FLI1	241	S	-0.843031	1.47488e-27	3.70022e-24	Down-regulated in tumor
Q6ZSZ5	ARHGEF18	71	S	-0.718421	2.05773e-26	2.8159e-23	Down-regulated in tumor
P78563	ADARB1	26	S	-0.830756	1.72131e-25	1.57036e-22	Down-regulated in tumor
Q7LDG7	RASGRP2	587	S	-1.24069	4.09909e-22	1.23407e-19	Down-regulated in tumor
Q96NY7	CLIC6	322	S	-1.00996	3.83476e-26	4.81038e-23	Down-regulated in tumor
P34972	CNR2	352	S	-1.32672	2.09132e-25	1.74893e-22	Down-regulated in tumor
Q8WUX9	CHMP7	417	S	-0.778042	6.34007e-27	1.06041e-23	Down-regulated in tumor
Q6DN90	IQSEC1	417	S	-0.633981	1.87806e-22	6.35292e-20	Down-regulated in tumor
Q01484	ANK2	1461	S	-0.979003	6.10929e-29	2.29908e-25	Down-regulated in tumor
O43236	SEPTIN4	117	S	-0.85863	3.00609e-22	9.42722e-20	Down-regulated in tumor
O43491	EPB41L2	499	S	-1.1444	1.28234e-25	1.28687e-22	Down-regulated in tumor
Q5SSJ5	HP1BP3	51	T	-0.689254	1.3747e-24	9.6248e-22	Down-regulated in tumor
Q9BV73	CEP250	2332	S	-1.05988	5.20955e-26	6.03226e-23	Down-regulated in tumor
Q99759	MAP3K3	237	S	-0.72029	2.88734e-21	6.89891e-19	Down-regulated in tumor
P11836	MS4A1	253	S	-1.11221	1.28234e-25	1.28687e-22	Down-regulated in tumor
P11836	MS4A1	225	S	-1.40706	1.75805e-23	7.2504e-21	Down-regulated in tumor
P17252	PRKCA	319	S	-0.65568	4.85138e-17	3.69761e-15	Down-regulated in tumor
Q06413	MEF2C	396	S	-0.753913	3.60201e-29	1.76988e-25	Down-regulated in tumor
Q8NDB2	BANK1	175	S	-1.82412	2.70063e-19	3.58173e-17	Down-regulated in tumor
Q12912	IRAG2	447	S	-0.700271	7.68199e-20	1.20455e-17	Down-regulated in tumor
P08913	ADRA2A	346	S	-1.53499	9.20992e-32	2.77274e-27	Down-regulated in tumor
P11836	MS4A1	7	S	-1.16384	5.97371e-25	4.73275e-22	Down-regulated in tumor
Q01484	ANK2	3909	S	-1.41639	1.04799e-29	1.05169e-25	Down-regulated in tumor
Q14005	IL16	966	S	-1.11487	4.46417e-21	1.00297e-18	Down-regulated in tumor
Q12912	IRAG2	131	S	-0.970979	1.29748e-20	2.63932e-18	Down-regulated in tumor
P46527	CDKN1B	10	S	-0.767459	5.1633e-22	1.49468e-19	Down-regulated in tumor
Q14677	CLINT1	308	T	-0.848948	7.00758e-22	1.99029e-19	Down-regulated in tumor
P11171	EPB41	92	S	-1.00357	1.2628e-22	4.42067e-20	Down-regulated in tumor
O43491	EPB41L2	57	S	-1.16866	3.43561e-23	1.30927e-20	Down-regulated in tumor
Q01826	SATB1	38	S	-0.66555	2.36802e-24	1.45493e-21	Down-regulated in tumor
Q6P9G4	TMEM154	179	S	-1.01805	4.08099e-27	7.67889e-24	Down-regulated in tumor
P07741	APRT	66	S	-0.845119	2.26373e-23	9.2097e-21	Down-regulated in tumor
Q8NF91	SYNE1	8305	S	-0.938883	6.2716e-24	2.99703e-21	Down-regulated in tumor
Q6F5E8	CARMIL2	1423	S	-0.968899	1.61529e-23	6.75416e-21	Down-regulated in tumor
O94956	SLCO2B1	320	S	-0.883883	1.02277e-21	2.774e-19	Down-regulated in tumor
P15391	CD19	499	S	-0.892432	2.05773e-26	2.8159e-23	Down-regulated in tumor
P32519	ELF1	333	S	-0.768638	4.09909e-22	1.23407e-19	Down-regulated in tumor
Q8TC71	SPATA18	527	S	-1.62696	3.417e-20	6.05131e-18	Down-regulated in tumor
Q9UI08	EVL	245	S	-0.651642	8.13951e-24	3.76997e-21	Down-regulated in tumor
Q7L4P6	BEND5	361	S	-0.966488	5.49313e-20	8.89119e-18	Down-regulated in tumor
O75475	PSIP1	514	S	-0.997896	6.2716e-24	2.99703e-21	Down-regulated in tumor
Q6ZSZ5	ARHGEF18	1291	S	-0.746159	2.03213e-22	6.5784e-20	Down-regulated in tumor
Q96JY6	PDLIM2	127	S	-0.674413	3.00609e-22	9.42722e-20	Down-regulated in tumor
Q01484	ANK2	3765	S	-1.49379	1.22745e-20	2.51385e-18	Down-regulated in tumor
Q13422	IKZF1	442	S	-0.676653	5.65918e-22	1.62262e-19	Down-regulated in tumor
P32519	ELF1	334	S	-0.853824	1.60158e-21	4.19279e-19	Down-regulated in tumor
Q8TC71	SPATA18	259	S	-1.73276	1.97106e-20	3.75575e-18	Down-regulated in tumor
O14639	ABLIM1	351	T	-0.61469	4.41954e-16	2.7154e-14	Down-regulated in tumor
O15061	SYNM	384	S	-1.11465	7.0759e-20	1.13312e-17	Down-regulated in tumor
P16401	H1-5	105	S	-0.799882	6.65283e-18	6.37867e-16	Down-regulated in tumor
P16402	H1-3	103	S	-0.799882	6.65283e-18	6.37867e-16	Down-regulated in tumor
P10412	H1-4	102	S	-0.799882	6.65283e-18	6.37867e-16	Down-regulated in tumor
P16403	H1-2	102	S	-0.799882	6.65283e-18	6.37867e-16	Down-regulated in tumor
Q02539	H1-1	105	S	-0.799882	6.65283e-18	6.37867e-16	Down-regulated in tumor
P22492	H1-6	106	S	-0.799882	6.65283e-18	6.37867e-16	Down-regulated in tumor
Q6P9G4	TMEM154	174	S	-1.01805	7.88211e-27	1.18649e-23	Down-regulated in tumor
Q9UI08	EVL	302	S	-1.19115	2.90938e-23	1.13753e-20	Down-regulated in tumor
Q01082	SPTBN1	2102	S	-0.603052	1.41501e-25	1.3742e-22	Down-regulated in tumor
O14639	ABLIM1	587	S	-0.65843	3.70013e-24	1.98922e-21	Down-regulated in tumor
Q569K6	CCDC157	162	S	-1.23449	1.35815e-17	1.22055e-15	Down-regulated in tumor
Q8NHY3	GAS2L2	770	S	-2.90995	1.1485e-18	1.30972e-16	Down-regulated in tumor
Q9UN36	NDRG2	332	S	-0.717418	1.97743e-24	1.26665e-21	Down-regulated in tumor
Q7Z591	AKNA	316	S	-0.847533	5.1633e-22	1.49468e-19	Down-regulated in tumor
Q96JY6	PDLIM2	129	S	-0.626151	6.39316e-21	1.38469e-18	Down-regulated in tumor
P51608	MECP2	13	S	-0.749155	1.52461e-22	5.27586e-20	Down-regulated in tumor
P62805	H4C1	48	S	-0.94858	3.19134e-20	5.71895e-18	Down-regulated in tumor
Q96NG3	ODAD4	616	S	-1.7481	4.48524e-20	7.50181e-18	Down-regulated in tumor
Q96JY6	PDLIM2	124	S	-0.757043	8.87445e-24	3.98767e-21	Down-regulated in tumor
Q5TD94	RSPH4A	62	S	-1.41984	3.93132e-19	4.99393e-17	Down-regulated in tumor
Q8NEG2	C7orf57	250	S	-1.49462	1.60053e-17	1.39265e-15	Down-regulated in tumor
A6NMY6	ANXA2P2	85	S	-0.628585	1.34501e-17	1.21236e-15	Down-regulated in tumor
P07355	ANXA2	85	S	-0.628585	1.34501e-17	1.21236e-15	Down-regulated in tumor
Q9UI08	EVL	303	T	-1.00437	1.60323e-22	5.48486e-20	Down-regulated in tumor
P51608	MECP2	274	S	-0.833677	2.1792e-18	2.37706e-16	Down-regulated in tumor
Q92633	LPAR1	341	S	-0.999792	2.96394e-21	7.02616e-19	Down-regulated in tumor
Q8NF91	SYNE1	8360	T	-0.875038	4.02396e-28	1.21145e-24	Down-regulated in tumor
Q9UN36	NDRG2	328	S	-0.803453	1.05423e-23	4.59981e-21	Down-regulated in tumor
Q86X27	RALGPS2	296	S	-0.695419	5.54002e-21	1.21743e-18	Down-regulated in tumor
O14639	ABLIM1	431	S	-0.647845	2.87668e-18	3.02816e-16	Down-regulated in tumor
Q8TC05	MDM1	584	S	-0.867308	9.51709e-25	7.3467e-22	Down-regulated in tumor
Q6IA17	SIGIRR	382	S	-0.753722	6.13203e-19	7.50451e-17	Down-regulated in tumor
Q96FF7	MISP3	91	S	-0.912553	1.97106e-20	3.75575e-18	Down-regulated in tumor
O94811	TPPP	14	T	-1.4766	2.54801e-18	2.74948e-16	Down-regulated in tumor
Q5TZA2	CROCC	1451	S	-1.17006	2.48714e-15	1.3371e-13	Down-regulated in tumor
Q5TD94	RSPH4A	92	S	-1.60499	8.4247e-18	7.95091e-16	Down-regulated in tumor
Q12912	IRAG2	444	S	-0.6396	3.04206e-19	3.96469e-17	Down-regulated in tumor
Q9NYB0	TERF2IP	230	T	-0.591471	3.59257e-21	8.25634e-19	Down-regulated in tumor
P61266	STX1B	14	S	-0.805086	3.89797e-20	6.85408e-18	Down-regulated in tumor
Q8WYR4	RSPH1	297	S	-1.30317	5.28924e-17	3.97102e-15	Down-regulated in tumor
Q86X27	RALGPS2	23	S	-0.85244	1.14426e-19	1.64829e-17	Down-regulated in tumor
A5A3E0	POTEF	939	S	-0.60021	1.14426e-19	1.64829e-17	Down-regulated in tumor
P63267	ACTG2	240	S	-0.60021	1.14426e-19	1.64829e-17	Down-regulated in tumor
Q9BYX7	POTEKP	239	S	-0.60021	1.14426e-19	1.64829e-17	Down-regulated in tumor
P60709	ACTB	239	S	-0.60021	1.14426e-19	1.64829e-17	Down-regulated in tumor
Q6S8J3	POTEE	939	S	-0.60021	1.14426e-19	1.64829e-17	Down-regulated in tumor
P62736	ACTA2	241	S	-0.60021	1.14426e-19	1.64829e-17	Down-regulated in tumor
P68133	ACTA1	241	S	-0.60021	1.14426e-19	1.64829e-17	Down-regulated in tumor
Q562R1	ACTBL2	240	S	-0.60021	1.14426e-19	1.64829e-17	Down-regulated in tumor
P68032	ACTC1	241	S	-0.60021	1.14426e-19	1.64829e-17	Down-regulated in tumor
P63261	ACTG1	239	S	-0.60021	1.14426e-19	1.64829e-17	Down-regulated in tumor
Q99795	GPA33	313	S	-1.05039	4.87795e-18	4.91155e-16	Down-regulated in tumor
P35612	ADD2	592	S	-1.01696	2.39421e-17	1.96403e-15	Down-regulated in tumor
Q8NHY3	GAS2L2	316	S	-1.60371	6.95576e-19	8.30993e-17	Down-regulated in tumor
P11836	MS4A1	231	S	-1.3268	2.09132e-25	1.74893e-22	Down-regulated in tumor
P51608	MECP2	65	S	-0.712404	5.30777e-19	6.65816e-17	Down-regulated in tumor
Q8TC71	SPATA18	276	S	-1.74839	6.95576e-19	8.30993e-17	Down-regulated in tumor
P34972	CNR2	336	S	-1.07404	3.65797e-24	1.98922e-21	Down-regulated in tumor
P11836	MS4A1	36	S	-0.834396	7.94289e-18	7.51976e-16	Down-regulated in tumor
O14639	ABLIM1	429	T	-0.926342	4.79622e-12	1.2567e-10	Down-regulated in tumor
Q86X27	RALGPS2	24	S	-0.89945	1.05078e-20	2.19686e-18	Down-regulated in tumor
O15117	FYB1	457	S	-0.660134	3.59257e-21	8.25634e-19	Down-regulated in tumor
Q6ZSZ5	ARHGEF18	1289	S	-0.672107	4.26655e-14	1.77907e-12	Down-regulated in tumor
Q6ZVX7	NCCRP1	28	S	-0.678756	1.99997e-21	5.10264e-19	Down-regulated in tumor
P11836	MS4A1	35	S	-0.713706	6.73205e-16	3.98183e-14	Down-regulated in tumor
A2VCK2	DCDC2B	250	S	-1.3671	6.61326e-17	4.84425e-15	Down-regulated in tumor
H7BZ55	CROCC2	54	S	-1.18674	2.39421e-17	1.96403e-15	Down-regulated in tumor
P41208	CETN2	20	S	-0.87269	2.34975e-19	3.14407e-17	Down-regulated in tumor
Q96NY7	CLIC6	377	S	-1.01077	4.19114e-20	7.25164e-18	Down-regulated in tumor
Q8NHY3	GAS2L2	514	T	-1.34405	5.71154e-17	4.25623e-15	Down-regulated in tumor
Q8TC71	SPATA18	101	S	-1.08603	2.51652e-13	8.8301e-12	Down-regulated in tumor
Q9H4E7	DEF6	597	S	-0.648965	1.99997e-21	5.10264e-19	Down-regulated in tumor
Q9UI08	EVL	246	S	-0.852374	2.57164e-22	8.23635e-20	Down-regulated in tumor
Q5TZA2	CROCC	2009	S	-0.853007	5.24572e-18	5.2294e-16	Down-regulated in tumor
Q9NY59	SMPD3	209	S	-1.48894	2.53509e-17	2.06833e-15	Down-regulated in tumor
O75475	PSIP1	106	S	-0.633251	1.38005e-21	3.67681e-19	Down-regulated in tumor
P98177	FOXO4	262	S	-0.649912	3.00682e-14	1.29504e-12	Down-regulated in tumor
Q14005	IL16	922	S	-0.900777	1.20957e-20	2.49419e-18	Down-regulated in tumor
Q92619	ARHGAP45	619	S	-0.61964	1.12066e-14	5.23892e-13	Down-regulated in tumor
Q8IU68	TMC8	658	S	-0.671941	4.90632e-14	2.01514e-12	Down-regulated in tumor
H7BZ55	CROCC2	1335	S	-0.639873	2.68403e-17	2.17219e-15	Down-regulated in tumor
O94811	TPPP	32	S	-0.868069	5.07159e-19	6.38851e-17	Down-regulated in tumor
P11912	CD79A	215	S	-0.987244	1.51051e-17	1.31813e-15	Down-regulated in tumor
Q86UC2	RSPH3	243	T	-1.49272	2.68403e-17	2.17219e-15	Down-regulated in tumor
Q92619	ARHGAP45	23	S	-0.706004	6.6275e-23	2.37533e-20	Down-regulated in tumor
P05771	PRKCB	642	T	-0.889993	1.14675e-18	1.30972e-16	Down-regulated in tumor
P51608	MECP2	80	S	-0.62382	7.7954e-23	2.76104e-20	Down-regulated in tumor
P51608	MECP2	70	S	-0.68027	3.45899e-19	4.43133e-17	Down-regulated in tumor
O75592	MYCBP2	2812	S	-0.955942	1.69719e-19	2.33314e-17	Down-regulated in tumor
Q9Y2J2	EPB41L3	492	T	-0.971818	3.12976e-15	1.63869e-13	Down-regulated in tumor
P32249	GPR183	337	S	-0.937473	6.86466e-15	3.33335e-13	Down-regulated in tumor
Q9Y5W3	KLF2	244	T	-1.23484	1.6118e-17	1.39841e-15	Down-regulated in tumor
A5D8V7	ODAD3	562	S	-1.04449	4.19114e-20	7.25164e-18	Down-regulated in tumor
Q5TD94	RSPH4A	31	S	-1.28382	7.27114e-15	3.49131e-13	Down-regulated in tumor
O95644	NFATC1	887	S	-0.648628	5.59804e-17	4.182e-15	Down-regulated in tumor
Q8NCN4	RNF169	403	S	-0.60164	2.52843e-20	4.67e-18	Down-regulated in tumor
O43491	EPB41L2	149	S	-0.784504	2.6991e-15	1.43567e-13	Down-regulated in tumor
Q5RHP9	ERICH3	619	S	-1.00244	9.0273e-15	4.28669e-13	Down-regulated in tumor
Q14005	IL16	834	S	-1.1064	9.20175e-16	5.24674e-14	Down-regulated in tumor
Q9BXL5	HEMGN	123	S	-0.803853	9.74564e-15	4.61324e-13	Down-regulated in tumor
H3BQB6	STMND1	224	S	-1.26442	1.51051e-17	1.31813e-15	Down-regulated in tumor
A2RU30	TESPA1	454	S	-0.935643	3.88932e-18	3.98272e-16	Down-regulated in tumor
Q5RHP9	ERICH3	1124	S	-1.22434	7.47337e-16	4.3773e-14	Down-regulated in tumor
P34972	CNR2	335	S	-1.35407	2.17803e-19	2.95369e-17	Down-regulated in tumor
Q8WXX0	DNAH7	25	S	-1.43285	4.72784e-17	3.6126e-15	Down-regulated in tumor
O94804	STK10	454	S	-0.636587	1.9871e-15	1.0877e-13	Down-regulated in tumor
H7BZ55	CROCC2	1342	S	-0.842796	7.40705e-19	8.8141e-17	Down-regulated in tumor
H7BZ55	CROCC2	34	S	-1.09389	1.70572e-15	9.42245e-14	Down-regulated in tumor
Q13342	SP140	291	S	-0.97148	2.20223e-19	2.97311e-17	Down-regulated in tumor
Q8N7X0	ADGB	1520	S	-1.41477	4.23813e-17	3.28003e-15	Down-regulated in tumor
Q8N7X0	ADGB	1527	S	-1.41477	4.23813e-17	3.28003e-15	Down-regulated in tumor
Q92619	ARHGAP45	25	S	-0.697183	1.42542e-17	1.26589e-15	Down-regulated in tumor
P11171	EPB41	560	S	-0.660276	7.94289e-18	7.51976e-16	Down-regulated in tumor
O75167	PHACTR2	237	S	-0.742839	6.53127e-19	7.92865e-17	Down-regulated in tumor
Q6PJI9	WDR59	564	S	-0.624122	3.45899e-19	4.43133e-17	Down-regulated in tumor
P02686	MBP	19	S	-0.648005	2.16103e-12	6.0747e-11	Down-regulated in tumor
P42331	ARHGAP25	397	S	-0.913183	1.00471e-17	9.36468e-16	Down-regulated in tumor
Q5TD94	RSPH4A	35	S	-1.31583	2.10415e-14	9.31579e-13	Down-regulated in tumor
Q6ZVF9	GPRIN3	336	S	-0.972484	2.29245e-16	1.50036e-14	Down-regulated in tumor
Q8IYE1	CCDC13	536	S	-1.44683	2.82382e-12	7.74969e-11	Down-regulated in tumor
O15061	SYNM	429	S	-0.832745	7.43657e-14	2.96145e-12	Down-regulated in tumor
Q6PI97	HOATZ	157	S	-1.2643	9.82575e-17	6.92773e-15	Down-regulated in tumor
Q96M63	ODAD1	100	S	-1.3471	2.78533e-15	1.47893e-13	Down-regulated in tumor
Q06413	MEF2C	222	S	-0.734519	2.50687e-19	3.33946e-17	Down-regulated in tumor
Q5TD94	RSPH4A	93	S	-1.22676	1.51051e-17	1.31813e-15	Down-regulated in tumor
Q86YV0	RASAL3	831	S	-0.688829	1.51051e-17	1.31813e-15	Down-regulated in tumor
P42331	ARHGAP25	395	S	-0.753067	2.01575e-17	1.68573e-15	Down-regulated in tumor
Q5TD94	RSPH4A	81	S	-0.939917	5.13959e-14	2.10807e-12	Down-regulated in tumor
O15117	FYB1	225	S	-0.836878	5.28924e-17	3.97102e-15	Down-regulated in tumor
Q96MR6	CFAP57	1237	S	-1.21156	5.90884e-13	1.89045e-11	Down-regulated in tumor
Q9UN36	NDRG2	334	T	-0.79273	6.53127e-19	7.92865e-17	Down-regulated in tumor
Q5VT06	CEP350	2460	S	-0.631121	3.046e-16	1.93875e-14	Down-regulated in tumor
Q86X27	RALGPS2	22	S	-0.700103	5.63893e-14	2.29413e-12	Down-regulated in tumor
Q96JY6	PDLIM2	279	T	-0.626398	6.881e-13	2.16694e-11	Down-regulated in tumor
Q9Y6X4	FAM169A	399	S	-0.865686	2.19609e-14	9.69433e-13	Down-regulated in tumor
O00562	PITPNM1	621	S	-0.663959	1.93373e-19	2.63425e-17	Down-regulated in tumor
Q8N554	ZNF276	599	S	-0.812696	7.47337e-16	4.3773e-14	Down-regulated in tumor
Q8WYJ6	SEPTIN1	320	S	-1.22332	2.54801e-18	2.74948e-16	Down-regulated in tumor
Q01484	ANK2	3793	S	-0.689784	1.69576e-17	1.45865e-15	Down-regulated in tumor
Q86YV0	RASAL3	994	S	-0.700344	1.76642e-18	1.95514e-16	Down-regulated in tumor
Q01484	ANK2	3803	T	-0.807858	1.26811e-19	1.80937e-17	Down-regulated in tumor
Q96JQ2	CLMN	619	S	-0.715738	4.22366e-15	2.15156e-13	Down-regulated in tumor
Q9Y6X4	FAM169A	447	S	-0.645387	5.75245e-16	3.443e-14	Down-regulated in tumor
O75475	PSIP1	129	S	-0.693202	6.27e-18	6.12872e-16	Down-regulated in tumor
Q8TC71	SPATA18	274	S	-1.04544	4.10454e-17	3.20133e-15	Down-regulated in tumor
O43566	RGS14	203	S	-0.737746	4.47023e-14	1.85373e-12	Down-regulated in tumor
P78559	MAP1A	605	S	-0.594754	6.28326e-11	1.33358e-09	Down-regulated in tumor
O94875	SORBS2	259	S	-1.00459	3.53836e-14	1.49615e-12	Down-regulated in tumor
Q8WV28	BLNK	129	S	-0.661733	1.21413e-16	8.28854e-15	Down-regulated in tumor
Q9Y6X4	FAM169A	449	S	-0.590072	1.92579e-14	8.61483e-13	Down-regulated in tumor
Q63HR2	TNS2	832	S	-0.637169	1.50561e-14	6.86785e-13	Down-regulated in tumor
P39687	ANP32A	15	T	-0.627906	5.97342e-15	2.91468e-13	Down-regulated in tumor
O95626	ANP32D	15	T	-0.627906	5.97342e-15	2.91468e-13	Down-regulated in tumor
Q9UI08	EVL	354	S	-0.737248	2.69165e-15	1.43424e-13	Down-regulated in tumor
Q16566	CAMK4	356	S	-0.629385	1.01266e-18	1.16363e-16	Down-regulated in tumor
Q8N4Y2	CRACR2B	392	S	-1.49539	8.08579e-22	2.27505e-19	Down-regulated in tumor
Q9BXL7	CARD11	512	S	-0.733143	1.66121e-18	1.85919e-16	Down-regulated in tumor
Q86X27	RALGPS2	308	S	-0.597393	6.9231e-15	3.35631e-13	Down-regulated in tumor
O14827	RASGRF2	484	S	-0.872798	2.68118e-16	1.71744e-14	Down-regulated in tumor
Q13972	RASGRF1	481	S	-0.872798	2.68118e-16	1.71744e-14	Down-regulated in tumor
P20273	CD22	725	S	-0.643728	3.02903e-18	3.17742e-16	Down-regulated in tumor
Q3B820	FAM161A	613	S	-0.651284	2.14473e-14	9.48152e-13	Down-regulated in tumor
Q86VQ0	LCA5	7	S	-0.851482	4.4503e-11	9.72284e-10	Down-regulated in tumor
Q15025	TNIP1	266	S	-0.608951	3.58254e-13	1.20915e-11	Down-regulated in tumor
Q9Y4F9	RIPOR2	489	S	-0.860148	1.02975e-16	7.20968e-15	Down-regulated in tumor
Q9NWH7	SPATA6	354	S	-0.944263	2.37581e-16	1.54151e-14	Down-regulated in tumor
Q96AJ1	CLUAP1	409	S	-0.8511	2.87411e-13	9.87764e-12	Down-regulated in tumor
P78559	MAP1A	612	S	-0.909844	1.07395e-14	5.03621e-13	Down-regulated in tumor
Q7L190	DPPA4	215	T	-0.953688	5.67264e-14	2.30473e-12	Down-regulated in tumor
Q5H9L2	TCEAL5	127	S	-0.658992	2.9802e-20	5.37256e-18	Down-regulated in tumor
Q969E4	TCEAL3	121	S	-0.658992	2.9802e-20	5.37256e-18	Down-regulated in tumor
Q6IPX3	TCEAL6	121	S	-0.658992	2.9802e-20	5.37256e-18	Down-regulated in tumor
Q5RHP9	ERICH3	1012	S	-0.867725	6.18098e-14	2.49282e-12	Down-regulated in tumor
Q9Y271	CYSLTR1	326	S	-0.920516	3.77364e-17	2.9663e-15	Down-regulated in tumor
P37837	TALDO1	237	S	-1.03014	1.7965e-17	1.5195e-15	Down-regulated in tumor
Q8TC05	MDM1	601	S	-0.901435	3.45899e-19	4.43133e-17	Down-regulated in tumor
Q9P107	GMIP	919	S	-0.610173	4.90206e-15	2.45152e-13	Down-regulated in tumor
Q5RHP9	ERICH3	1075	S	-1.17076	7.13586e-15	3.4539e-13	Down-regulated in tumor
Q9P107	GMIP	923	S	-0.67343	3.58254e-13	1.20915e-11	Down-regulated in tumor
Q9H7J1	PPP1R3E	33	S	-0.687635	7.38383e-17	5.36184e-15	Down-regulated in tumor
Q1MSJ5	CSPP1	882	S	-0.746098	3.61983e-12	9.72156e-11	Down-regulated in tumor
Q06413	MEF2C	459	S	-1.1463	1.68133e-12	4.80703e-11	Down-regulated in tumor
Q9H1P6	C20orf85	77	T	-1.33318	4.68334e-14	1.92882e-12	Down-regulated in tumor
Q5T9C2	FAM102A	189	S	-0.615695	4.91208e-16	2.98754e-14	Down-regulated in tumor
Q8TBY9	CFAP251	137	S	-1.13918	7.75935e-14	3.0802e-12	Down-regulated in tumor
Q5RHP9	ERICH3	529	S	-1.01458	2.74975e-13	9.48271e-12	Down-regulated in tumor
Q8WUY3	PRUNE2	699	S	-0.768561	5.85913e-13	1.87654e-11	Down-regulated in tumor
P42331	ARHGAP25	398	S	-0.716175	2.78535e-12	7.65107e-11	Down-regulated in tumor
Q6ZVF9	GPRIN3	32	S	-0.79874	1.79679e-17	1.5195e-15	Down-regulated in tumor
Q96DY2	IQCD	133	S	-1.61399	2.37219e-15	1.28217e-13	Down-regulated in tumor
Q6F5E8	CARMIL2	1120	S	-0.89467	1.531e-10	3.01454e-09	Down-regulated in tumor
Q86X27	RALGPS2	290	T	-0.966951	1.10855e-13	4.2299e-12	Down-regulated in tumor
Q9Y6X4	FAM169A	398	S	-0.73387	1.10724e-16	7.68077e-15	Down-regulated in tumor
Q16566	CAMK4	360	S	-0.611281	3.36966e-17	2.66966e-15	Down-regulated in tumor
Q5TD94	RSPH4A	69	T	-1.01693	4.01852e-15	2.06806e-13	Down-regulated in tumor
Q96LJ8	UBXN10	87	S	-0.720645	7.4997e-13	2.3325e-11	Down-regulated in tumor
Q01831	XPC	94	S	-0.626828	1.40663e-13	5.25411e-12	Down-regulated in tumor
P32302	CXCR5	359	S	-0.829261	9.69124e-16	5.50499e-14	Down-regulated in tumor
O94929	ABLIM3	373	S	-0.801779	8.59561e-13	2.64061e-11	Down-regulated in tumor
Q1MSJ5	CSPP1	920	S	-0.647627	5.72968e-13	1.84292e-11	Down-regulated in tumor
P42331	ARHGAP25	487	S	-0.782294	5.97342e-15	2.91468e-13	Down-regulated in tumor
Q6P9G4	TMEM154	117	S	-0.621938	7.47337e-16	4.3773e-14	Down-regulated in tumor
Q8N554	ZNF276	160	S	-0.619811	2.88949e-12	7.90828e-11	Down-regulated in tumor
Q5JSP0	FGD3	9	T	-0.702021	5.75245e-16	3.443e-14	Down-regulated in tumor
Q9Y2H5	PLEKHA6	777	S	-0.70519	1.19721e-17	1.09888e-15	Down-regulated in tumor
Q4G0P3	HYDIN	33	S	-1.3826	5.63893e-14	2.29413e-12	Down-regulated in tumor
A8MTA8	FAM166B	217	S	-0.891236	1.97469e-11	4.60854e-10	Down-regulated in tumor
Q14005	IL16	838	S	-1.40553	3.13944e-13	1.07039e-11	Down-regulated in tumor
Q5TZA2	CROCC	2005	S	-0.623154	1.05671e-11	2.61192e-10	Down-regulated in tumor
Q14141	SEPTIN6	388	S	-0.698956	3.00773e-15	1.57754e-13	Down-regulated in tumor
Q96B97	SH3KBP1	230	S	-0.707647	2.66003e-12	7.3538e-11	Down-regulated in tumor
Q86VQ0	LCA5	547	S	-1.21373	3.53836e-14	1.49615e-12	Down-regulated in tumor
O94953	KDM4B	622	S	-0.617698	7.80052e-12	1.98514e-10	Down-regulated in tumor
Q8TC71	SPATA18	257	S	-1.34284	1.3289e-15	7.38152e-14	Down-regulated in tumor
Q5TD94	RSPH4A	55	S	-2.06399	2.63857e-16	1.69737e-14	Down-regulated in tumor
Q9C093	SPEF2	552	T	-1.14886	1.04997e-15	5.93066e-14	Down-regulated in tumor
O43491	EPB41L2	39	S	-0.624985	7.94289e-18	7.51976e-16	Down-regulated in tumor
O94811	TPPP	23	S	-1.54061	6.87769e-13	2.16694e-11	Down-regulated in tumor
Q96JY6	PDLIM2	134	S	-0.635748	3.00789e-17	2.402e-15	Down-regulated in tumor
Q6F5E8	CARMIL2	1381	S	-1.21693	2.26095e-17	1.88034e-15	Down-regulated in tumor
Q5TD94	RSPH4A	86	S	-0.890741	1.02309e-14	4.82019e-13	Down-regulated in tumor
Q8N4H0	SPATA6L	260	S	-1.21888	3.60842e-16	2.26796e-14	Down-regulated in tumor
O95049	TJP3	203	S	-0.826248	2.01435e-13	7.2454e-12	Down-regulated in tumor
Q96D96	HVCN1	60	T	-0.597392	1.29502e-10	2.59228e-09	Down-regulated in tumor
O43561	LAT	224	S	-0.801425	4.43896e-15	2.24982e-13	Down-regulated in tumor
P15391	CD19	530	S	-0.744006	5.91129e-17	4.38636e-15	Down-regulated in tumor
O43236	SEPTIN4	118	S	-0.783881	7.06313e-14	2.83146e-12	Down-regulated in tumor
Q8TBY9	CFAP251	215	S	-1.60067	8.57536e-14	3.36159e-12	Down-regulated in tumor
Q86YV0	RASAL3	996	S	-0.753998	6.98594e-13	2.19769e-11	Down-regulated in tumor
Q569K6	CCDC157	647	S	-1.27979	2.10179e-12	5.92478e-11	Down-regulated in tumor
Q63HR2	TNS2	825	S	-0.60167	2.24742e-12	6.30951e-11	Down-regulated in tumor
Q53QZ3	ARHGAP15	212	S	-0.8441	6.31198e-13	2.00664e-11	Down-regulated in tumor
P25686	DNAJB2	311	S	-0.642005	4.47023e-14	1.85373e-12	Down-regulated in tumor
P51608	MECP2	479	T	-0.711997	5.26328e-17	3.97102e-15	Down-regulated in tumor
O00750	PIK3C2B	155	S	-0.654877	9.74578e-17	6.88747e-15	Down-regulated in tumor
Q7LDG7	RASGRP2	117	S	-0.679398	1.34454e-13	5.05353e-12	Down-regulated in tumor
Q13938	CAPS	126	S	-1.83389	7.27114e-15	3.49131e-13	Down-regulated in tumor
Q9C0H9		987	S	-0.74708	3.74331e-13	1.25917e-11	Down-regulated in tumor
Q9HAQ2	KIF9	573	T	-0.848346	5.36585e-12	1.39382e-10	Down-regulated in tumor
Q8N0Z3	SPICE1	831	T	-0.766374	2.50114e-14	1.08972e-12	Down-regulated in tumor
Q0VF49	KIAA2012	153	S	-1.13898	4.42966e-13	1.46227e-11	Down-regulated in tumor
Q8NEG2	C7orf57	208	S	-1.1076	5.06417e-15	2.52003e-13	Down-regulated in tumor
P78559	MAP1A	616	T	-0.729863	4.47023e-14	1.85373e-12	Down-regulated in tumor
O60669	SLC16A7	457	S	-0.690082	2.66738e-14	1.15712e-12	Down-regulated in tumor
Q14781	CBX2	181	S	-2.22199	3.00334e-14	1.29504e-12	Down-regulated in tumor
Q9C0G6	DNAH6	109	S	-2.22199	3.00334e-14	1.29504e-12	Down-regulated in tumor
Q8NEG2	C7orf57	209	S	-1.4556	1.18317e-14	5.52256e-13	Down-regulated in tumor
Q9BYV9	BACH2	337	S	-1.19043	3.13738e-11	7.03829e-10	Down-regulated in tumor
Q6ZQR2	CFAP77	6	S	-1.8441	8.5588e-12	2.1653e-10	Down-regulated in tumor
O75676		745	S	-0.595616	2.43336e-15	1.31053e-13	Down-regulated in tumor
P58340	MLF1	240	S	-1.71718	2.59389e-16	1.6722e-14	Down-regulated in tumor
P11836	MS4A1	11	T	-0.887037	9.46935e-14	3.64558e-12	Down-regulated in tumor
Q7LDG7	RASGRP2	399	T	-0.775565	9.63565e-09	1.321e-07	Down-regulated in tumor
Q96BF3	TMIGD2	266	S	-0.63856	1.7838e-17	1.5195e-15	Down-regulated in tumor
Q8TC71	SPATA18	202	S	-1.50824	5.17798e-16	3.13029e-14	Down-regulated in tumor
Q86X10	RALGAPB	359	S	-0.720593	7.2064e-13	2.25292e-11	Down-regulated in tumor
Q9NZN4	EHD2	438	S	-0.711012	1.19961e-12	3.56519e-11	Down-regulated in tumor
Q8N7U6	EFHB	287	T	-1.43358	3.28526e-12	8.86255e-11	Down-regulated in tumor
A5A3E0	POTEF	940	Y	-0.638723	2.69198e-13	9.31548e-12	Down-regulated in tumor
P63267	ACTG2	241	Y	-0.638723	2.69198e-13	9.31548e-12	Down-regulated in tumor
Q9BYX7	POTEKP	240	Y	-0.638723	2.69198e-13	9.31548e-12	Down-regulated in tumor
P60709	ACTB	240	Y	-0.638723	2.69198e-13	9.31548e-12	Down-regulated in tumor
Q6S8J3	POTEE	940	Y	-0.638723	2.69198e-13	9.31548e-12	Down-regulated in tumor
P62736	ACTA2	242	Y	-0.638723	2.69198e-13	9.31548e-12	Down-regulated in tumor
P68133	ACTA1	242	Y	-0.638723	2.69198e-13	9.31548e-12	Down-regulated in tumor
Q562R1	ACTBL2	241	Y	-0.638723	2.69198e-13	9.31548e-12	Down-regulated in tumor
P68032	ACTC1	242	Y	-0.638723	2.69198e-13	9.31548e-12	Down-regulated in tumor
P63261	ACTG1	240	Y	-0.638723	2.69198e-13	9.31548e-12	Down-regulated in tumor
Q9H4E7	DEF6	590	S	-0.601917	1.05671e-11	2.61192e-10	Down-regulated in tumor
Q5JR98	DYNLT4	92	S	-1.78974	2.34855e-16	1.52711e-14	Down-regulated in tumor
O75475	PSIP1	122	T	-0.636687	4.65821e-13	1.52269e-11	Down-regulated in tumor
Q4G0X9	CCDC40	158	S	-0.625092	1.06755e-10	2.17014e-09	Down-regulated in tumor
Q14005	IL16	845	S	-1.1519	7.43657e-14	2.96145e-12	Down-regulated in tumor
P78559	MAP1A	667	S	-0.852589	9.01073e-12	2.25876e-10	Down-regulated in tumor
Q5RHP9	ERICH3	1442	S	-1.51619	2.10415e-14	9.31579e-13	Down-regulated in tumor
Q9BRR9	ARHGAP9	475	S	-0.795049	1.34004e-11	3.24564e-10	Down-regulated in tumor
Q8N0Z3	SPICE1	45	T	-0.833874	7.74225e-16	4.52598e-14	Down-regulated in tumor
P78559	MAP1A	526	S	-0.735945	1.61215e-12	4.63123e-11	Down-regulated in tumor
P78559	MAP1A	527	S	-0.735945	1.61215e-12	4.63123e-11	Down-regulated in tumor
P58549	FXYD7	60	S	-1.51255	4.48692e-07	4.42461e-06	Down-regulated in tumor
O43566	RGS14	288	S	-0.644846	4.18252e-12	1.1031e-10	Down-regulated in tumor
Q6NV74	CRACDL	646	S	-1.07846	1.36515e-11	3.30114e-10	Down-regulated in tumor
Q8NEG2	C7orf57	185	T	-1.59941	2.79643e-14	1.20962e-12	Down-regulated in tumor
P55042	RRAD	273	S	-1.79633	8.27491e-08	9.52311e-07	Down-regulated in tumor
O75475	PSIP1	115	T	-0.731073	8.53016e-13	2.62318e-11	Down-regulated in tumor
Q5JSP0	FGD3	8	S	-1.0726	6.72905e-10	1.15697e-08	Down-regulated in tumor
Q9Y3P8	SIT1	144	T	-0.986851	4.05615e-15	2.08386e-13	Down-regulated in tumor
O94875	SORBS2	301	S	-0.686358	1.05604e-12	3.18889e-11	Down-regulated in tumor
Q5TCS8	AK9	551	S	-1.59037	3.77922e-15	1.95493e-13	Down-regulated in tumor
Q96LX7	CCDC17	125	S	-0.751634	3.15755e-10	5.86435e-09	Down-regulated in tumor
P80723	BASP1	172	S	-0.716832	8.2322e-13	2.53673e-11	Down-regulated in tumor
Q9UPR0	PLCL2	1113	S	-0.605209	2.14395e-11	4.94603e-10	Down-regulated in tumor
O15075	DCLK1	352	S	-0.857094	3.01131e-12	8.21927e-11	Down-regulated in tumor
Q9P1V8	SAMD15	240	T	-1.09875	4.3984e-12	1.15852e-10	Down-regulated in tumor
Q7Z6I6	ARHGAP30	678	S	-0.61143	1.47151e-13	5.43573e-12	Down-regulated in tumor
Q96NG3	ODAD4	624	S	-2.05224	5.84782e-13	1.87491e-11	Down-regulated in tumor
O94811	TPPP	160	S	-0.921028	5.5426e-13	1.78485e-11	Down-regulated in tumor
Q7Z591	AKNA	52	S	-0.726309	1.5009e-08	1.98098e-07	Down-regulated in tumor
Q6ZSZ5	ARHGEF18	155	S	-1.03946	7.54255e-11	1.58021e-09	Down-regulated in tumor
P40259	CD79B	221	S	-0.929867	6.18201e-13	1.97156e-11	Down-regulated in tumor
Q96FS4	SIPA1	314	S	-0.646003	2.10382e-10	4.04714e-09	Down-regulated in tumor
Q96MR6	CFAP57	1239	S	-1.17421	2.3582e-10	4.49342e-09	Down-regulated in tumor
Q8IV53	DENND1C	439	S	-1.24869	9.34276e-11	1.91472e-09	Down-regulated in tumor
Q9BRR9	ARHGAP9	500	S	-0.758673	1.23827e-11	3.01856e-10	Down-regulated in tumor
P51826	AFF3	881	S	-0.954806	3.46401e-10	6.36676e-09	Down-regulated in tumor
Q9UI08	EVL	260	S	-0.597407	8.01898e-15	3.83206e-13	Down-regulated in tumor
Q8N699	MYCT1	219	T	-0.764022	5.33992e-12	1.38829e-10	Down-regulated in tumor
P35749	MYH11	8	S	-0.822515	4.9652e-10	8.78704e-09	Down-regulated in tumor
Q8NEG2	C7orf57	248	S	-1.39308	1.17382e-13	4.43958e-12	Down-regulated in tumor
A1A5D9	BICDL2	36	S	-0.682505	8.75554e-11	1.81165e-09	Down-regulated in tumor
O95049	TJP3	371	S	-0.701331	4.68334e-14	1.92882e-12	Down-regulated in tumor
Q5RHP9	ERICH3	995	S	-1.0389	7.43657e-14	2.96145e-12	Down-regulated in tumor
Q9H095	IQCG	120	S	-0.724363	1.17731e-10	2.37084e-09	Down-regulated in tumor
A0A096LP49	CCDC187	478	S	-1.02896	4.22366e-15	2.15156e-13	Down-regulated in tumor
Q99490	AGAP2	1178	S	-0.652528	1.61215e-12	4.63123e-11	Down-regulated in tumor
P19484	TFEB	334	S	-0.646343	8.68448e-11	1.79818e-09	Down-regulated in tumor
Q99795	GPA33	309	T	-0.899912	1.57711e-09	2.49898e-08	Down-regulated in tumor
Q4KMZ1	IQCC	438	S	-0.699276	2.9637e-11	6.66855e-10	Down-regulated in tumor
Q53QZ3	ARHGAP15	213	T	-0.642513	9.04998e-11	1.86742e-09	Down-regulated in tumor
P78559	MAP1A	2022	S	-0.682847	2.43844e-10	4.62582e-09	Down-regulated in tumor
Q8TC71	SPATA18	261	S	-1.31065	1.22818e-11	3.00615e-10	Down-regulated in tumor
Q6ZVX7	NCCRP1	33	S	-0.637901	6.01867e-12	1.55936e-10	Down-regulated in tumor
Q12851		328	S	-0.615282	2.03591e-10	3.92653e-09	Down-regulated in tumor
Q8TC05	MDM1	314	S	-0.767553	8.39977e-11	1.74162e-09	Down-regulated in tumor
Q8N0U7	C1orf87	456	S	-1.33925	8.31833e-12	2.10801e-10	Down-regulated in tumor
H7BZ55	CROCC2	1348	S	-1.11147	1.67744e-13	6.15867e-12	Down-regulated in tumor
P20700	LMNB1	404	S	-0.624863	3.54005e-11	7.85386e-10	Down-regulated in tumor
Q8IV53	DENND1C	711	S	-0.591609	4.01852e-15	2.06806e-13	Down-regulated in tumor
Q9Y3Q8	TSC22D4	229	T	-0.654476	1.76132e-13	6.4119e-12	Down-regulated in tumor
Q9UI08	EVL	331	S	-0.681225	7.78594e-14	3.0802e-12	Down-regulated in tumor
Q9UI08	EVL	242	S	-0.636782	3.71957e-15	1.92739e-13	Down-regulated in tumor
Q01543	FLI1	42	Y	-0.622985	2.4493e-06	2.06957e-05	Down-regulated in tumor
O95049	TJP3	346	S	-0.866488	9.37756e-12	2.34486e-10	Down-regulated in tumor
Q9UL16	CFAP45	32	S	-1.25826	4.42098e-13	1.46101e-11	Down-regulated in tumor
Q15052	ARHGEF6	684	S	-0.612329	1.69643e-11	3.9963e-10	Down-regulated in tumor
Q02952	AKAP12	612	S	-1.05965	1.30566e-12	3.84996e-11	Down-regulated in tumor
O94875	SORBS2	299	S	-0.644818	1.44991e-11	3.46711e-10	Down-regulated in tumor
Q99490	AGAP2	1177	S	-0.634338	8.65782e-12	2.17755e-10	Down-regulated in tumor
Q8N7X0	ADGB	76	S	-0.964895	8.96438e-12	2.25089e-10	Down-regulated in tumor
P58340	MLF1	45	S	-1.28542	3.53736e-10	6.46997e-09	Down-regulated in tumor
Q15052	ARHGEF6	640	S	-0.624512	1.42078e-12	4.14879e-11	Down-regulated in tumor
P49796	RGS3	1007	S	-0.700295	1.56848e-11	3.72697e-10	Down-regulated in tumor
E5RIL1	UPK3BL2	245	S	-0.643048	2.13617e-12	6.01043e-11	Down-regulated in tumor
Q12912	IRAG2	418	S	-0.873532	1.45246e-12	4.23719e-11	Down-regulated in tumor
Q5TCS8	AK9	511	S	-1.02465	1.1425e-10	2.30997e-09	Down-regulated in tumor
Q7Z591	AKNA	40	S	-0.607205	5.20644e-10	9.16638e-09	Down-regulated in tumor
Q8IVF2	AHNAK2	1997	S	-0.705442	7.54255e-11	1.58021e-09	Down-regulated in tumor
A8MTA8	FAM166B	69	S	-1.07927	3.13811e-12	8.51134e-11	Down-regulated in tumor
Q9BYV8	CEP41	99	S	-0.665324	4.1952e-11	9.21231e-10	Down-regulated in tumor
O95571	ETHE1	19	S	-0.756919	7.71188e-13	2.39255e-11	Down-regulated in tumor
Q9UL16	CFAP45	50	S	-0.80805	1.69325e-11	3.99506e-10	Down-regulated in tumor
Q8TAP9	MPLKIP	124	S	-0.875575	1.82081e-08	2.36791e-07	Down-regulated in tumor
Q6ZQR2	CFAP77	213	S	-0.906305	1.68406e-13	6.16628e-12	Down-regulated in tumor
Q9H4G0	EPB41L1	461	S	-0.697126	3.72842e-11	8.24744e-10	Down-regulated in tumor
Q9UBL0	ARPP21	218	S	-1.90805	1.02824e-06	9.38065e-06	Down-regulated in tumor
Q9BYV8	CEP41	96	S	-0.832823	8.4629e-12	2.14284e-10	Down-regulated in tumor
Q9BXI6	TBC1D10A	407	S	-0.650111	1.6647e-07	1.79119e-06	Down-regulated in tumor
Q9UPV7	PHF24	47	T	-0.685699	6.94035e-10	1.18787e-08	Down-regulated in tumor
Q9P2M7	CGN	332	S	-1.01061	6.02268e-11	1.28504e-09	Down-regulated in tumor
A8MT70	ZBBX	564	S	-1.94271	4.48022e-09	6.59245e-08	Down-regulated in tumor
Q12912	IRAG2	363	S	-0.705592	6.58155e-07	6.23879e-06	Down-regulated in tumor
P09086	POU2F2	50	S	-0.658256	6.31198e-13	2.00664e-11	Down-regulated in tumor
Q53GL0	PLEKHO1	239	S	-0.781268	1.14383e-11	2.81153e-10	Down-regulated in tumor
Q03135	CAV1	37	S	-0.850184	2.02643e-09	3.15285e-08	Down-regulated in tumor
Q96FS4	SIPA1	843	S	-0.746598	2.13617e-12	6.01043e-11	Down-regulated in tumor
Q9P2D7	DNAH1	80	S	-1.56424	9.43249e-12	2.35468e-10	Down-regulated in tumor
Q9UI08	EVL	259	S	-0.594414	1.61215e-12	4.63123e-11	Down-regulated in tumor
Q13043	STK4	410	S	-0.934291	5.0711e-12	1.32526e-10	Down-regulated in tumor
Q68DQ2	CRYBG3	25	S	-0.763383	2.25682e-13	8.02172e-12	Down-regulated in tumor
Q15027	ACAP1	739	T	-0.836217	3.01131e-12	8.21927e-11	Down-regulated in tumor
Q7Z5R6	APBB1IP	531	S	-0.80952	1.34454e-13	5.05353e-12	Down-regulated in tumor
Q5RHP9	ERICH3	1379	S	-1.00721	2.32828e-10	4.44484e-09	Down-regulated in tumor
Q9GZY6	LAT2	51	S	-0.62088	3.08294e-12	8.39194e-11	Down-regulated in tumor
Q5RHP9	ERICH3	1487	S	-1.02873	4.63235e-11	1.00986e-09	Down-regulated in tumor
Q96PE1	ADGRA2	1107	S	-0.591312	9.29215e-13	2.83722e-11	Down-regulated in tumor
B2RTY4	MYO9A	1610	S	-0.591045	2.85268e-08	3.56212e-07	Down-regulated in tumor
Q63HR2	TNS2	845	S	-0.644879	2.91746e-10	5.45885e-09	Down-regulated in tumor
Q8N0U7	C1orf87	436	S	-1.01765	2.18212e-06	1.86157e-05	Down-regulated in tumor
O60256	PRPSAP2	198	S	-0.765072	4.06782e-10	7.33768e-09	Down-regulated in tumor
Q5RHP9	ERICH3	609	S	-0.767508	1.12288e-08	1.51662e-07	Down-regulated in tumor
P55285	CDH6	648	S	-0.909613	3.13352e-10	5.82331e-09	Down-regulated in tumor
Q9ULB4	CDH9	648	S	-0.909613	3.13352e-10	5.82331e-09	Down-regulated in tumor
Q9Y6N8	CDH10	646	S	-0.909613	3.13352e-10	5.82331e-09	Down-regulated in tumor
P58340	MLF1	220	S	-0.925748	5.99644e-09	8.59252e-08	Down-regulated in tumor
Q8TC71	SPATA18	525	S	-0.805649	1.64278e-11	3.89122e-10	Down-regulated in tumor
Q7LDG7	RASGRP2	576	S	-1.89284	1.10194e-12	3.30427e-11	Down-regulated in tumor
O43829	ZBTB14	190	S	-0.633435	3.10723e-11	6.97587e-10	Down-regulated in tumor
Q00587	CDC42EP1	303	S	-0.60144	1.26405e-11	3.07643e-10	Down-regulated in tumor
Q9BSW2	CRACR2A	410	S	-0.824317	1.26722e-10	2.54001e-09	Down-regulated in tumor
Q02952	AKAP12	696	S	-0.887768	7.82958e-11	1.63239e-09	Down-regulated in tumor
P22102	GART	348	Y	-0.589988	3.36501e-10	6.19615e-09	Down-regulated in tumor
Q9H4G0	EPB41L1	466	S	-0.626171	4.87628e-11	1.06073e-09	Down-regulated in tumor
O75592	MYCBP2	2839	S	-0.714424	8.90325e-13	2.72954e-11	Down-regulated in tumor
Q9P1V8	SAMD15	525	S	-1.00538	5.0947e-12	1.3302e-10	Down-regulated in tumor
Q02952	AKAP12	697	S	-0.895631	7.04105e-10	1.20169e-08	Down-regulated in tumor
Q4G0P3	HYDIN	2122	S	-1.03955	2.94555e-11	6.63266e-10	Down-regulated in tumor
P41279	MAP3K8	141	S	-0.64218	4.80129e-11	1.04593e-09	Down-regulated in tumor
Q9NU02	ANKEF1	663	T	-1.17654	9.30757e-10	1.55502e-08	Down-regulated in tumor
Q9Y496	KIF3A	633	T	-1.02189	6.05109e-11	1.28927e-09	Down-regulated in tumor
Q63HR2	TNS2	931	S	-0.868882	1.19023e-11	2.91563e-10	Down-regulated in tumor
Q96FI4	NEIL1	207	S	-0.812455	2.36335e-10	4.50037e-09	Down-regulated in tumor
Q8WVM7	STAG1	45	S	-0.759263	7.08025e-09	9.96725e-08	Down-regulated in tumor
Q8TC71	SPATA18	529	S	-1.35142	1.39061e-12	4.08447e-11	Down-regulated in tumor
Q9BYB0	SHANK3	375	S	-0.65184	1.144e-11	2.81153e-10	Down-regulated in tumor
Q5R372	RABGAP1L	72	S	-0.85169	1.01396e-09	1.66356e-08	Down-regulated in tumor
A2A288	ZC3H12D	336	S	-1.01533	3.16268e-11	7.07923e-10	Down-regulated in tumor
O15551	CLDN3	199	S	-1.73092	6.34698e-06	4.87082e-05	Down-regulated in tumor
Q96GN5	CDCA7L	139	S	-0.845639	1.72769e-07	1.85499e-06	Down-regulated in tumor
Q8N5H7	SH2D3C	343	S	-0.635428	2.91746e-10	5.45885e-09	Down-regulated in tumor
P62750	RPL23A	42	T	-0.830585	1.38319e-11	3.33939e-10	Down-regulated in tumor
Q99490	AGAP2	1181	S	-0.782463	4.46973e-07	4.41199e-06	Down-regulated in tumor
P35749	MYH11	1954	S	-0.768788	5.14266e-10	9.05938e-09	Down-regulated in tumor
Q92903	CDS1	37	S	-0.911077	1.90111e-11	4.45337e-10	Down-regulated in tumor
O75363	BCAS1	552	S	-1.0194	1.25154e-12	3.69401e-11	Down-regulated in tumor
Q9BVI0	PHF20	519	S	-0.617603	1.25154e-12	3.69401e-11	Down-regulated in tumor
Q13342	SP140	277	S	-0.761544	2.32977e-10	4.44487e-09	Down-regulated in tumor
O14827	RASGRF2	746	S	-0.840436	4.05861e-09	6.02745e-08	Down-regulated in tumor
P20963	CD247	111	Y	-0.784124	4.96763e-10	8.78704e-09	Down-regulated in tumor
Q96JQ2	CLMN	301	S	-0.822977	1.08688e-08	1.47196e-07	Down-regulated in tumor
Q13342	SP140	345	S	-0.969157	2.39317e-11	5.47068e-10	Down-regulated in tumor
Q5TD94	RSPH4A	705	S	-0.638558	3.01131e-12	8.21927e-11	Down-regulated in tumor
Q13099	IFT88	124	S	-0.901367	1.03371e-10	2.10561e-09	Down-regulated in tumor
Q7Z591	AKNA	314	S	-0.625989	5.99064e-10	1.04251e-08	Down-regulated in tumor
O95049	TJP3	112	S	-0.681776	3.91193e-10	7.099e-09	Down-regulated in tumor
Q4G0X9	CCDC40	19	S	-0.992849	2.81694e-11	6.37645e-10	Down-regulated in tumor
Q5TD94	RSPH4A	396	S	-0.978834	4.61182e-08	5.54708e-07	Down-regulated in tumor
P78559	MAP1A	1326	S	-0.886764	4.9652e-10	8.78704e-09	Down-regulated in tumor
Q9P2P5	HECW2	48	S	-0.872545	2.86851e-09	4.36379e-08	Down-regulated in tumor
Q6NUN7	JHY	623	S	-0.952165	2.16069e-10	4.14858e-09	Down-regulated in tumor
Q5VY43	PEAR1	953	S	-0.814936	3.27887e-11	7.31212e-10	Down-regulated in tumor
Q6ZVF9	GPRIN3	734	S	-0.647418	3.41003e-08	4.19544e-07	Down-regulated in tumor
A2IDD5	CCDC78	163	S	-1.04636	1.02647e-09	1.68225e-08	Down-regulated in tumor
Q5JR98	DYNLT4	24	S	-2.19346	7.59966e-11	1.59107e-09	Down-regulated in tumor
Q8N5H7	SH2D3C	63	S	-0.644552	1.96718e-09	3.067e-08	Down-regulated in tumor
Q96CX2	KCTD12	256	S	-0.796547	3.47158e-08	4.25899e-07	Down-regulated in tumor
Q96P50	ACAP3	280	S	-0.803917	2.58497e-10	4.88531e-09	Down-regulated in tumor
Q15057	ACAP2	278	S	-0.803917	2.58497e-10	4.88531e-09	Down-regulated in tumor
Q15027	ACAP1	277	S	-0.803917	2.58497e-10	4.88531e-09	Down-regulated in tumor
Q9HAQ2	KIF9	515	S	-1.24848	2.0578e-11	4.77657e-10	Down-regulated in tumor
Q9C0H9		1003	S	-0.656521	1.76093e-10	3.43135e-09	Down-regulated in tumor
Q9NP74	PALMD	503	S	-0.753538	1.87295e-08	2.42943e-07	Down-regulated in tumor
Q99795	GPA33	308	S	-1.08335	2.24839e-08	2.87187e-07	Down-regulated in tumor
Q49A26	GLYR1	130	S	-0.769014	5.61606e-09	8.09949e-08	Down-regulated in tumor
P23327	HRC	96	S	-1.12322	2.23371e-09	3.4504e-08	Down-regulated in tumor
Q8WYR4	RSPH1	221	T	-1.77966	1.90229e-11	4.45337e-10	Down-regulated in tumor
Q13470	TNK1	502	S	-0.697237	1.14881e-07	1.2843e-06	Down-regulated in tumor
Q9BVI0	PHF20	518	S	-0.853979	8.69374e-07	8.06576e-06	Down-regulated in tumor
O94804	STK10	516	S	-0.674537	3.41864e-07	3.45839e-06	Down-regulated in tumor
Q6ZQR2	CFAP77	7	S	-0.950845	2.90207e-11	6.54945e-10	Down-regulated in tumor
Q32P44	EML3	161	S	-0.591256	1.42208e-10	2.82595e-09	Down-regulated in tumor
O60248	SOX15	37	S	-0.826903	3.23248e-08	3.99495e-07	Down-regulated in tumor
P32249	GPR183	328	S	-0.781992	3.63083e-07	3.64488e-06	Down-regulated in tumor
Q1MSJ5	CSPP1	901	S	-0.795124	1.40971e-09	2.24911e-08	Down-regulated in tumor
Q8N4P6	LRRC71	396	S	-0.761097	1.59277e-11	3.78169e-10	Down-regulated in tumor
O15117	FYB1	558	S	-1.013	2.10953e-11	4.88534e-10	Down-regulated in tumor
Q96NG3	ODAD4	268	S	-0.759785	2.88949e-12	7.90828e-11	Down-regulated in tumor
Q96FI4	NEIL1	306	S	-0.717952	1.34536e-09	2.1533e-08	Down-regulated in tumor
Q6P6B1	ERICH5	142	S	-1.04761	4.44874e-08	5.37455e-07	Down-regulated in tumor
Q9P0W8	SPATA7	194	S	-1.03676	1.07318e-08	1.45406e-07	Down-regulated in tumor
Q5RHP9	ERICH3	190	S	-1.48603	6.52498e-10	1.12638e-08	Down-regulated in tumor
O94819	KBTBD11	310	S	-0.780046	1.10204e-09	1.79244e-08	Down-regulated in tumor
O95810	CAVIN2	293	S	-1.14163	5.70566e-08	6.7548e-07	Down-regulated in tumor
Q5T0Z8	C6orf132	373	S	-0.999352	3.10847e-09	4.71455e-08	Down-regulated in tumor
Q92888	ARHGEF1	10	S	-0.729675	1.06325e-08	1.44125e-07	Down-regulated in tumor
Q92834	RPGR	518	S	-1.05595	7.67633e-08	8.88518e-07	Down-regulated in tumor
P58340	MLF1	228	S	-0.969519	3.63206e-08	4.445e-07	Down-regulated in tumor
O60669	SLC16A7	448	S	-0.676437	1.98346e-08	2.55407e-07	Down-regulated in tumor
Q9C075	KRT23	65	S	-0.760408	1.4968e-09	2.37547e-08	Down-regulated in tumor
Q15506	SPA17	106	S	-0.812327	7.10127e-08	8.27044e-07	Down-regulated in tumor
Q4G0P3	HYDIN	1982	S	-1.0208	2.87459e-08	3.58206e-07	Down-regulated in tumor
Q8IVF2	AHNAK2	5714	S	-0.743015	1.2373e-06	1.1127e-05	Down-regulated in tumor
Q9NWH7	SPATA6	424	S	-1.11101	4.32762e-08	5.24084e-07	Down-regulated in tumor
P78559	MAP1A	644	S	-0.643241	1.0291e-09	1.68382e-08	Down-regulated in tumor
Q02952	AKAP12	698	S	-0.870329	3.79209e-10	6.90651e-09	Down-regulated in tumor
O43491	EPB41L2	87	S	-0.641502	4.33232e-09	6.39357e-08	Down-regulated in tumor
Q8N954	GPATCH11	141	S	-1.26904	8.66572e-10	1.45586e-08	Down-regulated in tumor
Q9BYT3	STK33	439	Y	-0.699938	1.83593e-08	2.38552e-07	Down-regulated in tumor
Q1KMD3	HNRNPUL2	188	S	-0.623008	3.99109e-08	4.84499e-07	Down-regulated in tumor
Q9BYB0	SHANK3	1510	S	-0.675275	1.87153e-09	2.92546e-08	Down-regulated in tumor
O60504	SORBS3	348	S	-0.609317	3.45801e-10	6.35962e-09	Down-regulated in tumor
Q9BQF6	SENP7	24	S	-0.618254	2.53499e-08	3.1919e-07	Down-regulated in tumor
Q0VF49	KIAA2012	763	T	-0.705244	6.46045e-09	9.18746e-08	Down-regulated in tumor
Q7Z6I6	ARHGAP30	1086	S	-0.684813	1.57461e-07	1.70584e-06	Down-regulated in tumor
P48634	PRRC2A	1690	S	-1.12434	1.6595e-06	1.45404e-05	Down-regulated in tumor
O75592	MYCBP2	2833	S	-0.643849	5.03018e-08	6.00947e-07	Down-regulated in tumor
Q9H4G0	EPB41L1	510	S	-0.895971	2.60756e-07	2.69809e-06	Down-regulated in tumor
Q8IVF2	AHNAK2	842	S	-0.61979	5.91373e-07	5.66101e-06	Down-regulated in tumor
Q92888	ARHGEF1	798	S	-0.637174	0.000415595	0.00205923	Down-regulated in tumor
Q7Z591	AKNA	1172	S	-0.954345	6.03696e-12	1.56007e-10	Down-regulated in tumor
Q5TD94	RSPH4A	34	Y	-2.32246	6.74619e-05	0.000412975	Down-regulated in tumor
O75064	DENND4B	736	S	-0.603328	2.27768e-08	2.90435e-07	Down-regulated in tumor
O94819	KBTBD11	314	S	-0.612866	9.07696e-09	1.25181e-07	Down-regulated in tumor
Q7LDG7	RASGRP2	116	S	-0.705889	5.14266e-10	9.05938e-09	Down-regulated in tumor
Q9H4G0	EPB41L1	430	S	-0.597417	1.45486e-08	1.92358e-07	Down-regulated in tumor
P22694	PRKACB	322	S	-0.830582	6.61206e-08	7.74562e-07	Down-regulated in tumor
Q8IV53	DENND1C	628	S	-0.686689	1.44931e-10	2.86682e-09	Down-regulated in tumor
Q12912	IRAG2	459	S	-0.892794	3.53779e-08	4.33624e-07	Down-regulated in tumor
Q13905	RAPGEF1	214	S	-0.61801	5.91576e-10	1.03127e-08	Down-regulated in tumor
Q9NU02	ANKEF1	727	S	-0.842195	6.29732e-09	8.96817e-08	Down-regulated in tumor
P08263	GSTA1	202	S	-1.41675	6.59693e-09	9.32427e-08	Down-regulated in tumor
P09210	GSTA2	202	S	-1.41675	6.59693e-09	9.32427e-08	Down-regulated in tumor
Q16772	GSTA3	202	S	-1.41675	6.59693e-09	9.32427e-08	Down-regulated in tumor
O75112	LDB3	129	S	-0.80968	4.89511e-08	5.86206e-07	Down-regulated in tumor
P58340	MLF1	249	S	-1.1605	2.92936e-10	5.47773e-09	Down-regulated in tumor
O95644	NFATC1	339	T	-0.865278	1.29988e-07	1.43769e-06	Down-regulated in tumor
P78559	MAP1A	2617	S	-1.5112	1.86512e-07	1.994e-06	Down-regulated in tumor
P34972	CNR2	326	S	-1.15962	4.69285e-09	6.87843e-08	Down-regulated in tumor
P35612	ADD2	596	S	-0.813793	1.67128e-08	2.18763e-07	Down-regulated in tumor
Q6ZUT9	DENND5B	1076	S	-0.919631	1.06325e-08	1.44125e-07	Down-regulated in tumor
P05771	PRKCB	206	S	-0.859799	0.00020916	0.00113067	Down-regulated in tumor
H7BZ55	CROCC2	793	S	-0.962992	4.36756e-07	4.31822e-06	Down-regulated in tumor
P58340	MLF1	34	S	-1.02216	3.75167e-07	3.74744e-06	Down-regulated in tumor
Q8WWI1	LMO7	751	S	-0.866086	1.14464e-06	1.03703e-05	Down-regulated in tumor
O94804	STK10	514	S	-0.678254	3.13352e-10	5.82331e-09	Down-regulated in tumor
Q8TC05	MDM1	450	S	-0.713599	1.11235e-10	2.2536e-09	Down-regulated in tumor
Q02952	AKAP12	1587	S	-0.678362	7.99274e-09	1.11197e-07	Down-regulated in tumor
Q96JY6	PDLIM2	126	T	-0.741826	7.80438e-08	9.02299e-07	Down-regulated in tumor
O75128	COBL	235	S	-1.06743	5.85534e-09	8.41035e-08	Down-regulated in tumor
Q96S15	WDR24	581	T	-0.615988	2.24839e-08	2.87187e-07	Down-regulated in tumor
A0A096LP49	CCDC187	519	S	-0.841386	1.40072e-08	1.86017e-07	Down-regulated in tumor
Q5VTH9	DNAI4	212	S	-1.46416	1.92145e-09	3.00037e-08	Down-regulated in tumor
Q8NHY3	GAS2L2	340	S	-0.869358	1.49286e-11	3.56416e-10	Down-regulated in tumor
Q96GN5	CDCA7L	138	S	-0.64189	3.91066e-06	3.1649e-05	Down-regulated in tumor
Q02952	AKAP12	1116	T	-0.853407	5.51614e-10	9.66078e-09	Down-regulated in tumor
Q8N157	AHI1	1123	S	-0.588533	4.56134e-10	8.16431e-09	Down-regulated in tumor
O15231	ZNF185	453	S	-0.618532	3.25319e-07	3.29988e-06	Down-regulated in tumor
Q86YV5	PRAG1	730	S	-0.698993	1.01722e-06	9.28858e-06	Down-regulated in tumor
Q96FS4	SIPA1	884	S	-0.603001	9.94565e-08	1.12608e-06	Down-regulated in tumor
O95833	CLIC3	49	S	-0.656128	2.16029e-08	2.77228e-07	Down-regulated in tumor
Q9H4G0	EPB41L1	784	S	-0.734612	2.53499e-08	3.1919e-07	Down-regulated in tumor
Q8N283	ANKRD35	271	S	-0.860889	1.68974e-08	2.20892e-07	Down-regulated in tumor
Q9H3H9	TCEAL2	114	S	-1.46161	2.17497e-09	3.36484e-08	Down-regulated in tumor
Q13151	HNRNPA0	188	S	-0.735372	8.00196e-08	9.23016e-07	Down-regulated in tumor
Q5RHP9	ERICH3	143	S	-0.912855	7.81707e-07	7.32236e-06	Down-regulated in tumor
P02686	MBP	26	S	-0.621379	1.17996e-09	1.90886e-08	Down-regulated in tumor
Q9UEY8	ADD3	42	S	-0.644094	6.03473e-10	1.04897e-08	Down-regulated in tumor
Q9HCH0	NCKAP5L	1277	S	-0.819022	1.82947e-08	2.37815e-07	Down-regulated in tumor
Q9UPV0	CEP164	1374	S	-0.687936	5.01413e-08	5.99505e-07	Down-regulated in tumor
Q01082	SPTBN1	2155	T	-0.655718	5.6471e-06	4.39306e-05	Down-regulated in tumor
Q01082	SPTBN1	2159	T	-0.655718	5.6471e-06	4.39306e-05	Down-regulated in tumor
Q8NEN0	ARMC2	93	S	-1.82118	1.45331e-08	1.92358e-07	Down-regulated in tumor
Q53QZ3	ARHGAP15	211	S	-1.05005	3.63741e-06	2.96128e-05	Down-regulated in tumor
P08263	GSTA1	37	S	-1.28009	7.93157e-09	1.1055e-07	Down-regulated in tumor
P09210	GSTA2	37	S	-1.28009	7.93157e-09	1.1055e-07	Down-regulated in tumor
Q7LDG7	RASGRP2	578	S	-1.25112	2.61352e-08	3.27981e-07	Down-regulated in tumor
P01833	PIGR	735	S	-1.13924	1.25205e-07	1.38844e-06	Down-regulated in tumor
O95049	TJP3	319	S	-0.599071	6.54306e-09	9.28739e-08	Down-regulated in tumor
Q92835	INPP5D	243	S	-0.776972	1.91429e-06	1.65228e-05	Down-regulated in tumor
P51608	MECP2	360	S	-0.606421	5.16972e-07	5.02225e-06	Down-regulated in tumor
Q9NWH7	SPATA6	265	S	-0.70711	3.83815e-08	4.68389e-07	Down-regulated in tumor
Q96B97	SH3KBP1	587	S	-0.802871	7.49853e-09	1.05e-07	Down-regulated in tumor
Q5RHP9	ERICH3	893	S	-1.05792	2.8571e-06	2.38469e-05	Down-regulated in tumor
Q9BYV9	BACH2	510	S	-1.4509	2.40371e-05	0.000162511	Down-regulated in tumor
A6NKN8	PCP4L1	9	S	-0.662775	3.48688e-10	6.3854e-09	Down-regulated in tumor
Q6NV74	CRACDL	690	S	-0.652443	1.06325e-08	1.44125e-07	Down-regulated in tumor
Q63HR2	TNS2	841	S	-0.743145	0.000843025	0.00385027	Down-regulated in tumor
O14639	ABLIM1	655	S	-0.647243	8.11614e-08	9.34754e-07	Down-regulated in tumor
Q8N0Z3	SPICE1	93	S	-0.916302	1.40038e-07	1.53476e-06	Down-regulated in tumor
Q8N0U7	C1orf87	426	T	-1.08855	9.34275e-08	1.06331e-06	Down-regulated in tumor
P23946	CMA1	63	T	-2.59182	0.001554	0.00640712	Down-regulated in tumor
P23946	CMA1	73	T	-2.59182	0.001554	0.00640712	Down-regulated in tumor
Q9UI08	EVL	283	S	-1.03801	6.80058e-09	9.60761e-08	Down-regulated in tumor
P83111	LACTB	164	S	-0.716558	9.42813e-07	8.66168e-06	Down-regulated in tumor
Q9NTX5	ECHDC1	16	S	-1.05962	5.32718e-07	5.15702e-06	Down-regulated in tumor
Q5RHP9	ERICH3	1314	S	-0.844196	3.82684e-09	5.71809e-08	Down-regulated in tumor
Q02952	AKAP12	627	S	-0.753153	7.22062e-08	8.39645e-07	Down-regulated in tumor
P20023	CR2	1011	S	-1.40281	1.66019e-07	1.79081e-06	Down-regulated in tumor
O15075	DCLK1	336	T	-0.695797	8.94717e-09	1.23561e-07	Down-regulated in tumor
P36402	TCF7	40	S	-1.50751	0.0003996	0.00199079	Down-regulated in tumor
Q8N4H0	SPATA6L	259	S	-0.962247	8.48931e-10	1.43021e-08	Down-regulated in tumor
P13521	SCG2	268	S	-1.05935	6.83917e-06	5.2087e-05	Down-regulated in tumor
Q9UIF3	TEKT2	420	S	-1.08163	4.61657e-09	6.78313e-08	Down-regulated in tumor
Q92608	DOCK2	1784	S	-0.680519	1.48605e-07	1.61805e-06	Down-regulated in tumor
Q8IYE1	CCDC13	474	S	-1.41604	3.41237e-10	6.27951e-09	Down-regulated in tumor
P34972	CNR2	358	S	-1.21695	2.69416e-08	3.37566e-07	Down-regulated in tumor
O94819	KBTBD11	107	S	-1.0783	2.98322e-05	0.000197521	Down-regulated in tumor
P51608	MECP2	64	T	-0.685178	2.30098e-07	2.41877e-06	Down-regulated in tumor
O95049	TJP3	106	S	-0.589472	4.75729e-09	6.96949e-08	Down-regulated in tumor
O95810	CAVIN2	241	S	-1.27499	2.79315e-07	2.87785e-06	Down-regulated in tumor
Q92835	INPP5D	960	S	-0.882247	4.01841e-10	7.25289e-09	Down-regulated in tumor
Q96B97	SH3KBP1	183	S	-0.587884	3.44531e-09	5.18105e-08	Down-regulated in tumor
Q99959	PKP2	878	S	-0.81492	0.000198272	0.0010765	Down-regulated in tumor
Q5TZA2	CROCC	1460	S	-0.602681	4.53901e-06	3.61225e-05	Down-regulated in tumor
A1A5D9	BICDL2	349	S	-0.819486	1.18917e-09	1.92169e-08	Down-regulated in tumor
P49792	RANBP2	1456	S	-0.639525	4.39807e-09	6.48425e-08	Down-regulated in tumor
Q86VH2	KIF27	911	S	-0.691065	3.38594e-08	4.1675e-07	Down-regulated in tumor
Q02952	AKAP12	371	S	-0.833119	1.52891e-07	1.66111e-06	Down-regulated in tumor
Q92888	ARHGEF1	776	S	-0.604962	9.7862e-07	8.96057e-06	Down-regulated in tumor
Q86X27	RALGPS2	361	T	-0.864871	1.43581e-07	1.56884e-06	Down-regulated in tumor
Q8IV04	TBC1D10C	438	S	-0.703058	8.35738e-07	7.77525e-06	Down-regulated in tumor
Q92903	CDS1	36	T	-0.93417	5.83301e-06	4.519e-05	Down-regulated in tumor
O94875	SORBS2	298	S	-0.608183	1.7809e-06	1.55049e-05	Down-regulated in tumor
Q9UPV0	CEP164	531	S	-0.694354	1.44254e-08	1.91233e-07	Down-regulated in tumor
Q5THR3	EFCAB6	1286	S	-0.694499	3.72095e-07	3.72987e-06	Down-regulated in tumor
Q9Y4F5	CEP170B	1135	S	-0.629437	9.53945e-08	1.08457e-06	Down-regulated in tumor
Q4G0X9	CCDC40	17	S	-0.908998	4.27488e-09	6.3243e-08	Down-regulated in tumor
Q8IWW6	ARHGAP12	201	S	-0.684969	8.32108e-10	1.40423e-08	Down-regulated in tumor
Q5SXH7	PLEKHS1	170	S	-0.739456	4.7672e-07	4.66281e-06	Down-regulated in tumor
Q9BY11	PACSIN1	361	S	-0.588235	1.37268e-07	1.50495e-06	Down-regulated in tumor
Q96M63	ODAD1	528	S	-0.845198	2.24811e-06	1.91407e-05	Down-regulated in tumor
O95425	SVIL	769	S	-0.6045	2.01073e-07	2.13452e-06	Down-regulated in tumor
Q6ZTW0	TPGS1	266	S	-0.60767	2.38266e-07	2.49158e-06	Down-regulated in tumor
Q4G0P3	HYDIN	1287	S	-0.86152	1.74671e-06	1.5238e-05	Down-regulated in tumor
Q96MT3	PRICKLE1	591	S	-1.24468	1.92328e-06	1.65957e-05	Down-regulated in tumor
O75995	SASH3	42	S	-0.656493	7.88276e-08	9.10312e-07	Down-regulated in tumor
Q02952	AKAP12	629	S	-0.778887	1.25211e-07	1.38844e-06	Down-regulated in tumor
Q9NQ32	C11orf16	443	T	-0.774666	1.18099e-06	1.06739e-05	Down-regulated in tumor
Q02952	AKAP12	347	S	-1.31036	2.00687e-07	2.13118e-06	Down-regulated in tumor
Q8WYJ6	SEPTIN1	322	T	-1.01583	2.21209e-08	2.83031e-07	Down-regulated in tumor
P17661	DES	28	S	-0.77787	9.23477e-09	1.27183e-07	Down-regulated in tumor
O94988	FAM13A	856	S	-0.679702	3.01573e-07	3.08396e-06	Down-regulated in tumor
Q92608	DOCK2	1786	T	-0.612081	1.52891e-07	1.66111e-06	Down-regulated in tumor
Q07157	TJP1	912	S	-0.679154	1.40815e-06	1.25018e-05	Down-regulated in tumor
P80723	BASP1	176	S	-0.829496	3.68263e-07	3.69318e-06	Down-regulated in tumor
P11308	ERG	81	S	-0.623465	7.99067e-06	5.99171e-05	Down-regulated in tumor
Q8TC05	MDM1	356	S	-0.806753	1.69436e-05	0.000118002	Down-regulated in tumor
O95049	TJP3	378	S	-0.727786	1.27396e-06	1.14114e-05	Down-regulated in tumor
H7BZ55	CROCC2	888	S	-1.08817	2.61402e-07	2.70346e-06	Down-regulated in tumor
Q9NR16	CD163L1	1402	S	-0.973045	6.37871e-09	9.07978e-08	Down-regulated in tumor
O60437	PPL	14	S	-0.670374	1.26771e-05	9.09574e-05	Down-regulated in tumor
Q5VZ89	DENND4C	1297	S	-0.713816	8.58081e-07	7.97327e-06	Down-regulated in tumor
Q9BYV9	BACH2	315	S	-1.03777	0.000473451	0.00231279	Down-regulated in tumor
P82979	SARNP	163	S	-0.717627	6.9419e-07	6.55766e-06	Down-regulated in tumor
Q9C093	SPEF2	1319	S	-0.700593	1.1452e-07	1.28216e-06	Down-regulated in tumor
Q09666	AHNAK	5830	S	-0.647885	1.3723e-06	1.22124e-05	Down-regulated in tumor
Q09666	AHNAK	379	S	-0.670607	5.58644e-07	5.3855e-06	Down-regulated in tumor
Q09666	AHNAK	5400	S	-0.591129	1.03122e-06	9.39366e-06	Down-regulated in tumor
A2RUR9	CCDC144A	632	S	-0.68909	2.31856e-07	2.42961e-06	Down-regulated in tumor
Q86YV0	RASAL3	857	S	-0.68909	2.31856e-07	2.42961e-06	Down-regulated in tumor
Q3MJ40	CCDC144B	632	S	-0.68909	2.31856e-07	2.42961e-06	Down-regulated in tumor
P78559	MAP1A	1776	S	-0.693105	2.70909e-06	2.26934e-05	Down-regulated in tumor
Q8N7X0	ADGB	1497	S	-0.843329	1.16414e-06	1.05342e-05	Down-regulated in tumor
Q9C075	KRT23	64	S	-0.655871	1.29754e-06	1.16157e-05	Down-regulated in tumor
Q14005	IL16	833	S	-0.702268	1.32832e-08	1.77106e-07	Down-regulated in tumor
Q86YV0	RASAL3	865	S	-0.696763	5.48021e-07	5.29484e-06	Down-regulated in tumor
Q9HB19	PLEKHA2	195	T	-1.30374	3.20494e-06	2.64278e-05	Down-regulated in tumor
Q86TI0	TBC1D1	614	S	-0.657955	1.1748e-06	1.06212e-05	Down-regulated in tumor
Q7Z591	AKNA	1228	S	-0.674147	5.22245e-08	6.21451e-07	Down-regulated in tumor
Q86UC2	RSPH3	216	S	-0.818133	8.35284e-07	7.77525e-06	Down-regulated in tumor
Q5TZA2	CROCC	483	S	-0.677437	1.63467e-07	1.76519e-06	Down-regulated in tumor
Q96MM6	HSPA12B	276	S	-0.805946	6.0529e-08	7.13503e-07	Down-regulated in tumor
Q15435	PPP1R7	37	S	-0.610401	1.6595e-06	1.45404e-05	Down-regulated in tumor
Q9NUW8	TDP1	61	S	-0.710619	8.66572e-10	1.45586e-08	Down-regulated in tumor
Q9NZN4	EHD2	468	S	-0.718235	5.71158e-07	5.49545e-06	Down-regulated in tumor
Q09666	AHNAK	1010	S	-0.812516	1.29983e-07	1.43769e-06	Down-regulated in tumor
Q6XPR3	RPTN	608	S	-0.810282	1.33988e-06	1.19486e-05	Down-regulated in tumor
Q9HC35	EML4	96	T	-0.90416	7.85318e-05	0.000472478	Down-regulated in tumor
P42331	ARHGAP25	393	T	-0.630175	3.374e-08	4.1545e-07	Down-regulated in tumor
O14645	DNALI1	55	T	-1.03783	1.73136e-05	0.000120268	Down-regulated in tumor
O15117	FYB1	443	T	-0.598445	3.70942e-08	4.5323e-07	Down-regulated in tumor
O95644	NFATC1	261	S	-0.880942	2.33691e-05	0.000158564	Down-regulated in tumor
Q9UL36	ZNF236	1170	T	-0.613992	3.02115e-06	2.50633e-05	Down-regulated in tumor
Q92616	GCN1	22	S	-0.629941	2.81855e-05	0.000187899	Down-regulated in tumor
Q6Q759	SPAG17	1999	S	-1.33985	6.06812e-05	0.000375204	Down-regulated in tumor
Q8N7U6	EFHB	251	S	-1.74583	1.93854e-05	0.000133307	Down-regulated in tumor
Q6NZI2	CAVIN1	40	S	-0.809151	2.86314e-06	2.38708e-05	Down-regulated in tumor
P28290	ITPRID2	1175	S	-0.602312	2.06209e-07	2.18519e-06	Down-regulated in tumor
Q8N0U7	C1orf87	191	S	-0.777907	4.08661e-06	3.29137e-05	Down-regulated in tumor
Q5TD94	RSPH4A	95	S	-0.592986	7.39802e-06	5.59048e-05	Down-regulated in tumor
Q7Z591	AKNA	1173	S	-0.916078	0.000468791	0.00229189	Down-regulated in tumor
Q9UEY8	ADD3	414	S	-0.770188	4.92806e-05	0.00031071	Down-regulated in tumor
P51608	MECP2	359	S	-1.00142	2.93158e-05	0.000194444	Down-regulated in tumor
Q7Z591	AKNA	770	S	-0.751685	1.22088e-06	1.1008e-05	Down-regulated in tumor
Q8TBZ2	MYCBPAP	637	S	-0.966771	0.0002347	0.00125326	Down-regulated in tumor
Q9HBL0	TNS1	1393	S	-0.660308	6.1104e-06	4.70245e-05	Down-regulated in tumor
Q96NY7	CLIC6	393	S	-0.607697	7.2948e-07	6.86948e-06	Down-regulated in tumor
P02686	MBP	21	T	-0.661755	5.9372e-06	4.59027e-05	Down-regulated in tumor
Q8TC05	MDM1	407	S	-0.756427	0.000166016	0.000923518	Down-regulated in tumor
O94804	STK10	13	S	-0.625172	7.51796e-07	7.05755e-06	Down-regulated in tumor
A5D8V7	ODAD3	553	S	-1.60334	8.60327e-06	6.40321e-05	Down-regulated in tumor
Q9NSU2	TREX1	166	S	-0.62182	8.35615e-08	9.57633e-07	Down-regulated in tumor
O94929	ABLIM3	372	S	-1.08283	0.000225099	0.00120584	Down-regulated in tumor
A6NMY6	ANXA2P2	305	S	-1.07086	0.0021645	0.00844647	Down-regulated in tumor
P07355	ANXA2	305	S	-1.07086	0.0021645	0.00844647	Down-regulated in tumor
P12111	COL6A3	1654	S	-0.722396	1.6647e-07	1.79119e-06	Down-regulated in tumor
Q9BXL7	CARD11	933	S	-0.613604	9.17014e-07	8.47119e-06	Down-regulated in tumor
Q96FS4	SIPA1	888	S	-0.728442	0.0003996	0.00199079	Down-regulated in tumor
Q9NWH7	SPATA6	429	S	-1.58312	0.001554	0.00640712	Down-regulated in tumor
Q13424	SNTA1	201	S	-0.695764	0.000129132	0.000740221	Down-regulated in tumor
Q9H792	PEAK1	281	S	-0.658401	3.08752e-05	0.000203799	Down-regulated in tumor
O14827	RASGRF2	726	S	-0.596951	1.92221e-05	0.000132275	Down-regulated in tumor
P78559	MAP1A	2235	S	-0.683295	1.78527e-06	1.55339e-05	Down-regulated in tumor
O75363	BCAS1	314	S	-0.822168	1.79477e-06	1.56075e-05	Down-regulated in tumor
Q8N554	ZNF276	604	T	-0.70153	6.55906e-05	0.000402419	Down-regulated in tumor
O75376	NCOR1	1281	S	-0.684288	3.94122e-07	3.91987e-06	Down-regulated in tumor
Q6IQ23	PLEKHA7	149	S	-1.07809	0.000999001	0.00442749	Down-regulated in tumor
O95810	CAVIN2	288	S	-0.727309	2.40308e-06	2.03108e-05	Down-regulated in tumor
P16885	PLCG2	160	S	-0.590572	2.39196e-06	2.02339e-05	Down-regulated in tumor
Q8TC71	SPATA18	507	S	-0.79358	3.12545e-06	2.58715e-05	Down-regulated in tumor
Q02952	AKAP12	1331	S	-0.724516	1.3723e-06	1.22124e-05	Down-regulated in tumor
Q8WYQ4	C22orf15	138	S	-0.937749	3.96379e-06	3.1993e-05	Down-regulated in tumor
Q92918		326	S	-0.891828	0.000999001	0.00442749	Down-regulated in tumor
Q53GL0	PLEKHO1	221	S	-0.67863	5.24928e-07	5.09461e-06	Down-regulated in tumor
Q92616	GCN1	786	S	-0.683598	1.91225e-05	0.000131649	Down-regulated in tumor
H7BZ55	CROCC2	56	T	-0.881113	3.00475e-06	2.49616e-05	Down-regulated in tumor
Q9UEY8	ADD3	598	T	-0.66056	0.000409019	0.00203033	Down-regulated in tumor
Q92817	EVPL	2025	S	-0.695882	4.04638e-06	3.26246e-05	Down-regulated in tumor
Q4G0P3	HYDIN	1284	S	-0.839	6.51748e-06	4.99148e-05	Down-regulated in tumor
Q9HBL0	TNS1	374	S	-0.626863	8.72864e-06	6.4821e-05	Down-regulated in tumor
Q12830	BPTF	2000	T	-1.45766	0.000121596	0.000701832	Down-regulated in tumor
Q92613	JADE3	566	S	-0.682627	0.00115217	0.00501804	Down-regulated in tumor
Q86U44	METTL3	50	S	-0.702003	2.52679e-06	2.12728e-05	Down-regulated in tumor
Q96SW2	CRBN	174	S	-1.79371	7.11214e-06	5.39612e-05	Down-regulated in tumor
Q02952	AKAP12	548	T	-0.904547	2.41063e-05	0.000162905	Down-regulated in tumor
Q12946	FOXF1	335	S	-0.595451	2.01911e-05	0.000138405	Down-regulated in tumor
Q96M32	AK7	61	S	-0.745869	6.40932e-06	4.91198e-05	Down-regulated in tumor
O43236	SEPTIN4	432	S	-0.618704	3.91066e-06	3.1649e-05	Down-regulated in tumor
P07197	NEFM	620	S	-0.611089	0.000181751	0.000999965	Down-regulated in tumor
O15327	INPP4B	487	S	-0.849489	0.000145557	0.000821084	Down-regulated in tumor
Q14005	IL16	837	S	-0.594087	5.3104e-06	4.15908e-05	Down-regulated in tumor
Q10586	DBP	164	S	-1.00408	0.001554	0.00640712	Down-regulated in tumor
O75665	OFD1	951	S	-0.675849	3.32141e-05	0.000217995	Down-regulated in tumor
Q12968	NFATC3	344	S	-0.592573	2.11852e-06	1.81194e-05	Down-regulated in tumor
Q9P296	C5AR2	320	S	-1.44281	0.000999001	0.00442749	Down-regulated in tumor
P07196	NEFL	472	S	-0.785026	1.28252e-05	9.19538e-05	Down-regulated in tumor
Q8NEG2	C7orf57	290	T	-1.52677	0.0015984	0.00655874	Down-regulated in tumor
O94804	STK10	459	T	-1.18543	2.58861e-07	2.68363e-06	Down-regulated in tumor
Q01484	ANK2	3764	S	-0.874646	1.33647e-07	1.476e-06	Down-regulated in tumor
Q5SRE5	NUP188	813	T	-1.88059	0.0003996	0.00199079	Down-regulated in tumor
Q5SRE5	NUP188	821	T	-1.88059	0.0003996	0.00199079	Down-regulated in tumor
O60504	SORBS3	339	S	-0.899639	2.11852e-06	1.81194e-05	Down-regulated in tumor
Q6NZI2	CAVIN1	36	S	-0.650307	1.20571e-06	1.08745e-05	Down-regulated in tumor
Q9Y426	C2CD2	512	T	-2.07237	0.001554	0.00640712	Down-regulated in tumor
O95644	NFATC1	257	S	-0.925249	0.0021645	0.00844647	Down-regulated in tumor
Q02952	AKAP12	544	S	-0.712859	1.4178e-05	0.000100552	Down-regulated in tumor
Q15154	PCM1	1467	T	-0.693128	0.0003996	0.00199079	Down-regulated in tumor
Q15154	PCM1	1468	T	-0.693128	0.0003996	0.00199079	Down-regulated in tumor
Q7LDG7	RASGRP2	394	S	-0.624823	0.000287373	0.00149656	Down-regulated in tumor
O15018	PDZD2	1005	S	-0.813547	7.01593e-05	0.000427228	Down-regulated in tumor
Q8IWI9	MGA	2128	S	-1.87978	0.001554	0.00640712	Down-regulated in tumor
P17152	TMEM11	17	S	-0.644834	6.00059e-05	0.000371487	Down-regulated in tumor
Q9NR16	CD163L1	1396	S	-0.765023	0.000192197	0.00104862	Down-regulated in tumor
Q8N228	SCML4	274	S	-0.58819	5.60738e-06	4.3678e-05	Down-regulated in tumor
Q658L1	SAXO2	136	S	-0.995479	9.82022e-05	0.000577775	Down-regulated in tumor
Q8IYI6	EXOC8	19	S	-0.669458	9.34376e-06	6.90993e-05	Down-regulated in tumor
Q06413	MEF2C	98	S	-0.763561	0.000317656	0.00163225	Down-regulated in tumor
Q70E73	RAPH1	571	S	-0.724834	0.000822401	0.00376451	Down-regulated in tumor
Q04912	MST1R	1056	S	-0.616332	4.75124e-06	3.76622e-05	Down-regulated in tumor
P42331	ARHGAP25	401	S	-0.773531	0.00115395	0.00502037	Down-regulated in tumor
P26842	CD27	259	S	-0.745394	4.91836e-06	3.87826e-05	Down-regulated in tumor
O60437	PPL	16	T	-0.969762	0.00048667	0.00236776	Down-regulated in tumor
P25189	MPZ	195	S	-1.33187	3.88977e-05	0.000251246	Down-regulated in tumor
Q9BXB5	OSBPL10	29	S	-0.715199	0.001554	0.00640712	Down-regulated in tumor
Q10586	DBP	165	S	-0.922406	0.0003996	0.00199079	Down-regulated in tumor
Q14978	NOLC1	272	S	-0.985773	0.000100053	0.000587744	Down-regulated in tumor
Q9UKV3	ACIN1	216	S	-0.628269	8.32798e-05	0.000498553	Down-regulated in tumor
Q9UPC5	GPR34	355	S	-0.760951	0.000161736	0.000903379	Down-regulated in tumor
Q8N283	ANKRD35	762	S	-0.791826	0.001998	0.00794398	Down-regulated in tumor
Q9UFE4	CCDC39	925	S	-0.611945	5.2847e-05	0.000331185	Down-regulated in tumor
G9CGD6	CNK3/IPCEF1	891	S	-0.727758	8.72864e-06	6.4821e-05	Down-regulated in tumor
Q8WWN9	IPCEF1	429	S	-0.727758	8.72864e-06	6.4821e-05	Down-regulated in tumor
Q14005	IL16	863	S	-0.642718	2.66811e-06	2.23563e-05	Down-regulated in tumor
Q09666	AHNAK	3362	S	-0.765212	5.36714e-05	0.000335862	Down-regulated in tumor
Q7Z591	AKNA	1170	S	-1.33292	0.000999001	0.00442749	Down-regulated in tumor
Q6IQ23	PLEKHA7	589	T	-0.967553	3.41967e-05	0.00022347	Down-regulated in tumor
P11171	EPB41	85	S	-1.38873	9.7862e-07	8.96057e-06	Down-regulated in tumor
Q8NEN0	ARMC2	104	S	-1.69684	2.29959e-05	0.000156208	Down-regulated in tumor
Q96JY6	PDLIM2	122	Y	-0.699529	1.00705e-05	7.38926e-05	Down-regulated in tumor
A6NKN8	PCP4L1	12	T	-1.44664	0.001998	0.00794398	Down-regulated in tumor
A8MYP8	ODF3B	191	S	-0.679332	0.00072633	0.003374	Down-regulated in tumor
Q96B97	SH3KBP1	589	S	-0.727381	5.16065e-05	0.000324085	Down-regulated in tumor
P15391	CD19	500	Y	-0.766585	6.92528e-05	0.000422221	Down-regulated in tumor
Q8NDB2	BANK1	12	S	-0.6353	2.29959e-05	0.000156208	Down-regulated in tumor
Q2M1K9	ZNF423	1160	S	-0.612292	1.06011e-05	7.74463e-05	Down-regulated in tumor
Q86VM9	ZC3H18	851	T	-0.598516	0.000592659	0.00281963	Down-regulated in tumor
O75592	MYCBP2	2832	S	-0.742841	0.0021645	0.00844647	Down-regulated in tumor
Q9NPI6	DCP1A	539	S	-0.756354	0.000237956	0.00126907	Down-regulated in tumor
O94956	SLCO2B1	34	S	-0.62558	0.00170527	0.00695271	Down-regulated in tumor
P17677	GAP43	107	T	-0.884604	0.000208201	0.00112594	Down-regulated in tumor
P28715	ERCC5	1068	S	-0.601975	4.27983e-05	0.000273564	Down-regulated in tumor
P58107	EPPK1	1543	T	-0.765158	0.000207389	0.00112213	Down-regulated in tumor
P31629	HIVEP2	619	S	-0.828428	0.000999001	0.00442749	Down-regulated in tumor
Q09666	AHNAK	3360	S	-0.926563	5.13546e-05	0.000322638	Down-regulated in tumor
P14921	ETS1	38	T	-0.621964	1.7137e-05	0.00011913	Down-regulated in tumor
O94811	TPPP	18	S	-1.1605	0.0021645	0.00844647	Down-regulated in tumor
Q02952	AKAP12	806	S	-0.730168	0.00153998	0.00640712	Down-regulated in tumor
Q9C0F0	ASXL3	994	S	-0.694663	0.0021645	0.00844647	Down-regulated in tumor
Q9C0F0	ASXL3	995	S	-0.694663	0.0021645	0.00844647	Down-regulated in tumor
P29374	ARID4A	557	S	-1.4679	0.0021645	0.00844647	Down-regulated in tumor
Q86UC2	RSPH3	553	S	-1.29091	4.96209e-05	0.000312725	Down-regulated in tumor
Q5VT06	CEP350	2462	T	-0.752814	3.46687e-06	2.83519e-05	Down-regulated in tumor
Q53QZ3	ARHGAP15	245	T	-1.07014	0.0021645	0.00844647	Down-regulated in tumor
Q8IVF2	AHNAK2	1583	S	-0.697481	0.00047611	0.00232239	Down-regulated in tumor
P07814	EPRS1	745	T	-0.60081	1.6595e-06	1.45404e-05	Down-regulated in tumor
Q6UXY8	TMC5	184	S	-0.674427	2.85027e-05	0.000189846	Down-regulated in tumor
P11836	MS4A1	296	S	-0.611369	9.30043e-05	0.000550096	Down-regulated in tumor
Q04727	TLE4	318	T	-0.646297	2.94126e-05	0.000194957	Down-regulated in tumor
Q5RHP9	ERICH3	1073	T	-1.36286	0.001554	0.00640712	Down-regulated in tumor
Q17RC7	EXOC3L4	80	S	-1.77484	0.000999001	0.00442749	Down-regulated in tumor
P50552	VASP	305	S	-0.646196	7.61847e-06	5.74122e-05	Down-regulated in tumor
Q5JSL3	DOCK11	1214	S	-0.720599	0.00010168	0.000596141	Down-regulated in tumor
Q06413	MEF2C	106	S	-0.892723	0.000126445	0.000727035	Down-regulated in tumor
P0C7W0	PRR29	152	S	-1.12564	0.001554	0.00640712	Down-regulated in tumor
Q9BY11	PACSIN1	346	S	-0.738527	0.000178473	0.000984417	Down-regulated in tumor
Q14141	SEPTIN6	411	S	-0.645143	0.000193994	0.00105709	Down-regulated in tumor
Q9UKI8		133	S	-0.885378	0.0021645	0.00844647	Down-regulated in tumor
Q9BY11	PACSIN1	350	Y	-1.21024	0.000349917	0.00177559	Down-regulated in tumor
Q92903	CDS1	35	S	-0.768125	9.64537e-05	0.000568043	Down-regulated in tumor
P08913	ADRA2A	339	S	-0.883872	7.56411e-05	0.000457004	Down-regulated in tumor
Q9BXB5	OSBPL10	30	S	-0.65109	1.58838e-05	0.000111468	Down-regulated in tumor
Q8TC71	SPATA18	255	S	-1.30292	5.80999e-05	0.000361172	Down-regulated in tumor
Q5U651	RASIP1	328	S	-0.604918	2.11852e-06	1.81194e-05	Down-regulated in tumor
Q5TAX3	TUT4	48	S	-0.586306	0.000328208	0.00168102	Down-regulated in tumor
Q9BV36	MLPH	510	S	-0.716361	9.18203e-05	0.000543841	Down-regulated in tumor
Q9NQC8	IFT46	24	T	-0.619699	9.53529e-05	0.000562771	Down-regulated in tumor
P51787	KCNQ1	27	S	-0.691559	0.000135322	0.000771298	Down-regulated in tumor
Q8TC05	MDM1	689	S	-1.16775	4.74142e-07	4.64514e-06	Down-regulated in tumor
O15075	DCLK1	313	S	-0.615397	3.00624e-05	0.000198826	Down-regulated in tumor
P98095	FBLN2	578	S	-0.60465	2.28881e-05	0.000155581	Down-regulated in tumor
P51608	MECP2	357	S	-0.694358	0.000600407	0.00285154	Down-regulated in tumor
O15061	SYNM	386	T	-1.38951	0.001554	0.00640712	Down-regulated in tumor
Q9H307	PNN	690	S	-0.596325	7.35134e-05	0.000445311	Down-regulated in tumor
O75665	OFD1	954	S	-0.778639	0.00152775	0.00640712	Down-regulated in tumor
Q6UWF3	SCIMP	101	S	-0.884345	0.001554	0.00640712	Down-regulated in tumor
Q13586	STIM1	575	S	-0.611759	0.000424292	0.0020944	Down-regulated in tumor
O14827	RASGRF2	852	S	-0.841493	0.001554	0.00640712	Down-regulated in tumor
O60242	ADGRB3	751	S	-1.09532	7.67023e-05	0.000462307	Down-regulated in tumor
P28715	ERCC5	1069	S	-0.64937	0.000524191	0.0025323	Down-regulated in tumor
Q96N23	CFAP54	2675	S	-1.3911	0.000152473	0.000856409	Down-regulated in tumor
O15231	ZNF185	469	S	-0.644803	0.00189607	0.00762224	Down-regulated in tumor
Q92835	INPP5D	1039	S	-0.663545	3.1563e-05	0.000208066	Down-regulated in tumor
Q6NZI2	CAVIN1	175	S	-0.695951	0.000191724	0.00104699	Down-regulated in tumor
P29536	LMOD1	508	S	-0.730798	0.001554	0.00640712	Down-regulated in tumor
Q9BYV9	BACH2	409	S	-0.595663	0.000999001	0.00442749	Down-regulated in tumor
Q66K14	TBC1D9B	275	S	-0.815163	2.93012e-05	0.00019439	Down-regulated in tumor
P52943	CRIP2	104	S	-0.695157	0.000102305	0.000598988	Down-regulated in tumor
P17677	GAP43	109	S	-1.30673	0.001554	0.00640712	Down-regulated in tumor
Q9UN36	NDRG2	348	T	-0.692907	8.7495e-05	0.00052099	Down-regulated in tumor
Q63ZY3	KANK2	406	S	-0.758347	8.57984e-05	0.000512467	Down-regulated in tumor
Q96JY6	PDLIM2	123	S	-0.895278	0.001554	0.00640712	Down-regulated in tumor
P01833	PIGR	673	S	-0.8922	0.00153767	0.00640712	Down-regulated in tumor
Q8IV53	DENND1C	704	S	-0.617362	1.29554e-05	9.27772e-05	Down-regulated in tumor
Q9BW04	SARG	508	S	-0.617685	0.000271763	0.00142464	Down-regulated in tumor
Q86WJ1	CHD1L	628	S	-0.603595	0.000310726	0.00159937	Down-regulated in tumor
P08670	VIM	430	S	-0.640757	0.000141405	0.000800969	Down-regulated in tumor
Q5THR3	EFCAB6	1157	S	-0.952552	0.00173943	0.00707857	Down-regulated in tumor
Q63HR2	TNS2	483	Y	-0.682455	0.001554	0.00640712	Down-regulated in tumor
Q5TD94	RSPH4A	138	T	-0.937253	0.000887517	0.00402282	Down-regulated in tumor
P58340	MLF1	43	S	-0.950223	0.000170516	0.000946105	Down-regulated in tumor
O15195	VILL	762	S	-0.667959	4.66463e-05	0.000296053	Down-regulated in tumor
Q02952	AKAP12	522	S	-0.911826	0.000224795	0.00120443	Down-regulated in tumor
Q01484	ANK2	3845	S	-1.07038	0.00206997	0.00817937	Down-regulated in tumor
Q8TC05	MDM1	583	T	-0.642009	0.000173437	0.000959127	Down-regulated in tumor
P07197	NEFM	685	S	-0.705976	0.00187607	0.00754847	Down-regulated in tumor
Q8N292	GAPT	156	S	-0.64745	0.001998	0.00794398	Down-regulated in tumor
Q02880	TOP2B	1461	S	-0.709833	0.000590714	0.0028117	Down-regulated in tumor
Q15771	RAB30	73	S	-0.697582	0.0021645	0.00844647	Down-regulated in tumor
P11171	EPB41	104	S	-1.40838	0.000144861	0.000818234	Down-regulated in tumor
Q8IVF2	AHNAK2	509	S	-1.07266	6.48255e-05	0.000398398	Down-regulated in tumor
Q96S55	WRNIP1	340	T	-0.635568	0.0021645	0.00844647	Down-regulated in tumor
Q96S55	WRNIP1	349	T	-0.635568	0.0021645	0.00844647	Down-regulated in tumor
Q96S55	WRNIP1	370	S	-0.635568	0.0021645	0.00844647	Down-regulated in tumor
Q86XW9	NME9	135	S	-1.0401	0.00108867	0.00478056	Down-regulated in tumor
Q8N5H7	SH2D3C	359	S	-0.676133	0.0013774	0.00586536	Down-regulated in tumor
Q86X27	RALGPS2	289	S	-0.802415	0.000146938	0.000828566	Down-regulated in tumor
Q13523	PRPF4B	257	S	-0.616723	0.000771814	0.00356111	Down-regulated in tumor
O60299	LZTS3	648	T	-0.606483	0.000410578	0.00203706	Down-regulated in tumor
Q8TC71	SPATA18	509	S	-0.953975	4.9188e-05	0.000310312	Down-regulated in tumor
H7BZ55	CROCC2	797	S	-0.826071	6.74619e-05	0.000412975	Down-regulated in tumor
Q8TDZ2	MICAL1	960	S	-0.812257	0.000145157	0.000819135	Down-regulated in tumor
Q8TEQ0	SNX29	372	S	-0.813345	0.000421999	0.00208479	Down-regulated in tumor
Q8IUI4	SNX29P2	219	S	-0.813345	0.000421999	0.00208479	Down-regulated in tumor
Q96MR6	CFAP57	1241	S	-1.39793	0.00207741	0.00820661	Down-regulated in tumor
Q86VQ1	GLCCI1	148	S	-0.665967	0.000250209	0.00132433	Down-regulated in tumor
Q01484	ANK2	890	S	-1.64953	0.000201172	0.00109165	Down-regulated in tumor
Q96T58	SPEN	260	S	-0.600799	0.000999001	0.00442749	Down-regulated in tumor
Q96PE1	ADGRA2	976	S	-1.05811	0.0021645	0.00844647	Down-regulated in tumor
P23468	PTPRD	1303	S	-0.6182	0.001554	0.00640712	Down-regulated in tumor
O43312	MTSS1	594	S	-0.97359	0.000287019	0.00149524	Down-regulated in tumor
Q8TDG4	HELQ	13	S	-1.1647	0.000698981	0.00325801	Down-regulated in tumor
P07197	NEFM	615	S	-0.898622	0.00139533	0.0059333	Down-regulated in tumor
Q8IV53	DENND1C	705	T	-1.06298	0.0003996	0.00199079	Down-regulated in tumor
Q674X7	KAZN	333	T	-0.659423	0.001554	0.00640712	Down-regulated in tumor
Q9NWQ8	PAG1	290	T	-0.818273	0.000676628	0.00316854	Down-regulated in tumor
Q8IVF2	AHNAK2	260	S	-0.684236	0.00208262	0.00821856	Down-regulated in tumor
Q15424	SAFB	604	S	-0.731421	0.000657383	0.00308658	Down-regulated in tumor
A1A5D9	BICDL2	277	S	-0.91312	0.000382906	0.00192354	Down-regulated in tumor
P34972	CNR2	338	T	-0.892722	0.001554	0.00640712	Down-regulated in tumor
Q5T200	ZC3H13	1433	S	-0.76882	0.001998	0.00794398	Down-regulated in tumor
Q92974	ARHGEF2	163	S	-0.808829	0.001998	0.00794398	Down-regulated in tumor
Q96EV8	DTNBP1	11	S	-0.650596	0.000787365	0.00362674	Down-regulated in tumor
O14617	AP3D1	685	S	-0.893764	0.000121596	0.000701832	Down-regulated in tumor
Q9NYA4	MTMR4	628	S	-1.14317	0.001554	0.00640712	Down-regulated in tumor
P08670	VIM	10	S	-0.592191	0.000358698	0.00181465	Down-regulated in tumor
O43426	SYNJ1	1318	S	-0.698711	0.00198364	0.00792035	Down-regulated in tumor
Q9UHB6	LIMA1	15	S	-0.850649	0.000919418	0.00414322	Down-regulated in tumor
Q9Y6R1	SLC4A4	257	S	-0.815549	7.64496e-05	0.000461611	Down-regulated in tumor
Q07157	TJP1	622	S	-0.728826	0.000514589	0.00248991	Down-regulated in tumor
Q9P2B7	CFAP97	488	S	-0.603218	0.000856888	0.00390435	Down-regulated in tumor
P55042	RRAD	39	S	-0.747139	0.000593319	0.00282232	Down-regulated in tumor
Q3B820	FAM161A	636	S	-0.690167	0.001554	0.00640712	Down-regulated in tumor
Q3B820	FAM161A	639	S	-0.690167	0.001554	0.00640712	Down-regulated in tumor
Q5VZ18	SHE	85	S	-0.656182	0.000587957	0.00280434	Down-regulated in tumor
P12036	NEFH	807	S	-0.797205	0.000385492	0.0019362	Down-regulated in tumor
Q92841	DDX17	599	S	-0.637615	0.00193586	0.00776252	Down-regulated in tumor
Q15154	PCM1	1304	S	-0.956856	0.000590022	0.00280974	Down-regulated in tumor
Q14195	DPYSL3	518	S	-0.731969	0.00161677	0.0066278	Down-regulated in tumor
Q15154	PCM1	1338	T	-0.620759	0.000999001	0.00442749	Down-regulated in tumor
P12268	IMPDH2	160	S	-0.673526	0.000606904	0.00287966	Down-regulated in tumor
Q96NY7	CLIC6	396	S	-0.728726	0.00074858	0.00346826	Down-regulated in tumor
Q09666	AHNAK	3483	S	-0.636478	0.000841235	0.00384488	Down-regulated in tumor
O95171	SCEL	389	S	-0.642129	0.00239454	0.00923545	Down-regulated in tumor
Q14241	ELOA	334	S	-0.742945	0.000751352	0.00347896	Down-regulated in tumor
Q6ZUJ8	PIK3AP1	151	T	-0.721107	0.00118828	0.00515334	Down-regulated in tumor
P29536	LMOD1	553	S	-0.829471	0.001554	0.00640712	Down-regulated in tumor
Q5RHP9	ERICH3	1461	S	-1.82469	0.000397541	0.00198711	Down-regulated in tumor
Q32P44	EML3	159	S	-0.73361	0.000247368	0.00131252	Down-regulated in tumor
Q9BZF1	OSBPL8	331	S	-0.759482	0.00215528	0.00844647	Down-regulated in tumor
P32302	CXCR5	361	S	-1.22655	0.0021645	0.00844647	Down-regulated in tumor
Q9UL16	CFAP45	37	S	-0.877505	0.00251968	0.00966706	Down-regulated in tumor
Q9P2E9	RRBP1	575	S	-0.863253	0.0021645	0.00844647	Down-regulated in tumor
P05771	PRKCB	311	S	-1.17479	0.000453545	0.00222349	Down-regulated in tumor
Q13233	MAP3K1	20	T	-0.694155	0.000308524	0.00158967	Down-regulated in tumor
P29374	ARID4A	538	S	-0.601613	0.00168642	0.0068852	Down-regulated in tumor
P29374	ARID4A	542	S	-0.601613	0.00168642	0.0068852	Down-regulated in tumor
P56597	NME5	58	Y	-0.905849	0.001554	0.00640712	Down-regulated in tumor
O00533	CHL1	1137	S	-0.683817	0.000455483	0.00223226	Down-regulated in tumor
O75439	PMPCB	45	T	-0.988514	0.001998	0.00794398	Down-regulated in tumor
Q86VQ0	LCA5	501	S	-1.05305	0.000916043	0.00413098	Down-regulated in tumor
O43318	MAP3K7	459	S	-0.611272	0.00141203	0.00599587	Down-regulated in tumor
Q9H792	PEAK1	1038	S	-0.963617	0.001554	0.00640712	Down-regulated in tumor
Q13422	IKZF1	63	S	-1.16244	0.000291319	0.00151188	Down-regulated in tumor
Q5RHP9	ERICH3	544	S	-0.588707	0.00224333	0.00869549	Down-regulated in tumor
Q9UGI0	ZRANB1	117	T	-0.659167	0.0021645	0.00844647	Down-regulated in tumor
Q63ZY3	KANK2	426	S	-0.726672	0.001554	0.00640712	Down-regulated in tumor
Q9HBG7	LY9	520	T	-0.705597	0.00248543	0.00955028	Down-regulated in tumor
P41208	CETN2	26	T	-0.786828	0.00246979	0.00950109	Down-regulated in tumor
Q13882	PTK6	446	S	-0.602257	0.00252525	0.00967612	Down-regulated in tumor
Q02556	IRF8	162	S	-1.03859	0.000175365	0.000969256	Down-regulated in tumor
P32241	VIPR1	441	S	-1.38331	0.0021645	0.00844647	Down-regulated in tumor
Q9UKA4	AKAP11	1580	S	-0.696141	0.000102818	0.000601873	Down-regulated in tumor
P11836	MS4A1	289	S	-0.662822	0.001554	0.00640712	Down-regulated in tumor
Q96MM6	HSPA12B	280	S	-0.704514	0.00148142	0.00624294	Down-regulated in tumor
Q5RHP9	ERICH3	620	S	-0.99772	0.00214607	0.00843579	Down-regulated in tumor
Q8IWZ6	BBS7	571	S	-0.747907	0.0021077	0.00829904	Down-regulated in tumor
O00255	MEN1	548	S	-0.856111	0.00231894	0.008962	Down-regulated in tumor
Q8NF50	DOCK8	2082	S	-0.716838	0.0021847	0.00850546	Down-regulated in tumor
O00255	MEN1	546	T	-0.800314	0.00197058	0.0078748	Down-regulated in tumor
Q02556	IRF8	164	S	-1.03945	0.000386594	0.00193883	Down-regulated in tumor
Q8N5H7	SH2D3C	447	S	-0.587027	0.00144014	0.00608687	Down-regulated in tumor

## Sheet: c. Pathways-DE proteins
Up-regulated GO pathways
Category	Pathway ID	Description	P value	q value	Gene ratio	Gene ID	Gene symbol
GO Biological Processes	GO:0000278	mitotic cell cycle	4.49865e-31	3.77592e-27	87/605	586,641,890,891,894,983,997,1019,1111,1163,1788,1894,1978,2697,3832,3833,3835,3925,4085,4171,4172,4173,4175,4436,5111,5127,5129,5347,5426,5932,6242,6790,6905,7272,8091,8318,9055,9133,9212,9319,9493,9735,9787,9837,9918,10051,10112,10381,10403,10592,10615,11004,11065,11169,11178,11200,22974,23141,23310,23332,23397,24137,26586,27338,29997,51203,54443,54850,54962,55055,55143,55165,55270,55872,56984,5…	BCAT1,BLM,CCNA2,CCNB1,CCND2,CDK1,CDC34,CDK4,CHEK1,CKS1B,DNMT3A,ECT2,EIF4EBP1,GJA1,KIF11,KIFC1,KIF22,STMN1,MAD2L1,MCM2,MCM3,MCM4,MCM6,MSH2,PCNA,CDK16,CDK18,PLK1,POLE,RBBP8,RTKN,AURKA,TBCE,TTK,HMGA2,CDC45,PRC1,CCNB2,AURKB,TRIP13,KIF23,KNTC1,DLGAP5,GINS1,NCAPD2,SMC4,KIF20A,TUBB3,NDC80,SMC2,SPAG5,KIF2C,UBE2C,WDHD1,LZTS1,CHEK2,TPX2,ANKLE2,NCAPD3,CLASP1,NCAPH,KIF4A,CKAP2,UBE2S,NOP53,NUSAP1,ANLN,FBXL12,…
GO Biological Processes	GO:0006954	inflammatory response	5.77444e-22	2.96537e-18	68/523	2,101,197,351,566,712,720,727,728,922,1051,1116,1230,1241,1991,2194,2209,2214,2335,2357,3240,3553,3557,3576,3627,3684,3694,3725,3868,3929,3965,4153,4192,4851,5004,5005,5724,5743,5806,6279,6280,6283,6352,6362,6364,6382,6556,7037,7057,7076,7097,7130,7133,7292,7305,8455,8877,23646,23780,27293,29108,51311,56998,64386,64581,115362,144811,253782	A2M,ADAM8,AHSG,APP,AZU1,C1QA,C4A,C5,C5AR1,CD5L,CEBPB,CHI3L1,CCR1,LTB4R,ELANE,FASN,FCGR1A,FCGR3A,FN1,FPR1,HP,IL1B,IL1RN,CXCL8,CXCL10,ITGAM,ITGB6,JUN,KRT16,LBP,LGALS9,MBL2,MDK,NOTCH1,ORM1,ORM2,PTAFR,PTGS2,PTX3,S100A8,S100A9,S100A12,CCL5,CCL18,CCL20,SDC1,SLC11A1,TFRC,THBS1,TIMP1,TLR2,TNFAIP6,TNFRSF1B,TNFSF4,TYROBP,ATRN,SPHK1,PLD3,APOL2,SMPDL3B,PYCARD,TLR8,CTNNBIP1,MMP25,CLEC7A,GBP5,LACC1,CERS6
GO Biological Processes	GO:0030198	extracellular matrix organization	1.11313e-20	3.34763e-17	47/271	101,351,649,871,1295,1296,1300,1303,1305,1308,1991,2192,2621,3912,3914,4017,4312,4313,4314,4317,4318,4320,4321,4322,4323,5033,5806,6423,6662,6692,7042,7093,7837,8985,10491,10549,10631,10653,23213,26585,55612,60681,64386,79709,124056,151887,285590	ADAM8,APP,BMP1,SERPINH1,COL8A1,COL8A2,COL10A1,COL12A1,COL13A1,COL17A1,ELANE,FBLN1,GAS6,LAMB1,LAMB3,LOXL2,MMP1,MMP2,MMP3,MMP8,MMP9,MMP11,MMP12,MMP13,MMP14,P4HA1,PTX3,SFRP2,SOX9,SPINT1,TGFB2,TLL2,PXDN,PLOD3,CRTAP,PRDX4,POSTN,SPINT2,SULF1,GREM1,FERMT1,FKBP10,MMP25,COLGALT1,NOXO1,CCDC80,SH3PXD2B
GO Biological Processes	GO:0031347	regulation of defense response	1.68215e-20	3.43646e-17	75/662	2,54,100,101,197,335,348,351,383,634,710,1051,1991,2175,2219,2220,2627,3263,3434,3553,3673,3823,3929,3956,3965,4153,4192,4314,4317,4318,4321,4332,4363,4938,4940,5054,5058,5654,5743,5817,6279,6280,6283,6352,6772,6773,7097,7130,7133,7292,7305,7474,8547,8877,8993,9021,9636,10614,11274,23005,27293,29108,50943,51311,51752,55872,60489,64581,79132,83666,85364,115004,115362,144811,253943	A2M,ACP5,ADA,ADAM8,AHSG,APOA1,APOE,APP,ARG1,CEACAM1,SERPING1,CEBPB,ELANE,FANCA,FCN1,FCN2,GATA6,HPX,IFIT1,IL1B,ITGA2,KLRC3,LBP,LGALS1,LGALS9,MBL2,MDK,MMP3,MMP8,MMP9,MMP12,MNDA,ABCC1,OAS1,OAS3,SERPINE1,PAK1,HTRA1,PTGS2,PVR,S100A8,S100A9,S100A12,CCL5,STAT1,STAT2,TLR2,TNFAIP6,TNFRSF1B,TNFSF4,TYROBP,WNT5A,FCN3,SPHK1,PGLYRP1,SOCS3,ISG15,HEXIM1,USP18,MAPKBP1,SMPDL3B,PYCARD,FOXP3,TLR8,ERAP1,PBK,APOBEC3G,…
GO Biological Processes	GO:0001819	positive regulation of cytokine production	6.21876e-20	1.06451e-16	62/481	101,247,351,566,727,728,1051,1116,1991,2207,2214,2219,2627,3553,3595,3929,3965,4192,4317,4321,4332,4938,4939,4940,5004,5005,5054,5610,5724,5743,6556,6772,7057,7097,7292,7305,7474,8140,8288,8877,9636,10159,10288,10394,10417,23213,23601,24145,29108,29126,50943,51311,55612,64135,64581,79132,80381,85364,91543,115004,115362,144811,54,671,2621,10457,335,634,23005,8993	ADAM8,ALOX15B,APP,AZU1,C5,C5AR1,CEBPB,CHI3L1,ELANE,FCER1G,FCGR3A,FCN1,GATA6,IL1B,IL12RB2,LBP,LGALS9,MDK,MMP8,MMP12,MNDA,OAS1,OAS2,OAS3,ORM1,ORM2,SERPINE1,EIF2AK2,PTAFR,PTGS2,SLC11A1,STAT1,THBS1,TLR2,TNFSF4,TYROBP,WNT5A,SLC7A5,EPX,SPHK1,ISG15,ATP6AP2,LILRB2,PRG3,SPON2,SULF1,CLEC5A,PANX1,PYCARD,CD274,FOXP3,TLR8,FERMT1,IFIH1,CLEC7A,DHX58,CD276,ZCCHC3,RSAD2,CGAS,GBP5,LACC1,ACP5,BPI,GAS6,GPNMB,APOA1,C…
GO Biological Processes	GO:0098609	cell-cell adhesion	9.08176e-19	1.39914e-15	64/537	101,634,682,999,1088,1296,1305,1465,1525,1825,1829,1830,1832,1956,2195,2196,2243,2244,2266,2335,3383,3553,3673,3678,3682,3684,3685,3693,3728,3912,3956,4072,4680,5317,5792,5817,5818,6279,6280,6282,6352,6662,7042,7060,8754,9076,9423,10288,10298,11187,22801,22883,27032,54549,55591,55971,57126,57451,57549,57662,64084,81671,84962,116844	ADAM8,CEACAM1,BSG,CDH1,CEACAM8,COL8A2,COL13A1,CSRP1,CXADR,DSC3,DSG2,DSG3,DSP,EGFR,FAT1,FAT2,FGA,FGB,FGG,FN1,ICAM1,IL1B,ITGA2,ITGA5,ITGAE,ITGAM,ITGAV,ITGB5,JUP,LAMB1,LGALS1,EPCAM,CEACAM6,PKP1,PTPRF,PVR,NECTIN1,S100A8,S100A9,S100A11,CCL5,SOX9,TGFB2,THBS4,ADAM9,CLDN1,NTN1,LILRB2,PAK4,PKP3,ITGA11,CLSTN1,ATP2C1,SDK2,VEZT,BAIAP2L1,CD177,TENM2,IGSF9,CAMSAP3,CLSTN2,VMP1,AJUBA,LRG1
GO Biological Processes	GO:0009615	response to virus	9.01395e-18	1.26244e-14	50/358	338,550,566,684,1668,1687,1937,2633,3429,3433,3434,3437,3627,3694,3925,3965,4321,4343,4599,4938,4939,4940,4953,5551,5610,6036,6352,6772,6773,7097,7292,8091,8165,8547,8638,9582,9636,10417,10561,10964,29108,50943,51311,60489,64135,79132,83666,85364,91543,115004,2219,3576,3838,3956,4061,4153,4851,5034,5806,7153,10614,55254	APOB,AUP1,AZU1,BST2,DEFA3,GSDME,EEF1G,GBP1,IFI27,IFIT2,IFIT1,IFIT3,CXCL10,ITGB6,STMN1,LGALS9,MMP12,MOV10,MX1,OAS1,OAS2,OAS3,ODC1,PRF1,EIF2AK2,RNASE2,CCL5,STAT1,STAT2,TLR2,TNFSF4,HMGA2,AKAP1,FCN3,OASL,APOBEC3B,ISG15,SPON2,IFI44,IFI44L,PYCARD,FOXP3,TLR8,APOBEC3G,IFIH1,DHX58,PARP9,ZCCHC3,RSAD2,CGAS,FCN1,CXCL8,KPNA2,LGALS1,LY6E,MBL2,NOTCH1,P4HB,PTX3,TOP2A,HEXIM1,TMEM39A
GO Biological Processes	GO:0035239	tube morphogenesis	1.49598e-17	1.92059e-14	70/663	101,285,338,348,634,682,780,1295,1296,1890,1956,2028,2050,2191,2246,2297,2321,2335,2627,2697,3280,3576,3678,3685,3725,3726,4017,4313,4323,4851,4915,5054,5058,5396,5420,5743,5754,5916,6423,6461,6662,6692,6788,7042,7057,7127,7474,7837,8321,8323,8543,8626,9289,9423,9645,10653,23210,25932,26585,51752,54910,56963,56998,57216,60681,79924,79977,91010,115908,284217,5784,6443,7763,8877,9021,26259,81031	ADAM8,ANGPT2,APOB,APOE,CEACAM1,BSG,DDR1,COL8A1,COL8A2,TYMP,EGFR,ENPEP,EPHB4,FAP,FGF1,FOXD1,FLT1,FN1,GATA6,GJA1,HES1,CXCL8,ITGA5,ITGAV,JUN,JUNB,LOXL2,MMP2,MMP14,NOTCH1,NTRK2,SERPINE1,PAK1,PRRX1,PODXL,PTGS2,PTK7,RARG,SFRP2,SHB,SOX9,SPINT1,STK3,TGFB2,THBS1,TNFAIP2,WNT5A,PXDN,FZD1,FZD6,LMO4,TP63,ADGRG1,NTN1,MICAL2,SPINT2,JMJD6,CLIC4,GREM1,ERAP1,SEMA4C,RGMA,CTNNBIP1,VANGL2,FKBP10,ADM2,GRHL2,FMNL3,CTHR…
GO Biological Processes	GO:0030335	positive regulation of cell migration	3.01807e-17	3.22555e-14	63/560	101,306,351,728,811,1230,1956,2246,2321,2335,2621,2886,3383,3480,3553,3576,3627,3673,3678,3685,3725,3912,3918,3929,3965,4192,4313,4318,4323,4680,4851,5054,5058,5328,5420,5724,5743,6282,6352,6364,6662,6678,7042,7057,7060,7130,7205,7448,7474,8754,8877,9076,9732,9982,10000,10457,23332,29108,29126,54910,55612,64581,286077,3925,9423,566,285,348,411,634,3728,91862	ADAM8,ANXA3,APP,C5AR1,CALR,CCR1,EGFR,FGF1,FLT1,FN1,GAS6,GRB7,ICAM1,IGF1R,IL1B,CXCL8,CXCL10,ITGA2,ITGA5,ITGAV,JUN,LAMB1,LAMC2,LBP,LGALS9,MDK,MMP2,MMP9,MMP14,CEACAM6,NOTCH1,SERPINE1,PAK1,PLAU,PODXL,PTAFR,PTGS2,S100A11,CCL5,CCL20,SOX9,SPARC,TGFB2,THBS1,THBS4,TNFAIP6,TRIP6,VTN,WNT5A,ADAM9,SPHK1,CLDN1,DOCK4,FGFBP1,AKT3,GPNMB,CLASP1,PYCARD,CD274,SEMA4C,FERMT1,CLEC7A,FAM83H,STMN1,NTN1,AZU1,ANGPT2,APOE,A…
GO Biological Processes	GO:0002831	regulation of response to biotic stimulus	3.14054e-17	3.22555e-14	49/355	2,101,348,383,634,710,2219,2220,2627,3263,3434,3553,3823,3929,3965,4153,4321,4332,4938,4940,5058,5654,5817,6352,6772,6773,7305,7474,8547,8638,9636,10614,11274,23005,29108,29126,29997,50943,51311,51752,57103,60489,64581,79132,83666,85364,115004,115362,253943,351,566,728,811,1051,1230,1361,2621,3480,3576,3627,3673,3956,4192,4317,4363,5054,5328,5743,6279,6280,6283,7057,7060,7097,7292,7448,100,629,71…	A2M,ADAM8,APOE,ARG1,CEACAM1,SERPING1,FCN1,FCN2,GATA6,HPX,IFIT1,IL1B,KLRC3,LBP,LGALS9,MBL2,MMP12,MNDA,OAS1,OAS3,PAK1,HTRA1,PVR,CCL5,STAT1,STAT2,TYROBP,WNT5A,FCN3,OASL,ISG15,HEXIM1,USP18,MAPKBP1,PYCARD,CD274,NOP53,FOXP3,TLR8,ERAP1,TIGAR,APOBEC3G,CLEC7A,DHX58,PARP9,ZCCHC3,CGAS,GBP5,YTHDF3,APP,AZU1,C5AR1,CALR,CEBPB,CCR1,CPB2,GAS6,IGF1R,CXCL8,CXCL10,ITGA2,LGALS1,MDK,MMP8,ABCC1,SERPINE1,PLAU,PTGS2,S100…
GO Biological Processes	GO:0030155	regulation of cell adhesion	8.29355e-17	6.72476e-14	76/786	100,101,285,335,383,566,634,780,811,970,999,1051,1295,1725,1947,1991,2192,2243,2244,2266,2335,2633,3280,3485,3553,3557,3576,3673,3678,3685,3728,3912,3956,3965,4072,4192,4313,4321,4323,4680,4851,5034,5054,5328,5329,5420,5724,6352,6423,6541,6657,6662,7037,7042,7057,7292,7448,7474,8754,9289,10288,10457,10562,10653,23332,26585,27299,29108,29126,50943,55612,57045,57662,80381,151887,284217,348,671,1178…	ADA,ADAM8,ANGPT2,APOA1,ARG1,AZU1,CEACAM1,DDR1,CALR,CD70,CDH1,CEBPB,COL8A1,DHPS,EFNB1,ELANE,FBLN1,FGA,FGB,FGG,FN1,GBP1,HES1,IGFBP2,IL1B,IL1RN,CXCL8,ITGA2,ITGA5,ITGAV,JUP,LAMB1,LGALS1,LGALS9,EPCAM,MDK,MMP2,MMP12,MMP14,CEACAM6,NOTCH1,P4HB,SERPINE1,PLAU,PLAUR,PODXL,PTAFR,CCL5,SFRP2,SLC7A1,SOX2,SOX9,TFRC,TGFB2,THBS1,TNFSF4,VTN,WNT5A,ADAM9,ADGRG1,LILRB2,GPNMB,OLFM4,SPINT2,CLASP1,GREM1,ADAMDEC1,PYCARD,C…
GO Biological Processes	GO:0006259	DNA metabolic process	1.82829e-16	1.34127e-13	74/763	641,983,997,1111,1454,1788,2175,2956,3070,3149,3326,3835,3838,4171,4172,4173,4174,4175,4176,4436,4673,4830,5111,5378,5424,5426,5932,6240,6241,7083,7153,7161,7298,7374,7486,8091,8208,8318,8877,9319,9582,9643,9837,10036,10635,11169,11200,23646,23649,27301,29089,29128,29893,29997,51053,51659,54962,55183,55215,55270,56916,60489,63922,64785,83666,84057,84296,85456,92667,92797,113130,115004,116028,3743…	BLM,CDK1,CDC34,CHEK1,CSNK1E,DNMT3A,FANCA,MSH6,HELLS,HMGB3,HSP90AB1,KIF22,KPNA2,MCM2,MCM3,MCM4,MCM5,MCM6,MCM7,MSH2,NAP1L1,NME1,PCNA,PMS1,POLD1,POLE,RBBP8,RRM1,RRM2,TK1,TOP2A,TP73,TYMS,UNG,WRN,HMGA2,CHAF1B,CDC45,SPHK1,TRIP13,APOBEC3B,MORF4L2,GINS1,CHAF1A,RAD51AP1,WDHD1,CHEK2,PLD3,POLA2,APEX2,UBE2T,UHRF1,PSMC3IP,NOP53,GMNN,GINS2,TIPIN,RIF1,FANCI,NUDT15,SMARCAD1,APOBEC3G,CHTF18,GINS3,PARP9,MND1,GINS4…
GO Biological Processes	GO:0043009	chordate embryonic development	2.2403e-16	1.52089e-13	66/632	100,338,727,891,1051,1111,1627,1746,1825,1956,2627,2697,3276,3280,3726,4061,4323,4436,4851,4904,4952,5396,5723,5754,5916,5932,5954,6241,6423,6662,6692,6788,7020,7042,7205,7474,7763,8321,8323,8531,8543,8985,9021,9133,9644,9817,9837,10159,10653,23213,25776,26227,26259,50515,54910,55723,56963,57216,57662,60681,64359,79682,79977,81031,84296,115908	ADA,APOB,C5,CCNB1,CEBPB,CHEK1,DBN1,DLX2,DSC3,EGFR,GATA6,GJA1,PRMT1,HES1,JUNB,LY6E,MMP14,MSH2,NOTCH1,YBX1,OCRL,PRRX1,PSPH,PTK7,RARG,RBBP8,RCN1,RRM2,SFRP2,SOX9,SPINT1,STK3,TFAP2A,TGFB2,TRIP6,WNT5A,ZFAND5,FZD1,FZD6,YBX3,LMO4,PLOD3,SOCS3,CCNB2,SH3PXD2A,KEAP1,GINS1,ATP6AP2,SPINT2,SULF1,CBY1,PHGDH,FBXW8,CHST11,SEMA4C,ASF1B,RGMA,VANGL2,CAMSAP3,FKBP10,NXN,CENPU,GRHL2,SLC2A10,GINS4,CTHRC1
GO Biological Processes	GO:0009617	response to bacterium	2.27058e-16	1.52089e-13	72/732	54,306,338,383,566,671,722,725,728,820,1019,1051,1373,1668,1669,1991,2207,2220,2243,2244,3001,3240,3553,3576,3595,3627,3929,3934,3965,4153,4353,4851,4938,4939,4940,5054,5553,5724,5743,6037,6279,6280,6283,6352,6364,6556,7097,7133,7292,7474,8288,8754,8993,9076,9516,9636,10288,10417,10561,10578,29108,29126,50943,51752,55971,79132,84419,115362,116844,129607,132299,151887,978,54499,64581,811,890,1956,…	ACP5,ANXA3,APOB,ARG1,AZU1,BPI,C4BPA,C4BPB,C5AR1,CAMP,CDK4,CEBPB,CPS1,DEFA3,DEFA4,ELANE,FCER1G,FCN2,FGA,FGB,GZMA,HP,IL1B,CXCL8,IL12RB2,CXCL10,LBP,LCN2,LGALS9,MBL2,MPO,NOTCH1,OAS1,OAS2,OAS3,SERPINE1,PRG2,PTAFR,PTGS2,RNASE3,S100A8,S100A9,S100A12,CCL5,CCL20,SLC11A1,TLR2,TNFRSF1B,TNFSF4,WNT5A,EPX,ADAM9,PGLYRP1,CLDN1,LITAF,ISG15,LILRB2,SPON2,IFI44,GNLY,PYCARD,CD274,FOXP3,ERAP1,BAIAP2L1,DHX58,C15orf48,G…
GO Biological Processes	GO:0008285	negative regulation of cell population proliferation	8.92712e-16	5.73047e-13	74/786	247,348,351,383,634,694,780,1051,1264,1361,1687,2172,2191,2192,2321,2495,2627,3280,3437,3486,3553,3576,3664,3725,3965,4332,4830,4851,5058,5610,5743,5784,5916,6282,6423,6424,6657,6662,6678,6692,6772,6788,7020,7042,7057,7097,7161,7305,7474,8406,9289,9500,9686,9982,10247,10288,10457,10536,10549,10653,23213,26585,29126,50943,55214,55612,56950,56998,57045,64175,65268,84858,91862,135228,101,637,712,997…	ALOX15B,APOE,APP,ARG1,CEACAM1,BTG1,DDR1,CEBPB,CNN1,CPB2,GSDME,FABP6,FAP,FBLN1,FLT1,FTH1,GATA6,HES1,IFIT3,IGFBP3,IL1B,CXCL8,IRF6,JUN,LGALS9,MNDA,NME1,NOTCH1,PAK1,EIF2AK2,PTGS2,PTPN14,RARG,S100A11,SFRP2,SFRP4,SOX2,SOX9,SPARC,SPINT1,STAT1,STK3,TFAP2A,TGFB2,THBS1,TLR2,TP73,TYROBP,WNT5A,SRPX,ADGRG1,MAGED1,VGLL4,FGFBP1,RIDA,LILRB2,GPNMB,P3H3,PRDX4,SPINT2,SULF1,GREM1,CD274,FOXP3,P3H2,FERMT1,SMYD2,CTNNBI…
GO Biological Processes	GO:0009611	response to wounding	1.55752e-15	9.22889e-13	52/435	383,634,710,725,780,954,983,1230,1361,1465,1832,2153,2192,2243,2244,2246,2266,2335,2621,2677,2812,3673,3678,3694,3725,4192,4313,4321,5058,5328,5329,5754,6279,6382,6507,6556,6657,6790,7042,7076,7305,7474,8323,9060,9076,25987,51156,60681,84962,92421,116844,653145,100,348,2191,2697,3099,3868,3925,4830,4939,5054,7057,7448,8626,25946	ARG1,CEACAM1,SERPING1,C4BPB,DDR1,ENTPD2,CDK1,CCR1,CPB2,CSRP1,DSP,F5,FBLN1,FGA,FGB,FGF1,FGG,FN1,GAS6,GGCX,GP1BB,ITGA2,ITGA5,ITGB6,JUN,MDK,MMP2,MMP12,PAK1,PLAU,PLAUR,PTK7,S100A8,SDC1,SLC1A3,SLC11A1,SOX2,AURKA,TGFB2,TIMP1,TYROBP,WNT5A,FZD6,PAPSS2,CLDN1,TSKU,SERPINA10,FKBP10,AJUBA,CHMP4C,LRG1,ANXA8,ADA,APOE,FAP,GJA1,HK2,KRT16,STMN1,NME1,OAS2,SERPINE1,THBS1,VTN,TP63,ZNF385A
GO Biological Processes	GO:0006260	DNA replication	3.92412e-15	2.23907e-12	34/199	641,983,997,1111,4171,4172,4173,4174,4175,4176,4673,5111,5424,5426,5932,6240,6241,7486,8208,8318,9837,10036,11169,23649,51053,51659,54962,63922,64785,84296,92667,92797,116028,374393,3149,7153,54821,56916,89797,890,1956,6282,2956,4436,7374,9319,10635,27301,29893,84057,11200,83666,85456,113130	BLM,CDK1,CDC34,CHEK1,MCM2,MCM3,MCM4,MCM5,MCM6,MCM7,NAP1L1,PCNA,POLD1,POLE,RBBP8,RRM1,RRM2,WRN,CHAF1B,CDC45,GINS1,CHAF1A,WDHD1,POLA2,GMNN,GINS2,TIPIN,CHTF18,GINS3,GINS4,MGME1,HELB,RMI2,FAM111B,HMGB3,TOP2A,ERCC6L,SMARCAD1,NAV2,CCNA2,EGFR,S100A11,MSH6,MSH2,UNG,TRIP13,RAD51AP1,APEX2,PSMC3IP,MND1,CHEK2,PARP9,TNKS1BP1,CDCA5
GO Biological Processes	GO:0071345	cellular response to cytokine stimulus	5.94856e-15	3.16012e-12	68/710	338,383,634,820,970,997,1019,1051,1116,1230,1687,2194,2207,2244,2266,2621,2633,3070,3099,3280,3326,3383,3429,3433,3434,3437,3553,3576,3595,3627,3965,4171,4311,4313,4332,4502,4599,4851,4904,4938,4939,5034,5916,6352,6362,6364,6662,6772,6773,7037,7057,7097,7133,7474,8531,8638,9021,9076,9817,9945,10288,10678,11240,27101,29108,54469,55183,115362,351,5584,5743,8754,8877,10537,684,6556	APOB,ARG1,CEACAM1,CAMP,CD70,CDC34,CDK4,CEBPB,CHI3L1,CCR1,GSDME,FASN,FCER1G,FGB,FGG,GAS6,GBP1,HELLS,HK2,HES1,HSP90AB1,ICAM1,IFI27,IFIT2,IFIT1,IFIT3,IL1B,CXCL8,IL12RB2,CXCL10,LGALS9,MCM2,MME,MMP2,MNDA,MT2A,MX1,NOTCH1,YBX1,OAS1,OAS2,P4HB,RARG,CCL5,CCL18,CCL20,SOX9,STAT1,STAT2,TFRC,THBS1,TLR2,TNFRSF1B,WNT5A,YBX3,OASL,SOCS3,CLDN1,KEAP1,GFPT2,LILRB2,B3GNT2,PADI2,CACYBP,PYCARD,ZFAND6,RIF1,GBP5,APP,PRKCI…
GO Biological Processes	GO:0002697	regulation of immune effector process	1.67787e-14	7.8331e-12	45/356	2,335,383,634,684,710,722,725,909,922,1178,2219,2220,3263,3383,3553,3684,3726,3823,3929,3965,4153,4436,5724,5817,7037,7042,7133,7292,7305,7474,8140,8547,8993,10417,50943,55183,57126,64581,79004,79132,84106,91543,115004,144811,100,6556,29108,29126,5932,9643,10635	A2M,APOA1,ARG1,CEACAM1,BST2,SERPING1,C4BPA,C4BPB,CD1A,CD5L,CLC,FCN1,FCN2,HPX,ICAM1,IL1B,ITGAM,JUNB,KLRC3,LBP,LGALS9,MBL2,MSH2,PTAFR,PVR,TFRC,TGFB2,TNFRSF1B,TNFSF4,TYROBP,WNT5A,SLC7A5,FCN3,PGLYRP1,SPON2,FOXP3,RIF1,CD177,CLEC7A,CUEDC2,DHX58,PRAM1,RSAD2,CGAS,LACC1,ADA,SLC11A1,PYCARD,CD274,RBBP8,MORF4L2,RAD51AP1
GO Biological Processes	GO:0032963	collagen metabolic process	1.85959e-14	8.42612e-12	19/58	383,871,4312,4313,4314,4317,4318,4320,4321,4322,4323,5657,8985,9697,10536,55214,57333,64175,64386,101,1991,124056,285590,123,712,713,714,983,3684,3920,3925,5347,5756,7153,8878,9645,11004,55062,81671,92421	ARG1,SERPINH1,MMP1,MMP2,MMP3,MMP8,MMP9,MMP11,MMP12,MMP13,MMP14,PRTN3,PLOD3,TRAM2,P3H3,P3H2,RCN3,P3H1,MMP25,ADAM8,ELANE,NOXO1,SH3PXD2B,PLIN2,C1QA,C1QB,C1QC,CDK1,ITGAM,LAMP2,STMN1,PLK1,TWF1,TOP2A,SQSTM1,MICAL2,KIF2C,WIPI1,VMP1,CHMP4C
Down-regulated GO pathways
Category	Pathway ID	Description	P value	q value	Gene ratio	Gene ID	Gene symbol
GO Biological Processes	GO:0030031	cell projection assembly	2.35773e-40	3.63232e-36	88/418	382,391,399,585,989,1767,2622,3071,3911,3983,4638,5880,6101,6366,6674,7430,8100,8382,9459,9576,9742,10163,10938,23059,23157,25876,26146,26160,27019,27077,27285,28981,28988,29105,30846,51098,51364,51626,51765,54558,54768,55081,55130,55329,56912,57539,57560,57728,64446,64792,79583,79600,79659,79989,80173,80217,83538,83544,83659,84100,84687,85477,85478,89765,93233,115948,118491,127733,129880,140735,…	ARF6,RHOG,RHOH,BBS4,SEPTIN7,DNAH5,GAS8,NCKAP1L,LAMA5,ABLIM1,MYLK,RAC2,RP1,CCL21,SPAG1,EZR,IFT88,NME5,ARHGEF6,SPAG6,IFT140,WASF2,EHD1,CLUAP1,SEPTIN6,SPEF1,TRAF3IP1,IFT172,DNAI1,B9D1,TEKT2,IFT81,DBNL,CFAP20,EHD2,IFT52,ZMYND10,DYNC2LI1,STK26,SPATA6,HYDIN,IFT57,ODAD2,MNS1,IFT46,WDR35,IFT80,WDR19,DNAI2,IFT22,TMEM231,TCTN1,DYNC2H1,TTC26,IFT74,CFAP43,ODAD4,DNAL1,TEKT1,ARL6,PPP1R9B,SCIN,CCDC65,RSPH1,ODAD…
GO Biological Processes	GO:0046649	lymphocyte activation	2.51693e-31	7.75515e-28	77/417	399,472,695,911,914,915,916,917,919,920,923,930,931,933,940,962,972,973,974,975,1235,1380,1794,1880,2185,2213,2534,3146,3394,3606,3676,3683,3932,3936,4064,4208,5293,5295,5336,5450,5530,5579,5788,5813,6366,6504,6688,6693,6777,6850,6932,7293,7301,7409,7454,7462,7528,7535,8934,9760,10320,10875,11151,22806,23075,27086,29760,54518,55024,55619,57705,79798,79840,81704,84433,114836,139818,814,4067,5581,5…	RHOH,ATM,BTK,CD1C,CD2,CD3D,CD3E,CD3G,CD247,CD4,CD6,CD19,MS4A1,CD22,CD28,CD48,CD74,CD79A,CD79B,CD81,CCR6,CR2,DOCK2,GPR183,PTK2B,FCGR2B,FYN,HMGB1,IRF8,IL18,ITGA4,ITGAL,LCK,LCP1,CD180,MEF2C,PIK3CD,PIK3R1,PLCG2,POU2AF1,PPP3CA,PRKCB,PTPRC,PURA,CCL21,SLAMF1,SPI1,SPN,STAT5B,SYK,TCF7,TNFRSF4,TYRO3,VAV1,WAS,LAT2,YY1,ZAP70,RAB29,TOX,IKZF1,FGL2,CORO1A,IKZF3,SWAP70,FOXP1,BLNK,APBB1IP,BANK1,DOCK10,WDFY4,ARMC5…
GO Biological Processes	GO:0030155	regulation of cell adhesion	1.7938e-25	2.76352e-22	98/786	18,246,397,399,445,472,640,857,916,920,921,923,939,940,972,975,1307,1378,1445,1545,2113,2185,2213,2534,2828,3071,3109,3111,3112,3115,3146,3606,3676,3716,3911,3913,3932,4067,4070,4221,4811,5295,5530,5578,5581,5613,5777,5788,5880,6281,6366,6494,6504,6688,6693,6777,6789,6850,7045,7052,7094,7356,7409,7535,8631,8764,9404,9595,9750,9806,10507,10519,10551,10875,10979,11005,11117,11151,22915,23075,25890,…	ABAT,ALOX15,ARHGDIB,RHOH,ASS1,ATM,BLK,CAV1,CD3E,CD4,CD5,CD6,CD27,CD28,CD74,CD81,COL16A1,CR1,CSK,CYP1B1,ETS1,PTK2B,FCGR2B,FYN,GPR4,NCKAP1L,HLA-DMB,HLA-DOA,HLA-DOB,HLA-DPB1,HMGB1,IL18,ITGA4,JAK1,LAMA5,LAMB2,LCK,LYN,TACSTD2,MEN1,NID1,PIK3R1,PPP3CA,PRKCA,PRKCE,PRKX,PTPN6,PTPRC,RAC2,S100A10,CCL21,SIPA1,SLAMF1,SPI1,SPN,STAT5B,STK4,SYK,TGFBI,TGM2,TLN1,SCGB1A1,VAV1,ZAP70,SKAP1,TNFRSF14,LPXN,CYTIP,RIPOR2,…
GO Biological Processes	GO:0030029	actin filament-based process	1.19836e-24	1.67836e-21	83/601	118,150,287,358,382,391,399,752,817,1073,1265,1365,1466,1794,1809,2035,2036,2037,2185,2317,2620,3059,3071,3936,3993,4628,4629,4641,4642,5217,5239,5318,5357,5880,6709,6711,7094,7111,7114,7148,7430,7454,8470,9535,9749,9844,9938,9948,10015,10092,10093,10094,10095,10163,10174,10487,10529,11151,23075,23171,25777,28988,29767,29993,30011,30846,50853,51466,54509,55114,64236,79784,81873,84687,84940,85477,…	ADD1,ADRA2A,ANK2,AQP1,ARF6,RHOG,RHOH,FMNL1,CAMK2D,CFL2,CNN2,CLDN3,CSRP2,DOCK2,DPYSL3,EPB41,EPB41L1,EPB41L2,PTK2B,FLNB,GAS2,HCLS1,NCKAP1L,LCP1,LLGL2,MYH10,MYH11,MYO1C,MYO1D,PFN2,PGM5,PKP2,PLS1,RAC2,SPTAN1,SPTBN1,TLN1,TMOD1,TMSB4X,TNXB,EZR,WAS,SORBS2,GMFG,PHACTR2,ELMO1,ARHGAP25,WDR1,PDCD6IP,ARPC5,ARPC4,ARPC3,ARPC1B,WASF2,SORBS3,CAP1,NEBL,CORO1A,SWAP70,GPD1L,SUN2,DBNL,TMOD2,PACSIN1,SH3KBP1,EHD2,VILL…
GO Biological Processes	GO:0007018	microtubule-based movement	2.41427e-21	2.86109e-18	60/375	1767,1770,2622,4130,4747,5414,5813,7345,8100,8382,9576,9742,10126,23059,25790,25876,26146,26160,26258,27019,27285,28981,51098,51364,51626,53340,54585,54768,55081,55130,55329,56912,57539,57560,57728,64446,64792,79659,79989,80173,80217,83538,83659,83853,92104,93233,115948,118491,146754,146845,150483,159686,161582,196385,219670,220136,221421,286207,343521,345895,472,7430,91828,4641,4642,25777	DNAH5,DNAH9,GAS8,MAP1A,NEFL,SEPTIN4,PURA,UCHL1,IFT88,NME5,SPAG6,IFT140,DNAL4,CLUAP1,CFAP45,SPEF1,TRAF3IP1,IFT172,BLOC1S6,DNAI1,TEKT2,IFT81,IFT52,ZMYND10,DYNC2LI1,SPA17,LZTFL1,HYDIN,IFT57,ODAD2,MNS1,IFT46,WDR35,IFT80,WDR19,DNAI2,IFT22,DYNC2H1,TTC26,IFT74,CFAP43,ODAD4,TEKT1,ROPN1L,TTC30A,ODAD1,ODAD3,CFAP70,DNAH2,CFAP52,TEKT4,CFAP58,DNAAF4,DNAH10,ENKUR,CFAP53,RSPH9,CFAP157,DYNLT4,RSPH4A,ATM,EZR,EXOC…
GO Biological Processes	GO:0032787	monocarboxylic acid metabolic process	2.54873e-17	1.06124e-14	63/492	18,34,35,38,125,126,131,216,224,246,549,972,1066,1375,1384,1545,1573,1646,2052,2166,2628,2687,2938,2944,2946,2948,3248,5160,5730,5825,5826,5947,7148,7915,7923,8309,8564,8644,8647,8824,9536,10170,10449,10455,10873,11001,22949,27306,28965,51084,54905,55825,55862,56898,57406,63826,79746,81616,81888,127281,197322,401494,414328,353,445,1718,2247,2746,3930,4048,4507,4907,5336,5631,6576,6850,7108,8789,2…	ABAT,ACADM,ACADS,ACAT1,ADH1B,ADH1C,ADH7,ALDH1A1,ALDH3A2,ALOX15,AUH,CD74,CES1,CPT1B,CRAT,CYP1B1,CYP2J2,AKR1C2,EPHX1,FAAH,GATM,GGT5,GSTA1,GSTM1,GSTM2,GSTM4,HPGD,PDHA1,PTGDS,ABCD3,ABCD4,RBP1,TNXB,ALDH5A1,HSD17B8,ACOX2,KMO,AKR1C3,ABCB11,CES2,PTGES,DHRS9,ACAA2,ECI2,ME3,SLC27A2,PTGR1,HPGDS,SLC27A6,CRYL1,CYP2W1,PECR,ECHDC1,BDH2,ABHD6,SRR,ECHDC3,ACSBG2,HYI,PRXL2B,ACSF3,HACD4,IDNK,APRT,ASS1,DHCR24,FGF2,GL…
GO Biological Processes	GO:0003341	cilium movement	3.94614e-16	1.29349e-13	34/164	1767,1770,2622,5414,8382,9576,25790,25876,27019,27285,28981,51364,53340,54585,54768,55130,55329,64446,80217,83538,83659,83853,93233,115948,118491,146845,150483,159686,161582,219670,220136,221421,286207,345895,80258,85478,114327,146754,54558,55081,129880,352909	DNAH5,DNAH9,GAS8,SEPTIN4,NME5,SPAG6,CFAP45,SPEF1,DNAI1,TEKT2,IFT81,ZMYND10,SPA17,LZTFL1,HYDIN,ODAD2,MNS1,DNAI2,CFAP43,ODAD4,TEKT1,ROPN1L,ODAD1,ODAD3,CFAP70,CFAP52,TEKT4,CFAP58,DNAAF4,ENKUR,CFAP53,RSPH9,CFAP157,RSPH4A,EFHC2,CCDC65,EFHC1,DNAH2,SPATA6,IFT57,BBS5,DNAAF3
GO Biological Processes	GO:0044282	small molecule catabolic process	7.97562e-16	2.40926e-13	50/352	18,34,35,38,221,549,594,883,949,1375,1384,1428,1743,2098,2166,2527,2746,2954,3176,3632,4329,4504,5825,5826,6817,6818,7915,8309,8564,8644,8821,9615,10449,10455,10840,11001,22875,23475,23564,23576,27034,54905,55862,56267,56898,64080,130589,132789,197322,414328,131,246,1545,2517,5336,55512,57406,79153,1606,2053,3635,54545,79143,1066,5333,57552,84681,285148	ABAT,ACADM,ACADS,ACAT1,ALDH3B1,AUH,BCKDHB,KYAT1,SCARB1,CPT1B,CRAT,CRYM,DLST,ESD,FAAH,FUT5,GLUD1,GSTZ1,HNMT,INPP5A,ALDH6A1,MT3,ABCD3,ABCD4,SULT1A1,SULT1A3,ALDH5A1,ACOX2,KMO,AKR1C3,INPP4B,GDA,ACAA2,ECI2,ALDH1L1,SLC27A2,ENPP4,QPRT,DDAH2,DDAH1,ACAD8,CYP2W1,ECHDC1,KYAT3,BDH2,RBKS,GALM,GNPDA2,ACSF3,IDNK,ADH7,ALOX15,CYP1B1,FUCA1,PLCG2,SMPD3,ABHD6,GDPD3,DGKA,EPHX2,INPP5D,MTMR12,MBOAT7,CES1,PLCD1,NCEH1,HI…
GO Biological Processes	GO:2000147	positive regulation of cell motility	8.0612e-15	2.08414e-12	65/584	150,382,472,857,949,972,1235,1365,1512,1545,2113,2185,2247,3071,3146,3676,3687,4067,4150,4267,4638,4641,5293,5295,5336,5530,5578,5581,5595,5788,5880,6317,6366,6504,6688,6693,6776,6789,7114,8482,8764,9590,9750,9806,10507,10519,10979,10982,11151,22800,23075,25777,25960,27086,29105,57214,63940,80310,81704,83483,83692,83700,83706,146206,284119,3603,1634,4070,4204,4208,5217,6672,7026,51466,55466,83481	ADRA2A,ARF6,ATM,CAV1,SCARB1,CD74,CCR6,CLDN3,CTSH,CYP1B1,ETS1,PTK2B,FGF2,NCKAP1L,HMGB1,ITGA4,ITGAX,LYN,MAZ,CD99,MYLK,MYO1C,PIK3CD,PIK3R1,PLCG2,PPP3CA,PRKCA,PRKCE,MAPK3,PTPRC,RAC2,SERPINB3,CCL21,SLAMF1,SPI1,SPN,STAT5A,STK4,TMSB4X,SEMA7A,TNFRSF14,AKAP12,RIPOR2,SPOCK2,SEMA4D,CIB1,FERMT2,MAPRE2,CORO1A,RRAS2,SWAP70,SUN2,ADGRA2,FOXP1,CFAP20,CEMIP,GPSM3,PDGFD,DOCK8,PLVAP,CD99L2,JAM3,FERMT3,CARMIL2,CAVIN1…
GO Biological Processes	GO:0050778	positive regulation of immune response	2.28094e-14	5.51513e-12	63/567	640,695,911,915,916,917,919,920,930,931,940,972,973,974,975,1378,1380,1445,2208,2213,2533,2534,3071,3109,3115,3146,3606,3635,3932,4067,4068,4208,4239,4773,5293,5336,5579,5581,5777,5788,6504,6688,6777,6850,7409,7462,7535,8417,8631,8934,11277,23180,26228,27086,29760,50852,51571,54923,55024,84433,114836,149628,340061,1512,4214,5284,6197,10318,54106,81622,118788,151888,388325	BLK,BTK,CD1C,CD3D,CD3E,CD3G,CD247,CD4,CD19,MS4A1,CD28,CD74,CD79A,CD79B,CD81,CR1,CR2,CSK,FCER2,FCGR2B,FYB1,FYN,NCKAP1L,HLA-DMB,HLA-DPB1,HMGB1,IL18,INPP5D,LCK,LYN,SH2D1A,MEF2C,MFAP4,NFATC2,PIK3CD,PLCG2,PRKCB,PRKCE,PTPN6,PTPRC,SLAMF1,SPI1,STAT5B,SYK,VAV1,LAT2,ZAP70,STX7,SKAP1,RAB29,TREX1,RFTN1,STAP1,FOXP1,BLNK,TRAT1,CYRIB,LIME1,BANK1,CARD11,SLAMF6,PYHIN1,STING1,CTSH,MAP3K1,PIGR,RPS6KA3,TNIP1,TLR9,UN…
GO Biological Processes	GO:0050854	regulation of antigen receptor-mediated signaling pathway	2.28908e-13	4.64022e-11	20/66	640,930,933,975,1997,2213,3932,4067,4068,5579,5777,5788,7430,8934,9404,26228,27086,50852,53347,84433	BLK,CD19,CD22,CD81,ELF1,FCGR2B,LCK,LYN,SH2D1A,PRKCB,PTPN6,PTPRC,EZR,RAB29,LPXN,STAP1,FOXP1,TRAT1,UBASH3A,CARD11
GO Biological Processes	GO:0030865	cortical cytoskeleton organization	3.71847e-13	7.34446e-11	19/60	382,391,399,752,2035,2036,2037,3071,3936,3993,5357,5880,7094,7430,9948,10015,30846,54509,112464,358,917,1058,1794,6366,6693,10092,10486,10487,83700,126353,146206	ARF6,RHOG,RHOH,FMNL1,EPB41,EPB41L1,EPB41L2,NCKAP1L,LCP1,LLGL2,PLS1,RAC2,TLN1,EZR,WDR1,PDCD6IP,EHD2,RHOF,CAVIN3,AQP1,CD3G,CENPA,DOCK2,CCL21,SPN,ARPC5,CAP2,CAP1,JAM3,MISP,CARMIL2
GO Biological Processes	GO:0002250	adaptive immune response	7.97039e-13	1.51595e-10	64/629	214,695,814,911,915,916,917,919,920,923,930,939,972,973,974,975,1235,1378,1380,1445,1512,1880,2185,2213,2534,3004,3109,3111,3112,3115,3146,3606,3635,4067,4068,4208,5293,5579,6494,6504,6693,6850,7462,7535,7942,8631,8764,11277,23075,23180,27240,28988,30835,50852,54923,81622,83417,83700,84876,114836,115650,151888,170482,441864,914,5272,5730,5777,6284,9948,11151,284021,1510,9363,51762,57705,6366,7454…	ALCAM,BTK,CAMK4,CD1C,CD3D,CD3E,CD3G,CD247,CD4,CD6,CD19,CD27,CD74,CD79A,CD79B,CD81,CCR6,CR1,CR2,CSK,CTSH,GPR183,PTK2B,FCGR2B,FYN,GZMM,HLA-DMB,HLA-DOA,HLA-DOB,HLA-DPB1,HMGB1,IL18,INPP5D,LYN,SH2D1A,MEF2C,PIK3CD,PRKCB,SIPA1,SLAMF1,SPN,SYK,LAT2,ZAP70,TFEB,SKAP1,TNFRSF14,TREX1,SWAP70,RFTN1,SIT1,DBNL,CD209,TRAT1,LIME1,UNC93B1,FCRL4,JAM3,ORAI1,SLAMF6,TNFRSF13C,BTLA,CLEC4C,TARM1,CD2,SERPINB9,PTGDS,PTPN6,S…
GO Biological Processes	GO:0007368	determination of left/right symmetry	8.66686e-12	1.58954e-09	25/126	585,1767,2622,4208,9742,25790,26160,27019,51098,51626,55081,55130,64446,79659,80173,83538,84100,115948,129880,138162,146845,161582,200894,219670,220136,472,3670,7026,7528,10409,55329,57728,79600,199221,221400,34,287,1027,1396,2247,3357,4151,4629,4772,5318,5595,6789,7541,8470,10529,11117,11277,23768,27250,55803,64236,84525	BBS4,DNAH5,GAS8,MEF2C,IFT140,CFAP45,IFT172,DNAI1,IFT52,DYNC2LI1,IFT57,ODAD2,DNAI2,DYNC2H1,IFT74,ODAD4,ARL6,ODAD3,BBS5,PIERCE1,CFAP52,DNAAF4,ARL13B,ENKUR,CFAP53,ATM,ISL1,NR2F2,YY1,BASP1,MNS1,WDR19,TCTN1,DZIP1L,TDRD6,ACADM,ANK2,CDKN1B,CRIP1,FGF2,HTR2B,MB,MYH11,NFATC1,PKP2,MAPK3,STK4,ZBTB14,SORBS2,NEBL,EMILIN1,TREX1,FLRT2,PDCD4,ADAP2,PDLIM2,HOPX
GO Biological Processes	GO:0031295	T cell costimulation	1.03876e-11	1.86083e-09	15/41	857,916,921,940,975,1445,2534,3932,4067,5777,6366,7409,8764,84433,115650,150,920,972,1272,2185,2674,3059,3606,3670,5336,5788,6850,10507,55024,5581,80310	CAV1,CD3E,CD5,CD28,CD81,CSK,FYN,LCK,LYN,PTPN6,CCL21,VAV1,TNFRSF14,CARD11,TNFRSF13C,ADRA2A,CD4,CD74,CNTN1,PTK2B,GFRA1,HCLS1,IL18,ISL1,PLCG2,PTPRC,SYK,SEMA4D,BANK1,PRKCE,PDGFD
GO Biological Processes	GO:0051282	regulation of sequestering of calcium ion	4.66662e-11	7.56778e-09	24/125	287,309,477,801,817,930,1193,2185,2247,2946,3357,3708,3932,4067,5336,5566,5581,5777,5788,6366,11151,22821,54923,57214,150,274,857,2534,3306,5530,5533,6236,10268,54106,79026,920,2035,3603,4638,84876,358,695,1235,3632,4772,4773,6818,7462,10486,10487,23564,23576,84687,18,1066,1272,2273,4129,4208,4697,5243,5318,5348,6850,7114,8514,8564,8647,9254,9536,10550,23171,54102,54899,79073,84329,382,972,1265,1…	ANK2,ANXA6,ATP1A2,CALM1,CAMK2D,CD19,CLIC2,PTK2B,FGF2,GSTM2,HTR2B,ITPR1,LCK,LYN,PLCG2,PRKACA,PRKCE,PTPN6,PTPRC,CCL21,CORO1A,RASA3,LIME1,CEMIP,ADRA2A,BIN1,CAV1,FYN,HSPA2,PPP3CA,PPP3CC,RRAD,RAMP3,TLR9,AHNAK,CD4,EPB41,IL16,MYLK,ORAI1,AQP1,BTK,CCR6,INPP5A,NFATC1,NFATC2,SULT1A3,LAT2,CAP2,CAP1,DDAH2,DDAH1,PPP1R9B,ABAT,CES1,CNTN1,FHL1,MAOB,MEF2C,NDUFA4,ABCB1,PKP2,FXYD1,SYK,TMSB4X,KCNAB2,KMO,ABCB11,CACNA2…
GO Biological Processes	GO:0002697	regulation of immune effector process	7.69574e-11	1.22227e-08	42/356	640,695,911,933,940,972,975,1378,1380,2208,2213,3071,3109,3146,3606,4067,4068,5272,5336,5585,5777,5788,5880,6504,6688,6777,6850,7293,7409,7454,8417,8482,8764,10875,11005,11277,26060,26228,51571,54106,114836,388325,246,920,962,4208,8631	BLK,BTK,CD1C,CD22,CD28,CD74,CD81,CR1,CR2,FCER2,FCGR2B,NCKAP1L,HLA-DMB,HMGB1,IL18,LYN,SH2D1A,SERPINB9,PLCG2,PKN1,PTPN6,PTPRC,RAC2,SLAMF1,SPI1,STAT5B,SYK,TNFRSF4,VAV1,WAS,STX7,SEMA7A,TNFRSF14,FGL2,SPINK5,TREX1,APPL1,STAP1,CYRIB,TLR9,SLAMF6,SCIMP,ALOX15,CD4,CD48,MEF2C,SKAP1
GO Biological Processes	GO:0002683	negative regulation of immune system process	8.20933e-11	1.27751e-08	47/430	246,472,640,695,933,972,1269,1378,1380,1997,2213,2534,3071,3111,3112,3146,3635,4067,4068,5272,5295,5585,5777,5788,6366,6504,6688,6693,6850,7301,7356,7430,8764,9404,9750,10875,11005,11117,11277,25939,26060,26228,53347,55024,79626,284021,441864,18,397,445,1545,4070,4221,6494,7045,10507,23075,80709,83700,90865	ALOX15,ATM,BLK,BTK,CD22,CD74,CNR2,CR1,CR2,ELF1,FCGR2B,FYN,NCKAP1L,HLA-DOA,HLA-DOB,HMGB1,INPP5D,LYN,SH2D1A,SERPINB9,PIK3R1,PKN1,PTPN6,PTPRC,CCL21,SLAMF1,SPI1,SPN,SYK,TYRO3,SCGB1A1,EZR,TNFRSF14,LPXN,RIPOR2,FGL2,SPINK5,EMILIN1,TREX1,SAMHD1,APPL1,STAP1,UBASH3A,BANK1,TNFAIP8L2,MILR1,TARM1,ABAT,ARHGDIB,ASS1,CYP1B1,TACSTD2,MEN1,SIPA1,TGFBI,SEMA4D,SWAP70,AKNA,JAM3,IL33
GO Biological Processes	GO:0008360	regulation of cell shape	1.09422e-10	1.68576e-08	26/152	391,399,752,989,1902,2035,2185,2534,2620,3679,4628,5880,7430,9948,10507,10979,11151,30011,51177,54509,54873,55843,79784,93663,221472,445815,1365,4070,6281,8437,10519,28988,55679	RHOG,RHOH,FMNL1,SEPTIN7,LPAR1,EPB41,PTK2B,FYN,GAS2,ITGA7,MYH10,RAC2,EZR,WDR1,SEMA4D,FERMT2,CORO1A,SH3KBP1,PLEKHO1,RHOF,PALMD,ARHGAP15,MYH14,ARHGAP18,FGD2,PALM2AKAP2,CLDN3,TACSTD2,S100A10,RASAL1,CIB1,DBNL,LIMS2
GO Biological Processes	GO:0006575	cellular modified amino acid metabolic process	1.85736e-10	2.77395e-08	28/179	34,445,501,883,1152,1159,1193,1375,1384,1428,2628,2687,2936,2938,2939,2944,2946,2947,2948,2949,2954,6567,7038,10550,10840,27306,114882,114884,216,1066,1545,1728,2052,2053,2098,4067,4129,4255,4504,4747,5243,6584,6649,9536,25824,54996,127281,127700,145226	ACADM,ASS1,ALDH7A1,KYAT1,CKB,CKMT1B,CLIC2,CPT1B,CRAT,CRYM,GATM,GGT5,GSR,GSTA1,GSTA2,GSTM1,GSTM2,GSTM3,GSTM4,GSTM5,GSTZ1,SLC16A2,TG,ARL6IP5,ALDH1L1,HPGDS,OSBPL8,OSBPL10,ALDH1A1,CES1,CYP1B1,NQO1,EPHX1,EPHX2,ESD,LYN,MAOB,MGMT,MT3,NEFL,ABCB1,SLC22A5,SOD3,PTGES,PRDX5,MTARC2,PRXL2B,OSCP1,RDH12
Up-regulated hallmark gene sets
Category	Pathway ID	Description	P value	q value	Gene ratio	Gene ID	Gene symbol
Hallmark Gene Sets	M5925	HALLMARK E2F TARGETS	3.63395e-39	1.81697e-37	59/200	983,1019,1111,1163,1434,1503,3070,3149,3161,3835,3838,3925,4085,4171,4172,4173,4174,4175,4176,4288,4436,4673,4830,5111,5347,5424,5426,6241,6790,7037,7083,7153,7374,9133,9212,9319,9787,9837,9918,10051,10549,10606,10615,10635,10797,11004,11200,23649,24137,27338,29028,29089,29893,54962,55143,55723,57405,64785,84296,890,904,1756,1841,3832,4502,4953,6541,7272,7371,7486,8140,8318,9055,9493,10036,10403,…	CDK1,CDK4,CHEK1,CKS1B,CSE1L,CTPS1,HELLS,HMGB3,HMMR,KIF22,KPNA2,STMN1,MAD2L1,MCM2,MCM3,MCM4,MCM5,MCM6,MCM7,MKI67,MSH2,NAP1L1,NME1,PCNA,PLK1,POLD1,POLE,RRM2,AURKA,TFRC,TK1,TOP2A,UNG,CCNB2,AURKB,TRIP13,DLGAP5,GINS1,NCAPD2,SMC4,PRDX4,PAICS,SPAG5,RAD51AP1,MTHFD2,KIF2C,CHEK2,POLA2,KIF4A,UBE2S,ATAD2,UBE2T,PSMC3IP,TIPIN,CDCA8,ASF1B,SPC25,GINS3,GINS4,CCNA2,CCNT1,DMD,DTYMK,KIF11,MT2A,ODC1,SLC7A1,TTK,UCK2,W…
Hallmark Gene Sets	M5930	HALLMARK EPITHELIAL MESENCHYMAL TRANSITION	1.09848e-32	2.74621e-31	53/200	649,813,871,1296,1303,1462,2191,2192,2335,2697,2817,3485,3486,3576,3673,3678,3685,3693,3725,3918,3956,4017,4176,4232,4312,4313,4314,4323,5054,5329,5351,5352,5396,5654,5806,5817,6382,6424,6443,6678,7057,7058,7076,7474,8985,9235,10631,25878,26585,64175,79709,115908,284217	BMP1,CALU,SERPINH1,COL8A2,COL12A1,VCAN,FAP,FBLN1,FN1,GJA1,GPC1,IGFBP2,IGFBP3,CXCL8,ITGA2,ITGA5,ITGAV,ITGB5,JUN,LAMC2,LGALS1,LOXL2,MCM7,MEST,MMP1,MMP2,MMP3,MMP14,SERPINE1,PLAUR,PLOD1,PLOD2,PRRX1,HTRA1,PTX3,PVR,SDC1,SFRP4,SGCB,SPARC,THBS1,THBS2,TIMP1,WNT5A,PLOD3,IL32,POSTN,MXRA5,GREM1,P3H1,COLGALT1,CTHRC1,LAMA1
Hallmark Gene Sets	M5913	HALLMARK INTERFERON GAMMA RESPONSE	1.35748e-28	1.69685e-27	49/200	629,669,684,694,710,715,716,840,2209,2357,3001,3383,3429,3433,3434,3437,3627,3959,4061,4502,4599,4939,4940,5610,5743,6352,6772,6773,6890,7127,7130,8638,8743,9021,9246,9636,10135,10561,10797,10964,11274,29126,54739,64135,79132,85441,91543,129607,219285,4343,4938,83666	CFB,BPGM,BST2,BTG1,SERPING1,C1R,C1S,CASP7,FCGR1A,FPR1,GZMA,ICAM1,IFI27,IFIT2,IFIT1,IFIT3,CXCL10,LGALS3BP,LY6E,MT2A,MX1,OAS2,OAS3,EIF2AK2,PTGS2,CCL5,STAT1,STAT2,TAP1,TNFAIP2,TNFAIP6,OASL,TNFSF10,SOCS3,UBE2L6,ISG15,NAMPT,IFI44,MTHFD2,IFI44L,USP18,CD274,XAF1,IFIH1,DHX58,HELZ2,RSAD2,CMPK2,SAMD9L,MOV10,OAS1,PARP9
Hallmark Gene Sets	M5946	HALLMARK COAGULATION	2.33544e-22	2.33544e-21	36/138	2,335,341,345,629,649,710,712,715,716,735,1361,1465,1519,2243,2266,2335,3673,3697,3920,4153,4312,4313,4314,4317,4318,4320,4323,4485,5054,5328,5654,6678,7057,7076,8754,714,725,840,978,1051,2153,2207,2219,3001,3002,3684,4321,4322,5329,6280,6283,6352,9732,60489,64167	A2M,APOA1,APOC1,APOC3,CFB,BMP1,SERPING1,C1QA,C1R,C1S,C9,CPB2,CSRP1,CTSO,FGA,FGG,FN1,ITGA2,ITIH1,LAMP2,MBL2,MMP1,MMP2,MMP3,MMP8,MMP9,MMP11,MMP14,MST1,SERPINE1,PLAU,HTRA1,SPARC,THBS1,TIMP1,ADAM9,C1QC,C4BPB,CASP7,CDA,CEBPB,F5,FCER1G,FCN1,GZMA,GZMB,ITGAM,MMP12,MMP13,PLAUR,S100A9,S100A12,CCL5,DOCK4,APOBEC3G,ERAP2
Hallmark Gene Sets	M5953	HALLMARK KRAS SIGNALING UP	4.58043e-15	2.86277e-14	34/200	101,383,629,669,894,2207,3486,3553,3627,3673,3728,4318,4320,5328,5329,5396,5743,6364,6662,7133,9935,9945,9949,10457,11179,26499,27299,51311,54677,56172,56729,57332,58155,79693	ADAM8,ARG1,CFB,BPGM,CCND2,FCER1G,IGFBP3,IL1B,CXCL10,ITGA2,JUP,MMP9,MMP11,PLAU,PLAUR,PRRX1,PTGS2,CCL20,SOX9,TNFRSF1B,MAFB,GFPT2,AMMECR1,GPNMB,ZNF277,PLEK2,ADAMDEC1,TLR8,CROT,ANKH,RETN,CBX8,PTBP2,YRDC
Hallmark Gene Sets	M5924	HALLMARK MTORC1 SIGNALING	2.81281e-14	1.56267e-13	33/200	31,205,440,586,811,871,2717,3099,3157,3417,4171,4173,5033,5347,5352,5723,6241,6319,6509,6510,6513,6652,6790,7037,7374,8140,8878,10135,10797,26227,27101,27346,29968	ACACA,AK4,ASNS,BCAT1,CALR,SERPINH1,GLA,HK2,HMGCS1,IDH1,MCM2,MCM4,P4HA1,PLK1,PLOD2,PSPH,RRM2,SCD,SLC1A4,SLC1A5,SLC2A1,SORD,AURKA,TFRC,UNG,SLC7A5,SQSTM1,NAMPT,MTHFD2,PHGDH,CACYBP,TMEM97,PSAT1
Hallmark Gene Sets	M5890	HALLMARK TNFA SIGNALING VIA NFKB	1.66553e-13	8.32763e-13	32/200	694,1051,2355,3280,3383,3433,3553,3627,3725,3726,3914,5054,5328,5329,5743,5806,6352,6364,6890,7097,7127,7130,8877,8878,9021,9334,9516,9945,10135,24145,64135,79693,684,728,970,2357,2769,3576,3678,4061,4323,4481,5610,5724,5817,6541,7076,7133,8743,23601,27032	BTG1,CEBPB,FOSL2,HES1,ICAM1,IFIT2,IL1B,CXCL10,JUN,JUNB,LAMB3,SERPINE1,PLAU,PLAUR,PTGS2,PTX3,CCL5,CCL20,TAP1,TLR2,TNFAIP2,TNFAIP6,SPHK1,SQSTM1,SOCS3,B4GALT5,LITAF,GFPT2,NAMPT,PANX1,IFIH1,YRDC,BST2,C5AR1,CD70,FPR1,GNA15,CXCL8,ITGA5,LY6E,MMP14,MSR1,EIF2AK2,PTAFR,PVR,SLC7A1,TIMP1,TNFRSF1B,TNFSF10,CLEC5A,ATP2C1
Hallmark Gene Sets	M5934	HALLMARK XENOBIOTIC METABOLISM	6.80344e-10	2.83477e-09	27/200	51,348,383,586,629,978,1725,2028,2192,2618,3417,3697,3728,3931,4153,4502,5054,5226,5831,6510,7042,7448,9060,10299,10653,27346,54677	ACOX1,APOE,ARG1,BCAT1,CFB,CDA,DHPS,ENPEP,FBLN1,GART,IDH1,ITIH1,JUP,LCAT,MBL2,MT2A,SERPINE1,PGD,PYCR1,SLC1A5,TGFB2,VTN,PAPSS2,MARCHF6,SPINT2,TMEM97,CROT
Hallmark Gene Sets	M5937	HALLMARK GLYCOLYSIS	3.1748e-09	1.22108e-08	26/200	205,983,1462,1956,2288,2817,3069,3099,3161,3417,3486,3925,5033,5351,5352,6382,6662,6790,8974,9123,10112,10165,26035,79586,140838,375790,123,694,2355,3725,4502,5054,5317,5329,6513,8406,23210,23327	AK4,CDK1,VCAN,EGFR,FKBP4,GPC1,HDLBP,HK2,HMMR,IDH1,IGFBP3,STMN1,P4HA1,PLOD1,PLOD2,SDC1,SOX9,AURKA,P4HA2,SLC16A3,KIF20A,SLC25A13,GLCE,CHPF,NANP,AGRN,PLIN2,BTG1,FOSL2,JUN,MT2A,SERPINE1,PKP1,PLAUR,SLC2A1,SRPX,JMJD6,NEDD4L
Hallmark Gene Sets	M5893	HALLMARK MITOTIC SPINDLE	1.28076e-08	4.57415e-08	25/199	357,983,1894,3832,3835,5347,6624,6790,7153,7272,9055,9133,9493,9732,9735,9787,10051,10403,11004,22974,23332,24137,51203,54443,55785	SHROOM2,CDK1,ECT2,KIF11,KIF22,PLK1,FSCN1,AURKA,TOP2A,TTK,PRC1,CCNB2,KIF23,DOCK4,KNTC1,DLGAP5,SMC4,NDC80,KIF2C,TPX2,CLASP1,KIF4A,NUSAP1,ANLN,FGD6
Hallmark Gene Sets	M5915	HALLMARK APICAL JUNCTION	6.05867e-08	2.01956e-07	24/200	247,357,649,999,1024,1308,1462,1825,1956,2886,3383,3673,3728,3914,3918,4192,4313,4318,5818,6624,8754,10000,29126,80381	ALOX15B,SHROOM2,BMP1,CDH1,CDK8,COL17A1,VCAN,DSC3,EGFR,GRB7,ICAM1,ITGA2,JUP,LAMB3,LAMC2,MDK,MMP2,MMP9,NECTIN1,FSCN1,ADAM9,AKT3,CD274,CD276
Hallmark Gene Sets	M5944	HALLMARK ANGIOGENESIS	1.79346e-07	5.60457e-07	10/36	351,894,1462,3685,4043,5553,7076,7448,8993,10631	APP,CCND2,VCAN,ITGAV,LRPAP1,PRG2,TIMP1,VTN,PGLYRP1,POSTN
Hallmark Gene Sets	M5906	HALLMARK ESTROGEN RESPONSE EARLY	2.47095e-07	7.2675e-07	23/200	21,2194,2288,2697,2717,3280,3480,3866,3898,5420,5932,6509,6513,6566,7022,8140,8165,9060,10105,25987,84187,89797,124583,999,3613,3918,4192,4232,6280,6652,7153,10112,11187,22824,51659	ABCA3,FASN,FKBP4,GJA1,GLA,HES1,IGF1R,KRT15,LAD1,PODXL,RBBP8,SLC1A4,SLC2A1,SLC16A1,TFAP2C,SLC7A5,AKAP1,PAPSS2,PPIF,TSKU,TMEM164,NAV2,CANT1,CDH1,IMPA2,LAMC2,MDK,MEST,S100A9,SORD,TOP2A,KIF20A,PKP3,HSPA4L,GINS2
Hallmark Gene Sets	M5939	HALLMARK P53 PATHWAY	9.60708e-07	2.52818e-06	22/200	100,247,351,694,894,3725,4851,5111,5784,6382,6520,6890,8626,8877,9635,10057,10614,22824,23612,51768,55240,55270	ADA,ALOX15B,APP,BTG1,CCND2,JUN,NOTCH1,PCNA,PTPN14,SDC1,SLC3A2,TAP1,TP63,SPHK1,CLCA2,ABCC5,HEXIM1,HSPA4L,PHLDA3,TM7SF3,STEAP3,NUDT15
Hallmark Gene Sets	M5922	HALLMARK UNFOLDED PROTEIN RESPONSE	1.0441e-06	2.61025e-06	16/113	440,811,1051,1163,1978,1981,3434,6509,6897,8140,10605,10797,11260,29968,55033,55062	ASNS,CALR,CEBPB,CKS1B,EIF4EBP1,EIF4G1,IFIT1,SLC1A4,TARS1,SLC7A5,PAIP1,MTHFD2,XPOT,PSAT1,FKBP14,WIPI1
Hallmark Gene Sets	M5941	HALLMARK UV RESPONSE UP	1.36531e-06	3.25075e-06	19/158	440,637,682,694,725,997,2288,3383,3485,3726,4072,4323,6890,6897,7037,8836,8878,10105,55937	ASNS,BID,BSG,BTG1,C4BPB,CDC34,FKBP4,ICAM1,IGFBP2,JUNB,EPCAM,MMP14,TAP1,TARS1,TFRC,GGH,SQSTM1,PPIF,APOM
Hallmark Gene Sets	M5928	HALLMARK MYC TARGETS V2	2.77487e-06	6.30652e-06	11/58	1019,3099,4173,4174,4839,5347,6652,7374,10196,27346,64216	CDK4,HK2,MCM4,MCM5,NOP2,PLK1,SORD,UNG,PRMT3,TMEM97,TFB2M
Hallmark Gene Sets	M5926	HALLMARK MYC TARGETS V1	3.55507e-06	7.72841e-06	21/200	890,1019,1207,1503,3326,3838,4085,4171,4173,4174,4175,4176,4673,4830,4953,5111,6240,7298,8318,10549,11260	CCNA2,CDK4,CLNS1A,CTPS1,HSP90AB1,KPNA2,MAD2L1,MCM2,MCM4,MCM5,MCM6,MCM7,NAP1L1,NME1,ODC1,PCNA,RRM1,TYMS,CDC45,PRDX4,XPOT
Hallmark Gene Sets	M5950	HALLMARK ALLOGRAFT REJECTION	1.24988e-05	2.49976e-05	20/200	586,894,1230,1956,1991,3001,3002,3383,3553,4153,4318,4830,5551,6352,6772,6890,6891,7042,7076,7097	BCAT1,CCND2,CCR1,EGFR,ELANE,GZMA,GZMB,ICAM1,IL1B,MBL2,MMP9,NME1,PRF1,CCL5,STAT1,TAP1,TAP2,TGFB2,TIMP1,TLR2
Hallmark Gene Sets	M5902	HALLMARK APOPTOSIS	2.73344e-05	5.25661e-05	17/161	351,637,840,894,2769,3553,3725,4313,5058,5551,6890,7042,7076,7153,8743,8878,56172	APP,BID,CASP7,CCND2,GNA15,IL1B,JUN,MMP2,PAK1,PRF1,TAP1,TGFB2,TIMP1,TOP2A,TNFSF10,SQSTM1,ANKH
Down-regulated hallmark gene sets
Category	Pathway ID	Description	P value	q value	Gene ratio	Gene ID	Gene symbol
Hallmark Gene Sets	M5950	HALLMARK ALLOGRAFT REJECTION	9.87631e-13	4.93815e-11	33/200	914,915,916,917,919,920,940,972,973,1445,2113,2213,2533,3059,3109,3111,3112,3394,3603,3606,3683,3932,4065,4067,5579,5777,5788,6688,7454,7535,11184,27240,50852	CD2,CD3D,CD3E,CD3G,CD247,CD4,CD28,CD74,CD79A,CSK,ETS1,FCGR2B,FYB1,HCLS1,HLA-DMB,HLA-DOA,HLA-DOB,IRF8,IL16,IL18,ITGAL,LCK,LY75,LYN,PRKCB,PTPN6,PTPRC,SPI1,WAS,ZAP70,MAP4K1,SIT1,TRAT1
Hallmark Gene Sets	M5935	HALLMARK FATTY ACID METABOLISM	4.92575e-11	1.23144e-09	27/158	34,35,126,131,216,218,224,328,549,594,1384,1718,1743,2052,2954,3015,3248,4128,5160,6281,6584,8639,8801,8802,10449,10455,84263	ACADM,ACADS,ADH1C,ADH7,ALDH1A1,ALDH3A1,ALDH3A2,APEX1,AUH,BCKDHB,CRAT,DHCR24,DLST,EPHX1,GSTZ1,H2AZ1,HPGD,MAOA,PDHA1,S100A10,SLC22A5,AOC3,SUCLG2,SUCLG1,ACAA2,ECI2,HSDL2
Hallmark Gene Sets	M5915	HALLMARK APICAL JUNCTION	2.48533e-09	4.14221e-08	28/200	947,1009,1265,1272,1307,1384,2037,2533,3384,3680,4267,4628,5788,5871,5880,6850,7045,7106,7450,9459,10174,10487,30835,51466,54509,57863,83700,257194	CD34,CDH11,CNN2,CNTN1,COL16A1,CRAT,EPB41L2,FYB1,ICAM2,ITGA9,CD99,MYH10,PTPRC,MAP4K2,RAC2,SYK,TGFBI,TSPAN4,VWF,ARHGEF6,SORBS3,CAP1,CD209,EVL,RHOF,CADM3,JAM3,NEGR1
Hallmark Gene Sets	M5909	HALLMARK MYOGENESIS	1.05683e-08	1.05683e-07	27/200	203,274,1152,1292,1293,1306,1346,1384,1410,1674,1728,2247,2273,3679,3983,4046,4151,4208,4629,4638,4641,5348,6649,6709,10174,22924,26353	AK1,BIN1,CKB,COL6A2,COL6A3,COL15A1,COX7A1,CRAT,CRYAB,DES,NQO1,FGF2,FHL1,ITGA7,ABLIM1,LSP1,MB,MEF2C,MYH11,MYLK,MYO1C,FXYD1,SOD3,SPTAN1,SORBS3,MAPRE3,HSPB8
Hallmark Gene Sets	M5907	HALLMARK ESTROGEN RESPONSE LATE	1.05683e-08	1.05683e-07	27/200	120,221,224,445,857,949,1152,1345,2171,2317,3716,3993,4338,5777,6584,7177,8309,8416,9254,9536,10551,11001,26353,27250,29988,57758,399665,18,1997,2674,3983,7052,7739,9145,9214,23030,56944	ADD3,ALDH3B1,ALDH3A2,ASS1,CAV1,SCARB1,CKB,COX6C,FABP5,FLNB,JAK1,LLGL2,MOCS2,PTPN6,SLC22A5,TPSAB1,ACOX2,ANXA9,CACNA2D2,PTGES,AGR2,SLC27A2,HSPB8,PDCD4,SLC2A8,SCUBE2,FAM102A,ABAT,ELF1,GFRA1,ABLIM1,TGM2,ZNF185,SYNGR1,FCMR,KDM4B,OLFML3
Hallmark Gene Sets	M5905	HALLMARK ADIPOGENESIS	4.30901e-08	3.59085e-07	26/200	34,35,949,1031,1306,1384,2053,2167,3679,4638,6390,6576,6776,6817,6888,8436,8802,9936,10449,25979,26353,27250,54996,57017,80760,284119	ACADM,ACADS,SCARB1,CDKN2C,COL15A1,CRAT,EPHX2,FABP4,ITGA7,MYLK,SDHB,SLC25A1,STAT5A,SULT1A1,TALDO1,CAVIN2,SUCLG1,CD302,ACAA2,DHRS7B,HSPB8,PDCD4,MTARC2,COQ9,ITIH5,CAVIN1
Hallmark Gene Sets	M5934	HALLMARK XENOBIOTIC METABOLISM	1.68258e-07	1.20184e-06	25/200	126,131,218,1066,1573,1646,1728,2052,2328,2936,2948,3394,4128,5730,8309,8644,8714,9536,22949,23564,26999,55748,57406,57447,115817	ADH1C,ADH7,ALDH3A1,CES1,CYP2J2,AKR1C2,NQO1,EPHX1,FMO3,GSR,GSTM4,IRF8,MAOA,PTGDS,ACOX2,AKR1C3,ABCC3,PTGES,PTGR1,DDAH2,CYFIP2,CNDP2,ABHD6,NDRG2,DHRS1
Hallmark Gene Sets	M5947	HALLMARK IL2 STAT5 SIGNALING	5.73188e-07	3.58243e-06	24/199	214,399,962,974,975,1291,3394,4641,4907,5243,5269,6271,6402,7052,7293,9910,10875,23075,28960,79026,80760,83699,84525,130589	ALCAM,RHOH,CD48,CD79B,CD81,COL6A1,IRF8,MYO1C,NT5E,ABCB1,SERPINB6,S100A1,SELL,TGM2,TNFRSF4,RABGAP1L,FGL2,SWAP70,DCPS,AHNAK,ITIH5,SH3BGRL2,HOPX,GALM
Hallmark Gene Sets	M5942	HALLMARK UV RESPONSE DN	2.19738e-06	1.22076e-05	19/144	120,594,857,1027,1902,2534,2869,4255,4781,5293,5578,5581,5922,8821,10486,10659,23345,23576,27109	ADD3,BCKDHB,CAV1,CDKN1B,LPAR1,FYN,GRK5,MGMT,NFIB,PIK3CD,PRKCA,PRKCE,RASA2,INPP4B,CAP2,CELF2,SYNE1,DDAH1,DMAC2L
Hallmark Gene Sets	M5891	HALLMARK HYPOXIA	7.62672e-06	3.81336e-05	22/200	272,857,949,1027,1466,1634,2113,4214,5578,6275,6576,7045,7052,8991,9590,23645,25824,26136,55276,56925,112464,284119	AMPD3,CAV1,SCARB1,CDKN1B,CSRP2,DCN,ETS1,MAP3K1,PRKCA,S100A4,SLC25A1,TGFBI,TGM2,SELENBP1,AKAP12,PPP1R15A,PRDX5,TES,PGM2,LXN,CAVIN3,CAVIN1
Hallmark Gene Sets	M5893	HALLMARK MITOTIC SPINDLE	2.29146e-05	9.50315e-05	21/199	274,382,393,1794,2035,2037,2317,4001,4628,5922,6709,6711,7277,7430,8470,9702,10163,10801,25777,54509,140735	BIN1,ARF6,ARHGAP4,DOCK2,EPB41,EPB41L2,FLNB,LMNB1,MYH10,RASA2,SPTAN1,SPTBN1,TUBA4A,EZR,SORBS2,CEP57,WASF2,SEPTIN9,SUN2,RHOF,DYNLL2
Hallmark Gene Sets	M5930	HALLMARK EPITHELIAL MESENCHYMAL TRANSITION	2.47082e-05	9.50315e-05	21/200	1009,1292,1293,1307,1634,1809,2201,2247,2517,4147,4638,4907,5217,7045,7052,7431,8076,10409,10486,10979,25890	CDH11,COL6A2,COL6A3,COL16A1,DCN,DPYSL3,FBN2,FGF2,FUCA1,MATN2,MYLK,NT5E,PFN2,TGFBI,TGM2,VIM,MFAP5,BASP1,CAP2,FERMT2,ABI3BP
Hallmark Gene Sets	M5953	HALLMARK KRAS SIGNALING UP	2.47082e-05	9.50315e-05	21/200	951,1794,2113,2517,2791,3394,3936,4013,4214,5243,5284,7102,7462,9590,9910,10320,11184,23645,25960,83483,90865	CD37,DOCK2,ETS1,FUCA1,GNG11,IRF8,LCP1,VWA5A,MAP3K1,ABCB1,PIGR,TSPAN7,LAT2,AKAP12,RABGAP1L,IKZF1,MAP4K1,PPP1R15A,ADGRA2,PLVAP,IL33
Hallmark Gene Sets	M5951	HALLMARK SPERMATOGENESIS	5.23075e-05	0.000186813	16/135	246,814,1047,2947,3306,4291,5037,5414,5576,6888,8100,27285,54558,55342,83700,135138	ALOX15,CAMK4,CLGN,GSTM3,HSPA2,MLF1,PEBP1,SEPTIN4,PRKAR2A,TALDO1,IFT88,TEKT2,SPATA6,STRBP,JAM3,PACRG
Hallmark Gene Sets	M5939	HALLMARK P53 PATHWAY	7.60931e-05	0.000237791	20/200	18,203,975,1606,2052,2517,3006,3732,4013,4033,6236,6275,6281,7508,10628,23645,26999,50619,55766,56997	ABAT,AK1,CD81,DGKA,EPHX1,FUCA1,H1-2,CD82,VWA5A,IRAG2,RRAD,S100A4,S100A10,XPC,TXNIP,PPP1R15A,CYFIP2,DEF6,H2AJ,COQ8A
Hallmark Gene Sets	M5921	HALLMARK COMPLEMENT	0.000222361	0.000654003	19/200	391,801,1378,1380,1512,2534,3932,4048,4067,4504,5055,6284,7454,9806,10938,51440,54331,55619,164656,726,1397,1510,6271,7450,8309,9615,9948	RHOG,CALM1,CR1,CR2,CTSH,FYN,LCK,LTA4H,LYN,MT3,SERPINB2,S100A13,WAS,SPOCK2,EHD1,HPCAL4,GNG2,DOCK10,TMPRSS6,CAPN5,CRIP2,CTSE,S100A1,VWF,ACOX2,GDA,WDR1
Hallmark Gene Sets	M5902	HALLMARK APOPTOSIS	0.000411029	0.00114175	16/161	118,857,914,969,1027,1611,1634,2936,2944,3005,3606,4255,6709,8682,10628,27250	ADD1,CAV1,CD2,CD69,CDKN1B,DAP,DCN,GSR,GSTM1,H1-0,IL18,MGMT,SPTAN1,PEA15,TXNIP,PDCD4
Hallmark Gene Sets	M5908	HALLMARK ANDROGEN RESPONSE	0.00139391	0.00348477	11/100	1718,2185,2936,3005,3248,6197,8821,9590,23171,25816,79689	DHCR24,PTK2B,GSR,H1-0,HPGD,RPS6KA3,INPP4B,AKAP12,GPD1L,TNFAIP8,STEAP4
Hallmark Gene Sets	M5949	HALLMARK PEROXISOME	0.00191618	0.00456234	11/104	216,1384,1718,2053,5243,5825,7356,10455,11001,25824,51015,3932,5947,55825,114327	ALDH1A1,CRAT,DHCR24,EPHX2,ABCB1,ABCD3,SCGB1A1,ECI2,SLC27A2,PRDX5,ISOC1,LCK,RBP1,PECR,EFHC1
Hallmark Gene Sets	M5945	HALLMARK HEME METABOLISM	0.00396847	0.00862711	16/200	118,831,1193,1510,2035,2532,3005,4059,4329,5498,6917,7145,8991,10840,50865,64122	ADD1,CAST,CLIC2,CTSE,EPB41,ACKR1,H1-0,BCAM,ALDH6A1,PPOX,TCEA1,TNS1,SELENBP1,ALDH1L1,HEBP1,FN3K
Up-regulated reactome gene sets
Category	Pathway ID	Description	P value	q value	Gene ratio	Gene ID	Gene symbol
Reactome Gene Sets	R-HSA-1474244	Extracellular matrix organization	8.95661e-44	2.25975e-40	75/301	2,101,351,634,649,682,780,871,999,1088,1295,1296,1300,1303,1305,1308,1462,1756,1991,2192,2202,2243,2244,2266,2335,3383,3673,3678,3682,3684,3685,3693,3694,3912,3914,3918,4017,4038,4312,4313,4314,4317,4318,4320,4321,4322,4323,4680,5033,5034,5054,5351,5352,5654,6382,6678,7042,7057,7076,7093,7448,7837,8754,8974,8985,9644,10491,10536,22801,55214,64175,64386,79709,284217,375790	A2M,ADAM8,APP,CEACAM1,BMP1,BSG,DDR1,SERPINH1,CDH1,CEACAM8,COL8A1,COL8A2,COL10A1,COL12A1,COL13A1,COL17A1,VCAN,DMD,ELANE,FBLN1,EFEMP1,FGA,FGB,FGG,FN1,ICAM1,ITGA2,ITGA5,ITGAE,ITGAM,ITGAV,ITGB5,ITGB6,LAMB1,LAMB3,LAMC2,LOXL2,LRP4,MMP1,MMP2,MMP3,MMP8,MMP9,MMP11,MMP12,MMP13,MMP14,CEACAM6,P4HA1,P4HB,SERPINE1,PLOD1,PLOD2,HTRA1,SDC1,SPARC,TGFB2,THBS1,TIMP1,TLL2,VTN,PXDN,ADAM9,P4HA2,PLOD3,SH3PXD2A,CRTAP,P3H…
Reactome Gene Sets	R-HSA-6798695	Neutrophil degranulation	8.85164e-39	1.11663e-35	87/482	55,101,197,383,411,535,566,634,671,684,728,820,978,1088,1116,1669,1832,1991,2204,2207,2212,2219,2357,2495,2717,3074,3101,3240,3326,3417,3684,3685,3728,3920,3934,4311,4317,4318,4332,4353,4680,4831,5004,5005,5273,5317,5328,5329,5553,5657,5724,5806,6036,6037,6279,6280,6282,6283,6556,6947,7097,7130,7133,7305,8288,8836,8972,8993,10159,10288,10321,10394,10549,10562,10970,11240,23601,29108,53831,56729,5…	ACP3,ADAM8,AHSG,ARG1,ARSB,ATP6V0A1,AZU1,CEACAM1,BPI,BST2,C5AR1,CAMP,CDA,CEACAM8,CHI3L1,DEFA4,DSP,ELANE,FCAR,FCER1G,FCGR2A,FCN1,FPR1,FTH1,GLA,HEXB,HK3,HP,HSP90AB1,IDH1,ITGAM,ITGAV,JUP,LAMP2,LCN2,MME,MMP8,MMP9,MNDA,MPO,CEACAM6,NME2,ORM1,ORM2,SERPINB10,PKP1,PLAU,PLAUR,PRG2,PRTN3,PTAFR,PTX3,RNASE2,RNASE3,S100A8,S100A9,S100A11,S100A12,SLC11A1,TCN1,TLR2,TNFAIP6,TNFRSF1B,TYROBP,EPX,GGH,MGAM,PGLYRP1,ATP6…
Reactome Gene Sets	R-HSA-1640170	Cell Cycle	5.81664e-20	4.8918e-17	76/692	641,890,891,894,983,1019,1111,1163,1454,3161,3326,4085,4171,4172,4173,4174,4175,4176,5111,5347,5424,5426,5932,6241,6790,7083,7153,7298,7444,7486,8318,9133,9212,9493,9735,9837,9918,10000,10051,10112,10381,10403,10592,11004,11065,11200,22974,23141,23310,23332,23397,23649,25946,27338,29893,51053,51659,54069,54821,55055,55143,57405,63922,64151,64785,64946,79682,83540,84057,84296,84930,84962,92421,113…	BLM,CCNA2,CCNB1,CCND2,CDK1,CDK4,CHEK1,CKS1B,CSNK1E,HMMR,HSP90AB1,MAD2L1,MCM2,MCM3,MCM4,MCM5,MCM6,MCM7,PCNA,PLK1,POLD1,POLE,RBBP8,RRM2,AURKA,TK1,TOP2A,TYMS,VRK2,WRN,CDC45,CCNB2,AURKB,KIF23,KNTC1,GINS1,NCAPD2,AKT3,SMC4,KIF20A,TUBB3,NDC80,SMC2,KIF2C,UBE2C,CHEK2,TPX2,ANKLE2,NCAPD3,CLASP1,NCAPH,POLA2,ZNF385A,UBE2S,PSMC3IP,GMNN,GINS2,MIS18A,ERCC6L,ZWILCH,CDCA8,SPC25,CHTF18,NCAPG,GINS3,CENPH,CENPU,NUF2,…
Reactome Gene Sets	R-HSA-1474290	Collagen formation	7.71658e-19	4.86723e-16	27/90	649,871,1295,1296,1300,1303,1305,1308,3914,3918,4017,4314,4318,4322,5033,5034,5351,5352,7093,7837,8974,8985,10491,10536,55214,64175,79709,2,101,682,999,1991,2335,3912,4312,4313,4317,4320,4321,4323,5654,7076,8754,64386	BMP1,SERPINH1,COL8A1,COL8A2,COL10A1,COL12A1,COL13A1,COL17A1,LAMB3,LAMC2,LOXL2,MMP3,MMP9,MMP13,P4HA1,P4HB,PLOD1,PLOD2,TLL2,PXDN,P4HA2,PLOD3,CRTAP,P3H3,P3H2,P3H1,COLGALT1,A2M,ADAM8,BSG,CDH1,ELANE,FN1,LAMB1,MMP1,MMP2,MMP8,MMP11,MMP12,MMP14,HTRA1,TIMP1,ADAM9,MMP25
Reactome Gene Sets	R-HSA-109582	Hemostasis	2.5067e-17	1.05407e-14	67/621	2,197,285,335,338,351,481,547,634,682,710,813,1088,1525,2153,2207,2243,2244,2266,2335,2621,2627,2769,2812,2817,2886,3673,3678,3684,3685,3699,3832,3833,3835,3920,3959,4072,4312,4680,5004,5005,5054,5296,5328,5329,5657,6382,6520,6566,6678,7042,7057,7076,8140,8165,9123,9493,9732,10112,10184,10381,11004,24137,29789,57126,64837,135228,348,720,1462,2999,3485,3486,3698,3912,3956,4313,5034,5069,5954,8542,…	A2M,AHSG,ANGPT2,APOA1,APOB,APP,ATP1B1,KIF1A,CEACAM1,BSG,SERPING1,CALU,CEACAM8,CXADR,F5,FCER1G,FGA,FGB,FGG,FN1,GAS6,GATA6,GNA15,GP1BB,GPC1,GRB7,ITGA2,ITGA5,ITGAM,ITGAV,ITIH3,KIF11,KIFC1,KIF22,LAMP2,LGALS3BP,EPCAM,MMP1,CEACAM6,ORM1,ORM2,SERPINE1,PIK3R2,PLAU,PLAUR,PRTN3,SDC1,SLC3A2,SLC16A1,SPARC,TGFB2,THBS1,TIMP1,SLC7A5,AKAP1,SLC16A3,KIF23,DOCK4,KIF20A,LHFPL2,TUBB3,KIF2C,KIF4A,OLA1,CD177,KLC2,CD109,…
Reactome Gene Sets	R-HSA-166658	Complement cascade	1.21632e-15	3.06877e-13	20/58	629,710,712,713,714,715,716,720,722,725,727,728,735,1361,1991,2219,2220,4153,7448,8547	CFB,SERPING1,C1QA,C1QB,C1QC,C1R,C1S,C4A,C4BPA,C4BPB,C5,C5AR1,C9,CPB2,ELANE,FCN1,FCN2,MBL2,VTN,FCN3
Reactome Gene Sets	R-HSA-1280215	Cytokine Signaling in Immune system	2.55442e-15	5.8589e-13	69/715	351,684,970,1230,1981,2209,2335,2357,2633,3383,3429,3433,3434,3437,3553,3557,3576,3595,3627,3664,3684,3725,3726,3838,3929,3934,3965,4312,4313,4314,4318,4502,4599,4938,4939,4940,5034,5296,5610,5657,5724,5743,5782,5783,5784,6283,6352,6364,6382,6624,6657,6772,6773,7076,7133,7292,8638,8878,9021,9235,9246,9636,10000,11274,54739,91543,115362,128178,257397	APP,BST2,CD70,CCR1,EIF4G1,FCGR1A,FN1,FPR1,GBP1,ICAM1,IFI27,IFIT2,IFIT1,IFIT3,IL1B,IL1RN,CXCL8,IL12RB2,CXCL10,IRF6,ITGAM,JUN,JUNB,KPNA2,LBP,LCN2,LGALS9,MMP1,MMP2,MMP3,MMP9,MT2A,MX1,OAS1,OAS2,OAS3,P4HB,PIK3R2,EIF2AK2,PRTN3,PTAFR,PTGS2,PTPN12,PTPN13,PTPN14,S100A12,CCL5,CCL20,SDC1,FSCN1,SOX2,STAT1,STAT2,TIMP1,TNFRSF1B,TNFSF4,OASL,SQSTM1,SOCS3,IL32,UBE2L6,ISG15,AKT3,USP18,XAF1,RSAD2,GBP5,EDARADD,TAB3
Reactome Gene Sets	R-HSA-202733	Cell surface interactions at the vascular wall	3.73851e-12	4.96435e-10	25/137	285,338,481,634,682,1088,1525,2207,2335,2621,2817,2886,3678,3684,3685,4072,4312,4680,5296,6382,6520,6566,8140,9123,57126	ANGPT2,APOB,ATP1B1,CEACAM1,BSG,CEACAM8,CXADR,FCER1G,FN1,GAS6,GPC1,GRB7,ITGA5,ITGAM,ITGAV,EPCAM,MMP1,CEACAM6,PIK3R2,SDC1,SLC3A2,SLC16A1,SLC7A5,SLC16A3,CD177
Reactome Gene Sets	R-HSA-909733	Interferon alpha/beta signaling	1.56408e-11	1.97309e-09	18/72	684,3429,3433,3434,3437,3664,4599,4938,4939,4940,6772,6773,8638,9021,9636,11274,54739,91543,1981,2209,2633,3383,3838,4502,5610,5724,9246,115362	BST2,IFI27,IFIT2,IFIT1,IFIT3,IRF6,MX1,OAS1,OAS2,OAS3,STAT1,STAT2,OASL,SOCS3,ISG15,USP18,XAF1,RSAD2,EIF4G1,FCGR1A,GBP1,ICAM1,KPNA2,MT2A,EIF2AK2,PTAFR,UBE2L6,GBP5
Reactome Gene Sets	R-HSA-9716542	Signaling by Rho GTPases, Miro GTPases and RHOBTB3	9.41993e-11	9.9027e-09	60/723	999,1124,1627,1829,1832,1894,2697,2886,3326,3728,3985,4085,4688,4952,5058,5296,5347,5756,5783,6242,6279,6280,6510,7037,7444,9055,9212,9235,9644,9732,9735,10298,10381,10403,10970,11004,23141,23332,23779,26030,27237,54443,54821,54874,55055,55143,55240,55971,57216,57405,64837,64946,79682,80179,81839,83540,91010,124056,128239,222584	CDH1,CHN2,DBN1,DSG2,DSP,ECT2,GJA1,GRB7,HSP90AB1,JUP,LIMK2,MAD2L1,NCF2,OCRL,PAK1,PIK3R2,PLK1,TWF1,PTPN13,RTKN,S100A8,S100A9,SLC1A5,TFRC,VRK2,PRC1,AURKB,IL32,SH3PXD2A,DOCK4,KNTC1,PAK4,TUBB3,NDC80,CKAP4,KIF2C,ANKLE2,CLASP1,ARHGAP8,PLEKHG3,ARHGEF16,ANLN,ERCC6L,FNBP1L,ZWILCH,CDCA8,STEAP3,BAIAP2L1,VANGL2,SPC25,KLC2,CENPH,CENPU,MYO19,VANGL1,NUF2,FMNL3,NOXO1,IQGAP3,FAM83B
Reactome Gene Sets	R-HSA-2514853	Condensation of Prometaphase Chromosomes	2.15849e-10	2.01699e-08	8/11	891,983,9133,9918,10051,10592,23397,64151,3276,5111,6790,25946,5347,890,85456,7444,23141,11065,27338,1111,11200,4085,9212,1454,23332,84962,121441,3161,22974,84930,3326,10381	CCNB1,CDK1,CCNB2,NCAPD2,SMC4,SMC2,NCAPH,NCAPG,PRMT1,PCNA,AURKA,ZNF385A,PLK1,CCNA2,TNKS1BP1,VRK2,ANKLE2,UBE2C,UBE2S,CHEK1,CHEK2,MAD2L1,AURKB,CSNK1E,CLASP1,AJUBA,NEDD1,HMMR,TPX2,MASTL,HSP90AB1,TUBB3
Reactome Gene Sets	R-HSA-15869	Metabolism of nucleotides	4.08452e-09	3.22039e-07	18/99	100,205,954,978,1503,1635,1841,1890,2618,4830,4831,6240,6241,7083,7298,7371,10606,55270	ADA,AK4,ENTPD2,CDA,CTPS1,DCTD,DTYMK,TYMP,GART,NME1,NME2,RRM1,RRM2,TK1,TYMS,UCK2,PAICS,NUDT15
Reactome Gene Sets	R-HSA-68877	Mitotic Prometaphase	4.84951e-09	3.4958e-07	26/204	891,983,1454,4085,5347,9133,9212,9735,9918,10051,10381,10403,10592,11004,23332,23397,54821,55055,55143,57405,64151,64946,79682,83540,113130,121441,7444,9493,10112,11065,23141,23310,27338,84930,92421,999,3985,4688,5058,6242,6279,6280,9055,64837,91010,124056,128239	CCNB1,CDK1,CSNK1E,MAD2L1,PLK1,CCNB2,AURKB,KNTC1,NCAPD2,SMC4,TUBB3,NDC80,SMC2,KIF2C,CLASP1,NCAPH,ERCC6L,ZWILCH,CDCA8,SPC25,NCAPG,CENPH,CENPU,NUF2,CDCA5,NEDD1,VRK2,KIF23,KIF20A,UBE2C,ANKLE2,NCAPD3,UBE2S,MASTL,CHMP4C,CDH1,LIMK2,NCF2,PAK1,RTKN,S100A8,S100A9,PRC1,KLC2,FMNL3,NOXO1,IQGAP3
Reactome Gene Sets	R-HSA-5686938	Regulation of TLR by endogenous ligand	9.65513e-09	6.24612e-07	9/21	338,1687,2243,2244,2266,3929,6279,6280,7097,2,710,2153,2812,5657,57126,811,2209,3685,3693,4688,6890,6891,351,671,3684,3725,6283,51311,257397,2335	APOB,GSDME,FGA,FGB,FGG,LBP,S100A8,S100A9,TLR2,A2M,SERPING1,F5,GP1BB,PRTN3,CD177,CALR,FCGR1A,ITGAV,ITGB5,NCF2,TAP1,TAP2,APP,BPI,ITGAM,JUN,S100A12,TLR8,TAB3,FN1
Reactome Gene Sets	R-HSA-9006934	Signaling by Receptor Tyrosine Kinases	5.14834e-08	2.82375e-06	43/521	348,535,1111,1956,2246,2321,2335,2886,3480,3673,3685,3726,3728,3912,3914,3918,3925,4192,4318,4485,4688,4915,5058,5296,5782,6461,6678,6692,6772,7057,7058,7060,8877,9982,10000,10653,23543,29126,51072,51107,54845,84951,284217	APOE,ATP6V0A1,CHEK1,EGFR,FGF1,FLT1,FN1,GRB7,IGF1R,ITGA2,ITGAV,JUNB,JUP,LAMB1,LAMB3,LAMC2,STMN1,MDK,MMP9,MST1,NCF2,NTRK2,PAK1,PIK3R2,PTPN12,SHB,SPARC,SPINT1,STAT1,THBS1,THBS2,THBS4,SPHK1,FGFBP1,AKT3,SPINT2,RBFOX2,CD274,MEMO1,APH1A,ESRP1,TNS4,LAMA1
Reactome Gene Sets	R-HSA-8963898	Plasma lipoprotein assembly	7.80055e-08	4.10016e-06	8/19	2,335,338,341,345,348,649,5034,811,2495,3240,3263,4481,6678,8542,3931,5360,3069,2817,6382,55937,375790,5145	A2M,APOA1,APOB,APOC1,APOC3,APOE,BMP1,P4HB,CALR,FTH1,HP,HPX,MSR1,SPARC,APOL1,LCAT,PLTP,HDLBP,GPC1,SDC1,APOM,AGRN,PDE6A
Reactome Gene Sets	R-HSA-196854	Metabolism of vitamins and cofactors	9.66951e-08	4.97881e-06	23/190	31,54,335,338,345,348,2194,2817,3417,4363,5743,6382,6513,6947,8875,8884,10135,10797,23590,55937,79581,83666,375790	ACACA,ACP5,APOA1,APOB,APOC3,APOE,FASN,GPC1,IDH1,ABCC1,PTGS2,SDC1,SLC2A1,TCN1,VNN2,SLC5A6,NAMPT,MTHFD2,PDSS1,APOM,SLC52A2,PARP9,AGRN
Reactome Gene Sets	R-HSA-1630316	Glycosaminoglycan metabolism	1.52954e-07	7.71805e-06	18/124	411,1462,2817,3074,3161,4958,6382,9060,9334,10057,10678,22856,26035,29940,50515,79586,113189,375790,669,3099,3101,5226,6513,6652,10165,4851,7057,7058,10417,55624,21,31,100,3417	ARSB,VCAN,GPC1,HEXB,HMMR,OMD,SDC1,PAPSS2,B4GALT5,ABCC5,B3GNT2,CHSY1,GLCE,DSE,CHST11,CHPF,CHST14,AGRN,BPGM,HK2,HK3,PGD,SLC2A1,SORD,SLC25A13,NOTCH1,THBS1,THBS2,SPON2,POMGNT1,ABCA3,ACACA,ADA,IDH1
Reactome Gene Sets	R-HSA-1280218	Adaptive Immune System	2.31109e-07	1.08594e-05	54/769	811,909,997,999,1308,1519,1525,2209,2214,2243,2244,2266,3383,3685,3693,3832,3835,4688,5058,5296,5817,6279,6280,6890,6891,7097,7305,9021,9246,9493,9817,10000,10112,10288,10381,10477,11004,11065,23014,23327,24137,26259,27036,27338,29126,51320,51752,54850,55070,55740,64167,64837,90293,140691	CALR,CD1A,CDC34,CDH1,COL17A1,CTSO,CXADR,FCGR1A,FCGR3A,FGA,FGB,FGG,ICAM1,ITGAV,ITGB5,KIF11,KIF22,NCF2,PAK1,PIK3R2,PVR,S100A8,S100A9,TAP1,TAP2,TLR2,TYROBP,SOCS3,UBE2L6,KIF23,KEAP1,AKT3,KIF20A,LILRB2,TUBB3,UBE2E3,KIF2C,UBE2C,FBXO21,NEDD4L,KIF4A,FBXW8,SIGLEC7,UBE2S,CD274,MEX3C,ERAP1,FBXL12,DET1,ENAH,ERAP2,KLC2,KLHL13,TRIM69
Reactome Gene Sets	R-HSA-6803157	Antimicrobial peptides	5.42949e-07	2.44618e-05	15/95	671,820,1668,1669,1991,3934,5657,6037,6279,6280,6556,7097,8993,10578,149954	BPI,CAMP,DEFA3,DEFA4,ELANE,LCN2,PRTN3,RNASE3,S100A8,S100A9,SLC11A1,TLR2,PGLYRP1,GNLY,BPIFB4
Down-regulated reactome gene sets
Category	Pathway ID	Description	P value	q value	Gene ratio	Gene ID	Gene symbol
Reactome Gene Sets	R-HSA-194315	Signaling by Rho GTPases	4.27245e-24	6.68991e-21	90/707	120,224,391,393,397,399,695,752,801,857,1027,1058,1152,1445,1794,2185,3012,3014,3015,3020,3071,3930,3932,4001,4221,4628,4629,4638,4660,5217,5295,5578,5579,5585,5595,5825,5880,6709,6711,6793,7112,7277,7409,7431,7454,7529,7535,8294,8334,8337,8338,9459,9590,9938,10092,10093,10094,10095,10163,10409,10979,22800,23048,23075,23526,26999,27145,50619,51466,54509,55114,55619,55766,55843,57480,64333,79784,8…	ADD3,ALDH3A2,RHOG,ARHGAP4,ARHGDIB,RHOH,BTK,FMNL1,CALM1,CAV1,CDKN1B,CENPA,CKB,CSK,DOCK2,PTK2B,H2AC8,H2AX,H2AZ1,H3-3A,NCKAP1L,LBR,LCK,LMNB1,MEN1,MYH10,MYH11,MYLK,PPP1R12B,PFN2,PIK3R1,PRKCA,PRKCB,PKN1,MAPK3,ABCD3,RAC2,SPTAN1,SPTBN1,STK10,TMPO,TUBA4A,VAV1,VIM,WAS,YWHAB,ZAP70,H4C9,H2AC6,H2AC18,H2AC20,ARHGEF6,AKAP12,ARHGAP25,ARPC5,ARPC4,ARPC3,ARPC1B,WASF2,BASP1,FERMT2,RRAS2,FNBP1,SWAP70,ARHGAP45,CYFIP2…
Reactome Gene Sets	R-HSA-983695	Antigen activates B Cell Receptor (BCR) leading to generation of second messengers	4.31214e-21	3.62651e-18	20/32	640,695,801,930,933,973,974,2534,3708,4067,5293,5295,5336,5777,6850,7409,29760,30011,84876,118788,4772,4773,5530,5579,84433,9402,4214,5595,7462,10235	BLK,BTK,CALM1,CD19,CD22,CD79A,CD79B,FYN,ITPR1,LYN,PIK3CD,PIK3R1,PLCG2,PTPN6,SYK,VAV1,BLNK,SH3KBP1,ORAI1,PIK3AP1,NFATC1,NFATC2,PPP3CA,PRKCB,CARD11,GRAP2,MAP3K1,MAPK3,LAT2,RASGRP2
Reactome Gene Sets	R-HSA-109582	Hemostasis	1.28117e-15	6.46476e-13	69/621	150,391,489,801,857,914,962,972,1445,1606,1794,2534,2788,2791,3020,3635,3672,3676,3683,3687,3708,3897,3932,4067,4267,5055,5269,5295,5336,5566,5567,5576,5578,5579,5581,5595,5777,5880,6281,6402,6693,6850,7094,7102,7114,7277,7409,7450,9630,9749,9948,10235,10487,10938,22915,30846,51571,51706,54331,54518,55423,55619,57406,81704,83692,83700,83706,84876,139818	ADRA2A,RHOG,ATP2A3,CALM1,CAV1,CD2,CD48,CD74,CSK,DGKA,DOCK2,FYN,GNG7,GNG11,H3-3A,INPP5D,ITGA1,ITGA4,ITGAL,ITGAX,ITPR1,L1CAM,LCK,LYN,CD99,SERPINB2,SERPINB6,PIK3R1,PLCG2,PRKACA,PRKACB,PRKAR2A,PRKCA,PRKCB,PRKCE,MAPK3,PTPN6,RAC2,S100A10,SELL,SPN,SYK,TLN1,TSPAN7,TMSB4X,TUBA4A,VAV1,VWF,GNA14,PHACTR2,WDR1,RASGRP2,CAP1,EHD1,MMRN1,EHD2,CYRIB,CYB5R1,GNG2,APBB1IP,SIRPG,DOCK10,ABHD6,DOCK8,CD99L2,JAM3,FERMT3,O…
Reactome Gene Sets	R-HSA-5620924	Intraflagellar transport	2.78369e-15	1.17054e-12	20/54	7277,8100,9742,23059,26146,26160,28981,51098,51626,55081,56912,57539,57560,57728,64792,79659,79989,80173,92104,140735,585,1069,4957,5566,9702,27077,54585,79600,84100,129880,200894,801,814,2553,2746,4208,27109,64784,5567,5576,2622,57758	TUBA4A,IFT88,IFT140,CLUAP1,TRAF3IP1,IFT172,IFT81,IFT52,DYNC2LI1,IFT57,IFT46,WDR35,IFT80,WDR19,IFT22,DYNC2H1,TTC26,IFT74,TTC30A,DYNLL2,BBS4,CETN2,ODF2,PRKACA,CEP57,B9D1,LZTFL1,TCTN1,ARL6,BBS5,ARL13B,CALM1,CAMK4,GABPB1,GLUD1,MEF2C,DMAC2L,CRTC3,PRKACB,PRKAR2A,GAS8,SCUBE2
Reactome Gene Sets	R-HSA-1280218	Adaptive Immune System	8.26677e-15	2.97958e-12	77/769	640,695,801,911,915,916,917,919,920,930,933,940,947,972,973,974,975,1445,1510,1512,2213,2533,2534,3109,3111,3112,3115,3146,3384,3385,3635,3676,3683,3708,3932,4067,4068,4267,4772,4773,5293,5295,5336,5493,5530,5566,5567,5579,5777,5788,6271,6402,6494,6850,7277,7409,7454,7529,7535,8764,9402,10053,10235,26232,29760,30011,30835,50852,51466,56654,84433,84727,84876,114836,118788,140735,151888	BLK,BTK,CALM1,CD1C,CD3D,CD3E,CD3G,CD247,CD4,CD19,CD22,CD28,CD34,CD74,CD79A,CD79B,CD81,CSK,CTSE,CTSH,FCGR2B,FYB1,FYN,HLA-DMB,HLA-DOA,HLA-DOB,HLA-DPB1,HMGB1,ICAM2,ICAM3,INPP5D,ITGA4,ITGAL,ITPR1,LCK,LYN,SH2D1A,CD99,NFATC1,NFATC2,PIK3CD,PIK3R1,PLCG2,PPL,PPP3CA,PRKACA,PRKACB,PRKCB,PTPN6,PTPRC,S100A1,SELL,SIPA1,SYK,TUBA4A,VAV1,WAS,YWHAB,ZAP70,TNFRSF14,GRAP2,AP1M2,RASGRP2,FBXO2,BLNK,SH3KBP1,CD209,TRAT1,…
Reactome Gene Sets	R-HSA-2029480	Fcgamma receptor (FCGR) dependent phagocytosis	7.3009e-14	2.30252e-11	23/86	695,917,919,2534,3071,3708,4067,4641,5295,5336,5581,5595,6850,7409,7454,9844,10092,10093,10094,10095,10163,26999,122618,801,2687,2788,2791,3606,4907,5566,5567,5576,5613,10268,10628,54331,4628,4629,79784	BTK,CD3G,CD247,FYN,NCKAP1L,ITPR1,LYN,MYO1C,PIK3R1,PLCG2,PRKCE,MAPK3,SYK,VAV1,WAS,ELMO1,ARPC5,ARPC4,ARPC3,ARPC1B,WASF2,CYFIP2,PLD4,CALM1,GGT5,GNG7,GNG11,IL18,NT5E,PRKACA,PRKACB,PRKAR2A,PRKX,RAMP3,TXNIP,GNG2,MYH10,MYH11,MYH14
Reactome Gene Sets	R-HSA-556833	Metabolism of lipids	3.18886e-13	8.93944e-11	72/743	34,35,38,221,224,246,857,1040,1120,1375,1384,1545,1573,1646,1718,2053,2166,2167,2171,2687,2948,3248,3635,3930,4048,4801,5293,5295,5305,5566,5567,5730,5833,6576,6584,7108,7923,8309,8644,8647,8714,8760,8821,9536,10226,10449,10455,11001,22874,22949,23171,25816,25979,27306,54545,55512,55825,56898,57153,59339,79143,79153,79626,80736,81616,114882,114884,122618,127281,197322,388121,401494	ACADM,ACADS,ACAT1,ALDH3B1,ALDH3A2,ALOX15,CAV1,CDS1,CHKB,CPT1B,CRAT,CYP1B1,CYP2J2,AKR1C2,DHCR24,EPHX2,FAAH,FABP4,FABP5,GGT5,GSTM4,HPGD,INPP5D,LBR,LTA4H,NFYB,PIK3CD,PIK3R1,PIP4K2A,PRKACA,PRKACB,PTGDS,PCYT2,SLC25A1,SLC22A5,TM7SF2,HSD17B8,ACOX2,AKR1C3,ABCB11,ABCC3,CDS2,INPP4B,PTGES,PLIN3,ACAA2,ECI2,SLC27A2,PLEKHA6,PTGR1,GPD1L,TNFAIP8,DHRS7B,HPGDS,MTMR12,SMPD3,PECR,BDH2,SLC44A2,PLEKHA2,MBOAT7,GDPD3,TN…
Reactome Gene Sets	R-HSA-2559586	DNA Damage/Telomere Stress Induced Senescence	1.31915e-12	3.02565e-10	21/80	472,1027,3005,3006,3007,3008,3012,3014,3015,3024,3159,4001,8290,8294,8334,8337,8338,54386,55766,85236,128312,1031,1911,2113,3020,5595,6197,80012,3306,23345,25777,8930,79661,4628,4629,4660,5585,7529,79784,6117,1616,328,84329,7343,126,216,801,857,1375,2171,2354,2788,2791,5160,5295,7528,8644,10170,23030,54331,195814,5578,5579,7112,10783,91754,55164,2313,6688,7913,118,817,1345,1410,1728,2936,2938,420…	ATM,CDKN1B,H1-0,H1-2,H1-3,H1-4,H2AC8,H2AX,H2AZ1,H1-1,HMGA1,LMNB1,H3-4,H4C9,H2AC6,H2AC18,H2AC20,TERF2IP,H2AJ,H2BC12,H2BU1,CDKN2C,PHC1,ETS1,H3-3A,MAPK3,RPS6KA3,PHC3,HSPA2,SYNE1,SUN2,MBD4,NEIL1,MYH10,MYH11,PPP1R12B,PKN1,YWHAB,MYH14,RPA1,DAXX,APEX1,HVCN1,UBTF,ADH1C,ALDH1A1,CALM1,CAV1,CPT1B,FABP5,FOSB,GNG7,GNG11,PDHA1,PIK3R1,YY1,AKR1C3,DHRS9,KDM4B,GNG2,SDR16C5,PRKCA,PRKCB,TMPO,NEK6,NEK9,SHQ1,FLI1,SPI1…
Reactome Gene Sets	R-HSA-8978868	Fatty acid metabolism	5.21885e-12	8.77811e-10	30/177	34,35,224,246,1375,1384,1545,1573,2053,2166,2687,3248,4048,5730,6576,6584,7923,8309,8644,9536,10449,10455,11001,22949,27306,55825,81616,127281,197322,401494	ACADM,ACADS,ALDH3A2,ALOX15,CPT1B,CRAT,CYP1B1,CYP2J2,EPHX2,FAAH,GGT5,HPGD,LTA4H,PTGDS,SLC25A1,SLC22A5,HSD17B8,ACOX2,AKR1C3,PTGES,ACAA2,ECI2,SLC27A2,PTGR1,HPGDS,PECR,ACSBG2,PRXL2B,ACSF3,HACD4
Reactome Gene Sets	R-HSA-211859	Biological oxidations	1.86653e-11	2.67506e-09	33/222	95,125,126,131,216,218,1066,1545,1573,2052,2098,2328,2687,2938,2939,2944,2946,2947,2948,2949,2954,4128,4129,6817,6818,8574,8639,8824,27306,54905,54996,55748,84836	ACY1,ADH1B,ADH1C,ADH7,ALDH1A1,ALDH3A1,CES1,CYP1B1,CYP2J2,EPHX1,ESD,FMO3,GGT5,GSTA1,GSTA2,GSTM1,GSTM2,GSTM3,GSTM4,GSTM5,GSTZ1,MAOA,MAOB,SULT1A1,SULT1A3,AKR7A2,AOC3,CES2,HPGDS,CYP2W1,MTARC2,CNDP2,ABHD14B
Reactome Gene Sets	R-HSA-6798695	Neutrophil degranulation	4.24111e-11	5.35016e-09	51/482	221,272,353,391,963,1265,1378,1512,1794,1992,2171,2517,3071,3146,3683,3687,4033,4048,5269,5284,5777,5788,6286,6317,6402,6709,6793,8514,8635,9145,9535,10092,10487,10875,11001,22875,23406,23526,25840,28988,51806,54509,55276,57153,64333,84329,84658,170482,326624,340061,441864	ALDH3B1,AMPD3,APRT,RHOG,CD53,CNN2,CR1,CTSH,DOCK2,SERPINB1,FABP5,FUCA1,NCKAP1L,HMGB1,ITGAL,ITGAX,IRAG2,LTA4H,SERPINB6,PIGR,PTPN6,PTPRC,S100P,SERPINB3,SELL,SPTAN1,STK10,KCNAB2,RNASET2,SYNGR1,GMFG,ARPC5,CAP1,FGL2,SLC27A2,ENPP4,COTL1,ARHGAP45,METTL7A,DBNL,CALML5,RHOF,PGM2,SLC44A2,ARHGAP9,HVCN1,ADGRE3,CLEC4C,RAB37,STING1,TARM1
Reactome Gene Sets	R-HSA-202433	Generation of second messenger molecules	1.31099e-10	1.50347e-08	13/34	915,916,917,919,920,2533,3115,3932,5336,7454,7535,9402,51466,940,1445,2534,4067,5295,5777,7409,8764,151888,5788,3635,50852,84433	CD3D,CD3E,CD3G,CD247,CD4,FYB1,HLA-DPB1,LCK,PLCG2,WAS,ZAP70,GRAP2,EVL,CD28,CSK,FYN,LYN,PIK3R1,PTPN6,VAV1,TNFRSF14,BTLA,PTPRC,INPP5D,TRAT1,CARD11
Reactome Gene Sets	R-HSA-9013149	RAC1 GTPase cycle	4.06299e-10	4.45692e-08	28/185	393,397,752,857,1794,3071,3930,5295,5585,7112,7409,7454,9459,9938,10163,10979,23075,23526,26999,50619,55114,55619,55843,57480,64333,81704,139818,257106,23048,221472,5880,120,4001,9590,27145,84681,5825,6793,93663,284119,10409,54509,399693,200894,391	ARHGAP4,ARHGDIB,FMNL1,CAV1,DOCK2,NCKAP1L,LBR,PIK3R1,PKN1,TMPO,VAV1,WAS,ARHGEF6,ARHGAP25,WASF2,FERMT2,SWAP70,ARHGAP45,CYFIP2,DEF6,ARHGAP17,DOCK10,ARHGAP15,PLEKHG1,ARHGAP9,DOCK8,DOCK11,ARHGAP30,FNBP1,FGD2,RAC2,ADD3,LMNB1,AKAP12,FILIP1,HINT2,ABCD3,STK10,ARHGAP18,CAVIN1,BASP1,RHOF,CCDC187,ARL13B,RHOG
Reactome Gene Sets	R-HSA-1474244	Extracellular matrix organization	4.22781e-09	3.72207e-07	35/301	726,831,1215,1291,1292,1293,1306,1307,1634,2201,2247,3384,3385,3672,3676,3679,3680,3683,3687,3911,3913,4239,4811,5578,7148,7177,7373,7450,8076,8516,11117,80781,83700,85007,164656	CAPN5,CAST,CMA1,COL6A1,COL6A2,COL6A3,COL15A1,COL16A1,DCN,FBN2,FGF2,ICAM2,ICAM3,ITGA1,ITGA4,ITGA7,ITGA9,ITGAL,ITGAX,LAMA5,LAMB2,MFAP4,NID1,PRKCA,TNXB,TPSAB1,COL14A1,VWF,MFAP5,ITGA8,EMILIN1,COL18A1,JAM3,PHYKPL,TMPRSS6
Reactome Gene Sets	R-HSA-156590	Glutathione conjugation	4.27824e-09	3.72207e-07	12/36	2098,2687,2938,2939,2944,2946,2947,2948,2949,2954,27306,55748,95,1066,5243,6581,6817,6818,7409,8714,8824,11309,84836	ESD,GGT5,GSTA1,GSTA2,GSTM1,GSTM2,GSTM3,GSTM4,GSTM5,GSTZ1,HPGDS,CNDP2,ACY1,CES1,ABCB1,SLC22A3,SULT1A1,SULT1A3,VAV1,ABCC3,CES2,SLCO2B1,ABHD14B
Reactome Gene Sets	R-HSA-9664323	FCGR3A-mediated IL10 synthesis	1.66061e-08	1.35664e-06	12/40	801,917,919,2534,3708,4067,5336,5566,5567,5576,5613,6850,5295,5581,122618,3384,3385,30835,4772,4773,5530,84433,94025,170482,2687,2788,2791,10268,54331	CALM1,CD3G,CD247,FYN,ITPR1,LYN,PLCG2,PRKACA,PRKACB,PRKAR2A,PRKX,SYK,PIK3R1,PRKCE,PLD4,ICAM2,ICAM3,CD209,NFATC1,NFATC2,PPP3CA,CARD11,MUC16,CLEC4C,GGT5,GNG7,GNG11,RAMP3,GNG2
Reactome Gene Sets	R-HSA-512988	Interleukin-3, Interleukin-5 and GM-CSF signaling	1.66689e-08	1.35664e-06	13/48	2534,3635,3716,4067,5293,5295,5566,5777,6776,6777,6850,7409,29760,1215,3932,5578,9402,10750,391,5336,5880,1027,1445,917,919,695,940,7462,94025,170482,3672,7450	FYN,INPP5D,JAK1,LYN,PIK3CD,PIK3R1,PRKACA,PTPN6,STAT5A,STAT5B,SYK,VAV1,BLNK,CMA1,LCK,PRKCA,GRAP2,GRAP,RHOG,PLCG2,RAC2,CDKN1B,CSK,CD3G,CD247,BTK,CD28,LAT2,MUC16,CLEC4C,ITGA1,VWF
Reactome Gene Sets	R-HSA-75153	Apoptotic execution phase	4.76851e-08	3.00992e-06	13/52	118,2620,3005,3006,3007,3008,3024,3146,4001,6709,7431,28988,51765,3159,3606,5414,5533,5595,7529,10015,26060,91782,140735	ADD1,GAS2,H1-0,H1-2,H1-3,H1-4,H1-1,HMGB1,LMNB1,SPTAN1,VIM,DBNL,STK26,HMGA1,IL18,SEPTIN4,PPP3CC,MAPK3,YWHAB,PDCD6IP,APPL1,CHMP7,DYNLL2
Reactome Gene Sets	R-HSA-202733	Cell surface interactions at the vascular wall	4.89127e-08	3.00992e-06	21/137	857,914,962,972,2534,3635,3676,3683,3687,3897,3932,4067,4267,5295,5777,6402,6693,7102,55423,83692,83700	CAV1,CD2,CD48,CD74,FYN,INPP5D,ITGA4,ITGAL,ITGAX,L1CAM,LCK,LYN,CD99,PIK3R1,PTPN6,SELL,SPN,TSPAN7,SIRPG,CD99L2,JAM3
Reactome Gene Sets	R-HSA-5690714	CD22 mediated BCR regulation	7.60261e-08	4.38338e-06	5/5	933,973,974,4067,5777	CD22,CD79A,CD79B,LYN,PTPN6

## Sheet: d. Pathways-DE phosphosites
Up-regulated hallmark gene sets
Category	Pathway ID	Description	P value	q value	Gene ratio	Gene symbol
Hallmark Gene Sets	M5925	HALLMARK_E2F_TARGETS	2.60223e-18	1.0135e-16	41/187	ILF3/TMPO/NASP/MYC/CIT/LMNB1/STMN1/NUP153/CTPS1/MCM6/PA2G4/PTTG1/TIMELESS/TOP2A/KPNA2/BRCA1/MCM2/UNG/CDK1/LIG1/BARD1/KIF4A/EZH2/USP1/HELLS/PAICS/RFC1/ATAD2/KIF2C/ORC2/NOLC1/MKI67/TACC3/UBE2T/RRM2/MELK/RACGAP1/NOP56/POLA2/TK1/PRKDC
Hallmark Gene Sets	M5901	HALLMARK_G2M_CHECKPOINT	8.2439e-16	1.60539e-14	38/187	ILF3/TMPO/NASP/LIG3/MYC/LMNB1/STMN1/CENPF/WRN/MCM6/PTTG1/MARCKS/TOP2A/KPNA2/TPX2/NCL/KIF20B/MCM2/CASP8AP2/NUP50/CDK1/CHAF1A/BARD1/KIF4A/EZH2/DKC1/KIF2C/PBK/NOLC1/INCENP/MKI67/KNL1/TACC3/SMARCC1/BUB1/RACGAP1/NUSAP1/POLA2
Hallmark Gene Sets	M5893	HALLMARK_MITOTIC_SPINDLE	2.68529e-14	3.48616e-13	36/187	CDC42EP4/PALLD/FLNA/MAP1S/MYO9B/ANLN/ARHGEF7/CD2AP/APC/ECT2/LMNB1/CENPF/TIAM1/MARCKS/TOP2A/ARHGEF2/CTTN/TPX2/KIF20B/CLIP2/CDK1/ITSN1/SYNPO/KIF4A/RFC1/KIF2C/INCENP/PPP4R2/OPHN1/BUB1/RACGAP1/FLNB/NUSAP1/RALBP1/DOCK4/FGD6
Hallmark Gene Sets	M5926	HALLMARK_MYC_TARGETS_V1	9.51325e-05	0.00092629	21/187	RPS3/PHB2/MYC/TRIM28/RSL1D1/NPM1/CTPS1/IARS1/MCM6/PA2G4/VDAC1/KPNA2/MCM2/CDK2/EIF4G2/USP1/ORC2/NOLC1/SMARCC1/DDX21/NOP56
Hallmark Gene Sets	M5928	HALLMARK_MYC_TARGETS_V2	0.000671173	0.00522809	9/187	MYC/NPM1/NOP2/PA2G4/TCOF1/UNG/NOLC1/MYBBP1A/NOP56
Hallmark Gene Sets	M5930	HALLMARK_EPITHELIAL_MESENCHYMAL_TRANSITION	0.0225187	0.109631	15/187	FLNA/JUN/COL12A1/FOXC2/ITGA5/SNAI2/VCAN/FBLN1/QSOX1/MXRA5/SDC1/LGALS1/COL11A1/SPP1/POSTN
Hallmark Gene Sets	M5906	HALLMARK_ESTROGEN_RESPONSE_EARLY	0.0225187	0.109631	15/187	RBBP8/AKAP1/LAD1/SLC1A4/MYC/SLC39A6/TIAM1/NAV2/KRT8/FKBP5/FKBP4/MYBBP1A/SLC16A1/FLNB/NCOR2
Hallmark Gene Sets	M5907	HALLMARK_ESTROGEN_RESPONSE_LATE	0.0225187	0.109631	15/187	RBBP8/PKP3/SLC1A4/TIAM1/TOP2A/FGFR3/SGK1/DLG5/FKBP5/FKBP4/SLC16A1/FLNB/NCOR2/TRIM29/S100A9
Down-regulated hallmark gene sets
Category	Pathway ID	Description	P value	q value	Gene ratio	Gene symbol
Hallmark Gene Sets	M5951	HALLMARK_SPERMATOGENESIS	0.00212574	0.0453443	11/131	SEPTIN4/H1-6/CAMK4/SPATA6/TALDO1/MLF1/IFT88/TEKT2/TLE4/SHE/NEFH
Hallmark Gene Sets	M5915	HALLMARK_APICAL_JUNCTION	0.00232849	0.0453443	14/131	EPB41L2/EVL/ACTG2/ACTB/ACTA1/ACTC1/ACTG1/FYB1/ARHGEF6/CDH6/SORBS3/TJP1/VASP/LIMA1
Hallmark Gene Sets	M5909	HALLMARK_MYOGENESIS	0.00626955	0.0813942	13/131	MEF2C/ABLIM1/ACTA1/ACTC1/FOXO4/MYH11/HRC/SORBS3/LDB3/SVIL/DES/COL6A3/VIPR1
Hallmark Gene Sets	M5942	HALLMARK_UV_RESPONSE_DN	0.0103403	0.100682	10/131	PRKCA/CDKN1B/SYNE1/ANXA2/LPAR1/CAV1/ADD3/TJP1/INPP4B/DBP
Hallmark Gene Sets	M5953	HALLMARK_KRAS_SIGNALING_UP	0.0155788	0.12135	12/131	IKZF1/SATB1/EPB41L3/AKAP12/LAT2/ADGRA2/RABGAP1L/PIGR/DOCK2/ETS1/MAP3K1/IRF8
Hallmark Gene Sets	M5906	HALLMARK_ESTROGEN_RESPONSE_EARLY	0.035596	0.231062	11/131	ELF1/ABLIM1/FAM102A/KDM4B/TJP3/ZNF185/CLIC3/ADD3/SVIL/MLPH/KAZN
