# Supplementary material for: Large-scale and high-resolution mass spectrometry-based proteomics defines molecular subtypes of nasopharyngeal carcinoma for therapeutic targeting
Source: Signal Transduct Target Ther. 2026 Jun 23;11:244. doi: 10.1038/s41392-026-02742-0 (PMC13287748; doi:10.1038/s41392-026-02742-0)
Supplement: Supplementary file 6 — Data S5 [file 41392_2026_2742_MOESM6_ESM.xlsx]

## Sheet: Pathways-heatmap
Panel C
Proteomics	Category	Pathways
	Cell cycle	Cell cycle		Note:	Down-regulated pathways
		mitotic cell cycle			Up-regulated pathways
		HALLMARK E2F TARGETS
		HALLMARK G2M CHECKPOINT
	Cilium	Cilium movement
	Immune Response	Inflammatory response
		Regulation of defense response
		HALLMARK INTERFERON GAMMA RESPONSE
		HALLMARK INTERFERON ALPHA RESPONSE
		Interferon alpha/beta signaling
		Lymphocyte activation
		Regulation of antigen receptor-mediated signaling patheway
		Adaptive immune response
		B cell receptor signaling pathway
		Fc gamma R-mediated phagocytosis
		T cell receptor signaling pathway
		Adaptive Immune System
		Fc gamma receptor(FCGR) dependent phagocytosis
	Metabolism	monocarboxylic acid metabolic process
		small molecule catabolic process
		cellular modified amino acid metabolic process
	Metastasis	Extracellular matrix organization
		cell-cell adhesion
		positive regulation of cell migration
		regulation of cell adhesion
		HALLMARK EPITHELIAL MESENCHYMAL TRANSITION
	mTOR	HALLMARK MTORC1 SIGNALING
	Response to virus	response to virus

## Sheet: Pathways-protein
term_type	analysis_type	gene_symbol.x	rank_factor	temp_id	proID	gene_symbol.y	pro_qvalue	pro_logFC	pro_status	upTumor_status	upNormal_status	phos_status	all_status	any_status	proID	proteins	pro_FC	phos_FC	rank
cell cycle	up.in.Tumor	TK1	170.999	737	P04183	TK1	2.93531e-18	0.975336	up.in.Tumor	1	0	up.in.Tumor	Yes	Yes	P04183	TK1	⬉	⬉	1
cell cycle	up.in.Tumor	PBK	140.042	652	Q96KB5	PBK	3.2896e-20	0.718797	up.in.Tumor	1	0	up.in.Tumor	Yes	Yes	Q96KB5	PBK	⬉	⬉	2
cell cycle	up.in.Tumor	CDK1	128.849	584	P06493	CDK1	7.77912e-20	0.67428	up.in.Tumor	1	0	up.in.Tumor	Yes	Yes	P06493	CDK1	⬉	⬉	3
cell cycle	up.in.Tumor	GINS4	103.504	746	Q9BRT9	GINS4	7.24906e-19	0.570593	up.in.Tumor			NA	No	Yes	Q9BRT9	GINS4	⬉	NA	4
cell cycle	up.in.Tumor	KPNA2	101.464	731	P52292	KPNA2	2.42749e-17	0.610684	up.in.Tumor	1	0	up.in.Tumor	Yes	Yes	P52292	KPNA2	⬉	⬉	5
cell cycle	up.in.Tumor	SLC7A5	93.8495	754	Q01650	SLC7A5	1.99362e-16	0.597754	up.in.Tumor			NA	No	Yes	Q01650	SLC7A5	⬉	NA	6
cell cycle	up.in.Tumor	VRK2	90.7495	760	Q86Y07	VRK2	9.6901e-21	0.453437	up.in.Tumor	0	0	Not	No	Yes	Q86Y07	VRK2	⬉	⬌	7
cell cycle	up.in.Tumor	TFRC	88.2585	736	P02786	TFRC	1.6607e-17	0.525984	up.in.Tumor			NA	No	Yes	P02786	TFRC	⬉	NA	8
cell cycle	up.in.Tumor	CKS1B	86.609	588	P61024	CKS1B	3.17315e-12	0.753219	up.in.Tumor			NA	No	Yes	P61024	CKS1B	⬉	NA	9
cell cycle	up.in.Tumor	NUF2	86.0985	658	Q9BZD4	NUF2	7.75688e-17	0.534431	up.in.Tumor	1	0	up.in.Tumor	Yes	Yes	Q9BZD4	NUF2	⬉	⬉	10
cell cycle	up.in.Tumor	TRIP13	85.3865	618	Q15645	TRIP13	2.90814e-16	0.549591	up.in.Tumor			NA	No	Yes	Q15645	TRIP13	⬉	NA	11
cell cycle	up.in.Tumor	HELLS	84.8814	667	Q9NRZ9	HELLS	8.40104e-15	0.603036	up.in.Tumor	1	0	up.in.Tumor	Yes	Yes	Q9NRZ9	HELLS	⬉	⬉	12
cell cycle	up.in.Tumor	NME1	82.0353	734	P15531	NME1	1.6607e-17	0.488896	up.in.Tumor	0	0	Not	No	Yes	P15531	NME1	⬉	⬌	13
cell cycle	up.in.Tumor	MCM4	77.597	600	P33991	MCM4	6.59257e-14	0.588706	up.in.Tumor	0	0	Not	No	Yes	P33991	MCM4	⬉	⬌	14
cell cycle	up.in.Tumor	TPX2	77.3814	635	Q9ULW0	TPX2	8.30162e-20	0.405545	up.in.Tumor	1	0	up.in.Tumor	Yes	Yes	Q9ULW0	TPX2	⬉	⬉	15
cell cycle	up.in.Tumor	MCM2	76.4364	598	P49736	MCM2	4.13864e-14	0.571139	up.in.Tumor	1	0	up.in.Tumor	Yes	Yes	P49736	MCM2	⬉	⬉	16
cell cycle	up.in.Tumor	WDHD1	74.3748	632	O75717	WDHD1	2.3168e-17	0.447095	up.in.Tumor	0	0	Not	No	Yes	O75717	WDHD1	⬉	⬌	17
cell cycle	up.in.Tumor	CENPH	73.837	657	Q9H3R5	CENPH	1.16357e-12	0.6187	up.in.Tumor			NA	No	Yes	Q9H3R5	CENPH	⬉	NA	18
cell cycle	up.in.Tumor	MASTL	72.7292	659	Q96GX5	MASTL	8.69839e-12	0.657554	up.in.Tumor	0	0	Not	No	Yes	Q96GX5	MASTL	⬉	⬌	19
cell cycle	up.in.Tumor	MCM6	68.3024	601	Q14566	MCM6	2.51739e-12	0.588862	up.in.Tumor	1	0	up.in.Tumor	Yes	Yes	Q14566	MCM6	⬉	⬉	20
cell cycle	up.in.Tumor	TP63	68.2501	672	Q9H3D4	TP63	1.21756e-14	0.490496	up.in.Tumor	0	0	Not	No	Yes	Q9H3D4	TP63	⬉	⬌	21
cell cycle	up.in.Tumor	ANLN	67.3848	645	Q9NQW6	ANLN	2.53342e-11	0.635928	up.in.Tumor	3	0	up.in.Tumor	Yes	Yes	Q9NQW6	ANLN	⬉	⬉	22
cell cycle	up.in.Tumor	RTKN	67.1446	609	Q9BST9	RTKN	5.2337e-14	0.505562	up.in.Tumor	2	0	up.in.Tumor	Yes	Yes	Q9BST9	RTKN	⬉	⬉	23
cell cycle	up.in.Tumor	GINS1	66.0926	622	Q14691	GINS1	4.13864e-14	0.49385	up.in.Tumor			NA	No	Yes	Q14691	GINS1	⬉	NA	24
cell cycle	up.in.Tumor	NEDD1	65.8961	663	Q8NHV4	NEDD1	9.26168e-18	0.386866	up.in.Tumor	0	0	Not	No	Yes	Q8NHV4	NEDD1	⬉	⬌	25
cell cycle	up.in.Tumor	APP	65.0469	705	P05067	APP	7.40045e-18	0.379709	up.in.Tumor			NA	No	Yes	P05067	APP	⬉	NA	26
cell cycle	up.in.Tumor	TGFB2	61.3031	670	P61812	TGFB2	8.08197e-10	0.674217	up.in.Tumor			NA	No	Yes	P61812	TGFB2	⬉	NA	27
cell cycle	up.in.Tumor	CTPS1	60.0371	728	P17812	CTPS1	3.64297e-14	0.446753	up.in.Tumor	1	0	up.in.Tumor	Yes	Yes	P17812	CTPS1	⬉	⬉	28
cell cycle	up.in.Tumor	UCK2	59.4434	752	Q9BZX2	UCK2	5.7508e-15	0.417431	up.in.Tumor	0	0	Not	No	Yes	Q9BZX2	UCK2	⬉	⬌	29
cell cycle	up.in.Tumor	RRM2	58.7541	735	P31350	RRM2	4.3363e-13	0.475246	up.in.Tumor	1	0	up.in.Tumor	Yes	Yes	P31350	RRM2	⬉	⬉	30
cell cycle	up.in.Tumor	TOP2A	58.6391	671	P11388	TOP2A	1.76605e-11	0.545328	up.in.Tumor	13	0	up.in.Tumor	Yes	Yes	P11388	TOP2A	⬉	⬉	31
cell cycle	up.in.Tumor	MCM7	58.3249	724	P33993	MCM7	1.45534e-12	0.492732	up.in.Tumor			NA	No	Yes	P33993	MCM7	⬉	NA	32
cell cycle	up.in.Tumor	KIF2C	57.6666	630	Q99661	KIF2C	1.24914e-11	0.528887	up.in.Tumor	1	0	up.in.Tumor	Yes	Yes	Q99661	KIF2C	⬉	⬉	33
cell cycle	up.in.Tumor	CHAF1A	57.5377	755	Q13111	CHAF1A	3.65241e-11	0.551263	up.in.Tumor	2	0	up.in.Tumor	Yes	Yes	Q13111	CHAF1A	⬉	⬉	34
cell cycle	up.in.Tumor	NDC80	57.0823	627	O14777	NDC80	1.1227e-11	0.521312	up.in.Tumor			NA	No	Yes	O14777	NDC80	⬉	NA	35
cell cycle	up.in.Tumor	MAD2L1	57.0337	597	Q13257	MAD2L1	6.87503e-15	0.402703	up.in.Tumor			NA	No	Yes	Q13257	MAD2L1	⬉	NA	36
cell cycle	up.in.Tumor	KLC2	54.8675	710	Q9H0B6	KLC2	1.8446e-17	0.327878	up.in.Tumor	1	0	up.in.Tumor	Yes	Yes	Q9H0B6	KLC2	⬉	⬉	37
cell cycle	up.in.Tumor	KIF11	54.6092	593	P52732	KIF11	1.28921e-12	0.459299	up.in.Tumor	0	0	Not	No	Yes	P52732	KIF11	⬉	⬌	38
cell cycle	up.in.Tumor	ANKLE2	54.5199	636	Q86XL3	ANKLE2	1.86097e-19	0.291079	up.in.Tumor	0	0	Not	No	Yes	Q86XL3	ANKLE2	⬉	⬌	39
cell cycle	up.in.Tumor	CSE1L	54.4334	727	P55060	CSE1L	4.07582e-13	0.439341	up.in.Tumor	0	0	Not	No	Yes	P55060	CSE1L	⬉	⬌	40
cell cycle	up.in.Tumor	CHEK2	54.0709	634	O96017	CHEK2	7.9824e-16	0.358136	up.in.Tumor	0	0	Not	No	Yes	O96017	CHEK2	⬉	⬌	41
cell cycle	up.in.Tumor	TBCE	53.4739	611	Q15813	TBCE	4.04614e-17	0.3262	up.in.Tumor			NA	No	Yes	Q15813	TBCE	⬉	NA	42
cell cycle	up.in.Tumor	MCM3	53.3675	599	P25205	MCM3	4.95179e-13	0.433698	up.in.Tumor	0	0	Not	No	Yes	P25205	MCM3	⬉	⬌	43
cell cycle	up.in.Tumor	CLASP1	50.8306	638	Q7Z460	CLASP1	2.93531e-18	0.289925	up.in.Tumor	0	0	Not	No	Yes	Q7Z460	CLASP1	⬉	⬌	44
cell cycle	up.in.Tumor	CCNB1	49.6923	582	P14635	CCNB1	4.17331e-10	0.529796	up.in.Tumor			NA	No	Yes	P14635	CCNB1	⬉	NA	45
cell cycle	up.in.Tumor	MND1	47.7615	680	Q9BWT6	MND1	3.82785e-11	0.458494	up.in.Tumor			NA	No	Yes	Q9BWT6	MND1	⬉	NA	46
cell cycle	up.in.Tumor	MTCL1	47.6006	687	Q9Y4B5	MTCL1	2.27721e-09	0.550767	up.in.Tumor	8	0	up.in.Tumor	Yes	Yes	Q9Y4B5	MTCL1	⬉	⬉	47
cell cycle	up.in.Tumor	TIPIN	47.5502	647	Q9BVW5	TIPIN	4.28474e-11	0.458621	up.in.Tumor			NA	No	Yes	Q9BVW5	TIPIN	⬉	NA	48
cell cycle	up.in.Tumor	AURKA	47.3904	610	O14965	AURKA	8.58303e-08	0.670648	up.in.Tumor	0	0	Not	No	Yes	O14965	AURKA	⬉	⬌	49
cell cycle	up.in.Tumor	SMC2	47.2756	628	O95347	SMC2	1.92225e-11	0.44116	up.in.Tumor			NA	No	Yes	O95347	SMC2	⬉	NA	50
cell cycle	up.in.Tumor	SMC4	45.6362	624	Q9NTJ3	SMC4	1.35645e-11	0.419929	up.in.Tumor	0	0	Not	No	Yes	Q9NTJ3	SMC4	⬉	⬌	51
cell cycle	up.in.Tumor	PCNA	44.7404	603	P12004	PCNA	1.00625e-09	0.497265	up.in.Tumor			NA	No	Yes	P12004	PCNA	⬉	NA	52
cell cycle	up.in.Tumor	NAV1	43.9882	692	Q8NEY1	NAV1	4.46184e-12	0.387545	up.in.Tumor	7	0	up.in.Tumor	Yes	Yes	Q8NEY1	NAV1	⬉	⬉	53
cell cycle	up.in.Tumor	NCAPH	43.422	639	Q15003	NCAPH	3.38516e-11	0.414712	up.in.Tumor	0	0	Not	No	Yes	Q15003	NCAPH	⬉	⬌	54
cell cycle	up.in.Tumor	ERAL1	43.0845	698	O75616	ERAL1	8.79488e-16	0.286166	up.in.Tumor			NA	No	Yes	O75616	ERAL1	⬉	NA	55
cell cycle	up.in.Tumor	FASTKD2	42.4089	697	Q9NYY8	FASTKD2	5.99353e-15	0.298185	up.in.Tumor			NA	No	Yes	Q9NYY8	FASTKD2	⬉	NA	56
cell cycle	up.in.Tumor	KIF23	42.0002	619	Q02241	KIF23	5.35504e-09	0.507787	up.in.Tumor	0	0	Not	No	Yes	Q02241	KIF23	⬉	⬌	57
cell cycle	up.in.Tumor	SMARCAD1	41.9337	682	Q9H4L7	SMARCAD1	3.5946e-14	0.311905	up.in.Tumor	0	0	Not	No	Yes	Q9H4L7	SMARCAD1	⬉	⬌	58
cell cycle	up.in.Tumor	UNG	41.5757	738	P13051	UNG	1.87454e-10	0.427421	up.in.Tumor	2	0	up.in.Tumor	Yes	Yes	P13051	UNG	⬉	⬉	59
cell cycle	up.in.Tumor	CHTF18	40.6893	764	Q8WVB6	CHTF18	9.62825e-10	0.451278	up.in.Tumor	1	0	up.in.Tumor	Yes	Yes	Q8WVB6	CHTF18	⬉	⬉	60
cell cycle	up.in.Tumor	CHEK1	40.5741	587	O14757	CHEK1	1.10763e-08	0.510006	up.in.Tumor	0	0	Not	No	Yes	O14757	CHEK1	⬉	⬌	61
cell cycle	up.in.Tumor	NOTCH1	40.5001	668	P46531	NOTCH1	2.65704e-11	0.382957	up.in.Tumor			NA	No	Yes	P46531	NOTCH1	⬉	NA	62
cell cycle	up.in.Tumor	KIF4A	40.3664	640	O95239	KIF4A	9.08628e-10	0.446451	up.in.Tumor	3	0	up.in.Tumor	Yes	Yes	O95239	KIF4A	⬉	⬉	63
cell cycle	up.in.Tumor	KIF22	40.0458	595	Q14807	KIF22	2.58636e-10	0.417696	up.in.Tumor	0	0	Not	No	Yes	Q14807	KIF22	⬉	⬌	64
cell cycle	up.in.Tumor	ATAD2	39.8229	743	Q6PL18	ATAD2	1.64366e-13	0.311501	up.in.Tumor	4	0	up.in.Tumor	Yes	Yes	Q6PL18	ATAD2	⬉	⬉	65
cell cycle	up.in.Tumor	NCAPG	39.2593	655	Q9BPX3	NCAPG	2.70415e-11	0.371493	up.in.Tumor	0	0	Not	No	Yes	Q9BPX3	NCAPG	⬉	⬌	66
cell cycle	up.in.Tumor	CDK18	37.5893	605	Q07002	CDK18	1.24236e-10	0.379469	up.in.Tumor	3	0	up.in.Tumor	Yes	Yes	Q07002	CDK18	⬉	⬉	67
cell cycle	up.in.Tumor	NUSAP1	37.0635	644	Q9BXS6	NUSAP1	1.87794e-09	0.424732	up.in.Tumor	1	0	up.in.Tumor	Yes	Yes	Q9BXS6	NUSAP1	⬉	⬉	68
cell cycle	up.in.Tumor	UBE2S	36.8648	642	Q16763	UBE2S	4.85567e-10	0.39581	up.in.Tumor			NA	No	Yes	Q16763	UBE2S	⬉	NA	69
cell cycle	up.in.Tumor	UBE2C	36.813	631	O00762	UBE2C	3.9331e-11	0.353792	up.in.Tumor			NA	No	Yes	O00762	UBE2C	⬉	NA	70
cell cycle	up.in.Tumor	AURKB	36.7839	617	Q96GD4	AURKB	2.57544e-10	0.3836	up.in.Tumor			NA	No	Yes	Q96GD4	AURKB	⬉	NA	71
cell cycle	up.in.Tumor	MCM5	36.7278	723	P33992	MCM5	2.06804e-11	0.34375	up.in.Tumor			NA	No	Yes	P33992	MCM5	⬉	NA	72
cell cycle	up.in.Tumor	KNTC1	36.4615	620	P50748	KNTC1	4.86177e-12	0.322292	up.in.Tumor			NA	No	Yes	P50748	KNTC1	⬉	NA	73
cell cycle	up.in.Tumor	GORAB	35.3996	722	Q5T7V8	GORAB	1.30331e-11	0.325216	up.in.Tumor			NA	No	Yes	Q5T7V8	GORAB	⬉	NA	74
cell cycle	up.in.Tumor	PARD3	34.5872	675	Q8TEW0	PARD3	5.14167e-11	0.336161	up.in.Tumor	0	0	Not	No	Yes	Q8TEW0	PARD3	⬉	⬌	75
cell cycle	up.in.Tumor	TUBB3	34.409	626	Q13509	TUBB3	4.42918e-07	0.541561	up.in.Tumor			NA	No	Yes	Q13509	TUBB3	⬉	NA	76
cell cycle	up.in.Tumor	MTERF3	34.2888	699	Q96E29	MTERF3	3.61719e-08	0.46077	up.in.Tumor			NA	No	Yes	Q96E29	MTERF3	⬉	NA	77
cell cycle	up.in.Tumor	NCAPD2	34.0431	623	Q15021	NCAPD2	1.28817e-10	0.344216	up.in.Tumor	0	0	Not	No	Yes	Q15021	NCAPD2	⬉	⬌	78
cell cycle	up.in.Tumor	SORD	33.4084	708	Q00796	SORD	8.79065e-09	0.414703	up.in.Tumor			NA	No	Yes	Q00796	SORD	⬉	NA	79
cell cycle	up.in.Tumor	HMGB3	32.9848	729	O15347	HMGB3	1.87794e-09	0.377993	up.in.Tumor			NA	No	Yes	O15347	HMGB3	⬉	NA	80
cell cycle	up.in.Tumor	GINS2	32.1648	756	Q9Y248	GINS2	2.82044e-09	0.37621	up.in.Tumor	0	0	Not	No	Yes	Q9Y248	GINS2	⬉	⬌	81
cell cycle	up.in.Tumor	PAICS	31.8629	740	P22234	PAICS	2.3744e-09	0.369449	up.in.Tumor	1	0	up.in.Tumor	Yes	Yes	P22234	PAICS	⬉	⬉	82
cell cycle	up.in.Tumor	KIFC1	31.1832	594	Q9BW19	KIFC1	2.21706e-09	0.360323	up.in.Tumor			NA	No	Yes	Q9BW19	KIFC1	⬉	NA	83
cell cycle	up.in.Tumor	POLA2	30.9923	726	Q14181	POLA2	8.08864e-10	0.34087	up.in.Tumor	1	0	up.in.Tumor	Yes	Yes	Q14181	POLA2	⬉	⬉	84
cell cycle	up.in.Tumor	ECT2	30.89	590	Q9H8V3	ECT2	3.33328e-06	0.563982	up.in.Tumor	1	0	up.in.Tumor	Yes	Yes	Q9H8V3	ECT2	⬉	⬉	85
cell cycle	up.in.Tumor	BICD2	30.3021	688	Q8TD16	BICD2	5.28599e-12	0.26871	up.in.Tumor	0	0	Not	No	Yes	Q8TD16	BICD2	⬉	⬌	86
cell cycle	up.in.Tumor	TTK	29.9832	612	P33981	TTK	6.12815e-07	0.482614	up.in.Tumor	0	0	Not	No	Yes	P33981	TTK	⬉	⬌	87
cell cycle	up.in.Tumor	CDC34	29.6986	585	P49427	CDC34	5.28599e-12	0.263359	up.in.Tumor			NA	No	Yes	P49427	CDC34	⬉	NA	88
cell cycle	up.in.Tumor	GALNT11	29.6106	719	Q8NCW6	GALNT11	1.71224e-09	0.337772	up.in.Tumor			NA	No	Yes	Q8NCW6	GALNT11	⬉	NA	89
cell cycle	up.in.Tumor	ASF1B	29.5847	745	Q9NVP2	ASF1B	1.81892e-07	0.438931	up.in.Tumor	0	0	Not	No	Yes	Q9NVP2	ASF1B	⬉	⬌	90
cell cycle	up.in.Tumor	CCNA2	28.776	581	P20248	CCNA2	5.89747e-08	0.398046	up.in.Tumor			NA	No	Yes	P20248	CCNA2	⬉	NA	91
cell cycle	up.in.Tumor	UBE2T	28.7061	744	Q9NPD8	UBE2T	2.85299e-06	0.517721	up.in.Tumor	1	0	up.in.Tumor	Yes	Yes	Q9NPD8	UBE2T	⬉	⬉	92
cell cycle	up.in.Tumor	MIS18A	28.5926	673	Q9NYP9	MIS18A	3.66534e-06	0.525997	up.in.Tumor	0	0	Not	No	Yes	Q9NYP9	MIS18A	⬉	⬌	93
cell cycle	up.in.Tumor	SH3PXD2B	27.9683	703	A1X283	SH3PXD2B	7.27586e-09	0.343671	up.in.Tumor	1	0	up.in.Tumor	Yes	Yes	A1X283	SH3PXD2B	⬉	⬉	94
cell cycle	up.in.Tumor	ZWILCH	27.7072	648	Q9H900	ZWILCH	7.42082e-08	0.388626	up.in.Tumor			NA	No	Yes	Q9H900	ZWILCH	⬉	NA	95
cell cycle	up.in.Tumor	MTHFD2	27.1755	742	P13995	MTHFD2	1.59033e-08	0.34847	up.in.Tumor			NA	No	Yes	P13995	MTHFD2	⬉	NA	96
cell cycle	up.in.Tumor	RBBP8	26.9833	608	Q99708	RBBP8	1.2855e-06	0.458049	up.in.Tumor	6	0	up.in.Tumor	Yes	Yes	Q99708	RBBP8	⬉	⬉	97
cell cycle	up.in.Tumor	MARK1	26.6789	684	Q9P0L2	MARK1	7.03419e-07	0.433607	up.in.Tumor	4	0	up.in.Tumor	Yes	Yes	Q9P0L2	MARK1	⬉	⬉	98
cell cycle	up.in.Tumor	NOP53	26.6452	643	Q9NZM5	NOP53	2.07608e-09	0.306875	up.in.Tumor			NA	No	Yes	Q9NZM5	NOP53	⬉	NA	99
cell cycle	up.in.Tumor	POLD1	26.5373	725	P28340	POLD1	1.60569e-10	0.270946	up.in.Tumor			NA	No	Yes	P28340	POLD1	⬉	NA	100
cell cycle	up.in.Tumor	NOP2	26.3968	696	P46087	NOP2	1.94042e-10	0.271793	up.in.Tumor	1	0	up.in.Tumor	Yes	Yes	P46087	NOP2	⬉	⬉	101
cell cycle	up.in.Tumor	ZNF385A	26.3562	762	Q96PM9	ZNF385A	1.17943e-07	0.380412	up.in.Tumor	0	0	Not	No	Yes	Q96PM9	ZNF385A	⬉	⬌	102
cell cycle	up.in.Tumor	MKI67	25.462	732	P46013	MKI67	4.60099e-08	0.347029	up.in.Tumor	4	0	up.in.Tumor	Yes	Yes	P46013	MKI67	⬉	⬉	103
cell cycle	up.in.Tumor	WRN	25.4132	753	Q14191	WRN	7.04611e-09	0.31174	up.in.Tumor	1	0	up.in.Tumor	Yes	Yes	Q14191	WRN	⬉	⬉	104
cell cycle	up.in.Tumor	LIMK2	25.0087	683	P53671	LIMK2	3.90032e-10	0.265798	up.in.Tumor	0	0	Not	No	Yes	P53671	LIMK2	⬉	⬌	105
cell cycle	up.in.Tumor	DTYMK	24.9395	748	P23919	DTYMK	2.89679e-09	0.292098	up.in.Tumor			NA	No	Yes	P23919	DTYMK	⬉	NA	106
cell cycle	up.in.Tumor	GINS3	24.9096	656	Q9BRX5	GINS3	2.22682e-06	0.440698	up.in.Tumor			NA	No	Yes	Q9BRX5	GINS3	⬉	NA	107
cell cycle	up.in.Tumor	CDCA5	24.7678	662	Q96FF9	CDCA5	4.92023e-05	0.574923	up.in.Tumor	0	0	Not	No	Yes	Q96FF9	CDCA5	⬉	⬌	108
cell cycle	up.in.Tumor	AUP1	24.6134	693	Q9Y679	AUP1	1.10483e-09	0.274804	up.in.Tumor	0	0	Not	No	Yes	Q9Y679	AUP1	⬉	⬌	109
cell cycle	up.in.Tumor	CCND2	24.2002	583	P30279	CCND2	2.43544e-06	0.431114	up.in.Tumor	1	0	up.in.Tumor	Yes	Yes	P30279	CCND2	⬉	⬉	110
cell cycle	up.in.Tumor	CCNT1	24.0162	666	O60563	CCNT1	1.13023e-08	0.302211	up.in.Tumor			NA	No	Yes	O60563	CCNT1	⬉	NA	111
cell cycle	up.in.Tumor	OCRL	23.9177	713	Q01968	OCRL	1.13023e-08	0.300972	up.in.Tumor			NA	No	Yes	Q01968	OCRL	⬉	NA	112
cell cycle	up.in.Tumor	SLC7A1	23.4407	751	P30825	SLC7A1	1.67632e-06	0.405854	up.in.Tumor			NA	No	Yes	P30825	SLC7A1	⬉	NA	113
cell cycle	up.in.Tumor	ERCC6L	23.3397	674	Q2NKX8	ERCC6L	3.54886e-07	0.361861	up.in.Tumor	0	0	Not	No	Yes	Q2NKX8	ERCC6L	⬉	⬌	114
cell cycle	up.in.Tumor	CDC45	23.0272	614	O75419	CDC45	3.67745e-06	0.423726	up.in.Tumor			NA	No	Yes	O75419	CDC45	⬉	NA	115
cell cycle	up.in.Tumor	PRC1	23.0234	615	O43663	PRC1	3.92402e-05	0.522515	up.in.Tumor	0	0	Not	No	Yes	O43663	PRC1	⬉	⬌	116
cell cycle	up.in.Tumor	HSP90AB1	22.9296	758	P08238	HSP90AB1	2.53998e-09	0.266773	up.in.Tumor	0	0	Not	No	Yes	P08238	HSP90AB1	⬉	⬌	117
cell cycle	up.in.Tumor	GJA1	22.9259	592	P17302	GJA1	6.23433e-07	0.369463	up.in.Tumor	0	0	Not	No	Yes	P17302	GJA1	⬉	⬌	118
cell cycle	up.in.Tumor	ABCA3	22.5721	712	Q99758	ABCA3	1.31181e-06	0.383741	up.in.Tumor			NA	No	Yes	Q99758	ABCA3	⬉	NA	119
cell cycle	up.in.Tumor	KLHL13	20.676	676	Q9P2N7	KLHL13	5.77614e-07	0.331433	up.in.Tumor			NA	No	Yes	Q9P2N7	KLHL13	⬉	NA	120
cell cycle	up.in.Tumor	CDK4	20.2336	586	P11802	CDK4	2.6117e-08	0.266826	up.in.Tumor			NA	No	Yes	P11802	CDK4	⬉	NA	121
cell cycle	up.in.Tumor	NAP1L1	20.0622	733	P55209	NAP1L1	1.17943e-07	0.289567	up.in.Tumor	0	0	Not	No	Yes	P55209	NAP1L1	⬉	⬌	122
cell cycle	up.in.Tumor	MSH2	19.682	602	P43246	MSH2	4.47121e-08	0.267798	up.in.Tumor			NA	No	Yes	P43246	MSH2	⬉	NA	123
cell cycle	up.in.Tumor	AP3B2	18.9178	709	Q13367	AP3B2	1.11423e-07	0.27208	up.in.Tumor	0	0	Not	No	Yes	Q13367	AP3B2	⬉	⬌	124
cell cycle	up.in.Tumor	SPC25	18.9116	654	Q9HBM1	SPC25	0.000342275	0.545691	up.in.Tumor			NA	No	Yes	Q9HBM1	SPC25	⬉	NA	125
cell cycle	up.in.Tumor	DNMT3A	18.901	589	Q9Y6K1	DNMT3A	2.03904e-07	0.282503	up.in.Tumor	2	0	up.in.Tumor	Yes	Yes	Q9Y6K1	DNMT3A	⬉	⬉	126
cell cycle	up.in.Tumor	TEAD3	18.7615	669	Q99594	TEAD3	2.06082e-06	0.329961	up.in.Tumor	0	0	Not	No	Yes	Q99594	TEAD3	⬉	⬌	127
cell cycle	up.in.Tumor	APOB	18.4188	704	P04114	APOB	5.65393e-06	0.350991	up.in.Tumor	0	0	Not	No	Yes	P04114	APOB	⬉	⬌	128
cell cycle	up.in.Tumor	YTHDF3	18.3217	702	Q7Z739	YTHDF3	2.552e-07	0.277891	up.in.Tumor	0	0	Not	No	Yes	Q7Z739	YTHDF3	⬉	⬌	129
cell cycle	up.in.Tumor	CEP55	18.0531	650	Q53EZ4	CEP55	0.000109064	0.455618	up.in.Tumor	1	0	up.in.Tumor	Yes	Yes	Q53EZ4	CEP55	⬉	⬉	130
cell cycle	up.in.Tumor	HMMR	17.9873	730	O75330	HMMR	2.41054e-06	0.320179	up.in.Tumor			NA	No	Yes	O75330	HMMR	⬉	NA	131
cell cycle	up.in.Tumor	SLC16A1	17.7291	685	P53985	SLC16A1	1.69247e-05	0.371564	up.in.Tumor	1	0	up.in.Tumor	Yes	Yes	P53985	SLC16A1	⬉	⬉	132
cell cycle	up.in.Tumor	MT2A	17.0945	749	P02795	MT2A	0.00380008	0.706323	up.in.Tumor			NA	No	Yes	P02795	MT2A	⬉	NA	133
cell cycle	up.in.Tumor	FBXL12	16.9776	646	Q9NXK8	FBXL12	4.86673e-07	0.268942	up.in.Tumor			NA	No	Yes	Q9NXK8	FBXL12	⬉	NA	134
cell cycle	up.in.Tumor	CCNB2	16.8989	616	O95067	CCNB2	4.81666e-06	0.317812	up.in.Tumor	0	0	Not	No	Yes	O95067	CCNB2	⬉	⬌	135
cell cycle	up.in.Tumor	LZTS1	16.7729	633	Q9Y250	LZTS1	0.00317939	0.671547	up.in.Tumor	0	0	Not	No	Yes	Q9Y250	LZTS1	⬉	⬌	136
cell cycle	up.in.Tumor	RMI2	16.7213	767	Q96E14	RMI2	1.39585e-05	0.344403	up.in.Tumor			NA	No	Yes	Q96E14	RMI2	⬉	NA	137
cell cycle	up.in.Tumor	SLIRP	16.5965	711	Q9GZT3	SLIRP	5.65393e-06	0.316266	up.in.Tumor	0	0	Not	No	Yes	Q9GZT3	SLIRP	⬉	⬌	138
cell cycle	up.in.Tumor	CAMSAP3	16.5911	690	Q9P1Y5	CAMSAP3	1.52775e-06	0.28527	up.in.Tumor	1	0	up.in.Tumor	Yes	Yes	Q9P1Y5	CAMSAP3	⬉	⬉	139
cell cycle	up.in.Tumor	CSRP1	16.4944	694	P21291	CSRP1	5.38848e-06	0.313075	up.in.Tumor	0	0	Not	No	Yes	P21291	CSRP1	⬉	⬌	140
cell cycle	up.in.Tumor	PSMC3IP	16.3063	679	Q9P2W1	PSMC3IP	0.000262828	0.455441	up.in.Tumor			NA	No	Yes	Q9P2W1	PSMC3IP	⬉	NA	141
cell cycle	up.in.Tumor	DMD	16.2631	747	P11532	DMD	9.62756e-07	0.27031	up.in.Tumor	0	0	Not	No	Yes	P11532	DMD	⬉	⬌	142
cell cycle	up.in.Tumor	CDCA8	15.6421	649	Q53HL2	CDCA8	4.46209e-05	0.359551	up.in.Tumor	0	0	Not	No	Yes	Q53HL2	CDCA8	⬉	⬌	143
cell cycle	up.in.Tumor	BCAT1	15.6189	579	P54687	BCAT1	4.6808e-06	0.293055	up.in.Tumor			NA	No	Yes	P54687	BCAT1	⬉	NA	144
cell cycle	up.in.Tumor	CHMP4C	15.4562	661	Q96CF2	CHMP4C	9.84388e-05	0.385747	up.in.Tumor			NA	No	Yes	Q96CF2	CHMP4C	⬉	NA	145
cell cycle	up.in.Tumor	BOD1	15.353	660	Q96IK1	BOD1	3.55277e-06	0.281735	up.in.Tumor			NA	No	Yes	Q96IK1	BOD1	⬉	NA	146
cell cycle	up.in.Tumor	ODC1	15.223	750	P11926	ODC1	5.88388e-05	0.359853	up.in.Tumor			NA	No	Yes	P11926	ODC1	⬉	NA	147
cell cycle	up.in.Tumor	PLK1	15.1109	606	P53350	PLK1	0.000104233	0.37948	up.in.Tumor			NA	No	Yes	P53350	PLK1	⬉	NA	148
cell cycle	up.in.Tumor	HOOK2	14.9525	689	Q96ED9	HOOK2	1.73343e-05	0.314057	up.in.Tumor	0	0	Not	No	Yes	Q96ED9	HOOK2	⬉	⬌	149
cell cycle	up.in.Tumor	AKT3	14.5392	761	Q9Y243	AKT3	9.26612e-06	0.288872	up.in.Tumor	0	0	Not	No	Yes	Q9Y243	AKT3	⬉	⬌	150
cell cycle	up.in.Tumor	NCAPD3	14.2755	637	P42695	NCAPD3	0.000213193	0.388847	up.in.Tumor			NA	No	Yes	P42695	NCAPD3	⬉	NA	151
cell cycle	up.in.Tumor	VANGL2	14.1912	718	Q9ULK5	VANGL2	9.81046e-05	0.354044	up.in.Tumor	0	0	Not	No	Yes	Q9ULK5	VANGL2	⬉	⬌	152
cell cycle	up.in.Tumor	OGFOD1	13.6869	700	Q8N543	OGFOD1	6.51429e-06	0.263914	up.in.Tumor			NA	No	Yes	Q8N543	OGFOD1	⬉	NA	153
cell cycle	up.in.Tumor	KIF20A	13.6578	625	O95235	KIF20A	7.88725e-05	0.332867	up.in.Tumor	0	0	Not	No	Yes	O95235	KIF20A	⬉	⬌	154
cell cycle	up.in.Tumor	KIF1A	12.8206	706	Q12756	KIF1A	0.00514137	0.560117	up.in.Tumor	0	0	Not	No	Yes	Q12756	KIF1A	⬉	⬌	155
cell cycle	up.in.Tumor	PRDX4	12.6609	739	Q13162	PRDX4	3.60997e-05	0.284996	up.in.Tumor			NA	No	Yes	Q13162	PRDX4	⬉	NA	156
cell cycle	up.in.Tumor	PSMG2	12.5395	653	Q969U7	PSMG2	6.12954e-05	0.297669	up.in.Tumor			NA	No	Yes	Q969U7	PSMG2	⬉	NA	157
cell cycle	up.in.Tumor	POLE	12.4874	607	Q07864	POLE	0.000136509	0.323102	up.in.Tumor			NA	No	Yes	Q07864	POLE	⬉	NA	158
cell cycle	up.in.Tumor	AJUBA	12.4546	766	Q96IF1	AJUBA	0.00549148	0.551012	up.in.Tumor	2	0	up.in.Tumor	Yes	Yes	Q96IF1	AJUBA	⬉	⬉	159
cell cycle	up.in.Tumor	CENPU	12.3234	765	Q71F23	CENPU	9.6834e-05	0.307012	up.in.Tumor	0	0	Not	No	Yes	Q71F23	CENPU	⬉	⬌	160
cell cycle	up.in.Tumor	MTFR1	12.1931	681	Q15390	MTFR1	4.17879e-05	0.278448	up.in.Tumor	0	0	Not	No	Yes	Q15390	MTFR1	⬉	⬌	161
cell cycle	up.in.Tumor	RAD51AP1	11.967	741	Q96B01	RAD51AP1	0.000634782	0.374274	up.in.Tumor	0	0	Not	No	Yes	Q96B01	RAD51AP1	⬉	⬌	162
cell cycle	up.in.Tumor	GMNN	11.7812	763	O75496	GMNN	0.000458121	0.352833	up.in.Tumor			NA	No	Yes	O75496	GMNN	⬉	NA	163
cell cycle	up.in.Tumor	CDCA2	11.4878	677	Q69YH5	CDCA2	0.00461864	0.491881	up.in.Tumor	1	0	up.in.Tumor	Yes	Yes	Q69YH5	CDCA2	⬉	⬉	164
cell cycle	up.in.Tumor	STMN1	11.3396	596	P16949	STMN1	0.000869152	0.370467	up.in.Tumor	2	0	up.in.Tumor	Yes	Yes	P16949	STMN1	⬉	⬉	165
cell cycle	up.in.Tumor	FANCA	11.2824	678	O15360	FANCA	0.00672403	0.519361	up.in.Tumor			NA	No	Yes	O15360	FANCA	⬉	NA	166
cell cycle	up.in.Tumor	CDK16	11.1913	604	Q00536	CDK16	8.22985e-05	0.273987	up.in.Tumor	0	0	Not	No	Yes	Q00536	CDK16	⬉	⬌	167
cell cycle	up.in.Tumor	FNBP1L	11.1169	716	Q5T0N5	FNBP1L	8.53469e-05	0.273223	up.in.Tumor	0	0	Not	No	Yes	Q5T0N5	FNBP1L	⬉	⬌	168
cell cycle	up.in.Tumor	BLM	10.9723	580	P54132	BLM	0.000152027	0.287377	up.in.Tumor	0	0	Not	No	Yes	P54132	BLM	⬉	⬌	169
cell cycle	up.in.Tumor	WIPI1	10.9036	717	Q5MNZ9	WIPI1	0.000130151	0.280619	up.in.Tumor			NA	No	Yes	Q5MNZ9	WIPI1	⬉	NA	170
cell cycle	up.in.Tumor	PLTP	10.707	707	P55058	PLTP	0.000559435	0.329219	up.in.Tumor			NA	No	Yes	P55058	PLTP	⬉	NA	171
cell cycle	up.in.Tumor	CKAP2	10.7054	641	Q8WWK9	CKAP2	0.00301293	0.424646	up.in.Tumor			NA	No	Yes	Q8WWK9	CKAP2	⬉	NA	172
cell cycle	up.in.Tumor	TYMS	10.287	759	P04818	TYMS	0.0012184	0.352993	up.in.Tumor			NA	No	Yes	P04818	TYMS	⬉	NA	173
cell cycle	up.in.Tumor	HMGA2	10.2746	613	P52926	HMGA2	0.00264098	0.398512	up.in.Tumor	3	0	up.in.Tumor	Yes	Yes	P52926	HMGA2	⬉	⬉	174
cell cycle	up.in.Tumor	IQGAP3	10.1926	664	Q86VI3	IQGAP3	0.00249193	0.391501	up.in.Tumor			NA	No	Yes	Q86VI3	IQGAP3	⬉	NA	175
cell cycle	up.in.Tumor	TMEM237	10.1745	720	Q96Q45	TMEM237	0.000493572	0.307699	up.in.Tumor	0	0	Not	No	Yes	Q96Q45	TMEM237	⬉	⬌	176
cell cycle	up.in.Tumor	TTLL2	9.98293	691	Q9BWV7	TTLL2	0.00473091	0.429363	up.in.Tumor			NA	No	Yes	Q9BWV7	TTLL2	⬉	NA	177
cell cycle	up.in.Tumor	CBY1	9.79786	715	Q9Y3M2	CBY1	0.00312117	0.391026	up.in.Tumor	0	0	Not	No	Yes	Q9Y3M2	CBY1	⬉	⬌	178
cell cycle	up.in.Tumor	GAS2L1	9.76196	686	Q99501	GAS2L1	0.00135326	0.340302	up.in.Tumor	0	0	Not	No	Yes	Q99501	GAS2L1	⬉	⬌	179
cell cycle	up.in.Tumor	SKA3	9.5422	665	Q8IX90	SKA3	0.000631439	0.298225	up.in.Tumor	1	0	up.in.Tumor	Yes	Yes	Q8IX90	SKA3	⬉	⬉	180
cell cycle	up.in.Tumor	SPAG5	8.61911	629	Q96R06	SPAG5	0.00455727	0.368134	up.in.Tumor			NA	No	Yes	Q96R06	SPAG5	⬉	NA	181
cell cycle	up.in.Tumor	DLGAP5	8.34534	621	Q15398	DLGAP5	0.00101722	0.278867	up.in.Tumor			NA	No	Yes	Q15398	DLGAP5	⬉	NA	182
cell cycle	up.in.Tumor	VMP1	8.25269	721	Q96GC9	VMP1	0.000981483	0.274347	up.in.Tumor			NA	No	Yes	Q96GC9	VMP1	⬉	NA	183
cell cycle	up.in.Tumor	SRPX	8.17884	714	P78539	SRPX	0.00999235	0.408874	up.in.Tumor			NA	No	Yes	P78539	SRPX	⬉	NA	184
cell cycle	up.in.Tumor	NUDT15	7.98296	651	Q9NV35	NUDT15	0.00165466	0.287024	up.in.Tumor			NA	No	Yes	Q9NV35	NUDT15	⬉	NA	185
cell cycle	up.in.Tumor	CSNK1E	7.51235	757	P49674	CSNK1E	0.0020477	0.279401	up.in.Tumor	0	0	Not	No	Yes	P49674	CSNK1E	⬉	⬌	186
cell cycle	up.in.Tumor	GRB7	7.38029	695	Q14451	GRB7	0.00780698	0.350189	up.in.Tumor	0	0	Not	No	Yes	Q14451	GRB7	⬉	⬌	187
cilium	up.in.Normal	TMEM231	-154.808	537	Q9H6L2	TMEM231	3.39979e-15	-1.06996	up.in.Normal			NA	No	Yes	Q9H6L2	TMEM231	⬊	NA	1
cilium	up.in.Normal	RSPH4A	-141.519	571	Q5TD94	RSPH4A	1.20466e-13	-1.09543	up.in.Normal	0	14	up.in.Normal	Yes	Yes	Q5TD94	RSPH4A	⬊	⬊	2
cilium	up.in.Normal	POC1B	-130.12	567	Q8TC44	POC1B	1.34972e-19	-0.689571	up.in.Normal	0	0	Not	No	Yes	Q8TC44	POC1B	⬊	⬌	3
cilium	up.in.Normal	RSPH1	-107.862	548	Q8WYR4	RSPH1	1.45534e-12	-0.911222	up.in.Normal	0	2	up.in.Normal	Yes	Yes	Q8WYR4	RSPH1	⬊	⬊	4
cilium	up.in.Normal	RSPH9	-102.669	565	Q9H1X1	RSPH9	1.30331e-11	-0.943221	up.in.Normal			NA	No	Yes	Q9H1X1	RSPH9	⬊	NA	5
cilium	up.in.Normal	SPAG6	-102.459	508	O75602	SPAG6	1.20466e-13	-0.793077	up.in.Normal			NA	No	Yes	O75602	SPAG6	⬊	NA	6
cilium	up.in.Normal	SEPTIN7	-96.5449	498	Q16181	SEPTIN7	5.97171e-22	-0.454887	up.in.Normal	0	0	Not	No	Yes	Q16181	SEPTIN7	⬊	⬌	7
cilium	up.in.Normal	SEPTIN6	-89.6454	513	Q14141	SEPTIN6	3.64468e-17	-0.545343	up.in.Normal	0	2	up.in.Normal	Yes	Yes	Q14141	SEPTIN6	⬊	⬊	8
cilium	up.in.Normal	CFAP52	-77.4846	557	Q8N1V2	CFAP52	3.67321e-13	-0.623119	up.in.Normal			NA	No	Yes	Q8N1V2	CFAP52	⬊	NA	9
cilium	up.in.Normal	EHD1	-69.1819	511	Q9H4M9	EHD1	9.78928e-16	-0.460928	up.in.Normal	0	0	Not	No	Yes	Q9H4M9	EHD1	⬊	⬌	10
cilium	up.in.Normal	DNAJB13	-68.7815	573	P59910	DNAJB13	1.74655e-09	-0.785373	up.in.Normal			NA	No	Yes	P59910	DNAJB13	⬊	NA	11
cilium	up.in.Normal	CETN2	-65.4332	574	P41208	CETN2	1.25994e-13	-0.507248	up.in.Normal	0	2	up.in.Normal	Yes	Yes	P41208	CETN2	⬊	⬊	12
cilium	up.in.Normal	ABLIM1	-63.4295	502	O14639	ABLIM1	7.9824e-16	-0.420122	up.in.Normal	0	5	up.in.Normal	Yes	Yes	O14639	ABLIM1	⬊	⬊	13
cilium	up.in.Normal	CROCC	-63.3954	509	Q5TZA2	CROCC	1.37027e-14	-0.457293	up.in.Normal	0	5	up.in.Normal	Yes	Yes	Q5TZA2	CROCC	⬊	⬊	14
cilium	up.in.Normal	DNAI1	-58.4055	517	Q9UI46	DNAI1	1.40203e-09	-0.659708	up.in.Normal			NA	No	Yes	Q9UI46	DNAI1	⬊	NA	15
cilium	up.in.Normal	LZTFL1	-58.2182	578	Q9NQ48	LZTFL1	1.09201e-12	-0.486702	up.in.Normal			NA	No	Yes	Q9NQ48	LZTFL1	⬊	NA	16
cilium	up.in.Normal	ODAD4	-57.182	543	Q96NG3	ODAD4	5.95821e-10	-0.619867	up.in.Normal	0	3	up.in.Normal	Yes	Yes	Q96NG3	ODAD4	⬊	⬊	17
cilium	up.in.Normal	ODF2	-56.8344	503	Q5BJF6	ODF2	1.12748e-14	-0.407476	up.in.Normal	0	0	Not	No	Yes	Q5BJF6	ODF2	⬊	⬌	18
cilium	up.in.Normal	CFAP70	-55.7593	552	Q5T0N1	CFAP70	2.11485e-08	-0.726532	up.in.Normal			NA	No	Yes	Q5T0N1	CFAP70	⬊	NA	19
cilium	up.in.Normal	TEKT1	-55.5738	545	Q969V4	TEKT1	1.54749e-09	-0.630777	up.in.Normal			NA	No	Yes	Q969V4	TEKT1	⬊	NA	20
cilium	up.in.Normal	CIBAR2	-50.0464	570	Q6ZTR7	CIBAR2	1.08712e-09	-0.558321	up.in.Normal			NA	No	Yes	Q6ZTR7	CIBAR2	⬊	NA	21
cilium	up.in.Normal	NME5	-48.2354	507	P56597	NME5	1.58702e-06	-0.831728	up.in.Normal	0	1	up.in.Normal	Yes	Yes	P56597	NME5	⬊	⬊	22
cilium	up.in.Normal	EHD2	-47.6561	522	Q9NZN4	EHD2	2.14653e-09	-0.549777	up.in.Normal	0	2	up.in.Normal	Yes	Yes	Q9NZN4	EHD2	⬊	⬊	23
cilium	up.in.Normal	SPATA6	-44.2491	526	Q9NWH7	SPATA6	1.69205e-08	-0.569371	up.in.Normal	0	4	up.in.Normal	Yes	Yes	Q9NWH7	SPATA6	⬊	⬊	24
cilium	up.in.Normal	SPEF1	-43.8976	514	Q9Y4P9	SPEF1	2.56372e-07	-0.66601	up.in.Normal	0	0	Not	No	Yes	Q9Y4P9	SPEF1	⬊	⬌	25
cilium	up.in.Normal	UBXN10	-43.5083	553	Q96LJ8	UBXN10	1.87794e-07	-0.646836	up.in.Normal	0	1	up.in.Normal	Yes	Yes	Q96LJ8	UBXN10	⬊	⬊	26
cilium	up.in.Normal	CFAP161	-43.343	560	Q6P656	CFAP161	3.29303e-08	-0.579266	up.in.Normal			NA	No	Yes	Q6P656	CFAP161	⬊	NA	27
cilium	up.in.Normal	DYNLL2	-43.0333	555	Q96FJ2	DYNLL2	2.43005e-10	-0.447593	up.in.Normal			NA	No	Yes	Q96FJ2	DYNLL2	⬊	NA	28
cilium	up.in.Normal	CEP57	-42.287	577	Q86XR8	CEP57	1.45534e-12	-0.357243	up.in.Normal	0	0	Not	No	Yes	Q86XR8	CEP57	⬊	⬌	29
cilium	up.in.Normal	CFAP43	-37.5517	542	Q8NDM7	CFAP43	4.47308e-05	-0.863377	up.in.Normal	0	0	Not	No	Yes	Q8NDM7	CFAP43	⬊	⬌	30
cilium	up.in.Normal	LAMA5	-37.3914	501	O15230	LAMA5	7.04611e-09	-0.458674	up.in.Normal			NA	No	Yes	O15230	LAMA5	⬊	NA	31
cilium	up.in.Normal	CFAP126	-37.0421	566	Q5VTH2	CFAP126	5.90585e-06	-0.708435	up.in.Normal			NA	No	Yes	Q5VTH2	CFAP126	⬊	NA	32
cilium	up.in.Normal	PRKACA	-37.0276	575	P17612	PRKACA	5.94457e-12	-0.329841	up.in.Normal	0	0	Not	No	Yes	P17612	PRKACA	⬊	⬌	33
cilium	up.in.Normal	ODAD3	-36.028	551	A5D8V7	ODAD3	1.97655e-07	-0.537404	up.in.Normal	0	2	up.in.Normal	Yes	Yes	A5D8V7	ODAD3	⬊	⬊	34
cilium	up.in.Normal	RP1	-35.8777	504	P56715	RP1	8.59754e-06	-0.708258	up.in.Normal	0	0	Not	No	Yes	P56715	RP1	⬊	⬌	35
cilium	up.in.Normal	CCDC57	-35.4171	568	Q2TAC2	CCDC57	3.32623e-07	-0.546724	up.in.Normal	0	0	Not	No	Yes	Q2TAC2	CCDC57	⬊	⬌	36
cilium	up.in.Normal	DNAAF3	-33.6912	572	Q8N9W5	DNAAF3	6.96554e-07	-0.547197	up.in.Normal			NA	No	Yes	Q8N9W5	DNAAF3	⬊	NA	37
cilium	up.in.Normal	TEKT4	-32.3634	558	Q8WW24	TEKT4	1.74977e-08	-0.417215	up.in.Normal			NA	No	Yes	Q8WW24	TEKT4	⬊	NA	38
cilium	up.in.Normal	TTC30A	-29.8612	549	Q86WT1	TTC30A	6.4877e-09	-0.364699	up.in.Normal			NA	No	Yes	Q86WT1	TTC30A	⬊	NA	39
cilium	up.in.Normal	DNAL1	-29.7565	544	Q4LDG9	DNAL1	2.32586e-08	-0.389819	up.in.Normal	0	0	Not	No	Yes	Q4LDG9	DNAL1	⬊	⬌	40
cilium	up.in.Normal	DZIP1L	-29.3669	562	Q8IYY4	DZIP1L	2.0687e-05	-0.626921	up.in.Normal			NA	No	Yes	Q8IYY4	DZIP1L	⬊	NA	41
cilium	up.in.Normal	DNAH5	-28.6605	499	Q8TE73	DNAH5	2.15084e-08	-0.373797	up.in.Normal	0	0	Not	No	Yes	Q8TE73	DNAH5	⬊	⬌	42
cilium	up.in.Normal	ODAD1	-28.6046	550	Q96M63	ODAD1	3.74745e-07	-0.44512	up.in.Normal	0	2	up.in.Normal	Yes	Yes	Q96M63	ODAD1	⬊	⬊	43
cilium	up.in.Normal	TRAF3IP1	-27.596	515	Q8TDR0	TRAF3IP1	1.01996e-07	-0.394712	up.in.Normal	0	0	Not	No	Yes	Q8TDR0	TRAF3IP1	⬊	⬌	44
cilium	up.in.Normal	DNAH2	-25.3402	556	Q9P225	DNAH2	1.10513e-05	-0.511243	up.in.Normal	0	0	Not	No	Yes	Q9P225	DNAH2	⬊	⬌	45
cilium	up.in.Normal	DNAI2	-23.2439	535	Q9GZS0	DNAI2	2.42923e-05	-0.50371	up.in.Normal			NA	No	Yes	Q9GZS0	DNAI2	⬊	NA	46
cilium	up.in.Normal	CFAP20	-21.9882	521	Q9Y6A4	CFAP20	2.2966e-06	-0.389937	up.in.Normal			NA	No	Yes	Q9Y6A4	CFAP20	⬊	NA	47
cilium	up.in.Normal	DYNC2H1	-21.7007	539	Q8NCM8	DYNC2H1	3.41528e-06	-0.396971	up.in.Normal	0	0	Not	No	Yes	Q8NCM8	DYNC2H1	⬊	⬌	48
cilium	up.in.Normal	MNS1	-20.5765	530	Q8NEH6	MNS1	3.10045e-05	-0.456385	up.in.Normal			NA	No	Yes	Q8NEH6	MNS1	⬊	NA	49
cilium	up.in.Normal	BBS5	-20.3071	554	Q8N3I7	BBS5	0.000125282	-0.520413	up.in.Normal			NA	No	Yes	Q8N3I7	BBS5	⬊	NA	50
cilium	up.in.Normal	ZMYND10	-20.155	524	O75800	ZMYND10	0.000570243	-0.621312	up.in.Normal			NA	No	Yes	O75800	ZMYND10	⬊	NA	51
cilium	up.in.Normal	CLUAP1	-20.1304	512	Q96AJ1	CLUAP1	3.84307e-06	-0.37173	up.in.Normal	0	1	up.in.Normal	Yes	Yes	Q96AJ1	CLUAP1	⬊	⬊	52
cilium	up.in.Normal	DYNC2LI1	-20.0782	525	Q8TCX1	DYNC2LI1	3.09511e-06	-0.36444	up.in.Normal			NA	No	Yes	Q8TCX1	DYNC2LI1	⬊	NA	53
cilium	up.in.Normal	ARL13B	-19.5035	563	Q3SXY8	ARL13B	6.82602e-05	-0.468178	up.in.Normal			NA	No	Yes	Q3SXY8	ARL13B	⬊	NA	54
cilium	up.in.Normal	IFT88	-19.2375	506	Q13099	IFT88	6.68418e-07	-0.31154	up.in.Normal	0	1	up.in.Normal	Yes	Yes	Q13099	IFT88	⬊	⬊	55
cilium	up.in.Normal	ODAD2	-19.0452	529	Q5T2S8	ODAD2	1.21301e-06	-0.32192	up.in.Normal			NA	No	Yes	Q5T2S8	ODAD2	⬊	NA	56
cilium	up.in.Normal	IFT172	-18.6778	516	Q9UG01	IFT172	1.06726e-05	-0.375681	up.in.Normal			NA	No	Yes	Q9UG01	IFT172	⬊	NA	57
cilium	up.in.Normal	ARL6	-18.4153	546	Q9H0F7	ARL6	2.79923e-06	-0.33163	up.in.Normal	0	0	Not	No	Yes	Q9H0F7	ARL6	⬊	⬌	58
cilium	up.in.Normal	HYDIN	-16.9965	527	Q4G0P3	HYDIN	2.38874e-05	-0.367744	up.in.Normal	0	5	up.in.Normal	Yes	Yes	Q4G0P3	HYDIN	⬊	⬊	59
cilium	up.in.Normal	WDR19	-16.4017	534	Q8NEZ3	WDR19	1.64999e-06	-0.283644	up.in.Normal			NA	No	Yes	Q8NEZ3	WDR19	⬊	NA	60
cilium	up.in.Normal	B9D1	-16.4017	518	Q9UPM9	B9D1	0.000306108	-0.466735	up.in.Normal			NA	No	Yes	Q9UPM9	B9D1	⬊	NA	61
cilium	up.in.Normal	IFT140	-16.1531	510	Q96RY7	IFT140	2.18095e-06	-0.285321	up.in.Normal	0	0	Not	No	Yes	Q96RY7	IFT140	⬊	⬌	62
cilium	up.in.Normal	CCDC65	-15.5641	547	Q8IXS2	CCDC65	0.000879552	-0.50934	up.in.Normal			NA	No	Yes	Q8IXS2	CCDC65	⬊	NA	63
cilium	up.in.Normal	TTC26	-15.2578	540	A0AVF1	TTC26	4.38273e-05	-0.350089	up.in.Normal			NA	No	Yes	A0AVF1	TTC26	⬊	NA	64
cilium	up.in.Normal	TCTN1	-15.0389	538	Q2MV58	TCTN1	0.00429275	-0.635286	up.in.Normal			NA	No	Yes	Q2MV58	TCTN1	⬊	NA	65
cilium	up.in.Normal	IFT46	-14.2327	531	Q9NQC8	IFT46	0.000113023	-0.360612	up.in.Normal	0	1	up.in.Normal	Yes	Yes	Q9NQC8	IFT46	⬊	⬊	66
cilium	up.in.Normal	IFT22	-13.995	536	Q9H7X7	IFT22	0.000108748	-0.353089	up.in.Normal	0	0	Not	No	Yes	Q9H7X7	IFT22	⬊	⬌	67
cilium	up.in.Normal	TEKT2	-13.666	519	Q9UIF3	TEKT2	0.000576352	-0.42188	up.in.Normal	0	1	up.in.Normal	Yes	Yes	Q9UIF3	TEKT2	⬊	⬊	68
cilium	up.in.Normal	WDR35	-13.4339	532	Q9P2L0	WDR35	1.25713e-05	-0.274125	up.in.Normal			NA	No	Yes	Q9P2L0	WDR35	⬊	NA	69
cilium	up.in.Normal	CFAP58	-13.0727	559	Q5T655	CFAP58	0.000362854	-0.37999	up.in.Normal			NA	No	Yes	Q5T655	CFAP58	⬊	NA	70
cilium	up.in.Normal	IFT52	-13.0249	523	Q9Y366	IFT52	0.000841102	-0.423552	up.in.Normal	0	0	Not	No	Yes	Q9Y366	IFT52	⬊	⬌	71
cilium	up.in.Normal	SPAG1	-11.6769	505	Q07617	SPAG1	9.43441e-05	-0.29009	up.in.Normal	0	0	Not	No	Yes	Q07617	SPAG1	⬊	⬌	72
cilium	up.in.Normal	IFT74	-11.1477	541	Q96LB3	IFT74	0.000158039	-0.293265	up.in.Normal			NA	No	Yes	Q96LB3	IFT74	⬊	NA	73
cilium	up.in.Normal	IFT57	-11.0832	528	Q9NWB7	IFT57	0.0014483	-0.390371	up.in.Normal	0	0	Not	No	Yes	Q9NWB7	IFT57	⬊	⬌	74
cilium	up.in.Normal	DNAAF4	-10.739	561	Q8WXU2	DNAAF4	0.00312117	-0.428587	up.in.Normal			NA	No	Yes	Q8WXU2	DNAAF4	⬊	NA	75
cilium	up.in.Normal	CFAP157	-9.81056	569	Q5JU67	CFAP157	0.00184143	-0.358724	up.in.Normal			NA	No	Yes	Q5JU67	CFAP157	⬊	NA	76
cilium	up.in.Normal	IFT80	-8.99036	533	Q9P2H3	IFT80	0.00207532	-0.335097	up.in.Normal			NA	No	Yes	Q9P2H3	IFT80	⬊	NA	77
cilium	up.in.Normal	GAS8	-8.78253	500	O95995	GAS8	0.00178717	-0.319616	up.in.Normal	0	0	Not	No	Yes	O95995	GAS8	⬊	⬌	78
cilium	up.in.Normal	TUBA4A	-8.40754	576	P68366	TUBA4A	0.00636733	-0.38285	up.in.Normal	0	0	Not	No	Yes	P68366	TUBA4A	⬊	⬌	79
cilium	up.in.Normal	CFAP53	-7.61071	564	Q96M91	CFAP53	0.00490457	-0.329554	up.in.Normal	0	0	Not	No	Yes	Q96M91	CFAP53	⬊	⬌	80
cilium	up.in.Normal	BBS4	-7.15941	497	Q96RK4	BBS4	0.00213965	-0.268177	up.in.Normal			NA	No	Yes	Q96RK4	BBS4	⬊	NA	81
immune response	up.in.Tumor	ITGB6	202.688	794	P18564	ITGB6	1.02254e-21	0.965625	up.in.Tumor	1	0	up.in.Tumor	Yes	Yes	P18564	ITGB6	⬉	⬉	1
immune response	up.in.Tumor	PBK	140.042	876	Q96KB5	PBK	3.2896e-20	0.718797	up.in.Tumor	1	0	up.in.Tumor	Yes	Yes	Q96KB5	PBK	⬉	⬉	2
immune response	up.in.Tumor	FCGR3A	133.507	785	P08637	FCGR3A	1.02928e-17	0.785914	up.in.Tumor			NA	No	Yes	P08637	FCGR3A	⬉	NA	3
immune response	up.in.Tumor	IRF6	103.072	918	O14896	IRF6	2.3168e-17	0.619605	up.in.Tumor	0	0	Not	No	Yes	O14896	IRF6	⬉	⬌	4
immune response	up.in.Tumor	KPNA2	101.464	921	P52292	KPNA2	2.42749e-17	0.610684	up.in.Tumor	1	0	up.in.Tumor	Yes	Yes	P52292	KPNA2	⬉	⬉	5
immune response	up.in.Tumor	LGALS3BP	91.0821	895	Q08380	LGALS3BP	4.12844e-15	0.633209	up.in.Tumor			NA	No	Yes	Q08380	LGALS3BP	⬉	NA	6
immune response	up.in.Tumor	STAT1	90.3714	864	P42224	STAT1	5.51842e-15	0.633821	up.in.Tumor	2	0	up.in.Tumor	Yes	Yes	P42224	STAT1	⬉	⬉	7
immune response	up.in.Tumor	TFRC	88.2585	815	P02786	TFRC	1.6607e-17	0.525984	up.in.Tumor			NA	No	Yes	P02786	TFRC	⬉	NA	8
immune response	up.in.Tumor	MX1	88.2431	898	P20591	MX1	3.81181e-12	0.772783	up.in.Tumor	0	0	Not	No	Yes	P20591	MX1	⬉	⬌	9
immune response	up.in.Tumor	PLD3	88.0381	825	Q8IV08	PLD3	1.22936e-17	0.520617	up.in.Tumor			NA	No	Yes	Q8IV08	PLD3	⬉	NA	10
immune response	up.in.Tumor	CXCL10	86.433	792	P02778	CXCL10	2.6698e-15	0.593083	up.in.Tumor			NA	No	Yes	P02778	CXCL10	⬉	NA	11
immune response	up.in.Tumor	EIF2AK2	85.0432	900	P19525	EIF2AK2	2.42749e-17	0.511851	up.in.Tumor	0	0	Not	No	Yes	P19525	EIF2AK2	⬉	⬌	12
immune response	up.in.Tumor	XAF1	83.1756	911	Q6GPH4	XAF1	2.45422e-12	0.716408	up.in.Tumor	0	0	Not	No	Yes	Q6GPH4	XAF1	⬉	⬌	13
immune response	up.in.Tumor	IFIT3	82.4083	894	O14879	IFIT3	6.29904e-14	0.624271	up.in.Tumor	0	0	Not	No	Yes	O14879	IFIT3	⬉	⬌	14
immune response	up.in.Tumor	ABCC1	80.7198	857	P33527	ABCC1	1.3446e-18	0.45167	up.in.Tumor	0	0	Not	No	Yes	P33527	ABCC1	⬉	⬌	15
immune response	up.in.Tumor	FCGR1A	76.3602	784	P12314	FCGR1A	1.18661e-12	0.6403	up.in.Tumor	1	0	up.in.Tumor	Yes	Yes	P12314	FCGR1A	⬉	⬉	16
immune response	up.in.Tumor	ISG15	75.3025	870	P05161	ISG15	1.28817e-10	0.761399	up.in.Tumor			NA	No	Yes	P05161	ISG15	⬉	NA	17
immune response	up.in.Tumor	OASL	75.1194	903	Q15646	OASL	1.76101e-17	0.448361	up.in.Tumor			NA	No	Yes	Q15646	OASL	⬉	NA	18
immune response	up.in.Tumor	CHI3L1	74.163	779	P36222	CHI3L1	3.27874e-11	0.707372	up.in.Tumor			NA	No	Yes	P36222	CHI3L1	⬉	NA	19
immune response	up.in.Tumor	OAS3	73.521	859	Q9Y6K5	OAS3	3.12063e-14	0.544368	up.in.Tumor			NA	No	Yes	Q9Y6K5	OAS3	⬉	NA	20
immune response	up.in.Tumor	IFI44	72.0446	907	Q8TCB0	IFI44	9.58988e-12	0.653869	up.in.Tumor			NA	No	Yes	Q8TCB0	IFI44	⬉	NA	21
immune response	up.in.Tumor	CD274	69.6392	910	Q9NZQ7	CD274	1.58369e-12	0.590146	up.in.Tumor	0	0	Not	No	Yes	Q9NZQ7	CD274	⬉	⬌	22
immune response	up.in.Tumor	PTGS2	67.9147	805	P35354	PTGS2	2.32002e-12	0.583735	up.in.Tumor			NA	No	Yes	P35354	PTGS2	⬉	NA	23
immune response	up.in.Tumor	HELZ2	67.8547	913	Q9BYK8	HELZ2	1.00844e-16	0.424188	up.in.Tumor	0	0	Not	No	Yes	Q9BYK8	HELZ2	⬉	⬌	24
immune response	up.in.Tumor	TNFSF10	67.1853	904	P50591	TNFSF10	5.17306e-15	0.470279	up.in.Tumor	0	0	Not	No	Yes	P50591	TNFSF10	⬉	⬌	25
immune response	up.in.Tumor	STAT2	66.7213	865	P52630	STAT2	1.88829e-15	0.453149	up.in.Tumor			NA	No	Yes	P52630	STAT2	⬉	NA	26
immune response	up.in.Tumor	APP	65.0469	771	P05067	APP	7.40045e-18	0.379709	up.in.Tumor			NA	No	Yes	P05067	APP	⬉	NA	27
immune response	up.in.Tumor	MOV10	64.7252	917	Q9HCE1	MOV10	1.52144e-14	0.468421	up.in.Tumor	0	0	Not	No	Yes	Q9HCE1	MOV10	⬉	⬌	28
immune response	up.in.Tumor	FASN	63.4421	783	P49327	FASN	7.25769e-14	0.482846	up.in.Tumor	0	0	Not	No	Yes	P49327	FASN	⬉	⬌	29
immune response	up.in.Tumor	IFIT1	63.3739	848	P09914	IFIT1	1.54892e-10	0.646015	up.in.Tumor			NA	No	Yes	P09914	IFIT1	⬉	NA	30
immune response	up.in.Tumor	GBP5	62.7763	833	Q96PP8	GBP5	2.34231e-10	0.651859	up.in.Tumor	0	0	Not	No	Yes	Q96PP8	GBP5	⬉	⬌	31
immune response	up.in.Tumor	IFI44L	62.2672	909	Q53G44	IFI44L	3.43892e-09	0.735708	up.in.Tumor			NA	No	Yes	Q53G44	IFI44L	⬉	NA	32
immune response	up.in.Tumor	THBS1	56.0998	816	P07996	THBS1	4.00494e-09	0.668061	up.in.Tumor			NA	No	Yes	P07996	THBS1	⬉	NA	33
immune response	up.in.Tumor	NAMPT	53.7923	906	P43490	NAMPT	3.81181e-12	0.471082	up.in.Tumor			NA	No	Yes	P43490	NAMPT	⬉	NA	34
immune response	up.in.Tumor	IFIH1	52.9865	912	Q9BYX4	IFIH1	1.64366e-13	0.414469	up.in.Tumor	0	0	Not	No	Yes	Q9BYX4	IFIH1	⬉	⬌	35
immune response	up.in.Tumor	FOXP3	52.2248	874	Q9BZS1	FOXP3	2.96782e-13	0.416879	up.in.Tumor			NA	No	Yes	Q9BZS1	FOXP3	⬉	NA	36
immune response	up.in.Tumor	RSAD2	48.3849	914	Q8WXG1	RSAD2	1.14617e-09	0.541173	up.in.Tumor			NA	No	Yes	Q8WXG1	RSAD2	⬉	NA	37
immune response	up.in.Tumor	TNFAIP2	47.5256	902	Q03169	TNFAIP2	4.99953e-14	0.357306	up.in.Tumor	0	0	Not	No	Yes	Q03169	TNFAIP2	⬉	⬌	38
immune response	up.in.Tumor	ITGA2	45.3646	849	P17301	ITGA2	2.51739e-12	0.391106	up.in.Tumor	0	0	Not	No	Yes	P17301	ITGA2	⬉	⬌	39
immune response	up.in.Tumor	IFIT2	43.6389	893	P09913	IFIT2	4.64643e-09	0.523696	up.in.Tumor			NA	No	Yes	P09913	IFIT2	⬉	NA	40
immune response	up.in.Tumor	USP18	41.9921	872	Q9UMW8	USP18	3.32326e-07	0.648183	up.in.Tumor			NA	No	Yes	Q9UMW8	USP18	⬉	NA	41
immune response	up.in.Tumor	OAS1	41.8519	858	P00973	OAS1	1.7479e-08	0.539504	up.in.Tumor			NA	No	Yes	P00973	OAS1	⬉	NA	42
immune response	up.in.Tumor	ICAM1	41.2954	891	P05362	ICAM1	9.78425e-10	0.458355	up.in.Tumor	0	0	Not	No	Yes	P05362	ICAM1	⬉	⬌	43
immune response	up.in.Tumor	NOTCH1	40.5001	801	P46531	NOTCH1	2.65704e-11	0.382957	up.in.Tumor			NA	No	Yes	P46531	NOTCH1	⬉	NA	44
immune response	up.in.Tumor	SLC11A1	38.1811	814	P49279	SLC11A1	8.30254e-05	0.93563	up.in.Tumor	0	0	Not	No	Yes	P49279	SLC11A1	⬉	⬌	45
immune response	up.in.Tumor	HTRA1	38.1529	862	Q92743	HTRA1	7.57685e-10	0.41832	up.in.Tumor			NA	No	Yes	Q92743	HTRA1	⬉	NA	46
immune response	up.in.Tumor	EIF4G1	36.3927	919	Q04637	EIF4G1	1.35645e-11	0.334874	up.in.Tumor	0	0	Not	No	Yes	Q04637	EIF4G1	⬉	⬌	47
immune response	up.in.Tumor	CMPK2	35.1835	915	Q5EBM0	CMPK2	1.23927e-08	0.444976	up.in.Tumor			NA	No	Yes	Q5EBM0	CMPK2	⬉	NA	48
immune response	up.in.Tumor	CLEC7A	34.5305	832	Q9BXN2	CLEC7A	1.80844e-09	0.394964	up.in.Tumor			NA	No	Yes	Q9BXN2	CLEC7A	⬉	NA	49
immune response	up.in.Tumor	ELANE	34.0056	782	P08246	ELANE	6.51429e-06	0.655702	up.in.Tumor	0	0	Not	No	Yes	P08246	ELANE	⬉	⬌	50
immune response	up.in.Tumor	IL1B	33.8981	789	P01584	IL1B	7.9971e-07	0.555973	up.in.Tumor			NA	No	Yes	P01584	IL1B	⬉	NA	51
immune response	up.in.Tumor	PARP9	33.5622	879	Q8IXQ6	PARP9	1.21641e-11	0.30749	up.in.Tumor	0	0	Not	No	Yes	Q8IXQ6	PARP9	⬉	⬌	52
immune response	up.in.Tumor	LGALS9	33.2343	798	O00182	LGALS9	6.8832e-09	0.407173	up.in.Tumor			NA	No	Yes	O00182	LGALS9	⬉	NA	53
immune response	up.in.Tumor	CEBPB	32.5925	778	P17676	CEBPB	1.00625e-09	0.362248	up.in.Tumor	1	0	up.in.Tumor	Yes	Yes	P17676	CEBPB	⬉	⬉	54
immune response	up.in.Tumor	FCN1	32.5116	844	O00602	FCN1	9.34749e-08	0.462515	up.in.Tumor			NA	No	Yes	O00602	FCN1	⬉	NA	55
immune response	up.in.Tumor	UBE2L6	31.8026	905	O14933	UBE2L6	4.67884e-09	0.38179	up.in.Tumor			NA	No	Yes	O14933	UBE2L6	⬉	NA	56
immune response	up.in.Tumor	FN1	31.7936	786	P02751	FN1	8.63678e-07	0.524332	up.in.Tumor	0	0	Not	No	Yes	P02751	FN1	⬉	⬌	57
immune response	up.in.Tumor	LTB4R	31.3771	781	Q15722	LTB4R	1.00035e-07	0.448254	up.in.Tumor	1	0	up.in.Tumor	Yes	Yes	Q15722	LTB4R	⬉	⬉	58
immune response	up.in.Tumor	PAK1	30.8218	861	Q13153	PAK1	1.30331e-11	0.28316	up.in.Tumor	0	0	Not	No	Yes	Q13153	PAK1	⬉	⬌	59
immune response	up.in.Tumor	GBP1	30.779	920	P32455	GBP1	1.01387e-06	0.513495	up.in.Tumor			NA	No	Yes	P32455	GBP1	⬉	NA	60
immune response	up.in.Tumor	S100A12	30.4595	809	P80511	S100A12	6.67317e-06	0.588514	up.in.Tumor			NA	No	Yes	P80511	S100A12	⬉	NA	61
immune response	up.in.Tumor	ACP5	30.1393	836	P13686	ACP5	9.0966e-08	0.428046	up.in.Tumor			NA	No	Yes	P13686	ACP5	⬉	NA	62
immune response	up.in.Tumor	ADAM8	30.1338	769	P78325	ADAM8	1.77355e-07	0.44635	up.in.Tumor	0	0	Not	No	Yes	P78325	ADAM8	⬉	⬌	63
immune response	up.in.Tumor	MMP8	30.0288	853	P22894	MMP8	4.42918e-07	0.47262	up.in.Tumor			NA	No	Yes	P22894	MMP8	⬉	NA	64
immune response	up.in.Tumor	FPR1	28.8773	787	P21462	FPR1	3.66534e-06	0.531234	up.in.Tumor	0	0	Not	No	Yes	P21462	FPR1	⬉	⬌	65
immune response	up.in.Tumor	LGALS1	28.8291	851	P09382	LGALS1	6.3921e-10	0.313552	up.in.Tumor	1	0	up.in.Tumor	Yes	Yes	P09382	LGALS1	⬉	⬉	66
immune response	up.in.Tumor	CCR1	28.6772	780	P32246	CCR1	2.72703e-06	0.515377	up.in.Tumor	0	0	Not	No	Yes	P32246	CCR1	⬉	⬌	67
immune response	up.in.Tumor	TLR2	27.6225	818	O60603	TLR2	7.57685e-10	0.302861	up.in.Tumor			NA	No	Yes	O60603	TLR2	⬉	NA	68
immune response	up.in.Tumor	KLRC3	27.574	850	Q07444	KLRC3	3.62505e-06	0.506811	up.in.Tumor			NA	No	Yes	Q07444	KLRC3	⬉	NA	69
immune response	up.in.Tumor	S100A9	27.4267	808	P06702	S100A9	5.07654e-05	0.638657	up.in.Tumor	1	0	up.in.Tumor	Yes	Yes	P06702	S100A9	⬉	⬉	70
immune response	up.in.Tumor	ADA	27.391	837	P00813	ADA	3.84065e-08	0.369371	up.in.Tumor			NA	No	Yes	P00813	ADA	⬉	NA	71
immune response	up.in.Tumor	S100A8	27.3776	807	P05109	S100A8	0.000140253	0.710537	up.in.Tumor	0	0	Not	No	Yes	P05109	S100A8	⬉	⬌	72
immune response	up.in.Tumor	ARG1	27.2096	840	P05089	ARG1	1.22865e-05	0.554102	up.in.Tumor			NA	No	Yes	P05089	ARG1	⬉	NA	73
immune response	up.in.Tumor	MTHFD2	27.1755	908	P13995	MTHFD2	1.59033e-08	0.34847	up.in.Tumor			NA	No	Yes	P13995	MTHFD2	⬉	NA	74
immune response	up.in.Tumor	APOBEC3G	26.5141	877	Q9HC16	APOBEC3G	1.40183e-08	0.337617	up.in.Tumor			NA	No	Yes	Q9HC16	APOBEC3G	⬉	NA	75
immune response	up.in.Tumor	LY6E	26.4572	896	Q16553	LY6E	0.000126878	0.678979	up.in.Tumor			NA	No	Yes	Q16553	LY6E	⬉	NA	76
immune response	up.in.Tumor	DHX58	26.4162	878	Q96C10	DHX58	1.40183e-08	0.33637	up.in.Tumor			NA	No	Yes	Q96C10	DHX58	⬉	NA	77
immune response	up.in.Tumor	ORM1	25.9179	802	P02763	ORM1	9.88694e-06	0.517847	up.in.Tumor	0	0	Not	No	Yes	P02763	ORM1	⬉	⬌	78
immune response	up.in.Tumor	AZU1	25.6442	772	P20160	AZU1	5.52385e-06	0.48774	up.in.Tumor			NA	No	Yes	P20160	AZU1	⬉	NA	79
immune response	up.in.Tumor	C1R	25.2347	887	P00736	C1R	1.78357e-06	0.438962	up.in.Tumor			NA	No	Yes	P00736	C1R	⬉	NA	80
immune response	up.in.Tumor	TNFSF4	25.0824	821	P23510	TNFSF4	2.02649e-05	0.534435	up.in.Tumor			NA	No	Yes	P23510	TNFSF4	⬉	NA	81
immune response	up.in.Tumor	CERS6	25.0685	835	Q6ZMG9	CERS6	1.77355e-07	0.371321	up.in.Tumor	0	0	Not	No	Yes	Q6ZMG9	CERS6	⬉	⬌	82
immune response	up.in.Tumor	APOL2	24.2014	826	Q9BQE5	APOL2	2.02458e-06	0.425059	up.in.Tumor	0	0	Not	No	Yes	Q9BQE5	APOL2	⬉	⬌	83
immune response	up.in.Tumor	CGAS	23.6799	881	Q8N884	CGAS	2.71403e-09	0.276428	up.in.Tumor			NA	No	Yes	Q8N884	CGAS	⬉	NA	84
immune response	up.in.Tumor	MMP12	23.674	855	P39900	MMP12	4.55331e-07	0.373309	up.in.Tumor			NA	No	Yes	P39900	MMP12	⬉	NA	85
immune response	up.in.Tumor	MMP3	22.4133	852	P08254	MMP3	7.19202e-06	0.435789	up.in.Tumor			NA	No	Yes	P08254	MMP3	⬉	NA	86
immune response	up.in.Tumor	HEXIM1	22.3952	871	O94992	HEXIM1	5.1812e-08	0.307391	up.in.Tumor			NA	No	Yes	O94992	HEXIM1	⬉	NA	87
immune response	up.in.Tumor	MMP9	22.0212	854	P14780	MMP9	2.59633e-06	0.394247	up.in.Tumor			NA	No	Yes	P14780	MMP9	⬉	NA	88
immune response	up.in.Tumor	OAS2	21.9879	899	P29728	OAS2	5.76609e-07	0.35242	up.in.Tumor	0	0	Not	No	Yes	P29728	OAS2	⬉	⬌	89
immune response	up.in.Tumor	CASP7	21.7976	889	P55210	CASP7	4.84751e-08	0.298007	up.in.Tumor	0	0	Not	No	Yes	P55210	CASP7	⬉	⬌	90
immune response	up.in.Tumor	WNT5A	20.8582	866	P41221	WNT5A	2.98125e-05	0.460894	up.in.Tumor			NA	No	Yes	P41221	WNT5A	⬉	NA	91
immune response	up.in.Tumor	HP	20.791	788	P00738	HP	1.34761e-05	0.426882	up.in.Tumor	0	0	Not	No	Yes	P00738	HP	⬉	⬌	92
immune response	up.in.Tumor	MDK	20.7763	800	P21741	MDK	0.00135622	0.724501	up.in.Tumor			NA	No	Yes	P21741	MDK	⬉	NA	93
immune response	up.in.Tumor	CEACAM1	20.1664	841	P13688	CEACAM1	6.15317e-06	0.387004	up.in.Tumor			NA	No	Yes	P13688	CEACAM1	⬉	NA	94
immune response	up.in.Tumor	TAP1	20.1628	901	Q03518	TAP1	1.56067e-06	0.347233	up.in.Tumor			NA	No	Yes	Q03518	TAP1	⬉	NA	95
immune response	up.in.Tumor	BPGM	20.0587	884	P07738	BPGM	2.94283e-06	0.362644	up.in.Tumor	0	0	Not	No	Yes	P07738	BPGM	⬉	⬌	96
immune response	up.in.Tumor	APOE	19.5529	839	P02649	APOE	5.60066e-07	0.312758	up.in.Tumor	0	0	Not	No	Yes	P02649	APOE	⬉	⬌	97
immune response	up.in.Tumor	SAMD9L	18.7618	916	Q8IVG5	SAMD9L	7.63799e-07	0.306715	up.in.Tumor			NA	No	Yes	Q8IVG5	SAMD9L	⬉	NA	98
immune response	up.in.Tumor	PYCARD	18.6629	828	Q9ULZ3	PYCARD	4.93666e-07	0.295928	up.in.Tumor			NA	No	Yes	Q9ULZ3	PYCARD	⬉	NA	99
immune response	up.in.Tumor	MMP25	18.6508	831	Q9NPA2	MMP25	1.42768e-05	0.38492	up.in.Tumor			NA	No	Yes	Q9NPA2	MMP25	⬉	NA	100
immune response	up.in.Tumor	YTHDF3	18.3217	882	Q7Z739	YTHDF3	2.552e-07	0.277891	up.in.Tumor	0	0	Not	No	Yes	Q7Z739	YTHDF3	⬉	⬌	101
immune response	up.in.Tumor	MT2A	17.0945	897	P02795	MT2A	0.00380008	0.706323	up.in.Tumor			NA	No	Yes	P02795	MT2A	⬉	NA	102
immune response	up.in.Tumor	TNFAIP6	16.6889	819	P98066	TNFAIP6	0.00576467	0.745299	up.in.Tumor			NA	No	Yes	P98066	TNFAIP6	⬉	NA	103
immune response	up.in.Tumor	ATRN	16.5277	823	O75882	ATRN	1.69247e-05	0.346386	up.in.Tumor			NA	No	Yes	O75882	ATRN	⬉	NA	104
immune response	up.in.Tumor	ITGAM	16.527	793	P11215	ITGAM	1.1171e-05	0.333751	up.in.Tumor	0	0	Not	No	Yes	P11215	ITGAM	⬉	⬌	105
immune response	up.in.Tumor	KRT16	16.1224	796	P08779	KRT16	0.000521283	0.4911	up.in.Tumor	2	0	up.in.Tumor	Yes	Yes	P08779	KRT16	⬉	⬉	106
immune response	up.in.Tumor	C1S	16.055	888	P09871	C1S	6.51429e-06	0.309576	up.in.Tumor			NA	No	Yes	P09871	C1S	⬉	NA	107
immune response	up.in.Tumor	BTG1	15.8302	886	P62324	BTG1	2.87702e-06	0.28569	up.in.Tumor			NA	No	Yes	P62324	BTG1	⬉	NA	108
immune response	up.in.Tumor	C5AR1	15.6317	776	P21730	C5AR1	9.07452e-06	0.310019	up.in.Tumor	0	0	Not	No	Yes	P21730	C5AR1	⬉	⬌	109
immune response	up.in.Tumor	CXCL8	14.9674	791	P10145	CXCL8	0.00884242	0.7289	up.in.Tumor			NA	No	Yes	P10145	CXCL8	⬉	NA	110
immune response	up.in.Tumor	IFI27	14.1994	892	P40305	IFI27	0.000208687	0.3858	up.in.Tumor			NA	No	Yes	P40305	IFI27	⬉	NA	111
immune response	up.in.Tumor	SDC1	14.168	813	P18827	SDC1	0.000127101	0.363669	up.in.Tumor	1	0	up.in.Tumor	Yes	Yes	P18827	SDC1	⬉	⬉	112
immune response	up.in.Tumor	CCL18	14.1427	811	P55774	CCL18	0.00023346	0.389415	up.in.Tumor			NA	No	Yes	P55774	CCL18	⬉	NA	113
immune response	up.in.Tumor	TIMP1	13.9175	817	P01033	TIMP1	5.14277e-06	0.263151	up.in.Tumor			NA	No	Yes	P01033	TIMP1	⬉	NA	114
immune response	up.in.Tumor	CTNNBIP1	13.6356	830	Q9NSA3	CTNNBIP1	1.0932e-05	0.274839	up.in.Tumor			NA	No	Yes	Q9NSA3	CTNNBIP1	⬉	NA	115
immune response	up.in.Tumor	ORM2	13.5612	803	P19652	ORM2	6.12954e-05	0.321923	up.in.Tumor			NA	No	Yes	P19652	ORM2	⬉	NA	116
immune response	up.in.Tumor	JUN	13.5569	795	P05412	JUN	0.000468269	0.407175	up.in.Tumor	2	0	up.in.Tumor	Yes	Yes	P05412	JUN	⬉	⬉	117
immune response	up.in.Tumor	PTAFR	12.8698	804	P25105	PTAFR	0.000332042	0.36995	up.in.Tumor	0	0	Not	No	Yes	P25105	PTAFR	⬉	⬌	118
immune response	up.in.Tumor	CD5L	12.7971	777	O43866	CD5L	0.0012049	0.438398	up.in.Tumor			NA	No	Yes	O43866	CD5L	⬉	NA	119
immune response	up.in.Tumor	TNFRSF1B	12.4343	820	P20333	TNFRSF1B	2.50142e-05	0.270204	up.in.Tumor	0	0	Not	No	Yes	P20333	TNFRSF1B	⬉	⬌	120
immune response	up.in.Tumor	PGLYRP1	12.3746	868	O75594	PGLYRP1	0.000781367	0.398262	up.in.Tumor			NA	No	Yes	O75594	PGLYRP1	⬉	NA	121
immune response	up.in.Tumor	MAPKBP1	12.3098	873	O60336	MAPKBP1	6.12954e-05	0.292217	up.in.Tumor	2	0	up.in.Tumor	Yes	Yes	O60336	MAPKBP1	⬉	⬉	122
immune response	up.in.Tumor	ERAP1	12.1917	875	Q9NZ08	ERAP1	0.000127101	0.312941	up.in.Tumor			NA	No	Yes	Q9NZ08	ERAP1	⬉	NA	123
immune response	up.in.Tumor	SERPING1	12.1341	842	P05155	SERPING1	4.87234e-05	0.281385	up.in.Tumor			NA	No	Yes	P05155	SERPING1	⬉	NA	124
immune response	up.in.Tumor	IL1RN	11.8711	790	P18510	IL1RN	0.000601112	0.368549	up.in.Tumor			NA	No	Yes	P18510	IL1RN	⬉	NA	125
immune response	up.in.Tumor	CFB	11.8577	883	P00751	CFB	0.000185852	0.317829	up.in.Tumor	0	0	Not	No	Yes	P00751	CFB	⬉	⬌	126
immune response	up.in.Tumor	LACC1	11.7295	834	Q8IV20	LACC1	0.000223913	0.321363	up.in.Tumor			NA	No	Yes	Q8IV20	LACC1	⬉	NA	127
immune response	up.in.Tumor	SMPDL3B	11.707	827	Q92485	SMPDL3B	9.62698e-05	0.291472	up.in.Tumor			NA	No	Yes	Q92485	SMPDL3B	⬉	NA	128
immune response	up.in.Tumor	SERPINE1	11.6398	860	P05121	SERPINE1	0.00236541	0.443237	up.in.Tumor			NA	No	Yes	P05121	SERPINE1	⬉	NA	129
immune response	up.in.Tumor	PTX3	11.4868	806	P26022	PTX3	0.00256017	0.443209	up.in.Tumor			NA	No	Yes	P26022	PTX3	⬉	NA	130
immune response	up.in.Tumor	FANCA	11.2824	843	O15360	FANCA	0.00672403	0.519361	up.in.Tumor			NA	No	Yes	O15360	FANCA	⬉	NA	131
immune response	up.in.Tumor	SOCS3	11.2586	869	O14543	SOCS3	0.00617463	0.509578	up.in.Tumor			NA	No	Yes	O14543	SOCS3	⬉	NA	132
immune response	up.in.Tumor	MNDA	10.9678	856	P41218	MNDA	9.18442e-05	0.271686	up.in.Tumor	0	0	Not	No	Yes	P41218	MNDA	⬉	⬌	133
immune response	up.in.Tumor	FCN2	10.9529	845	Q15485	FCN2	0.000401076	0.322451	up.in.Tumor			NA	No	Yes	Q15485	FCN2	⬉	NA	134
immune response	up.in.Tumor	C5	10.8459	775	P01031	C5	0.00010012	0.271182	up.in.Tumor			NA	No	Yes	P01031	C5	⬉	NA	135
immune response	up.in.Tumor	BST2	10.2849	885	Q10589	BST2	0.000233615	0.283213	up.in.Tumor			NA	No	Yes	Q10589	BST2	⬉	NA	136
immune response	up.in.Tumor	GZMA	10.1201	890	P12544	GZMA	0.000717505	0.321868	up.in.Tumor			NA	No	Yes	P12544	GZMA	⬉	NA	137
immune response	up.in.Tumor	HPX	9.68789	847	P02790	HPX	0.00118479	0.331056	up.in.Tumor			NA	No	Yes	P02790	HPX	⬉	NA	138
immune response	up.in.Tumor	ZCCHC3	9.46608	880	Q9NUD5	ZCCHC3	0.0022506	0.357521	up.in.Tumor			NA	No	Yes	Q9NUD5	ZCCHC3	⬉	NA	139
immune response	up.in.Tumor	SPHK1	9.45853	824	Q9NYA1	SPHK1	0.00891235	0.46139	up.in.Tumor			NA	No	Yes	Q9NYA1	SPHK1	⬉	NA	140
immune response	up.in.Tumor	C1QA	9.45507	773	P02745	C1QA	0.00445906	0.402214	up.in.Tumor			NA	No	Yes	P02745	C1QA	⬉	NA	141
immune response	up.in.Tumor	CCL20	9.43347	812	P78556	CCL20	0.0088268	0.459229	up.in.Tumor	0	0	Not	No	Yes	P78556	CCL20	⬉	⬌	142
immune response	up.in.Tumor	MBL2	9.27107	799	P11226	MBL2	0.000553313	0.284648	up.in.Tumor			NA	No	Yes	P11226	MBL2	⬉	NA	143
immune response	up.in.Tumor	LBP	9.24498	797	P18428	LBP	0.0012049	0.316712	up.in.Tumor			NA	No	Yes	P18428	LBP	⬉	NA	144
immune response	up.in.Tumor	PVR	9.10531	863	P15151	PVR	0.000355182	0.263957	up.in.Tumor	0	0	Not	No	Yes	P15151	PVR	⬉	⬌	145
immune response	up.in.Tumor	GATA6	8.8708	846	Q92908	GATA6	0.00576467	0.396155	up.in.Tumor	0	0	Not	No	Yes	Q92908	GATA6	⬉	⬌	146
immune response	up.in.Tumor	FCN3	8.8335	867	O75636	FCN3	0.00166119	0.3178	up.in.Tumor			NA	No	Yes	O75636	FCN3	⬉	NA	147
immune response	up.in.Tumor	TLR8	8.66233	829	Q9NR97	TLR8	0.000722128	0.275749	up.in.Tumor			NA	No	Yes	Q9NR97	TLR8	⬉	NA	148
immune response	up.in.Tumor	A2M	8.60999	768	P01023	A2M	0.000549402	0.264101	up.in.Tumor			NA	No	Yes	P01023	A2M	⬉	NA	149
immune response	up.in.Tumor	APOA1	7.59383	838	P02647	APOA1	0.00152619	0.26963	up.in.Tumor			NA	No	Yes	P02647	APOA1	⬉	NA	150
immune response	up.in.Tumor	TYROBP	6.7384	822	O43914	TYROBP	0.00473803	0.289898	up.in.Tumor			NA	No	Yes	O43914	TYROBP	⬉	NA	151
immune response	up.in.Tumor	CCL5	6.43692	810	P13501	CCL5	0.00695215	0.298298	up.in.Tumor			NA	No	Yes	P13501	CCL5	⬉	NA	152
immune response	up.in.Tumor	AHSG	6.1887	770	P02765	AHSG	0.00636733	0.281812	up.in.Tumor	0	0	Not	No	Yes	P02765	AHSG	⬉	⬌	153
immune response	up.in.Tumor	C4A	5.77698	774	P0C0L4	C4A	0.00869819	0.280358	up.in.Tumor			NA	No	Yes	P0C0L4	C4A	⬉	NA	154
immune response	up.in.Normal	TNFRSF13C	-378.219	152	Q96RJ3	TNFRSF13C	8.27649e-24	-1.63858	up.in.Normal	0	0	Not	No	Yes	Q96RJ3	TNFRSF13C	⬊	⬌	1
immune response	up.in.Normal	ADRA2A	-362.225	86	P08913	ADRA2A	5.57138e-26	-1.43433	up.in.Normal	0	2	up.in.Normal	Yes	Yes	P08913	ADRA2A	⬊	⬊	2
immune response	up.in.Normal	CR1	-248.217	121	P17927	CR1	6.95197e-21	-1.23136	up.in.Normal			NA	No	Yes	P17927	CR1	⬊	NA	3
immune response	up.in.Normal	HLA-DOB	-222.377	126	P13765	HLA-DOB	4.86367e-23	-0.996624	up.in.Normal			NA	No	Yes	P13765	HLA-DOB	⬊	NA	4
immune response	up.in.Normal	CD19	-218.529	12	P15391	CD19	5.74308e-19	-1.19802	up.in.Normal	0	3	up.in.Normal	Yes	Yes	P15391	CD19	⬊	⬊	5
immune response	up.in.Normal	CR2	-212.84	22	P20023	CR2	9.88218e-18	-1.25162	up.in.Normal	0	1	up.in.Normal	Yes	Yes	P20023	CR2	⬊	⬊	6
immune response	up.in.Normal	S100A13	-209.695	82	Q99584	S100A13	3.17247e-23	-0.932036	up.in.Normal	0	0	Not	No	Yes	Q99584	S100A13	⬊	⬌	7
immune response	up.in.Normal	MS4A1	-202.612	13	P11836	MS4A1	6.87684e-17	-1.25358	up.in.Normal	0	10	up.in.Normal	Yes	Yes	P11836	MS4A1	⬊	⬊	8
immune response	up.in.Normal	SEPTIN1	-200.918	250	Q8WYJ6	SEPTIN1	1.86531e-24	-0.84671	up.in.Normal	0	2	up.in.Normal	Yes	Yes	Q8WYJ6	SEPTIN1	⬊	⬊	9
immune response	up.in.Normal	S100A1	-197.953	266	P23297	S100A1	1.10949e-15	-1.32367	up.in.Normal			NA	No	Yes	P23297	S100A1	⬊	NA	10
immune response	up.in.Normal	CORO1A	-187.685	63	P31146	CORO1A	1.42339e-23	-0.821496	up.in.Normal	0	0	Not	No	Yes	P31146	CORO1A	⬊	⬌	11
immune response	up.in.Normal	LPAR1	-181.284	222	Q92633	LPAR1	1.79643e-19	-0.967076	up.in.Normal	0	1	up.in.Normal	Yes	Yes	Q92633	LPAR1	⬊	⬊	12
immune response	up.in.Normal	PTPN6	-178.353	88	P29350	PTPN6	9.77889e-24	-0.775119	up.in.Normal	0	0	Not	No	Yes	P29350	PTPN6	⬊	⬌	13
immune response	up.in.Normal	CD72	-171.732	159	P21854	CD72	1.04032e-20	-0.859398	up.in.Normal			NA	No	Yes	P21854	CD72	⬊	NA	14
immune response	up.in.Normal	IRF8	-168.586	29	Q02556	IRF8	6.83656e-25	-0.69764	up.in.Normal	0	2	up.in.Normal	Yes	Yes	Q02556	IRF8	⬊	⬊	15
immune response	up.in.Normal	BANK1	-159.211	69	Q8NDB2	BANK1	6.11467e-19	-0.874129	up.in.Normal	0	2	up.in.Normal	Yes	Yes	Q8NDB2	BANK1	⬊	⬊	16
immune response	up.in.Normal	CD22	-147.322	14	P20273	CD22	4.15404e-19	-0.801468	up.in.Normal	0	1	up.in.Normal	Yes	Yes	P20273	CD22	⬊	⬊	17
immune response	up.in.Normal	CD79B	-146.502	19	P40259	CD79B	1.33124e-16	-0.922803	up.in.Normal	0	1	up.in.Normal	Yes	Yes	P40259	CD79B	⬊	⬊	18
immune response	up.in.Normal	ANK2	-145.431	178	Q01484	ANK2	2.21619e-18	-0.823766	up.in.Normal	0	9	up.in.Normal	Yes	Yes	Q01484	ANK2	⬊	⬊	19
immune response	up.in.Normal	CCL21	-143.771	45	O00585	CCL21	2.57312e-13	-1.14199	up.in.Normal			NA	No	Yes	O00585	CCL21	⬊	NA	20
immune response	up.in.Normal	CTSE	-143.511	156	P14091	CTSE	2.03877e-13	-1.13084	up.in.Normal			NA	No	Yes	P14091	CTSE	⬊	NA	21
immune response	up.in.Normal	SERPINB9	-143.366	130	P50453	SERPINB9	3.28533e-24	-0.610498	up.in.Normal			NA	No	Yes	P50453	SERPINB9	⬊	NA	22
immune response	up.in.Normal	CD48	-135.099	16	P09326	CD48	2.58811e-19	-0.726845	up.in.Normal			NA	No	Yes	P09326	CD48	⬊	NA	23
immune response	up.in.Normal	IKZF1	-132.889	61	Q13422	IKZF1	3.33608e-21	-0.648976	up.in.Normal	0	3	up.in.Normal	Yes	Yes	Q13422	IKZF1	⬊	⬊	24
immune response	up.in.Normal	CD4	-132.574	10	P01730	CD4	5.39661e-20	-0.688055	up.in.Normal			NA	No	Yes	P01730	CD4	⬊	NA	25
immune response	up.in.Normal	LAMB2	-131.531	199	P55268	LAMB2	8.27926e-16	-0.872104	up.in.Normal	0	0	Not	No	Yes	P55268	LAMB2	⬊	⬌	26
immune response	up.in.Normal	HLA-DOA	-126.598	125	P06340	HLA-DOA	4.76257e-15	-0.883933	up.in.Normal			NA	No	Yes	P06340	HLA-DOA	⬊	NA	27
immune response	up.in.Normal	IKZF3	-125.931	64	Q9UKT9	IKZF3	1.28346e-20	-0.633086	up.in.Normal	0	0	Not	No	Yes	Q9UKT9	IKZF3	⬊	⬌	28
immune response	up.in.Normal	RASGRP2	-122.5	268	Q7LDG7	RASGRP2	2.35543e-18	-0.694921	up.in.Normal	0	7	up.in.Normal	Yes	Yes	Q7LDG7	RASGRP2	⬊	⬊	29
immune response	up.in.Normal	SELL	-121.794	267	P14151	SELL	5.39388e-17	-0.748665	up.in.Normal			NA	No	Yes	P14151	SELL	⬊	NA	30
immune response	up.in.Normal	CDKN1B	-117.608	211	P46527	CDKN1B	5.39375e-19	-0.643787	up.in.Normal	0	1	up.in.Normal	Yes	Yes	P46527	CDKN1B	⬊	⬊	31
immune response	up.in.Normal	FNBP1	-113.873	246	Q96RU3	FNBP1	6.22088e-20	-0.592897	up.in.Normal	0	0	Not	No	Yes	Q96RU3	FNBP1	⬊	⬌	32
immune response	up.in.Normal	CD6	-111.493	11	P30203	CD6	8.81076e-15	-0.793264	up.in.Normal			NA	No	Yes	P30203	CD6	⬊	NA	33
immune response	up.in.Normal	ETS1	-111.022	227	P14921	ETS1	6.95197e-21	-0.55076	up.in.Normal	0	1	up.in.Normal	Yes	Yes	P14921	ETS1	⬊	⬊	34
immune response	up.in.Normal	DPYSL5	-108.563	207	Q9BPU6	DPYSL5	1.39784e-20	-0.546793	up.in.Normal			NA	No	Yes	Q9BPU6	DPYSL5	⬊	NA	35
immune response	up.in.Normal	PRKCB	-105.754	42	P05771	PRKCB	1.88591e-16	-0.672541	up.in.Normal	0	3	up.in.Normal	Yes	Yes	P05771	PRKCB	⬊	⬊	36
immune response	up.in.Normal	HCLS1	-104.596	98	P14317	HCLS1	4.2845e-18	-0.602228	up.in.Normal	0	0	Not	No	Yes	P14317	HCLS1	⬊	⬌	37
immune response	up.in.Normal	ATP2A3	-101.468	219	Q93084	ATP2A3	1.84002e-20	-0.514147	up.in.Normal	0	0	Not	No	Yes	Q93084	ATP2A3	⬊	⬌	38
immune response	up.in.Normal	BTK	-101.163	3	Q06187	BTK	2.50326e-18	-0.574743	up.in.Normal	0	0	Not	No	Yes	Q06187	BTK	⬊	⬌	39
immune response	up.in.Normal	ARHGDIB	-99.9965	225	P52566	ARHGDIB	4.12844e-15	-0.695182	up.in.Normal	0	0	Not	No	Yes	P52566	ARHGDIB	⬊	⬌	40
immune response	up.in.Normal	LCK	-99.3251	33	P06239	LCK	7.46281e-20	-0.51929	up.in.Normal	0	0	Not	No	Yes	P06239	LCK	⬊	⬌	41
immune response	up.in.Normal	SWAP70	-98.7827	65	Q9UH65	SWAP70	3.38888e-22	-0.460098	up.in.Normal			NA	No	Yes	Q9UH65	SWAP70	⬊	NA	42
immune response	up.in.Normal	PIP4K2A	-98.5169	104	P48426	PIP4K2A	3.16809e-22	-0.458235	up.in.Normal			NA	No	Yes	P48426	PIP4K2A	⬊	NA	43
immune response	up.in.Normal	SEPTIN7	-96.5449	240	Q16181	SEPTIN7	5.97171e-22	-0.454887	up.in.Normal	0	0	Not	No	Yes	Q16181	SEPTIN7	⬊	⬌	44
immune response	up.in.Normal	FYB1	-94.7772	237	O15117	FYB1	6.50992e-19	-0.521143	up.in.Normal	0	4	up.in.Normal	Yes	Yes	O15117	FYB1	⬊	⬊	45
immune response	up.in.Normal	MAPK3	-94.0243	118	P27361	MAPK3	2.21656e-24	-0.397493	up.in.Normal	0	0	Not	No	Yes	P27361	MAPK3	⬊	⬌	46
immune response	up.in.Normal	FXYD1	-93.667	224	O00168	FXYD1	1.7791e-09	-1.0705	up.in.Normal			NA	No	Yes	O00168	FXYD1	⬊	NA	47
immune response	up.in.Normal	INPP5D	-93.4657	128	Q92835	INPP5D	2.93531e-18	-0.533104	up.in.Normal	0	3	up.in.Normal	Yes	Yes	Q92835	INPP5D	⬊	⬊	48
immune response	up.in.Normal	PLD4	-93.3957	116	Q96BZ4	PLD4	2.19843e-17	-0.56067	up.in.Normal			NA	No	Yes	Q96BZ4	PLD4	⬊	NA	49
immune response	up.in.Normal	RAMP3	-92.9107	278	O60896	RAMP3	3.59924e-07	-1.44186	up.in.Normal			NA	No	Yes	O60896	RAMP3	⬊	NA	50
immune response	up.in.Normal	CD79A	-92.492	18	P11912	CD79A	5.55702e-12	-0.821775	up.in.Normal	0	1	up.in.Normal	Yes	Yes	P11912	CD79A	⬊	⬊	51
immune response	up.in.Normal	SEPTIN9	-91.6495	245	Q9UHD8	SEPTIN9	1.02804e-22	-0.416816	up.in.Normal	0	0	Not	No	Yes	Q9UHD8	SEPTIN9	⬊	⬌	52
immune response	up.in.Normal	PTGDS	-91.5895	81	P41222	PTGDS	3.67321e-13	-0.736549	up.in.Normal			NA	No	Yes	P41222	PTGDS	⬊	NA	53
immune response	up.in.Normal	SERPINB6	-90.3797	200	P35237	SERPINB6	4.7685e-22	-0.423888	up.in.Normal			NA	No	Yes	P35237	SERPINB6	⬊	NA	54
immune response	up.in.Normal	CSK	-89.824	140	P41240	CSK	3.16338e-19	-0.485539	up.in.Normal			NA	No	Yes	P41240	CSK	⬊	NA	55
immune response	up.in.Normal	GNG7	-89.6549	169	O60262	GNG7	5.39388e-17	-0.551109	up.in.Normal			NA	No	Yes	O60262	GNG7	⬊	NA	56
immune response	up.in.Normal	SEPTIN6	-89.6454	247	Q14141	SEPTIN6	3.64468e-17	-0.545343	up.in.Normal	0	2	up.in.Normal	Yes	Yes	Q14141	SEPTIN6	⬊	⬊	57
immune response	up.in.Normal	FLI1	-89.0982	97	Q01543	FLI1	5.06538e-19	-0.486998	up.in.Normal	0	2	up.in.Normal	Yes	Yes	Q01543	FLI1	⬊	⬊	58
immune response	up.in.Normal	CD3E	-85.5029	7	P07766	CD3E	1.01144e-13	-0.657964	up.in.Normal	0	0	Not	No	Yes	P07766	CD3E	⬊	⬌	59
immune response	up.in.Normal	ELMO1	-84.1723	238	Q92556	ELMO1	1.48511e-18	-0.472129	up.in.Normal	0	0	Not	No	Yes	Q92556	ELMO1	⬊	⬌	60
immune response	up.in.Normal	PPP1R12B	-83.9355	184	O60237	PPP1R12B	7.9824e-16	-0.555943	up.in.Normal	0	0	Not	No	Yes	O60237	PPP1R12B	⬊	⬌	61
immune response	up.in.Normal	WDFY4	-82.0994	71	Q6ZS81	WDFY4	9.76335e-18	-0.482642	up.in.Normal	0	0	Not	No	Yes	Q6ZS81	WDFY4	⬊	⬌	62
immune response	up.in.Normal	PDCD4	-81.2505	188	Q53EL6	PDCD4	1.66522e-15	-0.549787	up.in.Normal	0	0	Not	No	Yes	Q53EL6	PDCD4	⬊	⬌	63
immune response	up.in.Normal	PLCD1	-81.0206	212	P51178	PLCD1	1.51011e-14	-0.586214	up.in.Normal	0	0	Not	No	Yes	P51178	PLCD1	⬊	⬌	64
immune response	up.in.Normal	EVL	-80.7574	271	Q9UI08	EVL	9.27911e-16	-0.537219	up.in.Normal	0	10	up.in.Normal	Yes	Yes	Q9UI08	EVL	⬊	⬊	65
immune response	up.in.Normal	STAP1	-79.5369	136	Q9ULZ2	STAP1	4.52586e-16	-0.518348	up.in.Normal			NA	No	Yes	Q9ULZ2	STAP1	⬊	NA	66
immune response	up.in.Normal	MB	-79.4317	102	P02144	MB	8.74539e-11	-0.789719	up.in.Normal			NA	No	Yes	P02144	MB	⬊	NA	67
immune response	up.in.Normal	H3-3A	-78.629	241	P84243	H3-3A	1.00278e-12	-0.655307	up.in.Normal	0	0	Not	No	Yes	P84243	H3-3A	⬊	⬌	68
immune response	up.in.Normal	EZR	-78.6147	134	P15311	EZR	3.31446e-18	-0.449752	up.in.Normal	0	0	Not	No	Yes	P15311	EZR	⬊	⬌	69
immune response	up.in.Normal	CAMK4	-78.2828	78	Q16566	CAMK4	2.29116e-15	-0.534721	up.in.Normal	0	2	up.in.Normal	Yes	Yes	Q16566	CAMK4	⬊	⬊	70
immune response	up.in.Normal	SEPTIN11	-77.4125	249	Q9NVA2	SEPTIN11	1.90042e-21	-0.373592	up.in.Normal			NA	No	Yes	Q9NVA2	SEPTIN11	⬊	NA	71
immune response	up.in.Normal	CRIP2	-75.316	96	P52943	CRIP2	1.92069e-14	-0.549089	up.in.Normal	0	1	up.in.Normal	Yes	Yes	P52943	CRIP2	⬊	⬊	72
immune response	up.in.Normal	ITGA4	-75.0432	31	P13612	ITGA4	1.22936e-17	-0.443771	up.in.Normal	0	0	Not	No	Yes	P13612	ITGA4	⬊	⬌	73
immune response	up.in.Normal	SH3KBP1	-72.9612	270	Q96B97	SH3KBP1	4.86803e-18	-0.421433	up.in.Normal	0	4	up.in.Normal	Yes	Yes	Q96B97	SH3KBP1	⬊	⬊	74
immune response	up.in.Normal	CD247	-72.2674	9	P20963	CD247	1.78836e-13	-0.566912	up.in.Normal	0	1	up.in.Normal	Yes	Yes	P20963	CD247	⬊	⬊	75
immune response	up.in.Normal	GNA14	-71.388	202	O95837	GNA14	2.97944e-14	-0.527789	up.in.Normal			NA	No	Yes	O95837	GNA14	⬊	NA	76
immune response	up.in.Normal	PTPRC	-70.2273	43	P08575	PTPRC	6.53273e-15	-0.495085	up.in.Normal	0	0	Not	No	Yes	P08575	PTPRC	⬊	⬌	77
immune response	up.in.Normal	DOCK11	-70.037	77	Q5JSL3	DOCK11	9.09805e-17	-0.436611	up.in.Normal	0	1	up.in.Normal	Yes	Yes	Q5JSL3	DOCK11	⬊	⬊	78
immune response	up.in.Normal	JAK1	-68.8254	100	P23458	JAK1	9.55814e-22	-0.327434	up.in.Normal			NA	No	Yes	P23458	JAK1	⬊	NA	79
immune response	up.in.Normal	CD3D	-68.2614	6	P04234	CD3D	8.81076e-15	-0.485674	up.in.Normal			NA	No	Yes	P04234	CD3D	⬊	NA	80
immune response	up.in.Normal	APBB1IP	-67.0011	68	Q7Z5R6	APBB1IP	3.56786e-15	-0.463753	up.in.Normal	0	1	up.in.Normal	Yes	Yes	Q7Z5R6	APBB1IP	⬊	⬊	81
immune response	up.in.Normal	PRKCA	-66.8552	166	P17252	PRKCA	1.52144e-14	-0.483836	up.in.Normal	0	1	up.in.Normal	Yes	Yes	P17252	PRKCA	⬊	⬊	82
immune response	up.in.Normal	PRKAR2A	-66.793	277	P13861	PRKAR2A	2.47621e-16	-0.42799	up.in.Normal	0	0	Not	No	Yes	P13861	PRKAR2A	⬊	⬌	83
immune response	up.in.Normal	PURA	-66.6558	44	Q00577	PURA	2.34413e-14	-0.489037	up.in.Normal	0	0	Not	No	Yes	Q00577	PURA	⬊	⬌	84
immune response	up.in.Normal	ATM	-66.5058	2	Q13315	ATM	1.8446e-17	-0.397427	up.in.Normal	0	0	Not	No	Yes	Q13315	ATM	⬊	⬌	85
immune response	up.in.Normal	ZAP70	-66.2769	58	P43403	ZAP70	3.5946e-14	-0.492972	up.in.Normal	0	0	Not	No	Yes	P43403	ZAP70	⬊	⬌	86
immune response	up.in.Normal	RAB8B	-64.0806	158	Q92930	RAB8B	6.76088e-13	-0.526546	up.in.Normal	0	0	Not	No	Yes	Q92930	RAB8B	⬊	⬌	87
immune response	up.in.Normal	SIPA1	-63.8325	141	Q96FS4	SIPA1	6.40347e-17	-0.394184	up.in.Normal	0	4	up.in.Normal	Yes	Yes	Q96FS4	SIPA1	⬊	⬊	88
immune response	up.in.Normal	ABLIM1	-63.4295	204	O14639	ABLIM1	7.9824e-16	-0.420122	up.in.Normal	0	5	up.in.Normal	Yes	Yes	O14639	ABLIM1	⬊	⬊	89
immune response	up.in.Normal	CD2	-63.421	5	P06729	CD2	3.15775e-11	-0.603974	up.in.Normal	0	0	Not	No	Yes	P06729	CD2	⬊	⬌	90
immune response	up.in.Normal	GGT5	-63.1772	275	P36269	GGT5	3.52456e-11	-0.604399	up.in.Normal			NA	No	Yes	P36269	GGT5	⬊	NA	91
immune response	up.in.Normal	ITPR1	-62.2802	171	Q14643	ITPR1	5.63952e-18	-0.361071	up.in.Normal	0	0	Not	No	Yes	Q14643	ITPR1	⬊	⬌	92
immune response	up.in.Normal	GDF7	-62.2573	208	Q7Z4P5	GDF7	0.00013311	-1.60631	up.in.Normal			NA	No	Yes	Q7Z4P5	GDF7	⬊	NA	93
immune response	up.in.Normal	SKAP1	-61.8891	143	Q86WV1	SKAP1	5.05457e-12	-0.54787	up.in.Normal			NA	No	Yes	Q86WV1	SKAP1	⬊	NA	94
immune response	up.in.Normal	SLC44A4	-61.791	195	Q53GD3	SLC44A4	3.14228e-08	-0.823578	up.in.Normal			NA	No	Yes	Q53GD3	SLC44A4	⬊	NA	95
immune response	up.in.Normal	ITGAL	-61.6744	32	P20701	ITGAL	4.13864e-14	-0.460836	up.in.Normal	0	0	Not	No	Yes	P20701	ITGAL	⬊	⬌	96
immune response	up.in.Normal	DOCK8	-61.5083	74	Q8NF50	DOCK8	1.27569e-16	-0.386984	up.in.Normal	0	1	up.in.Normal	Yes	Yes	Q8NF50	DOCK8	⬊	⬊	97
immune response	up.in.Normal	PPL	-61.1631	265	O60437	PPL	1.77852e-11	-0.568962	up.in.Normal	0	2	up.in.Normal	Yes	Yes	O60437	PPL	⬊	⬊	98
immune response	up.in.Normal	POU2AF1	-60.9198	40	Q16633	POU2AF1	1.9399e-09	-0.699246	up.in.Normal			NA	No	Yes	Q16633	POU2AF1	⬊	NA	99
immune response	up.in.Normal	TCF7	-60.8871	51	P36402	TCF7	3.80179e-12	-0.533162	up.in.Normal	0	1	up.in.Normal	Yes	Yes	P36402	TCF7	⬊	⬊	100
immune response	up.in.Normal	DBNL	-60.6543	146	Q9UJU6	DBNL	7.77912e-20	-0.317411	up.in.Normal	0	0	Not	No	Yes	Q9UJU6	DBNL	⬊	⬌	101
immune response	up.in.Normal	FBXO2	-59.9006	269	Q9UK22	FBXO2	6.68115e-12	-0.536016	up.in.Normal			NA	No	Yes	Q9UK22	FBXO2	⬊	NA	102
immune response	up.in.Normal	STAT5B	-59.5463	49	P51692	STAT5B	7.98487e-15	-0.422382	up.in.Normal	0	0	Not	No	Yes	P51692	STAT5B	⬊	⬌	103
immune response	up.in.Normal	FLNB	-59.5037	183	O75369	FLNB	1.65897e-14	-0.431807	up.in.Normal	1	0	up.in.Tumor	Yes	Yes	O75369	FLNB	⬊	⬉	104
immune response	up.in.Normal	MFAP4	-58.6518	129	P55083	MFAP4	2.12876e-06	-1.03408	up.in.Normal	0	0	Not	No	Yes	P55083	MFAP4	⬊	⬌	105
immune response	up.in.Normal	NCKAP1L	-58.3925	99	P55160	NCKAP1L	5.74986e-14	-0.441019	up.in.Normal			NA	No	Yes	P55160	NCKAP1L	⬊	NA	106
immune response	up.in.Normal	HLA-DMB	-57.7531	124	P28068	HLA-DMB	1.04613e-12	-0.482062	up.in.Normal			NA	No	Yes	P28068	HLA-DMB	⬊	NA	107
immune response	up.in.Normal	HMGB1	-57.5234	28	P09429	HMGB1	2.10734e-16	-0.366946	up.in.Normal	0	0	Not	No	Yes	P09429	HMGB1	⬊	⬌	108
immune response	up.in.Normal	BLNK	-57.0454	67	Q8WV28	BLNK	2.12579e-12	-0.488717	up.in.Normal	0	1	up.in.Normal	Yes	Yes	Q8WV28	BLNK	⬊	⬊	109
immune response	up.in.Normal	CD74	-57.042	17	P04233	CD74	3.99991e-13	-0.460093	up.in.Normal	0	0	Not	No	Yes	P04233	CD74	⬊	⬌	110
immune response	up.in.Normal	MLF1	-56.4934	103	P58340	MLF1	1.82383e-07	-0.838303	up.in.Normal	0	7	up.in.Normal	Yes	Yes	P58340	MLF1	⬊	⬊	111
immune response	up.in.Normal	CYFIP2	-56.4343	253	Q96F07	CYFIP2	5.48884e-18	-0.326956	up.in.Normal			NA	No	Yes	Q96F07	CYFIP2	⬊	NA	112
immune response	up.in.Normal	NHEJ1	-54.9262	73	Q9H9Q4	NHEJ1	5.40094e-13	-0.447736	up.in.Normal	0	0	Not	No	Yes	Q9H9Q4	NHEJ1	⬊	⬌	113
immune response	up.in.Normal	CAMK2D	-53.1025	179	Q13557	CAMK2D	7.9824e-16	-0.351722	up.in.Normal	0	0	Not	No	Yes	Q13557	CAMK2D	⬊	⬌	114
immune response	up.in.Normal	BTLA	-52.8883	153	Q7Z6A9	BTLA	1.89353e-08	-0.684839	up.in.Normal			NA	No	Yes	Q7Z6A9	BTLA	⬊	NA	115
immune response	up.in.Normal	SLAMF6	-52.4577	76	Q96DU3	SLAMF6	7.38423e-13	-0.432402	up.in.Normal			NA	No	Yes	Q96DU3	SLAMF6	⬊	NA	116
immune response	up.in.Normal	WASF2	-52.1645	110	Q9Y6W5	WASF2	3.04628e-17	-0.315838	up.in.Normal	0	0	Not	No	Yes	Q9Y6W5	WASF2	⬊	⬌	117
immune response	up.in.Normal	BIN1	-51.1404	229	O00499	BIN1	9.69346e-14	-0.392979	up.in.Normal	0	0	Not	No	Yes	O00499	BIN1	⬊	⬌	118
immune response	up.in.Normal	PIK3CD	-51.0081	37	O00329	PIK3CD	1.058e-13	-0.39311	up.in.Normal	0	0	Not	No	Yes	O00329	PIK3CD	⬊	⬌	119
immune response	up.in.Normal	DOCK2	-50.7209	23	Q92608	DOCK2	5.51842e-15	-0.355732	up.in.Normal	0	2	up.in.Normal	Yes	Yes	Q92608	DOCK2	⬊	⬊	120
immune response	up.in.Normal	CIB1	-50.6723	111	Q99828	CIB1	4.3363e-13	-0.409874	up.in.Normal			NA	No	Yes	Q99828	CIB1	⬊	NA	121
immune response	up.in.Normal	SIT1	-49.5583	145	Q9Y3P8	SIT1	1.41169e-11	-0.456747	up.in.Normal	0	1	up.in.Normal	Yes	Yes	Q9Y3P8	SIT1	⬊	⬊	122
immune response	up.in.Normal	LSP1	-49.4965	196	P33241	LSP1	3.20645e-13	-0.396163	up.in.Normal	0	0	Not	No	Yes	P33241	LSP1	⬊	⬌	123
immune response	up.in.Normal	GNG2	-49.4445	174	P59768	GNG2	4.61334e-12	-0.436173	up.in.Normal			NA	No	Yes	P59768	GNG2	⬊	NA	124
immune response	up.in.Normal	CAV1	-48.5503	180	Q03135	CAV1	6.0085e-08	-0.672328	up.in.Normal	0	1	up.in.Normal	Yes	Yes	Q03135	CAV1	⬊	⬊	125
immune response	up.in.Normal	RPS6KA3	-48.4545	226	P51812	RPS6KA3	5.99353e-15	-0.340693	up.in.Normal	0	0	Not	No	Yes	P51812	RPS6KA3	⬊	⬌	126
immune response	up.in.Normal	AKAP12	-47.9409	91	Q02952	AKAP12	1.35403e-09	-0.540583	up.in.Normal	0	15	up.in.Normal	Yes	Yes	Q02952	AKAP12	⬊	⬊	127
immune response	up.in.Normal	MEF2C	-47.7074	36	Q06413	MEF2C	2.80534e-09	-0.55785	up.in.Normal	0	5	up.in.Normal	Yes	Yes	Q06413	MEF2C	⬊	⬊	128
immune response	up.in.Normal	CRTC3	-47.469	84	Q6UUV7	CRTC3	2.54359e-15	-0.325252	up.in.Normal	0	0	Not	No	Yes	Q6UUV7	CRTC3	⬊	⬌	129
immune response	up.in.Normal	SNX18	-46.4334	258	Q96RF0	SNX18	1.10389e-13	-0.358363	up.in.Normal			NA	No	Yes	Q96RF0	SNX18	⬊	NA	130
immune response	up.in.Normal	ARPC5L	-46.0974	234	Q9BPX5	ARPC5L	1.3424e-12	-0.388283	up.in.Normal			NA	No	Yes	Q9BPX5	ARPC5L	⬊	NA	131
immune response	up.in.Normal	IL18	-43.4325	30	Q14116	IL18	1.06464e-08	-0.544759	up.in.Normal			NA	No	Yes	Q14116	IL18	⬊	NA	132
immune response	up.in.Normal	GRAP2	-43.1946	260	O75791	GRAP2	7.2979e-11	-0.426116	up.in.Normal	0	0	Not	No	Yes	O75791	GRAP2	⬊	⬌	133
immune response	up.in.Normal	LCP1	-43.04	34	P13796	LCP1	6.4755e-13	-0.353113	up.in.Normal	0	0	Not	No	Yes	P13796	LCP1	⬊	⬌	134
immune response	up.in.Normal	DYNLL2	-43.0333	259	Q96FJ2	DYNLL2	2.43005e-10	-0.447593	up.in.Normal			NA	No	Yes	Q96FJ2	DYNLL2	⬊	NA	135
immune response	up.in.Normal	CARD11	-41.7978	75	Q9BXL7	CARD11	5.91455e-13	-0.341818	up.in.Normal	0	2	up.in.Normal	Yes	Yes	Q9BXL7	CARD11	⬊	⬊	136
immune response	up.in.Normal	PRKACB	-41.6605	186	P22694	PRKACB	1.71453e-11	-0.386968	up.in.Normal	0	1	up.in.Normal	Yes	Yes	P22694	PRKACB	⬊	⬊	137
immune response	up.in.Normal	PTK2B	-41.4025	25	Q14289	PTK2B	3.12063e-14	-0.306554	up.in.Normal	0	0	Not	No	Yes	Q14289	PTK2B	⬊	⬌	138
immune response	up.in.Normal	PLCG2	-40.5609	39	P16885	PLCG2	5.71657e-12	-0.36077	up.in.Normal	0	1	up.in.Normal	Yes	Yes	P16885	PLCG2	⬊	⬊	139
immune response	up.in.Normal	DGKA	-40.0926	87	P23743	DGKA	2.22084e-12	-0.34404	up.in.Normal			NA	No	Yes	P23743	DGKA	⬊	NA	140
immune response	up.in.Normal	RFTN1	-39.6985	131	Q14699	RFTN1	1.32037e-09	-0.44709	up.in.Normal	0	0	Not	No	Yes	Q14699	RFTN1	⬊	⬌	141
immune response	up.in.Normal	CD99	-39.4476	264	P14209	CD99	5.95821e-10	-0.427621	up.in.Normal	0	0	Not	No	Yes	P14209	CD99	⬊	⬌	142
immune response	up.in.Normal	TXNIP	-39.1017	279	Q9H3M7	TXNIP	1.07944e-11	-0.356546	up.in.Normal	0	0	Not	No	Yes	Q9H3M7	TXNIP	⬊	⬌	143
immune response	up.in.Normal	STAT5A	-38.7904	209	P42229	STAT5A	2.95666e-13	-0.3096	up.in.Normal	0	0	Not	No	Yes	P42229	STAT5A	⬊	⬌	144
immune response	up.in.Normal	CD1C	-38.6627	4	P29017	CD1C	5.60066e-07	-0.618429	up.in.Normal			NA	No	Yes	P29017	CD1C	⬊	NA	145
immune response	up.in.Normal	CHKB	-38.3435	190	Q9Y259	CHKB	1.82537e-09	-0.438781	up.in.Normal			NA	No	Yes	Q9Y259	CHKB	⬊	NA	146
immune response	up.in.Normal	JAM3	-38.2972	114	Q9BX67	JAM3	2.23795e-08	-0.500608	up.in.Normal			NA	No	Yes	Q9BX67	JAM3	⬊	NA	147
immune response	up.in.Normal	GZMM	-38.2272	123	P51124	GZMM	7.50602e-09	-0.470512	up.in.Normal			NA	No	Yes	P51124	GZMM	⬊	NA	148
immune response	up.in.Normal	SERPINB3	-38.0754	201	P29508	SERPINB3	3.58701e-06	-0.699238	up.in.Normal			NA	No	Yes	P29508	SERPINB3	⬊	NA	149
immune response	up.in.Normal	TNFRSF4	-37.9922	52	P43489	TNFRSF4	0.00617463	-1.71958	up.in.Normal	0	0	Not	No	Yes	P43489	TNFRSF4	⬊	⬌	150
immune response	up.in.Normal	LAMA5	-37.3914	198	O15230	LAMA5	7.04611e-09	-0.458674	up.in.Normal			NA	No	Yes	O15230	LAMA5	⬊	NA	151
immune response	up.in.Normal	TARM1	-37.3399	155	B6A8C7	TARM1	3.18568e-08	-0.498078	up.in.Normal			NA	No	Yes	B6A8C7	TARM1	⬊	NA	152
immune response	up.in.Normal	ELF1	-37.1739	132	P32519	ELF1	1.86725e-12	-0.316945	up.in.Normal	0	2	up.in.Normal	Yes	Yes	P32519	ELF1	⬊	⬊	153
immune response	up.in.Normal	ARPC1B	-37.1336	233	O15143	ARPC1B	8.33631e-11	-0.368424	up.in.Normal	0	0	Not	No	Yes	O15143	ARPC1B	⬊	⬌	154
immune response	up.in.Normal	RAC2	-37.1013	163	P15153	RAC2	3.43892e-09	-0.438364	up.in.Normal	0	0	Not	No	Yes	P15153	RAC2	⬊	⬌	155
immune response	up.in.Normal	BLK	-37.0837	93	P51451	BLK	3.24782e-07	-0.571538	up.in.Normal			NA	No	Yes	P51451	BLK	⬊	NA	156
immune response	up.in.Normal	VAV1	-37.0828	54	P15498	VAV1	1.92225e-11	-0.346044	up.in.Normal	0	0	Not	No	Yes	P15498	VAV1	⬊	⬌	157
immune response	up.in.Normal	PRKACA	-37.0276	185	P17612	PRKACA	5.94457e-12	-0.329841	up.in.Normal	0	0	Not	No	Yes	P17612	PRKACA	⬊	⬌	158
immune response	up.in.Normal	YY1	-36.7547	57	P25490	YY1	2.82945e-13	-0.292906	up.in.Normal	0	0	Not	No	Yes	P25490	YY1	⬊	⬌	159
immune response	up.in.Normal	YWHAB	-35.0442	228	P31946	YWHAB	1.32092e-13	-0.272101	up.in.Normal	0	0	Not	No	Yes	P31946	YWHAB	⬊	⬌	160
immune response	up.in.Normal	STK4	-34.6546	107	Q13043	STK4	1.53117e-11	-0.320431	up.in.Normal	0	1	up.in.Normal	Yes	Yes	Q13043	STK4	⬊	⬊	161
immune response	up.in.Normal	TLN1	-33.9947	89	Q9Y490	TLN1	1.46964e-13	-0.264905	up.in.Normal	0	0	Not	No	Yes	Q9Y490	TLN1	⬊	⬌	162
immune response	up.in.Normal	CLEC4C	-33.9438	154	Q8WTT0	CLEC4C	0.000528301	-1.03578	up.in.Normal			NA	No	Yes	Q8WTT0	CLEC4C	⬊	NA	163
immune response	up.in.Normal	SEMA4D	-33.8047	206	Q92854	SEMA4D	1.99087e-11	-0.315904	up.in.Normal	0	0	Not	No	Yes	Q92854	SEMA4D	⬊	⬌	164
immune response	up.in.Normal	CAST	-33.8007	239	P20810	CAST	2.74359e-11	-0.320032	up.in.Normal	0	0	Not	No	Yes	P20810	CAST	⬊	⬌	165
immune response	up.in.Normal	WAS	-33.2941	55	P42768	WAS	8.33631e-11	-0.330331	up.in.Normal	0	0	Not	No	Yes	P42768	WAS	⬊	⬌	166
immune response	up.in.Normal	TNIP1	-33.1284	244	Q15025	TNIP1	3.51585e-12	-0.289231	up.in.Normal	0	1	up.in.Normal	Yes	Yes	Q15025	TNIP1	⬊	⬊	167
immune response	up.in.Normal	FOXP1	-33.0687	66	Q9H334	FOXP1	2.60387e-11	-0.312429	up.in.Normal	0	0	Not	No	Yes	Q9H334	FOXP1	⬊	⬌	168
immune response	up.in.Normal	CD180	-32.2685	35	Q99467	CD180	1.18436e-05	-0.654997	up.in.Normal			NA	No	Yes	Q99467	CD180	⬊	NA	169
immune response	up.in.Normal	ATP5IF1	-31.8786	115	Q9UII2	ATP5IF1	3.55371e-09	-0.377292	up.in.Normal			NA	No	Yes	Q9UII2	ATP5IF1	⬊	NA	170
immune response	up.in.Normal	CD81	-31.4872	20	P60033	CD81	2.44423e-08	-0.41366	up.in.Normal			NA	No	Yes	P60033	CD81	⬊	NA	171
immune response	up.in.Normal	LPXN	-31.2418	135	O60711	LPXN	7.76268e-10	-0.34294	up.in.Normal	0	0	Not	No	Yes	O60711	LPXN	⬊	⬌	172
immune response	up.in.Normal	DOCK10	-30.8508	70	Q96BY6	DOCK10	4.69088e-12	-0.272323	up.in.Normal	0	0	Not	No	Yes	Q96BY6	DOCK10	⬊	⬌	173
immune response	up.in.Normal	MYH11	-30.6523	281	P35749	MYH11	1.78357e-06	-0.533203	up.in.Normal	0	2	up.in.Normal	Yes	Yes	P35749	MYH11	⬊	⬊	174
immune response	up.in.Normal	TOX	-30.4621	60	O94900	TOX	2.63874e-07	-0.463048	up.in.Normal			NA	No	Yes	O94900	TOX	⬊	NA	175
immune response	up.in.Normal	PIK3AP1	-30.2443	164	Q6ZUJ8	PIK3AP1	1.96793e-08	-0.392478	up.in.Normal	0	1	up.in.Normal	Yes	Yes	Q6ZUJ8	PIK3AP1	⬊	⬊	176
immune response	up.in.Normal	AHNAK	-30.1488	256	Q09666	AHNAK	4.07111e-08	-0.407951	up.in.Normal	0	7	up.in.Normal	Yes	Yes	Q09666	AHNAK	⬊	⬊	177
immune response	up.in.Normal	FYN	-30.1431	27	P06241	FYN	2.80534e-09	-0.352467	up.in.Normal	0	0	Not	No	Yes	P06241	FYN	⬊	⬌	178
immune response	up.in.Normal	NT5E	-30.115	276	P21589	NT5E	9.36036e-09	-0.375091	up.in.Normal			NA	No	Yes	P21589	NT5E	⬊	NA	179
immune response	up.in.Normal	SLAMF1	-30.0813	46	Q13291	SLAMF1	9.3273e-10	-0.333118	up.in.Normal	0	0	Not	No	Yes	Q13291	SLAMF1	⬊	⬌	180
immune response	up.in.Normal	CALML5	-30.0328	173	Q9NZT1	CALML5	2.94283e-06	-0.542967	up.in.Normal	0	0	Not	No	Yes	Q9NZT1	CALML5	⬊	⬌	181
immune response	up.in.Normal	PIK3R1	-29.7026	38	P27986	PIK3R1	6.68115e-12	-0.265791	up.in.Normal	0	0	Not	No	Yes	P27986	PIK3R1	⬊	⬌	182
immune response	up.in.Normal	SAMHD1	-29.5884	119	Q9Y3Z3	SAMHD1	5.75601e-10	-0.320225	up.in.Normal	1	0	up.in.Tumor	Yes	Yes	Q9Y3Z3	SAMHD1	⬊	⬉	183
immune response	up.in.Normal	NFATC2	-29.5525	161	Q13469	NFATC2	2.43005e-10	-0.307378	up.in.Normal	0	0	Not	No	Yes	Q13469	NFATC2	⬊	⬌	184
immune response	up.in.Normal	FCGR2B	-29.5228	26	P31994	FCGR2B	4.02698e-06	-0.547224	up.in.Normal			NA	No	Yes	P31994	FCGR2B	⬊	NA	185
immune response	up.in.Normal	MYO1C	-29.4276	274	O00159	MYO1C	1.65398e-09	-0.335111	up.in.Normal	0	0	Not	No	Yes	O00159	MYO1C	⬊	⬌	186
immune response	up.in.Normal	ARID4A	-29.1019	106	P29374	ARID4A	1.06788e-09	-0.324383	up.in.Normal	0	3	up.in.Normal	Yes	Yes	P29374	ARID4A	⬊	⬊	187
immune response	up.in.Normal	SH2D1A	-28.9852	133	O60880	SH2D1A	2.93628e-07	-0.443727	up.in.Normal			NA	No	Yes	O60880	SH2D1A	⬊	NA	188
immune response	up.in.Normal	LBR	-28.7715	101	Q14739	LBR	2.83293e-08	-0.381192	up.in.Normal	0	0	Not	No	Yes	Q14739	LBR	⬊	⬌	189
immune response	up.in.Normal	SIRPG	-28.7637	177	Q9P1W8	SIRPG	4.87906e-08	-0.393394	up.in.Normal			NA	No	Yes	Q9P1W8	SIRPG	⬊	NA	190
immune response	up.in.Normal	CD3G	-28.7149	8	P09693	CD3G	1.16347e-08	-0.361911	up.in.Normal	0	0	Not	No	Yes	P09693	CD3G	⬊	⬌	191
immune response	up.in.Normal	PPP3CA	-28.0421	41	Q08209	PPP3CA	2.41409e-11	-0.264119	up.in.Normal	0	0	Not	No	Yes	Q08209	PPP3CA	⬊	⬌	192
immune response	up.in.Normal	HSPA2	-28.0261	216	P54652	HSPA2	3.61719e-08	-0.376612	up.in.Normal			NA	No	Yes	P54652	HSPA2	⬊	NA	193
immune response	up.in.Normal	NPDC1	-27.9467	272	Q9NQX5	NPDC1	0.00461864	-1.19661	up.in.Normal	0	0	Not	No	Yes	Q9NQX5	NPDC1	⬊	⬌	194
immune response	up.in.Normal	ARF6	-27.6503	221	P62330	ARF6	6.3921e-10	-0.300731	up.in.Normal			NA	No	Yes	P62330	ARF6	⬊	NA	195
immune response	up.in.Normal	DHRS7B	-27.278	112	Q6IAN0	DHRS7B	1.54477e-09	-0.309586	up.in.Normal			NA	No	Yes	Q6IAN0	DHRS7B	⬊	NA	196
immune response	up.in.Normal	NUDT16L1	-27.1528	189	Q9BRJ7	NUDT16L1	6.62576e-09	-0.331992	up.in.Normal			NA	No	Yes	Q9BRJ7	NUDT16L1	⬊	NA	197
immune response	up.in.Normal	ARPC3	-26.8006	232	O15145	ARPC3	3.3093e-08	-0.358284	up.in.Normal			NA	No	Yes	O15145	ARPC3	⬊	NA	198
immune response	up.in.Normal	SLC22A3	-26.7434	191	O75751	SLC22A3	1.36791e-05	-0.54983	up.in.Normal			NA	No	Yes	O75751	SLC22A3	⬊	NA	199
immune response	up.in.Normal	TFEB	-26.4999	142	P19484	TFEB	4.64643e-09	-0.318016	up.in.Normal	0	1	up.in.Normal	Yes	Yes	P19484	TFEB	⬊	⬊	200
immune response	up.in.Normal	SPI1	-26.2171	47	P17947	SPI1	1.12336e-06	-0.440663	up.in.Normal			NA	No	Yes	P17947	SPI1	⬊	NA	201
immune response	up.in.Normal	MYH14	-25.6818	282	Q7Z406	MYH14	3.52268e-08	-0.344578	up.in.Normal	0	0	Not	No	Yes	Q7Z406	MYH14	⬊	⬌	202
immune response	up.in.Normal	LYN	-25.3081	79	P07948	LYN	2.71403e-09	-0.295435	up.in.Normal	0	0	Not	No	Yes	P07948	LYN	⬊	⬌	203
immune response	up.in.Normal	CD27	-25.3035	120	P26842	CD27	4.02433e-05	-0.575694	up.in.Normal	0	1	up.in.Normal	Yes	Yes	P26842	CD27	⬊	⬊	204
immune response	up.in.Normal	NFATC1	-25.1036	160	O95644	NFATC1	9.6329e-08	-0.357792	up.in.Normal	0	4	up.in.Normal	Yes	Yes	O95644	NFATC1	⬊	⬊	205
immune response	up.in.Normal	CD28	-24.6074	15	P10747	CD28	5.19175e-07	-0.391545	up.in.Normal			NA	No	Yes	P10747	CD28	⬊	NA	206
immune response	up.in.Normal	TRAT1	-23.8681	137	Q6PIZ9	TRAT1	1.09212e-07	-0.342848	up.in.Normal			NA	No	Yes	Q6PIZ9	TRAT1	⬊	NA	207
immune response	up.in.Normal	SLC9A3R2	-23.7532	214	Q15599	SLC9A3R2	1.59764e-09	-0.270029	up.in.Normal	0	0	Not	No	Yes	Q15599	SLC9A3R2	⬊	⬌	208
immune response	up.in.Normal	WDR1	-22.4751	109	O75083	WDR1	5.22749e-09	-0.271383	up.in.Normal			NA	No	Yes	O75083	WDR1	⬊	NA	209
immune response	up.in.Normal	SMPD3	-22.2156	113	Q9NY59	SMPD3	7.45694e-06	-0.433269	up.in.Normal	0	1	up.in.Normal	Yes	Yes	Q9NY59	SMPD3	⬊	⬊	210
immune response	up.in.Normal	RHOG	-22.1994	236	P84095	RHOG	1.42603e-07	-0.324275	up.in.Normal			NA	No	Yes	P84095	RHOG	⬊	NA	211
immune response	up.in.Normal	PKN1	-21.9772	117	Q16512	PKN1	9.01654e-09	-0.273179	up.in.Normal	0	0	Not	No	Yes	Q16512	PKN1	⬊	⬌	212
immune response	up.in.Normal	EML4	-21.8874	210	Q9HC35	EML4	6.01542e-09	-0.266246	up.in.Normal	2	1	Both	Yes	Yes	Q9HC35	EML4	⬊	⬍	213
immune response	up.in.Normal	PPP3CC	-21.767	162	P48454	PPP3CC	1.87419e-07	-0.323567	up.in.Normal	0	0	Not	No	Yes	P48454	PPP3CC	⬊	⬌	214
immune response	up.in.Normal	LAT2	-21.7519	56	Q9GZY6	LAT2	1.92638e-06	-0.380593	up.in.Normal	0	1	up.in.Normal	Yes	Yes	Q9GZY6	LAT2	⬊	⬊	215
immune response	up.in.Normal	DYNC2H1	-21.7007	257	Q8NCM8	DYNC2H1	3.41528e-06	-0.396971	up.in.Normal	0	0	Not	No	Yes	Q8NCM8	DYNC2H1	⬊	⬌	216
immune response	up.in.Normal	FCRL4	-21.5731	150	Q96PJ5	FCRL4	7.0688e-05	-0.519751	up.in.Normal			NA	No	Yes	Q96PJ5	FCRL4	⬊	NA	217
immune response	up.in.Normal	DCN	-21.4509	181	P07585	DCN	3.69226e-05	-0.483924	up.in.Normal			NA	No	Yes	P07585	DCN	⬊	NA	218
immune response	up.in.Normal	H3-4	-21.424	243	Q16695	H3-4	2.58331e-05	-0.466975	up.in.Normal	0	0	Not	No	Yes	Q16695	H3-4	⬊	⬌	219
immune response	up.in.Normal	CCR6	-21.1718	21	P51684	CCR6	0.000288699	-0.598148	up.in.Normal			NA	No	Yes	P51684	CCR6	⬊	NA	220
immune response	up.in.Normal	PDGFD	-21.1252	194	Q9GZP0	PDGFD	0.00851021	-1.02051	up.in.Normal			NA	No	Yes	Q9GZP0	PDGFD	⬊	NA	221
immune response	up.in.Normal	NFYB	-21.051	262	P25208	NFYB	1.96793e-08	-0.273177	up.in.Normal			NA	No	Yes	P25208	NFYB	⬊	NA	222
immune response	up.in.Normal	ARPC5	-21.0334	230	O15511	ARPC5	1.29239e-08	-0.266631	up.in.Normal	0	0	Not	No	Yes	O15511	ARPC5	⬊	⬌	223
immune response	up.in.Normal	ATP1A2	-20.8831	213	P50993	ATP1A2	0.00461864	-0.894166	up.in.Normal	0	0	Not	No	Yes	P50993	ATP1A2	⬊	⬌	224
immune response	up.in.Normal	SPSB2	-20.5323	273	Q99619	SPSB2	0.00461864	-0.879144	up.in.Normal			NA	No	Yes	Q99619	SPSB2	⬊	NA	225
immune response	up.in.Normal	PFN2	-20.3059	242	P35080	PFN2	0.000178761	-0.54182	up.in.Normal			NA	No	Yes	P35080	PFN2	⬊	NA	226
immune response	up.in.Normal	DYNC2LI1	-20.0782	254	Q8TCX1	DYNC2LI1	3.09511e-06	-0.36444	up.in.Normal			NA	No	Yes	Q8TCX1	DYNC2LI1	⬊	NA	227
immune response	up.in.Normal	SYK	-19.6596	50	P43405	SYK	1.17035e-06	-0.331434	up.in.Normal	0	0	Not	No	Yes	P43405	SYK	⬊	⬌	228
immune response	up.in.Normal	ICAM3	-19.4491	263	P32942	ICAM3	6.99357e-08	-0.271814	up.in.Normal	0	0	Not	No	Yes	P32942	ICAM3	⬊	⬌	229
immune response	up.in.Normal	CNN2	-19.2356	95	Q99439	CNN2	9.0966e-08	-0.27319	up.in.Normal			NA	No	Yes	Q99439	CNN2	⬊	NA	230
immune response	up.in.Normal	SLC44A2	-18.1861	193	Q8IWA5	SLC44A2	6.26019e-05	-0.43265	up.in.Normal			NA	No	Yes	Q8IWA5	SLC44A2	⬊	NA	231
immune response	up.in.Normal	ARPC4	-18.1325	231	P59998	ARPC4	6.06805e-06	-0.34757	up.in.Normal			NA	No	Yes	P59998	ARPC4	⬊	NA	232
immune response	up.in.Normal	RAB29	-17.6514	59	O14966	RAB29	1.12006e-06	-0.296625	up.in.Normal	0	0	Not	No	Yes	O14966	RAB29	⬊	⬌	233
immune response	up.in.Normal	MILR1	-17.5194	85	Q7Z6M3	MILR1	0.000336566	-0.504457	up.in.Normal			NA	No	Yes	Q7Z6M3	MILR1	⬊	NA	234
immune response	up.in.Normal	UBASH3A	-17.477	138	P57075	UBASH3A	1.24562e-06	-0.295988	up.in.Normal			NA	No	Yes	P57075	UBASH3A	⬊	NA	235
immune response	up.in.Normal	FERMT3	-17.4215	92	Q86UX7	FERMT3	1.12336e-06	-0.292825	up.in.Normal	0	0	Not	No	Yes	Q86UX7	FERMT3	⬊	⬌	236
immune response	up.in.Normal	MYLK	-16.9191	223	Q15746	MYLK	3.84307e-06	-0.31243	up.in.Normal	0	0	Not	No	Yes	Q15746	MYLK	⬊	⬌	237
immune response	up.in.Normal	CFL2	-15.7865	168	Q9Y281	CFL2	5.52385e-06	-0.300252	up.in.Normal			NA	No	Yes	Q9Y281	CFL2	⬊	NA	238
immune response	up.in.Normal	TNFRSF14	-15.443	144	Q92956	TNFRSF14	0.00804989	-0.737413	up.in.Normal	0	0	Not	No	Yes	Q92956	TNFRSF14	⬊	⬌	239
immune response	up.in.Normal	TYRO3	-14.8036	53	Q06418	TYRO3	0.00461864	-0.633856	up.in.Normal			NA	No	Yes	Q06418	TYRO3	⬊	NA	240
immune response	up.in.Normal	LIME1	-14.7077	148	Q9H400	LIME1	3.60997e-05	-0.331069	up.in.Normal	0	0	Not	No	Yes	Q9H400	LIME1	⬊	⬌	241
immune response	up.in.Normal	ORAI1	-14.295	151	Q96D31	ORAI1	7.21433e-05	-0.345138	up.in.Normal	0	0	Not	No	Yes	Q96D31	ORAI1	⬊	⬌	242
immune response	up.in.Normal	ICAM2	-14.0602	165	P13598	ICAM2	1.5114e-05	-0.291668	up.in.Normal			NA	No	Yes	P13598	ICAM2	⬊	NA	243
immune response	up.in.Normal	FGL2	-13.8272	62	Q14314	FGL2	0.000115394	-0.351139	up.in.Normal			NA	No	Yes	Q14314	FGL2	⬊	NA	244
immune response	up.in.Normal	MAP1LC3A	-13.7925	197	Q9H492	MAP1LC3A	0.00126727	-0.476075	up.in.Normal			NA	No	Yes	Q9H492	MAP1LC3A	⬊	NA	245
immune response	up.in.Normal	S100A10	-13.6887	251	P60903	S100A10	9.06703e-05	-0.338616	up.in.Normal			NA	No	Yes	P60903	S100A10	⬊	NA	246
immune response	up.in.Normal	SEMA7A	-13.5713	205	O75326	SEMA7A	2.515e-05	-0.295064	up.in.Normal			NA	No	Yes	O75326	SEMA7A	⬊	NA	247
immune response	up.in.Normal	STING1	-13.4937	175	Q86WV6	STING1	2.25204e-05	-0.290349	up.in.Normal	0	0	Not	No	Yes	Q86WV6	STING1	⬊	⬌	248
immune response	up.in.Normal	GNG11	-13.3874	170	P61952	GNG11	0.000138232	-0.346879	up.in.Normal			NA	No	Yes	P61952	GNG11	⬊	NA	249
immune response	up.in.Normal	ALCAM	-13.3104	139	Q13740	ALCAM	0.000354926	-0.385823	up.in.Normal			NA	No	Yes	Q13740	ALCAM	⬊	NA	250
immune response	up.in.Normal	SLC22A5	-13.206	192	O76082	SLC22A5	0.00851021	-0.637955	up.in.Normal			NA	No	Yes	O76082	SLC22A5	⬊	NA	251
immune response	up.in.Normal	SLC16A2	-13.1089	220	P36021	SLC16A2	0.00347867	-0.533189	up.in.Normal			NA	No	Yes	P36021	SLC16A2	⬊	NA	252
immune response	up.in.Normal	CD34	-13.0857	94	P28906	CD34	6.92928e-05	-0.314613	up.in.Normal	0	0	Not	No	Yes	P28906	CD34	⬊	⬌	253
immune response	up.in.Normal	RRAS2	-12.7866	187	P62070	RRAS2	1.81164e-05	-0.269649	up.in.Normal	0	0	Not	No	Yes	P62070	RRAS2	⬊	⬌	254
immune response	up.in.Normal	ARMC5	-12.6707	72	Q96C12	ARMC5	0.00168969	-0.457065	up.in.Normal			NA	No	Yes	Q96C12	ARMC5	⬊	NA	255
immune response	up.in.Normal	UNC93B1	-12.5027	149	Q9H1C4	UNC93B1	0.000129615	-0.321627	up.in.Normal	0	0	Not	No	Yes	Q9H1C4	UNC93B1	⬊	⬌	256
immune response	up.in.Normal	SCIN	-12.1824	235	Q9Y6U3	SCIN	3.30764e-05	-0.2719	up.in.Normal			NA	No	Yes	Q9Y6U3	SCIN	⬊	NA	257
immune response	up.in.Normal	SPN	-12.1695	48	P16150	SPN	4.66828e-05	-0.280997	up.in.Normal	0	0	Not	No	Yes	P16150	SPN	⬊	⬌	258
immune response	up.in.Normal	FGF2	-12.0626	182	P09038	FGF2	0.000252576	-0.335295	up.in.Normal			NA	No	Yes	P09038	FGF2	⬊	NA	259
immune response	up.in.Normal	RHOH	-11.8444	1	Q15669	RHOH	0.00555339	-0.525146	up.in.Normal			NA	No	Yes	Q15669	RHOH	⬊	NA	260
immune response	up.in.Normal	TREX1	-11.7774	83	Q9NSU2	TREX1	7.0688e-05	-0.283747	up.in.Normal	0	1	up.in.Normal	Yes	Yes	Q9NSU2	TREX1	⬊	⬊	261
immune response	up.in.Normal	TLR9	-11.5556	255	Q9NR96	TLR9	0.00170753	-0.417526	up.in.Normal			NA	No	Yes	Q9NR96	TLR9	⬊	NA	262
immune response	up.in.Normal	FOSB	-11.2008	176	P53539	FOSB	0.000465388	-0.336139	up.in.Normal			NA	No	Yes	P53539	FOSB	⬊	NA	263
immune response	up.in.Normal	GPR183	-11.0919	24	P32249	GPR183	0.000119549	-0.282779	up.in.Normal	0	2	up.in.Normal	Yes	Yes	P32249	GPR183	⬊	⬊	264
immune response	up.in.Normal	PRKCE	-10.6682	80	Q02156	PRKCE	0.000197101	-0.287916	up.in.Normal	0	0	Not	No	Yes	Q02156	PRKCE	⬊	⬌	265
immune response	up.in.Normal	AP1M2	-10.3868	172	Q9Y6Q5	AP1M2	0.00022108	-0.284145	up.in.Normal			NA	No	Yes	Q9Y6Q5	AP1M2	⬊	NA	266
immune response	up.in.Normal	MAP3K1	-10.2217	218	Q13233	MAP3K1	0.00112535	-0.34665	up.in.Normal	0	1	up.in.Normal	Yes	Yes	Q13233	MAP3K1	⬊	⬊	267
immune response	up.in.Normal	CD209	-10.1414	147	Q9NNX6	CD209	0.000719052	-0.32264	up.in.Normal			NA	No	Yes	Q9NNX6	CD209	⬊	NA	268
immune response	up.in.Normal	VWF	-9.90668	90	P04275	VWF	0.000217019	-0.270416	up.in.Normal			NA	No	Yes	P04275	VWF	⬊	NA	269
immune response	up.in.Normal	RAB33A	-9.46937	157	Q14088	RAB33A	0.000403262	-0.278969	up.in.Normal			NA	No	Yes	Q14088	RAB33A	⬊	NA	270
immune response	up.in.Normal	POU2F2	-9.25586	217	P09086	POU2F2	0.000427004	-0.27469	up.in.Normal	0	1	up.in.Normal	Yes	Yes	P09086	POU2F2	⬊	⬊	271
immune response	up.in.Normal	CYP2J2	-9.04018	215	P51589	CYP2J2	0.0050335	-0.393371	up.in.Normal			NA	No	Yes	P51589	CYP2J2	⬊	NA	272
immune response	up.in.Normal	PRKX	-9.02853	105	P51817	PRKX	0.000899852	-0.296423	up.in.Normal			NA	No	Yes	P51817	PRKX	⬊	NA	273
immune response	up.in.Normal	CTSH	-8.85031	122	P09668	CTSH	0.00124605	-0.304714	up.in.Normal			NA	No	Yes	P09668	CTSH	⬊	NA	274
immune response	up.in.Normal	TUBA4A	-8.40754	252	P68366	TUBA4A	0.00636733	-0.38285	up.in.Normal	0	0	Not	No	Yes	P68366	TUBA4A	⬊	⬌	275
immune response	up.in.Normal	TECPR1	-7.86852	248	Q7Z6L1	TECPR1	0.0012184	-0.270005	up.in.Normal			NA	No	Yes	Q7Z6L1	TECPR1	⬊	NA	276
immune response	up.in.Normal	L1CAM	-7.23125	203	P32004	L1CAM	0.00313117	-0.288754	up.in.Normal			NA	No	Yes	P32004	L1CAM	⬊	NA	277
immune response	up.in.Normal	MYH10	-6.57391	280	P35580	MYH10	0.0049925	-0.285613	up.in.Normal	0	0	Not	No	Yes	P35580	MYH10	⬊	⬌	278
immune response	up.in.Normal	CDKN2C	-6.18691	261	P42773	CDKN2C	0.00656179	-0.283416	up.in.Normal			NA	No	Yes	P42773	CDKN2C	⬊	NA	279
immune response	up.in.Normal	MFAP5	-5.88044	108	Q13361	MFAP5	0.00624825	-0.266778	up.in.Normal			NA	No	Yes	Q13361	MFAP5	⬊	NA	280
immune response	up.in.Normal	HLA-DPB1	-5.7489	127	P04440	HLA-DPB1	0.00919705	-0.282314	up.in.Normal			NA	No	Yes	P04440	HLA-DPB1	⬊	NA	281
metabolism	up.in.Normal	ADH1B	-500.447	287	P00325	ADH1B	1.56993e-25	-2.0176	up.in.Normal	0	0	Not	No	Yes	P00325	ADH1B	⬊	⬌	1
metabolism	up.in.Normal	MT3	-423.78	397	P25713	MT3	5.06538e-19	-2.31632	up.in.Normal			NA	No	Yes	P25713	MT3	⬊	NA	2
metabolism	up.in.Normal	SLC27A6	-219.472	331	Q9Y2P4	SLC27A6	1.52287e-21	-1.05428	up.in.Normal			NA	No	Yes	Q9Y2P4	SLC27A6	⬊	NA	3
metabolism	up.in.Normal	GSTA2	-198.274	422	P09210	GSTA2	4.32167e-14	-1.4836	up.in.Normal	0	2	up.in.Normal	Yes	Yes	P09210	GSTA2	⬊	⬊	4
metabolism	up.in.Normal	DDAH2	-179.33	404	O95865	DDAH2	1.86531e-24	-0.755735	up.in.Normal			NA	No	Yes	O95865	DDAH2	⬊	NA	5
metabolism	up.in.Normal	IRF8	-168.586	480	Q02556	IRF8	6.83656e-25	-0.69764	up.in.Normal	0	2	up.in.Normal	Yes	Yes	Q02556	IRF8	⬊	⬊	6
metabolism	up.in.Normal	ADH1C	-152.409	288	P00326	ADH1C	4.86177e-12	-1.34718	up.in.Normal			NA	No	Yes	P00326	ADH1C	⬊	NA	7
metabolism	up.in.Normal	MAOB	-146.86	426	P27338	MAOB	9.45323e-20	-0.771956	up.in.Normal			NA	No	Yes	P27338	MAOB	⬊	NA	8
metabolism	up.in.Normal	ADH7	-140.137	289	P40394	ADH7	8.80311e-13	-1.16245	up.in.Normal			NA	No	Yes	P40394	ADH7	⬊	NA	9
metabolism	up.in.Normal	FUCA1	-126.134	411	P04066	FUCA1	7.93817e-21	-0.627523	up.in.Normal			NA	No	Yes	P04066	FUCA1	⬊	NA	10
metabolism	up.in.Normal	GSTM3	-123.798	423	P21266	GSTM3	1.00844e-16	-0.773916	up.in.Normal			NA	No	Yes	P21266	GSTM3	⬊	NA	11
metabolism	up.in.Normal	GDA	-107.98	400	Q9Y2T3	GDA	2.35603e-15	-0.73818	up.in.Normal			NA	No	Yes	Q9Y2T3	GDA	⬊	NA	12
metabolism	up.in.Normal	PRKCB	-105.754	441	P05771	PRKCB	1.88591e-16	-0.672541	up.in.Normal	0	3	up.in.Normal	Yes	Yes	P05771	PRKCB	⬊	⬊	13
metabolism	up.in.Normal	ALDH3A1	-104.871	419	P30838	ALDH3A1	1.71453e-11	-0.974105	up.in.Normal	0	0	Not	No	Yes	P30838	ALDH3A1	⬊	⬌	14
metabolism	up.in.Normal	DHRS9	-99.6448	324	Q9BPW9	DHRS9	5.91455e-13	-0.814886	up.in.Normal			NA	No	Yes	Q9BPW9	DHRS9	⬊	NA	15
metabolism	up.in.Normal	PIP4K2A	-98.5169	374	P48426	PIP4K2A	3.16809e-22	-0.458235	up.in.Normal			NA	No	Yes	P48426	PIP4K2A	⬊	NA	16
metabolism	up.in.Normal	CRYM	-98.5059	389	Q14894	CRYM	1.28921e-12	-0.8285	up.in.Normal			NA	No	Yes	Q14894	CRYM	⬊	NA	17
metabolism	up.in.Normal	ECHDC1	-94.2568	335	Q9NTX5	ECHDC1	6.86896e-19	-0.518946	up.in.Normal	0	1	up.in.Normal	Yes	Yes	Q9NTX5	ECHDC1	⬊	⬊	18
metabolism	up.in.Normal	MAPK3	-94.0243	435	P27361	MAPK3	2.21656e-24	-0.397493	up.in.Normal	0	0	Not	No	Yes	P27361	MAPK3	⬊	⬌	19
metabolism	up.in.Normal	INPP5D	-93.4657	371	Q92835	INPP5D	2.93531e-18	-0.533104	up.in.Normal	0	3	up.in.Normal	Yes	Yes	Q92835	INPP5D	⬊	⬊	20
metabolism	up.in.Normal	PLD4	-93.3957	495	Q96BZ4	PLD4	2.19843e-17	-0.56067	up.in.Normal			NA	No	Yes	Q96BZ4	PLD4	⬊	NA	21
metabolism	up.in.Normal	HDDC3	-91.6139	470	Q8N4P3	HDDC3	4.32601e-15	-0.637806	up.in.Normal			NA	No	Yes	Q8N4P3	HDDC3	⬊	NA	22
metabolism	up.in.Normal	PTGDS	-91.5895	311	P41222	PTGDS	3.67321e-13	-0.736549	up.in.Normal			NA	No	Yes	P41222	PTGDS	⬊	NA	23
metabolism	up.in.Normal	CRYL1	-88.457	332	Q9Y2S2	CRYL1	6.86896e-19	-0.487015	up.in.Normal			NA	No	Yes	Q9Y2S2	CRYL1	⬊	NA	24
metabolism	up.in.Normal	CKB	-88.3101	473	P12277	CKB	1.78694e-12	-0.751711	up.in.Normal			NA	No	Yes	P12277	CKB	⬊	NA	25
metabolism	up.in.Normal	ALOX15	-87.3954	292	P16050	ALOX15	3.21374e-09	-1.02903	up.in.Normal			NA	No	Yes	P16050	ALOX15	⬊	NA	26
metabolism	up.in.Normal	NDRG2	-86.7641	483	Q9UN36	NDRG2	5.7508e-15	-0.609287	up.in.Normal	0	4	up.in.Normal	Yes	Yes	Q9UN36	NDRG2	⬊	⬊	27
metabolism	up.in.Normal	FABP4	-85.2177	485	P15090	FABP4	3.43892e-09	-1.00688	up.in.Normal			NA	No	Yes	P15090	FABP4	⬊	NA	28
metabolism	up.in.Normal	DLST	-83.563	390	P36957	DLST	4.07475e-21	-0.409825	up.in.Normal			NA	No	Yes	P36957	DLST	⬊	NA	29
metabolism	up.in.Normal	ALDH1L1	-83.4807	401	O75891	ALDH1L1	2.22737e-16	-0.533348	up.in.Normal			NA	No	Yes	O75891	ALDH1L1	⬊	NA	30
metabolism	up.in.Normal	ABCB11	-82.3307	321	O95342	ABCB11	1.31109e-14	-0.59306	up.in.Normal			NA	No	Yes	O95342	ABCB11	⬊	NA	31
metabolism	up.in.Normal	PLCD1	-81.0206	416	P51178	PLCD1	1.51011e-14	-0.586214	up.in.Normal	0	0	Not	No	Yes	P51178	PLCD1	⬊	⬌	32
metabolism	up.in.Normal	OSBPL8	-80.0345	493	Q9BZF1	OSBPL8	3.16809e-22	-0.372267	up.in.Normal	0	1	up.in.Normal	Yes	Yes	Q9BZF1	OSBPL8	⬊	⬊	33
metabolism	up.in.Normal	CDS1	-78.193	367	Q92903	CDS1	5.94457e-12	-0.696542	up.in.Normal	0	3	up.in.Normal	Yes	Yes	Q92903	CDS1	⬊	⬊	34
metabolism	up.in.Normal	KMO	-77.883	319	O15229	KMO	7.73802e-16	-0.515393	up.in.Normal			NA	No	Yes	O15229	KMO	⬊	NA	35
metabolism	up.in.Normal	HNMT	-75.535	394	P50135	HNMT	1.78387e-16	-0.479629	up.in.Normal			NA	No	Yes	P50135	HNMT	⬊	NA	36
metabolism	up.in.Normal	TM7SF2	-74.9743	359	O76062	TM7SF2	3.83737e-13	-0.603854	up.in.Normal			NA	No	Yes	O76062	TM7SF2	⬊	NA	37
metabolism	up.in.Normal	TNXB	-74.2273	315	P22105	TNXB	1.64563e-12	-0.629917	up.in.Normal	0	0	Not	No	Yes	P22105	TNXB	⬊	⬌	38
metabolism	up.in.Normal	AOC3	-69.5906	472	Q16853	AOC3	8.41973e-11	-0.690746	up.in.Normal			NA	No	Yes	Q16853	AOC3	⬊	NA	39
metabolism	up.in.Normal	PRKCA	-66.8552	440	P17252	PRKCA	1.52144e-14	-0.483836	up.in.Normal	0	1	up.in.Normal	Yes	Yes	P17252	PRKCA	⬊	⬊	40
metabolism	up.in.Normal	ATM	-66.5058	366	Q13315	ATM	1.8446e-17	-0.397427	up.in.Normal	0	0	Not	No	Yes	Q13315	ATM	⬊	⬌	41
metabolism	up.in.Normal	KYAT3	-65.4304	407	Q6YP21	KYAT3	4.60112e-15	-0.45637	up.in.Normal	0	0	Not	No	Yes	Q6YP21	KYAT3	⬊	⬌	42
metabolism	up.in.Normal	EPHX1	-64.0673	301	P07099	EPHX1	1.6242e-13	-0.500942	up.in.Normal			NA	No	Yes	P07099	EPHX1	⬊	NA	43
metabolism	up.in.Normal	HPGD	-63.632	309	P15428	HPGD	7.8228e-12	-0.572919	up.in.Normal			NA	No	Yes	P15428	HPGD	⬊	NA	44
metabolism	up.in.Normal	GGT5	-63.1772	304	P36269	GGT5	3.52456e-11	-0.604399	up.in.Normal			NA	No	Yes	P36269	GGT5	⬊	NA	45
metabolism	up.in.Normal	COX7A1	-62.5131	429	P24310	COX7A1	4.41798e-11	-0.603713	up.in.Normal			NA	No	Yes	P24310	COX7A1	⬊	NA	46
metabolism	up.in.Normal	SLC44A4	-61.791	384	Q53GD3	SLC44A4	3.14228e-08	-0.823578	up.in.Normal			NA	No	Yes	Q53GD3	SLC44A4	⬊	NA	47
metabolism	up.in.Normal	APEX1	-61.7638	475	P27695	APEX1	3.2631e-15	-0.426358	up.in.Normal			NA	No	Yes	P27695	APEX1	⬊	NA	48
metabolism	up.in.Normal	TCF7	-60.8871	450	P36402	TCF7	3.80179e-12	-0.533162	up.in.Normal	0	1	up.in.Normal	Yes	Yes	P36402	TCF7	⬊	⬊	49
metabolism	up.in.Normal	FMO3	-60.6943	420	P31513	FMO3	2.52407e-10	-0.63237	up.in.Normal			NA	No	Yes	P31513	FMO3	⬊	NA	50
metabolism	up.in.Normal	STAT5B	-59.5463	444	P51692	STAT5B	7.98487e-15	-0.422382	up.in.Normal	0	0	Not	No	Yes	P51692	STAT5B	⬊	⬌	51
metabolism	up.in.Normal	AK1	-57.4691	460	P00568	AK1	1.45015e-09	-0.650207	up.in.Normal			NA	No	Yes	P00568	AK1	⬊	NA	52
metabolism	up.in.Normal	GMPR2	-57.4538	466	Q9P2T1	GMPR2	5.74986e-14	-0.43393	up.in.Normal	0	0	Not	No	Yes	Q9P2T1	GMPR2	⬊	⬌	53
metabolism	up.in.Normal	PLEKHA2	-57.4316	491	Q9HB19	PLEKHA2	4.65422e-16	-0.374583	up.in.Normal	0	1	up.in.Normal	Yes	Yes	Q9HB19	PLEKHA2	⬊	⬊	54
metabolism	up.in.Normal	CD74	-57.042	294	P04233	CD74	3.99991e-13	-0.460093	up.in.Normal	0	0	Not	No	Yes	P04233	CD74	⬊	⬌	55
metabolism	up.in.Normal	CYFIP2	-56.4343	482	Q96F07	CYFIP2	5.48884e-18	-0.326956	up.in.Normal			NA	No	Yes	Q96F07	CYFIP2	⬊	NA	56
metabolism	up.in.Normal	COQ9	-56.4236	364	O75208	COQ9	3.76425e-14	-0.420308	up.in.Normal			NA	No	Yes	O75208	COQ9	⬊	NA	57
metabolism	up.in.Normal	SUCLG2	-54.5106	457	Q96I99	SUCLG2	5.6819e-17	-0.335543	up.in.Normal			NA	No	Yes	Q96I99	SUCLG2	⬊	NA	58
metabolism	up.in.Normal	CES1	-51.1941	295	P23141	CES1	5.50133e-08	-0.705198	up.in.Normal			NA	No	Yes	P23141	CES1	⬊	NA	59
metabolism	up.in.Normal	PIK3CD	-51.0081	372	O00329	PIK3CD	1.058e-13	-0.39311	up.in.Normal	0	0	Not	No	Yes	O00329	PIK3CD	⬊	⬌	60
metabolism	up.in.Normal	IDNK	-50.2572	345	Q5T6J7	IDNK	2.70415e-11	-0.475561	up.in.Normal			NA	No	Yes	Q5T6J7	IDNK	⬊	NA	61
metabolism	up.in.Normal	SLC25A1	-50.1059	357	P53007	SLC25A1	3.07255e-16	-0.323003	up.in.Normal			NA	No	Yes	P53007	SLC25A1	⬊	NA	62
metabolism	up.in.Normal	GSTA1	-49.628	305	P08263	GSTA1	6.06805e-06	-0.951284	up.in.Normal	0	2	up.in.Normal	Yes	Yes	P08263	GSTA1	⬊	⬊	63
metabolism	up.in.Normal	CAV1	-48.5503	446	Q03135	CAV1	6.0085e-08	-0.672328	up.in.Normal	0	1	up.in.Normal	Yes	Yes	Q03135	CAV1	⬊	⬊	64
metabolism	up.in.Normal	GATM	-48.4864	303	P50440	GATM	4.76649e-11	-0.469747	up.in.Normal			NA	No	Yes	P50440	GATM	⬊	NA	65
metabolism	up.in.Normal	CYP1B1	-48.459	298	Q16678	CYP1B1	2.21706e-09	-0.559946	up.in.Normal			NA	No	Yes	Q16678	CYP1B1	⬊	NA	66
metabolism	up.in.Normal	RPS6KA3	-48.4545	442	P51812	RPS6KA3	5.99353e-15	-0.340693	up.in.Normal	0	0	Not	No	Yes	P51812	RPS6KA3	⬊	⬌	67
metabolism	up.in.Normal	MEF2C	-47.7074	447	Q06413	MEF2C	2.80534e-09	-0.55785	up.in.Normal	0	5	up.in.Normal	Yes	Yes	Q06413	MEF2C	⬊	⬊	68
metabolism	up.in.Normal	TNFAIP8	-47.2097	490	O95379	TNFAIP8	3.90032e-10	-0.501756	up.in.Normal			NA	No	Yes	O95379	TNFAIP8	⬊	NA	69
metabolism	up.in.Normal	CRAT	-46.7509	297	P43155	CRAT	1.78836e-13	-0.366744	up.in.Normal			NA	No	Yes	P43155	CRAT	⬊	NA	70
metabolism	up.in.Normal	GDPD3	-46.5345	413	Q7L5L3	GDPD3	1.8344e-07	-0.69078	up.in.Normal			NA	No	Yes	Q7L5L3	GDPD3	⬊	NA	71
metabolism	up.in.Normal	NT5C	-45.9178	464	Q8TCD5	NT5C	6.00256e-14	-0.347292	up.in.Normal	0	0	Not	No	Yes	Q8TCD5	NT5C	⬊	⬌	72
metabolism	up.in.Normal	GPD1L	-45.8395	489	Q8N335	GPD1L	4.25024e-11	-0.441972	up.in.Normal			NA	No	Yes	Q8N335	GPD1L	⬊	NA	73
metabolism	up.in.Normal	ABAT	-45.1805	283	P80404	ABAT	1.7387e-14	-0.328352	up.in.Normal			NA	No	Yes	P80404	ABAT	⬊	NA	74
metabolism	up.in.Normal	CES2	-44.8959	322	O00748	CES2	4.75815e-09	-0.539448	up.in.Normal			NA	No	Yes	O00748	CES2	⬊	NA	75
metabolism	up.in.Normal	ACO1	-44.7099	454	P21399	ACO1	3.35772e-13	-0.358426	up.in.Normal			NA	No	Yes	P21399	ACO1	⬊	NA	76
metabolism	up.in.Normal	DGUOK	-44.1105	463	Q16854	DGUOK	4.16925e-13	-0.356306	up.in.Normal			NA	No	Yes	Q16854	DGUOK	⬊	NA	77
metabolism	up.in.Normal	PTGR1	-44.0642	329	Q14914	PTGR1	4.76649e-11	-0.426904	up.in.Normal			NA	No	Yes	Q14914	PTGR1	⬊	NA	78
metabolism	up.in.Normal	ACAD8	-43.433	406	Q9UKU7	ACAD8	6.18497e-12	-0.387495	up.in.Normal			NA	No	Yes	Q9UKU7	ACAD8	⬊	NA	79
metabolism	up.in.Normal	ACADS	-43.2762	285	P16219	ACADS	3.0618e-13	-0.345822	up.in.Normal			NA	No	Yes	P16219	ACADS	⬊	NA	80
metabolism	up.in.Normal	GSTM2	-41.883	307	P28161	GSTM2	1.85552e-08	-0.541717	up.in.Normal			NA	No	Yes	P28161	GSTM2	⬊	NA	81
metabolism	up.in.Normal	PRKACB	-41.6605	439	P22694	PRKACB	1.71453e-11	-0.386968	up.in.Normal	0	1	up.in.Normal	Yes	Yes	P22694	PRKACB	⬊	⬊	82
metabolism	up.in.Normal	HSDL2	-41.4381	479	Q6YN16	HSDL2	3.83737e-13	-0.333749	up.in.Normal			NA	No	Yes	Q6YN16	HSDL2	⬊	NA	83
metabolism	up.in.Normal	GSR	-40.859	437	P00390	GSR	1.92225e-11	-0.381283	up.in.Normal	0	0	Not	No	Yes	P00390	GSR	⬊	⬌	84
metabolism	up.in.Normal	ERG28	-40.817	378	Q9UKR5	ERG28	1.06788e-09	-0.454964	up.in.Normal			NA	No	Yes	Q9UKR5	ERG28	⬊	NA	85
metabolism	up.in.Normal	PLCG2	-40.5609	355	P16885	PLCG2	5.71657e-12	-0.36077	up.in.Normal	0	1	up.in.Normal	Yes	Yes	P16885	PLCG2	⬊	⬊	86
metabolism	up.in.Normal	SUCLG1	-40.4394	458	P53597	SUCLG1	1.20466e-13	-0.313019	up.in.Normal			NA	No	Yes	P53597	SUCLG1	⬊	NA	87
metabolism	up.in.Normal	ACAT1	-40.1492	286	P24752	ACAT1	8.11944e-12	-0.362015	up.in.Normal			NA	No	Yes	P24752	ACAT1	⬊	NA	88
metabolism	up.in.Normal	DDAH1	-40.1302	405	O94760	DDAH1	1.44652e-08	-0.511886	up.in.Normal			NA	No	Yes	O94760	DDAH1	⬊	NA	89
metabolism	up.in.Normal	DGKA	-40.0926	369	P23743	DGKA	2.22084e-12	-0.34404	up.in.Normal			NA	No	Yes	P23743	DGKA	⬊	NA	90
metabolism	up.in.Normal	ABHD6	-40.0902	337	Q9BV23	ABHD6	1.99087e-11	-0.374641	up.in.Normal			NA	No	Yes	Q9BV23	ABHD6	⬊	NA	91
metabolism	up.in.Normal	H2AZ1	-39.8632	476	P0C0S5	H2AZ1	1.25811e-11	-0.365708	up.in.Normal			NA	No	Yes	P0C0S5	H2AZ1	⬊	NA	92
metabolism	up.in.Normal	PECR	-39.7758	334	Q9BY49	PECR	8.38943e-10	-0.43824	up.in.Normal			NA	No	Yes	Q9BY49	PECR	⬊	NA	93
metabolism	up.in.Normal	MTMR12	-38.8833	415	Q9C0I1	MTMR12	7.96741e-14	-0.296849	up.in.Normal	0	0	Not	No	Yes	Q9C0I1	MTMR12	⬊	⬌	94
metabolism	up.in.Normal	STAT5A	-38.7904	443	P42229	STAT5A	2.95666e-13	-0.3096	up.in.Normal	0	0	Not	No	Yes	P42229	STAT5A	⬊	⬌	95
metabolism	up.in.Normal	DCK	-38.493	462	P27707	DCK	6.60912e-10	-0.41932	up.in.Normal	0	0	Not	No	Yes	P27707	DCK	⬊	⬌	96
metabolism	up.in.Normal	TNFAIP8L3	-38.4626	496	Q5GJ75	TNFAIP8L3	6.70342e-05	-0.921547	up.in.Normal			NA	No	Yes	Q5GJ75	TNFAIP8L3	⬊	NA	97
metabolism	up.in.Normal	CHKB	-38.3435	368	Q9Y259	CHKB	1.82537e-09	-0.438781	up.in.Normal			NA	No	Yes	Q9Y259	CHKB	⬊	NA	98
metabolism	up.in.Normal	PRPS1	-37.7518	356	P60891	PRPS1	5.49715e-12	-0.335278	up.in.Normal			NA	No	Yes	P60891	PRPS1	⬊	NA	99
metabolism	up.in.Normal	PDHA1	-37.1864	310	P08559	PDHA1	1.39688e-14	-0.2684	up.in.Normal	0	0	Not	No	Yes	P08559	PDHA1	⬊	⬌	100
metabolism	up.in.Normal	RAC2	-37.1013	448	P15153	RAC2	3.43892e-09	-0.438364	up.in.Normal	0	0	Not	No	Yes	P15153	RAC2	⬊	⬌	101
metabolism	up.in.Normal	PRKACA	-37.0276	438	P17612	PRKACA	5.94457e-12	-0.329841	up.in.Normal	0	0	Not	No	Yes	P17612	PRKACA	⬊	⬌	102
metabolism	up.in.Normal	CYB5R1	-36.649	380	Q9UHQ9	CYB5R1	3.27874e-11	-0.349561	up.in.Normal			NA	No	Yes	Q9UHQ9	CYB5R1	⬊	NA	103
metabolism	up.in.Normal	AKR7A2	-36.5007	427	O43488	AKR7A2	6.4755e-13	-0.299463	up.in.Normal	0	0	Not	No	Yes	O43488	AKR7A2	⬊	⬌	104
metabolism	up.in.Normal	BDH2	-36.0428	336	Q9BUT1	BDH2	1.54477e-09	-0.40906	up.in.Normal			NA	No	Yes	Q9BUT1	BDH2	⬊	NA	105
metabolism	up.in.Normal	MTAP	-34.8292	353	Q13126	MTAP	7.52442e-12	-0.313113	up.in.Normal			NA	No	Yes	Q13126	MTAP	⬊	NA	106
metabolism	up.in.Normal	QPRT	-34.7045	403	Q15274	QPRT	3.32772e-09	-0.409355	up.in.Normal			NA	No	Yes	Q15274	QPRT	⬊	NA	107
metabolism	up.in.Normal	SDHB	-34.6646	436	P21912	SDHB	2.51454e-11	-0.327038	up.in.Normal			NA	No	Yes	P21912	SDHB	⬊	NA	108
metabolism	up.in.Normal	APRT	-34.6481	346	P07741	APRT	1.25811e-11	-0.317865	up.in.Normal	0	1	up.in.Normal	Yes	Yes	P07741	APRT	⬊	⬊	109
metabolism	up.in.Normal	HSD17B8	-34.3472	317	Q92506	HSD17B8	1.79717e-08	-0.443452	up.in.Normal	0	0	Not	No	Yes	Q92506	HSD17B8	⬊	⬌	110
metabolism	up.in.Normal	ALDH3B1	-34.3405	365	P43353	ALDH3B1	8.63678e-07	-0.566333	up.in.Normal			NA	No	Yes	P43353	ALDH3B1	⬊	NA	111
metabolism	up.in.Normal	ALDH6A1	-33.0542	396	Q02252	ALDH6A1	1.49672e-09	-0.374558	up.in.Normal			NA	No	Yes	Q02252	ALDH6A1	⬊	NA	112
metabolism	up.in.Normal	COQ8A	-32.8053	363	Q8NI60	COQ8A	8.41973e-11	-0.325621	up.in.Normal			NA	No	Yes	Q8NI60	COQ8A	⬊	NA	113
metabolism	up.in.Normal	RBKS	-31.9014	408	Q9H477	RBKS	2.36361e-08	-0.418301	up.in.Normal			NA	No	Yes	Q9H477	RBKS	⬊	NA	114
metabolism	up.in.Normal	OSBPL10	-31.5027	494	Q9BXB5	OSBPL10	1.41169e-11	-0.29034	up.in.Normal	0	2	up.in.Normal	Yes	Yes	Q9BXB5	OSBPL10	⬊	⬊	115
metabolism	up.in.Normal	SRR	-31.0304	338	Q9GZT4	SRR	2.59241e-08	-0.409032	up.in.Normal			NA	No	Yes	Q9GZT4	SRR	⬊	NA	116
metabolism	up.in.Normal	NDUFA4	-31.002	434	O00483	NDUFA4	2.02827e-08	-0.402996	up.in.Normal			NA	No	Yes	O00483	NDUFA4	⬊	NA	117
metabolism	up.in.Normal	GNPDA2	-30.8741	410	Q8TDQ7	GNPDA2	2.36361e-08	-0.40483	up.in.Normal			NA	No	Yes	Q8TDQ7	GNPDA2	⬊	NA	118
metabolism	up.in.Normal	PRXL2B	-30.833	342	Q8TBF2	PRXL2B	2.14653e-09	-0.3557	up.in.Normal	0	0	Not	No	Yes	Q8TBF2	PRXL2B	⬊	⬌	119
metabolism	up.in.Normal	ECI2	-30.3808	326	O75521	ECI2	4.87906e-08	-0.415511	up.in.Normal			NA	No	Yes	O75521	ECI2	⬊	NA	120
metabolism	up.in.Normal	AK7	-30.1165	468	Q96M32	AK7	3.78798e-07	-0.468988	up.in.Normal	0	1	up.in.Normal	Yes	Yes	Q96M32	AK7	⬊	⬊	121
metabolism	up.in.Normal	NT5E	-30.115	354	P21589	NT5E	9.36036e-09	-0.375091	up.in.Normal			NA	No	Yes	P21589	NT5E	⬊	NA	122
metabolism	up.in.Normal	CALML5	-30.0328	449	Q9NZT1	CALML5	2.94283e-06	-0.542967	up.in.Normal	0	0	Not	No	Yes	Q9NZT1	CALML5	⬊	⬌	123
metabolism	up.in.Normal	PCYT2	-29.9523	375	Q99447	PCYT2	1.16864e-11	-0.273979	up.in.Normal			NA	No	Yes	Q99447	PCYT2	⬊	NA	124
metabolism	up.in.Normal	HDDC2	-29.8269	465	Q7Z4H3	HDDC2	5.1865e-10	-0.321233	up.in.Normal			NA	No	Yes	Q7Z4H3	HDDC2	⬊	NA	125
metabolism	up.in.Normal	PRPS2	-29.7533	455	P11908	PRPS2	8.26203e-09	-0.368101	up.in.Normal			NA	No	Yes	P11908	PRPS2	⬊	NA	126
metabolism	up.in.Normal	PIK3R1	-29.7026	373	P27986	PIK3R1	6.68115e-12	-0.265791	up.in.Normal	0	0	Not	No	Yes	P27986	PIK3R1	⬊	⬌	127
metabolism	up.in.Normal	CPT1B	-29.5372	296	Q92523	CPT1B	2.85699e-05	-0.650014	up.in.Normal			NA	No	Yes	Q92523	CPT1B	⬊	NA	128
metabolism	up.in.Normal	PGM2	-29.3425	362	Q96G03	PGM2	4.08868e-11	-0.282454	up.in.Normal	0	0	Not	No	Yes	Q96G03	PGM2	⬊	⬌	129
metabolism	up.in.Normal	ALDH1A1	-28.9188	290	P00352	ALDH1A1	1.54607e-05	-0.601127	up.in.Normal			NA	No	Yes	P00352	ALDH1A1	⬊	NA	130
metabolism	up.in.Normal	HINT2	-28.8665	385	Q9BX68	HINT2	1.40183e-08	-0.367571	up.in.Normal			NA	No	Yes	Q9BX68	HINT2	⬊	NA	131
metabolism	up.in.Normal	LTA4H	-28.8612	352	P09960	LTA4H	1.16347e-08	-0.363755	up.in.Normal			NA	No	Yes	P09960	LTA4H	⬊	NA	132
metabolism	up.in.Normal	LBR	-28.7715	351	Q14739	LBR	2.83293e-08	-0.381192	up.in.Normal	0	0	Not	No	Yes	Q14739	LBR	⬊	⬌	133
metabolism	up.in.Normal	GSTZ1	-28.4963	393	O43708	GSTZ1	4.56573e-09	-0.341662	up.in.Normal			NA	No	Yes	O43708	GSTZ1	⬊	NA	134
metabolism	up.in.Normal	ME3	-27.9127	327	Q16798	ME3	4.07074e-07	-0.436796	up.in.Normal			NA	No	Yes	Q16798	ME3	⬊	NA	135
metabolism	up.in.Normal	ACADM	-27.6166	284	P11310	ACADM	1.44652e-08	-0.352267	up.in.Normal			NA	No	Yes	P11310	ACADM	⬊	NA	136
metabolism	up.in.Normal	RBP1	-27.549	314	P09455	RBP1	2.0937e-07	-0.412466	up.in.Normal			NA	No	Yes	P09455	RBP1	⬊	NA	137
metabolism	up.in.Normal	DHRS7B	-27.278	379	Q6IAN0	DHRS7B	1.54477e-09	-0.309586	up.in.Normal			NA	No	Yes	Q6IAN0	DHRS7B	⬊	NA	138
metabolism	up.in.Normal	TALDO1	-26.6625	456	P37837	TALDO1	5.56577e-10	-0.288104	up.in.Normal	0	1	up.in.Normal	Yes	Yes	P37837	TALDO1	⬊	⬊	139
metabolism	up.in.Normal	GLUD1	-26.5192	350	P00367	GLUD1	2.07623e-10	-0.273882	up.in.Normal			NA	No	Yes	P00367	GLUD1	⬊	NA	140
metabolism	up.in.Normal	ACOX2	-26.179	318	Q99424	ACOX2	4.02433e-05	-0.595613	up.in.Normal			NA	No	Yes	Q99424	ACOX2	⬊	NA	141
metabolism	up.in.Normal	NQO1	-25.8912	431	P15559	NQO1	7.68959e-05	-0.629329	up.in.Normal			NA	No	Yes	P15559	NQO1	⬊	NA	142
metabolism	up.in.Normal	ACAA2	-25.7486	325	P42765	ACAA2	1.94042e-10	-0.265119	up.in.Normal			NA	No	Yes	P42765	ACAA2	⬊	NA	143
metabolism	up.in.Normal	CNDP2	-25.6612	471	Q96KP4	CNDP2	1.16347e-08	-0.323423	up.in.Normal	0	0	Not	No	Yes	Q96KP4	CNDP2	⬊	⬌	144
metabolism	up.in.Normal	ABCD3	-25.6544	312	P28288	ABCD3	2.89679e-09	-0.30047	up.in.Normal			NA	No	Yes	P28288	ABCD3	⬊	NA	145
metabolism	up.in.Normal	PLIN3	-25.386	487	O60664	PLIN3	2.81057e-10	-0.265788	up.in.Normal	0	0	Not	No	Yes	O60664	PLIN3	⬊	⬌	146
metabolism	up.in.Normal	PTGES	-24.6028	323	O14684	PTGES	7.98027e-07	-0.403457	up.in.Normal			NA	No	Yes	O14684	PTGES	⬊	NA	147
metabolism	up.in.Normal	ACSF3	-24.4217	343	Q4G176	ACSF3	7.57685e-10	-0.267767	up.in.Normal			NA	No	Yes	Q4G176	ACSF3	⬊	NA	148
metabolism	up.in.Normal	TNFAIP8L2	-23.7295	492	Q6P589	TNFAIP8L2	1.75544e-05	-0.498979	up.in.Normal			NA	No	Yes	Q6P589	TNFAIP8L2	⬊	NA	149
metabolism	up.in.Normal	PLEKHA6	-23.3913	488	Q9Y2H5	PLEKHA6	2.7719e-07	-0.356725	up.in.Normal	0	1	up.in.Normal	Yes	Yes	Q9Y2H5	PLEKHA6	⬊	⬊	150
metabolism	up.in.Normal	ALDH7A1	-22.9899	453	P49419	ALDH7A1	5.52385e-06	-0.437257	up.in.Normal			NA	No	Yes	P49419	ALDH7A1	⬊	NA	151
metabolism	up.in.Normal	KYAT1	-22.5727	387	Q16773	KYAT1	6.62576e-09	-0.275991	up.in.Normal			NA	No	Yes	Q16773	KYAT1	⬊	NA	152
metabolism	up.in.Normal	ESD	-22.3531	391	P10768	ESD	1.67463e-07	-0.329882	up.in.Normal			NA	No	Yes	P10768	ESD	⬊	NA	153
metabolism	up.in.Normal	SMPD3	-22.2156	412	Q9NY59	SMPD3	7.45694e-06	-0.433269	up.in.Normal	0	1	up.in.Normal	Yes	Yes	Q9NY59	SMPD3	⬊	⬊	154
metabolism	up.in.Normal	ALDH5A1	-22.149	316	P51649	ALDH5A1	1.49258e-08	-0.283016	up.in.Normal			NA	No	Yes	P51649	ALDH5A1	⬊	NA	155
metabolism	up.in.Normal	AUH	-21.7987	293	Q13825	AUH	7.87896e-08	-0.306872	up.in.Normal			NA	No	Yes	Q13825	AUH	⬊	NA	156
metabolism	up.in.Normal	FMO5	-21.5016	421	P49326	FMO5	0.000174473	-0.572114	up.in.Normal			NA	No	Yes	P49326	FMO5	⬊	NA	157
metabolism	up.in.Normal	NME7	-21.2815	452	Q9Y5B8	NME7	3.01795e-07	-0.326389	up.in.Normal			NA	No	Yes	Q9Y5B8	NME7	⬊	NA	158
metabolism	up.in.Normal	NFYB	-21.051	486	P25208	NFYB	1.96793e-08	-0.273177	up.in.Normal			NA	No	Yes	P25208	NFYB	⬊	NA	159
metabolism	up.in.Normal	SYK	-19.6596	358	P43405	SYK	1.17035e-06	-0.331434	up.in.Normal	0	0	Not	No	Yes	P43405	SYK	⬊	⬌	160
metabolism	up.in.Normal	CDS2	-18.9305	376	O95674	CDS2	1.17754e-07	-0.273205	up.in.Normal	0	0	Not	No	Yes	O95674	CDS2	⬊	⬌	161
metabolism	up.in.Normal	DPF3	-18.7206	451	Q92784	DPF3	2.53061e-05	-0.407254	up.in.Normal			NA	No	Yes	Q92784	DPF3	⬊	NA	162
metabolism	up.in.Normal	DHRS1	-18.6862	484	Q96LJ7	DHRS1	2.7201e-05	-0.4093	up.in.Normal			NA	No	Yes	Q96LJ7	DHRS1	⬊	NA	163
metabolism	up.in.Normal	HYI	-18.557	341	Q5T013	HYI	8.8523e-08	-0.26311	up.in.Normal			NA	No	Yes	Q5T013	HYI	⬊	NA	164
metabolism	up.in.Normal	INPP4B	-18.2408	377	O15327	INPP4B	3.49629e-06	-0.334301	up.in.Normal	0	1	up.in.Normal	Yes	Yes	O15327	INPP4B	⬊	⬊	165
metabolism	up.in.Normal	SLC44A2	-18.1861	381	Q8IWA5	SLC44A2	6.26019e-05	-0.43265	up.in.Normal			NA	No	Yes	Q8IWA5	SLC44A2	⬊	NA	166
metabolism	up.in.Normal	IAH1	-17.916	418	Q2TAA2	IAH1	3.13902e-07	-0.275495	up.in.Normal			NA	No	Yes	Q2TAA2	IAH1	⬊	NA	167
metabolism	up.in.Normal	SULT1A1	-17.8315	398	P50225	SULT1A1	0.000134909	-0.460768	up.in.Normal			NA	No	Yes	P50225	SULT1A1	⬊	NA	168
metabolism	up.in.Normal	ACSBG2	-17.7543	340	Q5FVE4	ACSBG2	0.00925066	-0.872952	up.in.Normal			NA	No	Yes	Q5FVE4	ACSBG2	⬊	NA	169
metabolism	up.in.Normal	AKR1C3	-17.0488	320	P42330	AKR1C3	3.23624e-05	-0.379708	up.in.Normal			NA	No	Yes	P42330	AKR1C3	⬊	NA	170
metabolism	up.in.Normal	NCEH1	-16.2828	417	Q6PIU2	NCEH1	2.03214e-05	-0.347031	up.in.Normal			NA	No	Yes	Q6PIU2	NCEH1	⬊	NA	171
metabolism	up.in.Normal	ALDH3A2	-16.2707	291	P51648	ALDH3A2	6.96554e-07	-0.264261	up.in.Normal			NA	No	Yes	P51648	ALDH3A2	⬊	NA	172
metabolism	up.in.Normal	CYP2W1	-16.1871	333	Q8TAV3	CYP2W1	0.00777296	-0.767372	up.in.Normal			NA	No	Yes	Q8TAV3	CYP2W1	⬊	NA	173
metabolism	up.in.Normal	GSTM1	-15.9513	306	P09488	GSTM1	0.000375064	-0.465609	up.in.Normal			NA	No	Yes	P09488	GSTM1	⬊	NA	174
metabolism	up.in.Normal	ECHDC3	-15.6478	339	Q96DC8	ECHDC3	1.82834e-05	-0.330265	up.in.Normal			NA	No	Yes	Q96DC8	ECHDC3	⬊	NA	175
metabolism	up.in.Normal	GSTM5	-15.0663	424	P46439	GSTM5	0.000545357	-0.461686	up.in.Normal			NA	No	Yes	P46439	GSTM5	⬊	NA	176
metabolism	up.in.Normal	FBP2	-14.8543	360	O00757	FBP2	7.86055e-05	-0.361899	up.in.Normal			NA	No	Yes	O00757	FBP2	⬊	NA	177
metabolism	up.in.Normal	COX6C	-14.2618	428	P09669	COX6C	7.88939e-06	-0.27948	up.in.Normal			NA	No	Yes	P09669	COX6C	⬊	NA	178
metabolism	up.in.Normal	S100A10	-13.6887	477	P60903	S100A10	9.06703e-05	-0.338616	up.in.Normal			NA	No	Yes	P60903	S100A10	⬊	NA	179
metabolism	up.in.Normal	AK8	-13.3605	469	Q96MA6	AK8	0.000148548	-0.349009	up.in.Normal			NA	No	Yes	Q96MA6	AK8	⬊	NA	180
metabolism	up.in.Normal	SLC22A5	-13.206	478	O76082	SLC22A5	0.00851021	-0.637955	up.in.Normal			NA	No	Yes	O76082	SLC22A5	⬊	NA	181
metabolism	up.in.Normal	GALM	-13.0613	409	Q96C23	GALM	1.14365e-05	-0.264307	up.in.Normal			NA	No	Yes	Q96C23	GALM	⬊	NA	182
metabolism	up.in.Normal	RPIA	-12.7604	459	P49247	RPIA	0.000161839	-0.336605	up.in.Normal	0	0	Not	No	Yes	P49247	RPIA	⬊	⬌	183
metabolism	up.in.Normal	COX7A2	-12.7042	430	P14406	COX7A2	2.12207e-05	-0.271849	up.in.Normal			NA	No	Yes	P14406	COX7A2	⬊	NA	184
metabolism	up.in.Normal	AKR1C2	-12.6445	300	P52895	AKR1C2	0.00022529	-0.346686	up.in.Normal			NA	No	Yes	P52895	AKR1C2	⬊	NA	185
metabolism	up.in.Normal	TPK1	-12.1015	361	Q9H3S4	TPK1	0.00160837	-0.433186	up.in.Normal			NA	No	Yes	Q9H3S4	TPK1	⬊	NA	186
metabolism	up.in.Normal	FGF2	-12.0626	349	P09038	FGF2	0.000252576	-0.335295	up.in.Normal			NA	No	Yes	P09038	FGF2	⬊	NA	187
metabolism	up.in.Normal	ENPP4	-11.2365	402	Q9Y6X5	ENPP4	5.64132e-05	-0.264475	up.in.Normal			NA	No	Yes	Q9Y6X5	ENPP4	⬊	NA	188
metabolism	up.in.Normal	EPHX2	-11.1747	414	P34913	EPHX2	0.000717505	-0.355411	up.in.Normal			NA	No	Yes	P34913	EPHX2	⬊	NA	189
metabolism	up.in.Normal	GSTM4	-11.0392	308	Q03013	GSTM4	0.00240018	-0.421383	up.in.Normal			NA	No	Yes	Q03013	GSTM4	⬊	NA	190
metabolism	up.in.Normal	MBOAT7	-10.4185	383	Q96N66	MBOAT7	0.000182081	-0.278589	up.in.Normal	0	0	Not	No	Yes	Q96N66	MBOAT7	⬊	⬌	191
metabolism	up.in.Normal	CYP2J2	-9.04018	299	P51589	CYP2J2	0.0050335	-0.393371	up.in.Normal			NA	No	Yes	P51589	CYP2J2	⬊	NA	192
metabolism	up.in.Normal	AMPD3	-8.95253	461	Q01432	AMPD3	0.000403406	-0.263755	up.in.Normal	0	0	Not	No	Yes	Q01432	AMPD3	⬊	⬌	193
metabolism	up.in.Normal	ADPRM	-8.17606	467	Q3LIE5	ADPRM	0.00461864	-0.35008	up.in.Normal			NA	No	Yes	Q3LIE5	ADPRM	⬊	NA	194
metabolism	up.in.Normal	ABCC3	-7.92893	481	O15438	ABCC3	0.00223078	-0.299031	up.in.Normal			NA	No	Yes	O15438	ABCC3	⬊	NA	195
metabolism	up.in.Normal	BCKDHB	-7.81201	386	P21953	BCKDHB	0.00463847	-0.334759	up.in.Normal			NA	No	Yes	P21953	BCKDHB	⬊	NA	196
metabolism	up.in.Normal	SCARB1	-7.70553	388	Q8WTV0	SCARB1	0.00129774	-0.266922	up.in.Normal			NA	No	Yes	Q8WTV0	SCARB1	⬊	NA	197
metabolism	up.in.Normal	ABCD4	-7.63876	313	O14678	ABCD4	0.00310028	-0.304503	up.in.Normal			NA	No	Yes	O14678	ABCD4	⬊	NA	198
metabolism	up.in.Normal	INPP5A	-7.63549	395	Q14642	INPP5A	0.00160579	-0.273251	up.in.Normal			NA	No	Yes	Q14642	INPP5A	⬊	NA	199
metabolism	up.in.Normal	FUT5	-7.41375	392	Q11128	FUT5	0.00667551	-0.340781	up.in.Normal			NA	No	Yes	Q11128	FUT5	⬊	NA	200
metabolism	up.in.Normal	FABP5	-7.25708	370	Q01469	FABP5	0.00322829	-0.291329	up.in.Normal			NA	No	Yes	Q01469	FABP5	⬊	NA	201
metabolism	up.in.Normal	DHCR24	-6.99568	348	Q15392	DHCR24	0.00545215	-0.309074	up.in.Normal			NA	No	Yes	Q15392	DHCR24	⬊	NA	202
metabolism	up.in.Normal	HPGDS	-6.97115	330	O60760	HPGDS	0.00646212	-0.318372	up.in.Normal			NA	No	Yes	O60760	HPGDS	⬊	NA	203
metabolism	up.in.Normal	SLC27A2	-6.95564	328	O14975	SLC27A2	0.00276876	-0.271947	up.in.Normal			NA	No	Yes	O14975	SLC27A2	⬊	NA	204
metabolism	up.in.Normal	HACD4	-6.83333	344	Q5VWC8	HACD4	0.00594931	-0.307042	up.in.Normal			NA	No	Yes	Q5VWC8	HACD4	⬊	NA	205
metabolism	up.in.Normal	ASS1	-6.81795	347	P00966	ASS1	0.00869819	-0.330877	up.in.Normal			NA	No	Yes	P00966	ASS1	⬊	NA	206
metabolism	up.in.Normal	MAOA	-6.37169	425	P21397	MAOA	0.0062782	-0.289338	up.in.Normal			NA	No	Yes	P21397	MAOA	⬊	NA	207
metabolism	up.in.Normal	FAAH	-6.19574	302	O00519	FAAH	0.00629513	-0.281497	up.in.Normal			NA	No	Yes	O00519	FAAH	⬊	NA	208
metastasis	up.in.Tumor	FERMT1	238.055	962	Q9BQL6	FERMT1	3.04904e-29	0.834816	up.in.Tumor	7	0	up.in.Tumor	Yes	Yes	Q9BQL6	FERMT1	⬉	⬉	1
metastasis	up.in.Tumor	ITGB6	202.688	976	P18564	ITGB6	1.02254e-21	0.965625	up.in.Tumor	1	0	up.in.Tumor	Yes	Yes	P18564	ITGB6	⬉	⬉	2
metastasis	up.in.Tumor	PLOD1	167.998	1000	Q02809	PLOD1	2.92873e-26	0.657956	up.in.Tumor			NA	No	Yes	Q02809	PLOD1	⬉	NA	3
metastasis	up.in.Tumor	P4HA1	159.872	947	P13674	P4HA1	1.05616e-25	0.640097	up.in.Tumor			NA	No	Yes	P13674	P4HA1	⬉	NA	4
metastasis	up.in.Tumor	ITGAV	145.692	974	P06756	ITGAV	2.8467e-22	0.676201	up.in.Tumor	0	0	Not	No	Yes	P06756	ITGAV	⬉	⬌	5
metastasis	up.in.Tumor	SERPINH1	133.215	925	P50454	SERPINH1	2.27799e-19	0.714581	up.in.Tumor			NA	No	Yes	P50454	SERPINH1	⬉	NA	6
metastasis	up.in.Tumor	MMP14	130.395	946	P50281	MMP14	6.98886e-22	0.616363	up.in.Tumor			NA	No	Yes	P50281	MMP14	⬉	NA	7
metastasis	up.in.Tumor	MMP1	114.149	938	P03956	MMP1	5.99353e-15	0.802602	up.in.Tumor			NA	No	Yes	P03956	MMP1	⬉	NA	8
metastasis	up.in.Tumor	PLOD2	97.8449	1001	O00469	PLOD2	4.07672e-16	0.635782	up.in.Tumor			NA	No	Yes	O00469	PLOD2	⬉	NA	9
metastasis	up.in.Tumor	THBS2	94.9165	980	P35442	THBS2	6.14349e-18	0.551469	up.in.Tumor			NA	No	Yes	P35442	THBS2	⬉	NA	10
metastasis	up.in.Tumor	IGFBP2	94.5369	991	P18065	IGFBP2	2.6698e-15	0.64869	up.in.Tumor			NA	No	Yes	P18065	IGFBP2	⬉	NA	11
metastasis	up.in.Tumor	P3H1	93.3892	1012	Q32P28	P3H1	4.04614e-17	0.569691	up.in.Tumor	0	0	Not	No	Yes	Q32P28	P3H1	⬉	⬌	12
metastasis	up.in.Tumor	PLOD3	92.7061	955	O60568	PLOD3	8.48335e-21	0.461881	up.in.Tumor			NA	No	Yes	O60568	PLOD3	⬉	NA	13
metastasis	up.in.Tumor	CALU	92.363	986	O43852	CALU	2.96865e-19	0.49852	up.in.Tumor	0	0	Not	No	Yes	O43852	CALU	⬉	⬌	14
metastasis	up.in.Tumor	SPARC	90.038	1007	P09486	SPARC	7.59471e-14	0.686292	up.in.Tumor			NA	No	Yes	P09486	SPARC	⬉	NA	15
metastasis	up.in.Tumor	CRTAP	85.2393	956	O75718	CRTAP	1.27569e-16	0.53629	up.in.Tumor			NA	No	Yes	O75718	CRTAP	⬉	NA	16
metastasis	up.in.Tumor	COL8A1	84.3611	926	P27658	COL8A1	1.36028e-08	1.07243	up.in.Tumor			NA	No	Yes	P27658	COL8A1	⬉	NA	17
metastasis	up.in.Tumor	P4HA2	81.0762	1032	O15460	P4HA2	2.01269e-14	0.59196	up.in.Tumor			NA	No	Yes	O15460	P4HA2	⬉	NA	18
metastasis	up.in.Tumor	VCAN	71.3915	987	P13611	VCAN	1.99087e-11	0.667151	up.in.Tumor	3	0	up.in.Tumor	Yes	Yes	P13611	VCAN	⬉	⬉	19
metastasis	up.in.Tumor	COL12A1	68.9787	929	Q99715	COL12A1	5.55296e-11	0.672604	up.in.Tumor	1	0	up.in.Tumor	Yes	Yes	Q99715	COL12A1	⬉	⬉	20
metastasis	up.in.Tumor	FAP	66.2193	988	Q12884	FAP	9.96782e-12	0.601917	up.in.Tumor			NA	No	Yes	Q12884	FAP	⬉	NA	21
metastasis	up.in.Tumor	APP	65.0469	923	P05067	APP	7.40045e-18	0.379709	up.in.Tumor			NA	No	Yes	P05067	APP	⬉	NA	22
metastasis	up.in.Tumor	COLGALT1	64.0672	965	Q8NBJ5	COLGALT1	1.71045e-13	0.501823	up.in.Tumor			NA	No	Yes	Q8NBJ5	COLGALT1	⬉	NA	23
metastasis	up.in.Tumor	SULF1	63.7595	960	Q8IWU6	SULF1	3.162e-11	0.607231	up.in.Tumor			NA	No	Yes	Q8IWU6	SULF1	⬉	NA	24
metastasis	up.in.Tumor	LAMB3	62.5202	936	Q13751	LAMB3	6.59257e-14	0.474322	up.in.Tumor			NA	No	Yes	Q13751	LAMB3	⬉	NA	25
metastasis	up.in.Tumor	TGFB2	61.3031	952	P61812	TGFB2	8.08197e-10	0.674217	up.in.Tumor			NA	No	Yes	P61812	TGFB2	⬉	NA	26
metastasis	up.in.Tumor	MCM7	58.3249	996	P33993	MCM7	1.45534e-12	0.492732	up.in.Tumor			NA	No	Yes	P33993	MCM7	⬉	NA	27
metastasis	up.in.Tumor	GPC1	57.4669	990	P35052	GPC1	8.11944e-12	0.518165	up.in.Tumor			NA	No	Yes	P35052	GPC1	⬉	NA	28
metastasis	up.in.Tumor	THBS1	56.0998	979	P07996	THBS1	4.00494e-09	0.668061	up.in.Tumor			NA	No	Yes	P07996	THBS1	⬉	NA	29
metastasis	up.in.Tumor	DDR1	56.0431	1017	Q08345	DDR1	1.04613e-12	0.467789	up.in.Tumor	0	0	Not	No	Yes	Q08345	DDR1	⬉	⬌	30
metastasis	up.in.Tumor	LOXL2	55.4228	937	Q9Y4K0	LOXL2	3.23652e-12	0.48236	up.in.Tumor			NA	No	Yes	Q9Y4K0	LOXL2	⬉	NA	31
metastasis	up.in.Tumor	POSTN	53.8168	958	Q15063	POSTN	5.08082e-07	0.85504	up.in.Tumor	2	0	up.in.Tumor	Yes	Yes	Q15063	POSTN	⬉	⬉	32
metastasis	up.in.Tumor	AGRN	53.7742	985	O00468	AGRN	6.2673e-15	0.378613	up.in.Tumor			NA	No	Yes	O00468	AGRN	⬉	NA	33
metastasis	up.in.Tumor	FBLN1	53.5867	933	P23142	FBLN1	1.75803e-08	0.690998	up.in.Tumor	2	0	up.in.Tumor	Yes	Yes	P23142	FBLN1	⬉	⬉	34
metastasis	up.in.Tumor	PXDN	52.7736	954	Q92626	PXDN	3.0618e-13	0.421715	up.in.Tumor			NA	No	Yes	Q92626	PXDN	⬉	NA	35
metastasis	up.in.Tumor	LAMA1	52.4902	984	P25391	LAMA1	9.4165e-09	0.653993	up.in.Tumor			NA	No	Yes	P25391	LAMA1	⬉	NA	36
metastasis	up.in.Tumor	PLAUR	52.4257	999	Q03405	PLAUR	6.3079e-11	0.513971	up.in.Tumor			NA	No	Yes	Q03405	PLAUR	⬉	NA	37
metastasis	up.in.Tumor	IGFBP3	51.8876	992	P17936	IGFBP3	1.25811e-11	0.47602	up.in.Tumor	0	0	Not	No	Yes	P17936	IGFBP3	⬉	⬌	38
metastasis	up.in.Tumor	SH3PXD2A	50.6724	1033	Q5TCZ1	SH3PXD2A	4.76649e-11	0.490926	up.in.Tumor	6	0	up.in.Tumor	Yes	Yes	Q5TCZ1	SH3PXD2A	⬉	⬉	39
metastasis	up.in.Tumor	SPINT1	50.2425	951	O43278	SPINT1	1.65282e-11	0.465994	up.in.Tumor			NA	No	Yes	O43278	SPINT1	⬉	NA	40
metastasis	up.in.Tumor	COL10A1	49.5111	928	Q03692	COL10A1	6.41576e-07	0.799501	up.in.Tumor			NA	No	Yes	Q03692	COL10A1	⬉	NA	41
metastasis	up.in.Tumor	ITGA2	45.3646	972	P17301	ITGA2	2.51739e-12	0.391106	up.in.Tumor	0	0	Not	No	Yes	P17301	ITGA2	⬉	⬌	42
metastasis	up.in.Tumor	LAMB1	43.8554	935	P07942	LAMB1	3.79376e-11	0.42084	up.in.Tumor	0	0	Not	No	Yes	P07942	LAMB1	⬉	⬌	43
metastasis	up.in.Tumor	ICAM1	41.2954	1025	P05362	ICAM1	9.78425e-10	0.458355	up.in.Tumor	0	0	Not	No	Yes	P05362	ICAM1	⬉	⬌	44
metastasis	up.in.Tumor	COL8A2	39.4375	927	P25067	COL8A2	2.41909e-05	0.854301	up.in.Tumor			NA	No	Yes	P25067	COL8A2	⬉	NA	45
metastasis	up.in.Tumor	P4HB	38.3819	1030	P07237	P4HB	1.24278e-11	0.351946	up.in.Tumor			NA	No	Yes	P07237	P4HB	⬉	NA	46
metastasis	up.in.Tumor	HTRA1	38.1529	1003	Q92743	HTRA1	7.57685e-10	0.41832	up.in.Tumor			NA	No	Yes	Q92743	HTRA1	⬉	NA	47
metastasis	up.in.Tumor	TLL2	36.8293	953	Q9Y6L7	TLL2	1.27909e-06	0.624957	up.in.Tumor			NA	No	Yes	Q9Y6L7	TLL2	⬉	NA	48
metastasis	up.in.Tumor	SPINT2	35.2114	959	O43291	SPINT2	2.08696e-08	0.458452	up.in.Tumor			NA	No	Yes	O43291	SPINT2	⬉	NA	49
metastasis	up.in.Tumor	ITGAE	35.2058	1026	P38570	ITGAE	2.66688e-08	0.464825	up.in.Tumor			NA	No	Yes	P38570	ITGAE	⬉	NA	50
metastasis	up.in.Tumor	ELANE	34.0056	932	P08246	ELANE	6.51429e-06	0.655702	up.in.Tumor	0	0	Not	No	Yes	P08246	ELANE	⬉	⬌	51
metastasis	up.in.Tumor	ITGB5	31.8483	975	P18084	ITGB5	2.80534e-09	0.372407	up.in.Tumor	0	0	Not	No	Yes	P18084	ITGB5	⬉	⬌	52
metastasis	up.in.Tumor	FN1	31.7936	969	P02751	FN1	8.63678e-07	0.524332	up.in.Tumor	0	0	Not	No	Yes	P02751	FN1	⬉	⬌	53
metastasis	up.in.Tumor	IL32	31.0538	1010	P24001	IL32	1.3292e-06	0.528448	up.in.Tumor	0	0	Not	No	Yes	P24001	IL32	⬉	⬌	54
metastasis	up.in.Tumor	CEACAM8	30.9931	1019	P31997	CEACAM8	4.02698e-06	0.574476	up.in.Tumor			NA	No	Yes	P31997	CEACAM8	⬉	NA	55
metastasis	up.in.Tumor	BSG	30.6596	1016	P35613	BSG	2.32775e-11	0.288342	up.in.Tumor	0	0	Not	No	Yes	P35613	BSG	⬉	⬌	56
metastasis	up.in.Tumor	LAMC2	30.2633	977	Q13753	LAMC2	1.19975e-08	0.382068	up.in.Tumor			NA	No	Yes	Q13753	LAMC2	⬉	NA	57
metastasis	up.in.Tumor	ADAM8	30.1338	922	P78325	ADAM8	1.77355e-07	0.44635	up.in.Tumor	0	0	Not	No	Yes	P78325	ADAM8	⬉	⬌	58
metastasis	up.in.Tumor	MMP8	30.0288	941	P22894	MMP8	4.42918e-07	0.47262	up.in.Tumor			NA	No	Yes	P22894	MMP8	⬉	NA	59
metastasis	up.in.Tumor	LGALS1	28.8291	995	P09382	LGALS1	6.3921e-10	0.313552	up.in.Tumor	1	0	up.in.Tumor	Yes	Yes	P09382	LGALS1	⬉	⬉	60
metastasis	up.in.Tumor	ITGA11	28.2314	983	Q9UKX5	ITGA11	3.17948e-06	0.513518	up.in.Tumor			NA	No	Yes	Q9UKX5	ITGA11	⬉	NA	61
metastasis	up.in.Tumor	COL13A1	28.1961	930	Q5TAT6	COL13A1	0.000261965	0.787215	up.in.Tumor			NA	No	Yes	Q5TAT6	COL13A1	⬉	NA	62
metastasis	up.in.Tumor	SH3PXD2B	27.9683	968	A1X283	SH3PXD2B	7.27586e-09	0.343671	up.in.Tumor	1	0	up.in.Tumor	Yes	Yes	A1X283	SH3PXD2B	⬉	⬉	63
metastasis	up.in.Tumor	VTN	27.7764	982	P04004	VTN	1.52775e-06	0.47759	up.in.Tumor	0	0	Not	No	Yes	P04004	VTN	⬉	⬌	64
metastasis	up.in.Tumor	P3H3	26.2368	1034	Q8IVL6	P3H3	4.07074e-07	0.41057	up.in.Tumor			NA	No	Yes	Q8IVL6	P3H3	⬉	NA	65
metastasis	up.in.Tumor	MMP11	25.4454	943	P24347	MMP11	2.5147e-05	0.55322	up.in.Tumor	0	0	Not	No	Yes	P24347	MMP11	⬉	⬌	66
metastasis	up.in.Tumor	CDH1	24.0792	1018	P12830	CDH1	5.83609e-08	0.332867	up.in.Tumor			NA	No	Yes	P12830	CDH1	⬉	NA	67
metastasis	up.in.Tumor	MMP12	23.674	944	P39900	MMP12	4.55331e-07	0.373309	up.in.Tumor			NA	No	Yes	P39900	MMP12	⬉	NA	68
metastasis	up.in.Tumor	ITGA5	23.5983	973	P08648	ITGA5	4.60099e-08	0.321628	up.in.Tumor	3	0	up.in.Tumor	Yes	Yes	P08648	ITGA5	⬉	⬉	69
metastasis	up.in.Tumor	GJA1	22.9259	989	P17302	GJA1	6.23433e-07	0.369463	up.in.Tumor	0	0	Not	No	Yes	P17302	GJA1	⬉	⬌	70
metastasis	up.in.Tumor	MMP3	22.4133	940	P08254	MMP3	7.19202e-06	0.435789	up.in.Tumor			NA	No	Yes	P08254	MMP3	⬉	NA	71
metastasis	up.in.Tumor	MMP9	22.0212	942	P14780	MMP9	2.59633e-06	0.394247	up.in.Tumor			NA	No	Yes	P14780	MMP9	⬉	NA	72
metastasis	up.in.Tumor	SFRP4	21.6722	1005	Q6FHJ7	SFRP4	7.02338e-05	0.521788	up.in.Tumor	0	0	Not	No	Yes	Q6FHJ7	SFRP4	⬉	⬌	73
metastasis	up.in.Tumor	CTHRC1	21.2564	1013	Q96CG8	CTHRC1	9.26612e-06	0.422332	up.in.Tumor			NA	No	Yes	Q96CG8	CTHRC1	⬉	NA	74
metastasis	up.in.Tumor	EFEMP1	21.0637	1021	Q12805	EFEMP1	5.53407e-05	0.494806	up.in.Tumor	0	0	Not	No	Yes	Q12805	EFEMP1	⬉	⬌	75
metastasis	up.in.Tumor	WNT5A	20.8582	1009	P41221	WNT5A	2.98125e-05	0.460894	up.in.Tumor			NA	No	Yes	P41221	WNT5A	⬉	NA	76
metastasis	up.in.Tumor	CEACAM1	20.1664	1015	P13688	CEACAM1	6.15317e-06	0.387004	up.in.Tumor			NA	No	Yes	P13688	CEACAM1	⬉	NA	77
metastasis	up.in.Tumor	LRP4	19.7882	1028	O75096	LRP4	9.81214e-05	0.493689	up.in.Tumor	1	0	up.in.Tumor	Yes	Yes	O75096	LRP4	⬉	⬉	78
metastasis	up.in.Tumor	PRRX1	19.0665	1002	P54821	PRRX1	7.56029e-07	0.31147	up.in.Tumor	0	0	Not	No	Yes	P54821	PRRX1	⬉	⬌	79
metastasis	up.in.Tumor	MMP25	18.6508	964	Q9NPA2	MMP25	1.42768e-05	0.38492	up.in.Tumor			NA	No	Yes	Q9NPA2	MMP25	⬉	NA	80
metastasis	up.in.Tumor	FGG	18.3078	1024	P02679	FGG	8.70654e-05	0.450915	up.in.Tumor	0	0	Not	No	Yes	P02679	FGG	⬉	⬌	81
metastasis	up.in.Tumor	BMP1	18.2697	924	P13497	BMP1	0.000233615	0.503089	up.in.Tumor			NA	No	Yes	P13497	BMP1	⬉	NA	82
metastasis	up.in.Tumor	SFRP2	17.9986	949	Q96HF1	SFRP2	0.000458461	0.539091	up.in.Tumor			NA	No	Yes	Q96HF1	SFRP2	⬉	NA	83
metastasis	up.in.Tumor	HMMR	17.9873	971	O75330	HMMR	2.41054e-06	0.320179	up.in.Tumor			NA	No	Yes	O75330	HMMR	⬉	NA	84
metastasis	up.in.Tumor	FKBP10	17.7209	963	Q96AY3	FKBP10	4.45695e-06	0.331172	up.in.Tumor			NA	No	Yes	Q96AY3	FKBP10	⬉	NA	85
metastasis	up.in.Tumor	COL17A1	16.8233	931	Q9UMD9	COL17A1	8.85763e-06	0.332958	up.in.Tumor	5	0	up.in.Tumor	Yes	Yes	Q9UMD9	COL17A1	⬉	⬉	86
metastasis	up.in.Tumor	MMP13	16.7723	945	P45452	MMP13	0.00952657	0.829873	up.in.Tumor			NA	No	Yes	P45452	MMP13	⬉	NA	87
metastasis	up.in.Tumor	ITGAM	16.527	1027	P11215	ITGAM	1.1171e-05	0.333751	up.in.Tumor	0	0	Not	No	Yes	P11215	ITGAM	⬉	⬌	88
metastasis	up.in.Tumor	GREM1	16.468	961	O60565	GREM1	0.00127257	0.568781	up.in.Tumor	0	0	Not	No	Yes	O60565	GREM1	⬉	⬌	89
metastasis	up.in.Tumor	DMD	16.2631	1020	P11532	DMD	9.62756e-07	0.27031	up.in.Tumor	0	0	Not	No	Yes	P11532	DMD	⬉	⬌	90
metastasis	up.in.Tumor	SGCB	15.6677	1006	Q16585	SGCB	0.00103931	0.525187	up.in.Tumor			NA	No	Yes	Q16585	SGCB	⬉	NA	91
metastasis	up.in.Tumor	NOXO1	15.5731	966	Q8NFA2	NOXO1	0.000138184	0.403497	up.in.Tumor			NA	No	Yes	Q8NFA2	NOXO1	⬉	NA	92
metastasis	up.in.Tumor	MMP2	15.2033	939	P08253	MMP2	2.83051e-05	0.334276	up.in.Tumor			NA	No	Yes	P08253	MMP2	⬉	NA	93
metastasis	up.in.Tumor	CXCL8	14.9674	993	P10145	CXCL8	0.00884242	0.7289	up.in.Tumor			NA	No	Yes	P10145	CXCL8	⬉	NA	94
metastasis	up.in.Tumor	FGB	14.9599	1023	P02675	FGB	9.06703e-05	0.370062	up.in.Tumor	4	0	up.in.Tumor	Yes	Yes	P02675	FGB	⬉	⬉	95
metastasis	up.in.Tumor	FGA	14.7933	1022	P02671	FGA	0.000182081	0.39557	up.in.Tumor	0	0	Not	No	Yes	P02671	FGA	⬉	⬌	96
metastasis	up.in.Tumor	ADAM9	14.3196	1031	Q13443	ADAM9	9.48834e-06	0.285091	up.in.Tumor	0	0	Not	No	Yes	Q13443	ADAM9	⬉	⬌	97
metastasis	up.in.Tumor	SDC1	14.168	978	P18827	SDC1	0.000127101	0.363669	up.in.Tumor	1	0	up.in.Tumor	Yes	Yes	P18827	SDC1	⬉	⬉	98
metastasis	up.in.Tumor	SOX9	14.0012	950	P48436	SOX9	0.00357324	0.572192	up.in.Tumor	0	0	Not	No	Yes	P48436	SOX9	⬉	⬌	99
metastasis	up.in.Tumor	GAS6	13.9581	934	Q14393	GAS6	7.29423e-05	0.337395	up.in.Tumor			NA	No	Yes	Q14393	GAS6	⬉	NA	100
metastasis	up.in.Tumor	TIMP1	13.9175	1008	P01033	TIMP1	5.14277e-06	0.263151	up.in.Tumor			NA	No	Yes	P01033	TIMP1	⬉	NA	101
metastasis	up.in.Tumor	JUN	13.5569	994	P05412	JUN	0.000468269	0.407175	up.in.Tumor	2	0	up.in.Tumor	Yes	Yes	P05412	JUN	⬉	⬉	102
metastasis	up.in.Tumor	PRDX4	12.6609	957	Q13162	PRDX4	3.60997e-05	0.284996	up.in.Tumor			NA	No	Yes	Q13162	PRDX4	⬉	NA	103
metastasis	up.in.Tumor	SERPINE1	11.6398	998	P05121	SERPINE1	0.00236541	0.443237	up.in.Tumor			NA	No	Yes	P05121	SERPINE1	⬉	NA	104
metastasis	up.in.Tumor	PTX3	11.4868	948	P26022	PTX3	0.00256017	0.443209	up.in.Tumor			NA	No	Yes	P26022	PTX3	⬉	NA	105
metastasis	up.in.Tumor	CEACAM6	10.5552	1029	P40199	CEACAM6	0.00139397	0.369613	up.in.Tumor			NA	No	Yes	P40199	CEACAM6	⬉	NA	106
metastasis	up.in.Tumor	MXRA5	10.426	1011	Q9NR99	MXRA5	0.00105038	0.350023	up.in.Tumor	2	0	up.in.Tumor	Yes	Yes	Q9NR99	MXRA5	⬉	⬉	107
metastasis	up.in.Tumor	P3H2	9.96918	1035	Q8IVL5	P3H2	0.00207699	0.371628	up.in.Tumor			NA	No	Yes	Q8IVL5	P3H2	⬉	NA	108
metastasis	up.in.Tumor	PVR	9.10531	1004	P15151	PVR	0.000355182	0.263957	up.in.Tumor	0	0	Not	No	Yes	P15151	PVR	⬉	⬌	109
metastasis	up.in.Tumor	MEST	8.68513	997	Q5EB52	MEST	0.00694597	0.402412	up.in.Tumor			NA	No	Yes	Q5EB52	MEST	⬉	NA	110
metastasis	up.in.Tumor	A2M	8.60999	1014	P01023	A2M	0.000549402	0.264101	up.in.Tumor			NA	No	Yes	P01023	A2M	⬉	NA	111
metastasis	up.in.Tumor	GP1BB	8.23757	970	P13224	GP1BB	0.00452778	0.351415	up.in.Tumor	0	0	Not	No	Yes	P13224	GP1BB	⬉	⬌	112
metastasis	up.in.Tumor	CCDC80	7.20445	967	Q76M96	CCDC80	0.00610673	0.325376	up.in.Tumor	0	0	Not	No	Yes	Q76M96	CCDC80	⬉	⬌	113
metastasis	up.in.Tumor	THBS4	5.91036	981	P35443	THBS4	0.00826204	0.283755	up.in.Tumor			NA	No	Yes	P35443	THBS4	⬉	NA	114
mTOR	up.in.Tumor	P4HA1	159.872	1122	P13674	P4HA1	1.05616e-25	0.640097	up.in.Tumor			NA	No	Yes	P13674	P4HA1	⬉	NA	1
mTOR	up.in.Tumor	SERPINH1	133.215	1115	P50454	SERPINH1	2.27799e-19	0.714581	up.in.Tumor			NA	No	Yes	P50454	SERPINH1	⬉	NA	2
mTOR	up.in.Tumor	PSPH	128.398	1125	P78330	PSPH	2.21619e-18	0.727284	up.in.Tumor			NA	No	Yes	P78330	PSPH	⬉	NA	3
mTOR	up.in.Tumor	PSAT1	119.47	1142	Q9Y617	PSAT1	1.06313e-18	0.664704	up.in.Tumor			NA	No	Yes	Q9Y617	PSAT1	⬉	NA	4
mTOR	up.in.Tumor	PHGDH	104.041	1139	O43175	PHGDH	2.66019e-18	0.591978	up.in.Tumor			NA	No	Yes	O43175	PHGDH	⬉	NA	5
mTOR	up.in.Tumor	PLOD2	97.8449	1124	O00469	PLOD2	4.07672e-16	0.635782	up.in.Tumor			NA	No	Yes	O00469	PLOD2	⬉	NA	6
mTOR	up.in.Tumor	SLC7A5	93.8495	1135	Q01650	SLC7A5	1.99362e-16	0.597754	up.in.Tumor			NA	No	Yes	Q01650	SLC7A5	⬉	NA	7
mTOR	up.in.Tumor	TFRC	88.2585	1133	P02786	TFRC	1.6607e-17	0.525984	up.in.Tumor			NA	No	Yes	P02786	TFRC	⬉	NA	8
mTOR	up.in.Tumor	MCM4	77.597	1121	P33991	MCM4	6.59257e-14	0.588706	up.in.Tumor	0	0	Not	No	Yes	P33991	MCM4	⬉	⬌	9
mTOR	up.in.Tumor	ASNS	76.7527	1112	P08243	ASNS	1.57584e-17	0.456794	up.in.Tumor			NA	No	Yes	P08243	ASNS	⬉	NA	10
mTOR	up.in.Tumor	MCM2	76.4364	1120	P49736	MCM2	4.13864e-14	0.571139	up.in.Tumor	1	0	up.in.Tumor	Yes	Yes	P49736	MCM2	⬉	⬉	11
mTOR	up.in.Tumor	HK2	68.6568	1117	P52789	HK2	5.99353e-15	0.48274	up.in.Tumor			NA	No	Yes	P52789	HK2	⬉	NA	12
mTOR	up.in.Tumor	IDH1	59.7887	1119	O75874	IDH1	2.47621e-16	0.383108	up.in.Tumor	0	0	Not	No	Yes	O75874	IDH1	⬉	⬌	13
mTOR	up.in.Tumor	RRM2	58.7541	1126	P31350	RRM2	4.3363e-13	0.475246	up.in.Tumor	1	0	up.in.Tumor	Yes	Yes	P31350	RRM2	⬉	⬉	14
mTOR	up.in.Tumor	NAMPT	53.7923	1137	P43490	NAMPT	3.81181e-12	0.471082	up.in.Tumor			NA	No	Yes	P43490	NAMPT	⬉	NA	15
mTOR	up.in.Tumor	ACACA	52.6973	1110	Q13085	ACACA	1.257e-15	0.353657	up.in.Tumor	1	0	up.in.Tumor	Yes	Yes	Q13085	ACACA	⬉	⬉	16
mTOR	up.in.Tumor	AURKA	47.3904	1132	O14965	AURKA	8.58303e-08	0.670648	up.in.Tumor	0	0	Not	No	Yes	O14965	AURKA	⬉	⬌	17
mTOR	up.in.Tumor	UNG	41.5757	1134	P13051	UNG	1.87454e-10	0.427421	up.in.Tumor	2	0	up.in.Tumor	Yes	Yes	P13051	UNG	⬉	⬉	18
mTOR	up.in.Tumor	SORD	33.4084	1131	Q00796	SORD	8.79065e-09	0.414703	up.in.Tumor			NA	No	Yes	Q00796	SORD	⬉	NA	19
mTOR	up.in.Tumor	SQSTM1	33.2707	1136	Q13501	SQSTM1	4.15539e-10	0.354645	up.in.Tumor	0	0	Not	No	Yes	Q13501	SQSTM1	⬉	⬌	20
mTOR	up.in.Tumor	SCD	32.8793	1127	O00767	SCD	8.54354e-09	0.407509	up.in.Tumor			NA	No	Yes	O00767	SCD	⬉	NA	21
mTOR	up.in.Tumor	SLC1A4	30.1473	1128	P43007	SLC1A4	2.00788e-09	0.34663	up.in.Tumor	1	0	up.in.Tumor	Yes	Yes	P43007	SLC1A4	⬉	⬉	22
mTOR	up.in.Tumor	MTHFD2	27.1755	1138	P13995	MTHFD2	1.59033e-08	0.34847	up.in.Tumor			NA	No	Yes	P13995	MTHFD2	⬉	NA	23
mTOR	up.in.Tumor	TMEM97	24.5976	1141	Q5BJF2	TMEM97	6.42784e-09	0.300267	up.in.Tumor			NA	No	Yes	Q5BJF2	TMEM97	⬉	NA	24
mTOR	up.in.Tumor	SLC1A5	20.5316	1129	Q15758	SLC1A5	2.15501e-07	0.307979	up.in.Tumor	0	0	Not	No	Yes	Q15758	SLC1A5	⬉	⬌	25
mTOR	up.in.Tumor	CALR	19.7528	1114	P27797	CALR	4.07074e-07	0.309104	up.in.Tumor	0	0	Not	No	Yes	P27797	CALR	⬉	⬌	26
mTOR	up.in.Tumor	AK4	18.2955	1111	P27144	AK4	2.4757e-06	0.326339	up.in.Tumor			NA	No	Yes	P27144	AK4	⬉	NA	27
mTOR	up.in.Tumor	SLC2A1	17.2965	1130	P11166	SLC2A1	7.52452e-06	0.337591	up.in.Tumor	0	0	Not	No	Yes	P11166	SLC2A1	⬉	⬌	28
mTOR	up.in.Tumor	HMGCS1	17.1584	1118	Q01581	HMGCS1	9.8829e-07	0.285731	up.in.Tumor	0	0	Not	No	Yes	Q01581	HMGCS1	⬉	⬌	29
mTOR	up.in.Tumor	GLA	16.9305	1116	P06280	GLA	9.07051e-06	0.335766	up.in.Tumor			NA	No	Yes	P06280	GLA	⬉	NA	30
mTOR	up.in.Tumor	BCAT1	15.6189	1113	P54687	BCAT1	4.6808e-06	0.293055	up.in.Tumor			NA	No	Yes	P54687	BCAT1	⬉	NA	31
mTOR	up.in.Tumor	PLK1	15.1109	1123	P53350	PLK1	0.000104233	0.37948	up.in.Tumor			NA	No	Yes	P53350	PLK1	⬉	NA	32
mTOR	up.in.Tumor	CACYBP	13.4498	1140	Q9HB71	CACYBP	1.47815e-05	0.278447	up.in.Tumor			NA	No	Yes	Q9HB71	CACYBP	⬉	NA	33
response to virus	up.in.Tumor	ITGB6	202.688	1049	P18564	ITGB6	1.02254e-21	0.965625	up.in.Tumor	1	0	up.in.Tumor	Yes	Yes	P18564	ITGB6	⬉	⬉	1
response to virus	up.in.Tumor	KPNA2	101.464	1088	P52292	KPNA2	2.42749e-17	0.610684	up.in.Tumor	1	0	up.in.Tumor	Yes	Yes	P52292	KPNA2	⬉	⬉	2
response to virus	up.in.Tumor	STAT1	90.3714	1063	P42224	STAT1	5.51842e-15	0.633821	up.in.Tumor	2	0	up.in.Tumor	Yes	Yes	P42224	STAT1	⬉	⬉	3
response to virus	up.in.Tumor	MX1	88.2431	1054	P20591	MX1	3.81181e-12	0.772783	up.in.Tumor	0	0	Not	No	Yes	P20591	MX1	⬉	⬌	4
response to virus	up.in.Tumor	CXCL10	86.433	1048	P02778	CXCL10	2.6698e-15	0.593083	up.in.Tumor			NA	No	Yes	P02778	CXCL10	⬉	NA	5
response to virus	up.in.Tumor	EIF2AK2	85.0432	1060	P19525	EIF2AK2	2.42749e-17	0.511851	up.in.Tumor	0	0	Not	No	Yes	P19525	EIF2AK2	⬉	⬌	6
response to virus	up.in.Tumor	IFIT3	82.4083	1047	O14879	IFIT3	6.29904e-14	0.624271	up.in.Tumor	0	0	Not	No	Yes	O14879	IFIT3	⬉	⬌	7
response to virus	up.in.Tumor	ISG15	75.3025	1072	P05161	ISG15	1.28817e-10	0.761399	up.in.Tumor			NA	No	Yes	P05161	ISG15	⬉	NA	8
response to virus	up.in.Tumor	OASL	75.1194	1070	Q15646	OASL	1.76101e-17	0.448361	up.in.Tumor			NA	No	Yes	Q15646	OASL	⬉	NA	9
response to virus	up.in.Tumor	OAS3	73.521	1057	Q9Y6K5	OAS3	3.12063e-14	0.544368	up.in.Tumor			NA	No	Yes	Q9Y6K5	OAS3	⬉	NA	10
response to virus	up.in.Tumor	IFI44	72.0446	1074	Q8TCB0	IFI44	9.58988e-12	0.653869	up.in.Tumor			NA	No	Yes	Q8TCB0	IFI44	⬉	NA	11
response to virus	up.in.Tumor	STAT2	66.7213	1064	P52630	STAT2	1.88829e-15	0.453149	up.in.Tumor			NA	No	Yes	P52630	STAT2	⬉	NA	12
response to virus	up.in.Tumor	MOV10	64.7252	1053	Q9HCE1	MOV10	1.52144e-14	0.468421	up.in.Tumor	0	0	Not	No	Yes	Q9HCE1	MOV10	⬉	⬌	13
response to virus	up.in.Tumor	IFIT1	63.3739	1046	P09914	IFIT1	1.54892e-10	0.646015	up.in.Tumor			NA	No	Yes	P09914	IFIT1	⬉	NA	14
response to virus	up.in.Tumor	IFI44L	62.2672	1075	Q53G44	IFI44L	3.43892e-09	0.735708	up.in.Tumor			NA	No	Yes	Q53G44	IFI44L	⬉	NA	15
response to virus	up.in.Tumor	TOP2A	58.6391	1095	P11388	TOP2A	1.76605e-11	0.545328	up.in.Tumor	13	0	up.in.Tumor	Yes	Yes	P11388	TOP2A	⬉	⬉	16
response to virus	up.in.Tumor	PIK3R2	53.2277	1106	O00459	PIK3R2	2.69662e-17	0.321245	up.in.Tumor	1	0	up.in.Tumor	Yes	Yes	O00459	PIK3R2	⬉	⬉	17
response to virus	up.in.Tumor	IFIH1	52.9865	1080	Q9BYX4	IFIH1	1.64366e-13	0.414469	up.in.Tumor	0	0	Not	No	Yes	Q9BYX4	IFIH1	⬉	⬌	18
response to virus	up.in.Tumor	FOXP3	52.2248	1077	Q9BZS1	FOXP3	2.96782e-13	0.416879	up.in.Tumor			NA	No	Yes	Q9BZS1	FOXP3	⬉	NA	19
response to virus	up.in.Tumor	RSAD2	48.3849	1084	Q8WXG1	RSAD2	1.14617e-09	0.541173	up.in.Tumor			NA	No	Yes	Q8WXG1	RSAD2	⬉	NA	20
response to virus	up.in.Tumor	IFIT2	43.6389	1045	P09913	IFIT2	4.64643e-09	0.523696	up.in.Tumor			NA	No	Yes	P09913	IFIT2	⬉	NA	21
response to virus	up.in.Tumor	OAS1	41.8519	1055	P00973	OAS1	1.7479e-08	0.539504	up.in.Tumor			NA	No	Yes	P00973	OAS1	⬉	NA	22
response to virus	up.in.Tumor	ICAM1	41.2954	1104	P05362	ICAM1	9.78425e-10	0.458355	up.in.Tumor	0	0	Not	No	Yes	P05362	ICAM1	⬉	⬌	23
response to virus	up.in.Tumor	NOTCH1	40.5001	1092	P46531	NOTCH1	2.65704e-11	0.382957	up.in.Tumor			NA	No	Yes	P46531	NOTCH1	⬉	NA	24
response to virus	up.in.Tumor	P4HB	38.3819	1093	P07237	P4HB	1.24278e-11	0.351946	up.in.Tumor			NA	No	Yes	P07237	P4HB	⬉	NA	25
response to virus	up.in.Tumor	AKAP1	37.5791	1068	Q92667	AKAP1	1.20466e-13	0.290879	up.in.Tumor	2	0	up.in.Tumor	Yes	Yes	Q92667	AKAP1	⬉	⬉	26
response to virus	up.in.Tumor	PARP9	33.5622	1082	Q8IXQ6	PARP9	1.21641e-11	0.30749	up.in.Tumor	0	0	Not	No	Yes	Q8IXQ6	PARP9	⬉	⬌	27
response to virus	up.in.Tumor	LGALS9	33.2343	1051	O00182	LGALS9	6.8832e-09	0.407173	up.in.Tumor			NA	No	Yes	O00182	LGALS9	⬉	NA	28
response to virus	up.in.Tumor	FCN1	32.5116	1086	O00602	FCN1	9.34749e-08	0.462515	up.in.Tumor			NA	No	Yes	O00602	FCN1	⬉	NA	29
response to virus	up.in.Tumor	PRF1	31.4282	1059	P14222	PRF1	5.83609e-08	0.434458	up.in.Tumor			NA	No	Yes	P14222	PRF1	⬉	NA	30
response to virus	up.in.Tumor	GBP1	30.779	1043	P32455	GBP1	1.01387e-06	0.513495	up.in.Tumor			NA	No	Yes	P32455	GBP1	⬉	NA	31
response to virus	up.in.Tumor	LGALS1	28.8291	1089	P09382	LGALS1	6.3921e-10	0.313552	up.in.Tumor	1	0	up.in.Tumor	Yes	Yes	P09382	LGALS1	⬉	⬉	32
response to virus	up.in.Tumor	CCNA2	28.776	1100	P20248	CCNA2	5.89747e-08	0.398046	up.in.Tumor			NA	No	Yes	P20248	CCNA2	⬉	NA	33
response to virus	up.in.Tumor	TLR2	27.6225	1065	O60603	TLR2	7.57685e-10	0.302861	up.in.Tumor			NA	No	Yes	O60603	TLR2	⬉	NA	34
response to virus	up.in.Tumor	APOBEC3G	26.5141	1079	Q9HC16	APOBEC3G	1.40183e-08	0.337617	up.in.Tumor			NA	No	Yes	Q9HC16	APOBEC3G	⬉	NA	35
response to virus	up.in.Tumor	LY6E	26.4572	1090	Q16553	LY6E	0.000126878	0.678979	up.in.Tumor			NA	No	Yes	Q16553	LY6E	⬉	NA	36
response to virus	up.in.Tumor	DHX58	26.4162	1081	Q96C10	DHX58	1.40183e-08	0.33637	up.in.Tumor			NA	No	Yes	Q96C10	DHX58	⬉	NA	37
response to virus	up.in.Tumor	AZU1	25.6442	1038	P20160	AZU1	5.52385e-06	0.48774	up.in.Tumor			NA	No	Yes	P20160	AZU1	⬉	NA	38
response to virus	up.in.Tumor	TNFSF4	25.0824	1066	P23510	TNFSF4	2.02649e-05	0.534435	up.in.Tumor			NA	No	Yes	P23510	TNFSF4	⬉	NA	39
response to virus	up.in.Tumor	AUP1	24.6134	1037	Q9Y679	AUP1	1.10483e-09	0.274804	up.in.Tumor	0	0	Not	No	Yes	Q9Y679	AUP1	⬉	⬌	40
response to virus	up.in.Tumor	CCND2	24.2002	1101	P30279	CCND2	2.43544e-06	0.431114	up.in.Tumor	1	0	up.in.Tumor	Yes	Yes	P30279	CCND2	⬉	⬉	41
response to virus	up.in.Tumor	CGAS	23.6799	1085	Q8N884	CGAS	2.71403e-09	0.276428	up.in.Tumor			NA	No	Yes	Q8N884	CGAS	⬉	NA	42
response to virus	up.in.Tumor	MMP12	23.674	1052	P39900	MMP12	4.55331e-07	0.373309	up.in.Tumor			NA	No	Yes	P39900	MMP12	⬉	NA	43
response to virus	up.in.Tumor	HEXIM1	22.3952	1096	O94992	HEXIM1	5.1812e-08	0.307391	up.in.Tumor			NA	No	Yes	O94992	HEXIM1	⬉	NA	44
response to virus	up.in.Tumor	OAS2	21.9879	1056	P29728	OAS2	5.76609e-07	0.35242	up.in.Tumor	0	0	Not	No	Yes	P29728	OAS2	⬉	⬌	45
response to virus	up.in.Tumor	DEFA3	20.8366	1040	P59666	DEFA3	0.00276876	0.814655	up.in.Tumor			NA	No	Yes	P59666	DEFA3	⬉	NA	46
response to virus	up.in.Tumor	CDK4	20.2336	1102	P11802	CDK4	2.6117e-08	0.266826	up.in.Tumor			NA	No	Yes	P11802	CDK4	⬉	NA	47
response to virus	up.in.Tumor	TAP1	20.1628	1107	Q03518	TAP1	1.56067e-06	0.347233	up.in.Tumor			NA	No	Yes	Q03518	TAP1	⬉	NA	48
response to virus	up.in.Tumor	CALR	19.7528	1099	P27797	CALR	4.07074e-07	0.309104	up.in.Tumor	0	0	Not	No	Yes	P27797	CALR	⬉	⬌	49
response to virus	up.in.Tumor	RNASE2	19.6439	1061	P10153	RNASE2	6.06805e-06	0.376541	up.in.Tumor			NA	No	Yes	P10153	RNASE2	⬉	NA	50
response to virus	up.in.Tumor	EEF1G	19.3911	1042	P26641	EEF1G	1.28508e-07	0.281395	up.in.Tumor	1	0	up.in.Tumor	Yes	Yes	P26641	EEF1G	⬉	⬉	51
response to virus	up.in.Tumor	PYCARD	18.6629	1076	Q9ULZ3	PYCARD	4.93666e-07	0.295928	up.in.Tumor			NA	No	Yes	Q9ULZ3	PYCARD	⬉	NA	52
response to virus	up.in.Tumor	APOB	18.4188	1036	P04114	APOB	5.65393e-06	0.350991	up.in.Tumor	0	0	Not	No	Yes	P04114	APOB	⬉	⬌	53
response to virus	up.in.Tumor	HES1	15.4253	1103	Q14469	HES1	0.00326405	0.620426	up.in.Tumor			NA	No	Yes	Q14469	HES1	⬉	NA	54
response to virus	up.in.Tumor	SPON2	15.3106	1073	Q9BUD6	SPON2	0.00545048	0.676391	up.in.Tumor			NA	No	Yes	Q9BUD6	SPON2	⬉	NA	55
response to virus	up.in.Tumor	ODC1	15.223	1058	P11926	ODC1	5.88388e-05	0.359853	up.in.Tumor			NA	No	Yes	P11926	ODC1	⬉	NA	56
response to virus	up.in.Tumor	CXCL8	14.9674	1087	P10145	CXCL8	0.00884242	0.7289	up.in.Tumor			NA	No	Yes	P10145	CXCL8	⬉	NA	57
response to virus	up.in.Tumor	APOBEC3B	14.761	1071	Q9UH17	APOBEC3B	9.83086e-05	0.368343	up.in.Tumor			NA	No	Yes	Q9UH17	APOBEC3B	⬉	NA	58
response to virus	up.in.Tumor	AKT3	14.5392	1109	Q9Y243	AKT3	9.26612e-06	0.288872	up.in.Tumor	0	0	Not	No	Yes	Q9Y243	AKT3	⬉	⬌	59
response to virus	up.in.Tumor	IFI27	14.1994	1044	P40305	IFI27	0.000208687	0.3858	up.in.Tumor			NA	No	Yes	P40305	IFI27	⬉	NA	60
response to virus	up.in.Tumor	JUN	13.5569	1105	P05412	JUN	0.000468269	0.407175	up.in.Tumor	2	0	up.in.Tumor	Yes	Yes	P05412	JUN	⬉	⬉	61
response to virus	up.in.Tumor	BID	13.1694	1098	P55957	BID	4.96535e-05	0.305976	up.in.Tumor			NA	No	Yes	P55957	BID	⬉	NA	62
response to virus	up.in.Tumor	GSDME	11.8271	1041	O60443	GSDME	6.81584e-05	0.283863	up.in.Tumor			NA	No	Yes	O60443	GSDME	⬉	NA	63
response to virus	up.in.Tumor	PTX3	11.4868	1094	P26022	PTX3	0.00256017	0.443209	up.in.Tumor			NA	No	Yes	P26022	PTX3	⬉	NA	64
response to virus	up.in.Tumor	STMN1	11.3396	1050	P16949	STMN1	0.000869152	0.370467	up.in.Tumor	2	0	up.in.Tumor	Yes	Yes	P16949	STMN1	⬉	⬉	65
response to virus	up.in.Tumor	BST2	10.2849	1039	Q10589	BST2	0.000233615	0.283213	up.in.Tumor			NA	No	Yes	Q10589	BST2	⬉	NA	66
response to virus	up.in.Tumor	HMGA2	10.2746	1067	P52926	HMGA2	0.00264098	0.398512	up.in.Tumor	3	0	up.in.Tumor	Yes	Yes	P52926	HMGA2	⬉	⬉	67
response to virus	up.in.Tumor	ZCCHC3	9.46608	1083	Q9NUD5	ZCCHC3	0.0022506	0.357521	up.in.Tumor			NA	No	Yes	Q9NUD5	ZCCHC3	⬉	NA	68
response to virus	up.in.Tumor	MBL2	9.27107	1091	P11226	MBL2	0.000553313	0.284648	up.in.Tumor			NA	No	Yes	P11226	MBL2	⬉	NA	69
response to virus	up.in.Tumor	TMEM39A	9.05277	1097	Q9NV64	TMEM39A	0.00202057	0.335969	up.in.Tumor			NA	No	Yes	Q9NV64	TMEM39A	⬉	NA	70
response to virus	up.in.Tumor	FCN3	8.8335	1069	O75636	FCN3	0.00166119	0.3178	up.in.Tumor			NA	No	Yes	O75636	FCN3	⬉	NA	71
response to virus	up.in.Tumor	TLR8	8.66233	1078	Q9NR97	TLR8	0.000722128	0.275749	up.in.Tumor			NA	No	Yes	Q9NR97	TLR8	⬉	NA	72
response to virus	up.in.Tumor	CCL5	6.43692	1062	P13501	CCL5	0.00695215	0.298298	up.in.Tumor			NA	No	Yes	P13501	CCL5	⬉	NA	73
response to virus	up.in.Tumor	TAP2	6.3675	1108	Q03519	TAP2	0.00432979	0.269406	up.in.Tumor	0	0	Not	No	Yes	Q03519	TAP2	⬉	⬌	74

## Sheet: OS of Pathways-protein
surv_status	proID	gene_symbol.y	Hazard_Ratio	logrank_pvalue	beta
OS	P04183	TK1	4.52483	0.0166478	1.50958
OS	Q96KB5	PBK	0.495736	0.299544	-0.701712
OS	P06493	CDK1	0.275686	0.0457422	-1.28849
OS	Q9BRT9	GINS4	0.261307	0.170429	-1.34206
OS	P52292	KPNA2	0.195755	0.00492263	-1.63089
OS	Q01650	SLC7A5	4.957	0.0102338	1.6008
OS	Q86Y07	VRK2	2.73234e-09	0.0198786	-19.7181
OS	P02786	TFRC	0.213718	0.0139106	-1.5431
OS	P61024	CKS1B	0.086838	2.16738e-06	-2.44371
OS	Q9BZD4	NUF2	2.50943e+08	0.125445	19.3407
OS	Q15645	TRIP13	2.44667	0.143838	0.894726
OS	Q9NRZ9	HELLS	0.119022	8.12362e-05	-2.12845
OS	P15531	NME1	0.303781	0.0505846	-1.19145
OS	P33991	MCM4	0.293484	0.0588081	-1.22593
OS	Q9ULW0	TPX2	2.78753	0.175817	1.02516
OS	P49736	MCM2	0.181389	0.00551925	-1.70711
OS	O75717	WDHD1	3.86395e+08	0.0152028	19.7724
OS	Q9H3R5	CENPH	0.222718	0.0438959	-1.50185
OS	Q96GX5	MASTL	0.214006	0.0138906	-1.54175
OS	Q14566	MCM6	0.109805	3.77772e-05	-2.20905
OS	Q9H3D4	TP63	0.262465	0.0371245	-1.33764
OS	Q9NQW6	ANLN	2.15745	0.240205	0.768926
OS	Q9BST9	RTKN	0.289081	0.0366676	-1.24105
OS	Q14691	GINS1	3.81956	0.0370197	1.34014
OS	Q8NHV4	NEDD1	0.169726	0.0036523	-1.77357
OS	P05067	APP	0.137552	0.0274512	-1.98376
OS	P61812	TGFB2	3.45866	0.105574	1.24088
OS	P17812	CTPS1	1.7848	0.362853	0.579308
OS	Q9BZX2	UCK2	3.6028e-09	0.0770478	-19.4416
OS	P31350	RRM2	0.286123	0.0387587	-1.25133
OS	P11388	TOP2A	0.215032	0.0142082	-1.53697
OS	P33993	MCM7	0.214884	0.00879288	-1.53766
OS	Q99661	KIF2C	4.65662e+08	0.00893249	19.959
OS	Q13111	CHAF1A	0.303846	0.233812	-1.19123
OS	O14777	NDC80	3.58794e+08	0.0221101	19.6983
OS	Q13257	MAD2L1	0.265012	0.0270359	-1.32798
OS	Q9H0B6	KLC2	0.164018	0.00112091	-1.80778
OS	P52732	KIF11	2.55879e+08	0.114167	19.3602
OS	Q86XL3	ANKLE2	1.25185e-08	0.25417	-18.1961
OS	P55060	CSE1L	0.183947	0.00265818	-1.69311
OS	O96017	CHEK2	2.89915e+08	0.0627077	19.4851
OS	Q15813	TBCE	0.256882	0.0336595	-1.35914
OS	P25205	MCM3	0.189846	0.00717617	-1.66154
OS	Q7Z460	CLASP1	0.275686	0.0457422	-1.28849
OS	P14635	CCNB1	0.22126	0.0103668	-1.50842
OS	Q9BWT6	MND1	4.22271e+08	0.0207809	19.8612
OS	Q9Y4B5	MTCL1	3.05077e+08	0.0490372	19.5361
OS	Q9BVW5	TIPIN	4.23368	0.0398231	1.44307
OS	O14965	AURKA	0.196704	0.140149	-1.62606
OS	O95347	SMC2	0.255728	0.0329938	-1.36364
OS	Q9NTJ3	SMC4	0.189787	0.00403244	-1.66185
OS	P12004	PCNA	0.237917	0.0237603	-1.43583
OS	Q8NEY1	NAV1	0.355893	0.117732	-1.03313
OS	Q15003	NCAPH	0.385864	0.125686	-0.952269
OS	O75616	ERAL1	1.12163e-08	0.148606	-18.3059
OS	Q9NYY8	FASTKD2	0.23422	0.0455964	-1.45149
OS	Q02241	KIF23	7.8912e+07	0.295542	18.1838
OS	Q9H4L7	SMARCAD1	5.35774	0.00363657	1.67854
OS	P13051	UNG	4.86201	0.0113602	1.58145
OS	Q8WVB6	CHTF18	4.69931	0.00709795	1.54741
OS	O14757	CHEK1	3.98765	0.0346756	1.3832
OS	P46531	NOTCH1	0.221346	0.0364425	-1.50803
OS	O95239	KIF4A	6.0367	0.0519683	1.79786
OS	Q14807	KIF22	5.19833	0.011852	1.64834
OS	Q6PL18	ATAD2	3.44728	0.0415956	1.23759
OS	Q9BPX3	NCAPG	0.403713	0.235324	-0.907051
OS	Q07002	CDK18	2.58013	0.154127	0.947839
OS	Q9BXS6	NUSAP1	0.354666	0.170696	-1.03658
OS	Q16763	UBE2S	2.60332	0.138831	0.956787
OS	O00762	UBE2C	0.223265	0.0109915	-1.49939
OS	Q96GD4	AURKB	0.216929	0.110827	-1.52819
OS	P33992	MCM5	0.22326	0.00941582	-1.49942
OS	P50748	KNTC1	2.95926	0.0780835	1.08494
OS	Q5T7V8	GORAB	0.145422	0.00118792	-1.92811
OS	Q8TEW0	PARD3	5.70171	0.0618459	1.74077
OS	Q13509	TUBB3	3.06297e+08	0.0478729	19.5401
OS	Q96E29	MTERF3	0.253846	0.160111	-1.37103
OS	Q15021	NCAPD2	0.255728	0.0329938	-1.36364
OS	Q00796	SORD	0.26849	0.180535	-1.31494
OS	O15347	HMGB3	0.424985	0.201289	-0.855701
OS	Q9Y248	GINS2	2.44206e+08	0.16486	19.3135
OS	P22234	PAICS	0.212035	0.00812758	-1.551
OS	Q9BW19	KIFC1	2.56564	0.122346	0.942206
OS	Q14181	POLA2	1.21896e-08	0.222679	-18.2227
OS	Q9H8V3	ECT2	3.57157	0.214723	1.27301
OS	Q8TD16	BICD2	0.393935	0.161884	-0.931569
OS	P33981	TTK	4.73724	0.117092	1.55546
OS	P49427	CDC34	2.63705e+08	0.0988252	19.3903
OS	Q8NCW6	GALNT11	0.350025	0.11143	-1.04975
OS	Q9NVP2	ASF1B	0.281256	0.105541	-1.26849
OS	P20248	CCNA2	0.164546	0.0118101	-1.80457
OS	Q9NPD8	UBE2T	2.89413	0.0974967	1.06268
OS	Q9NYP9	MIS18A	4.14748e-09	0.230546	-19.3008
OS	A1X283	SH3PXD2B	3.57295	0.0314638	1.27339
OS	Q9H900	ZWILCH	3.12303	0.0577718	1.1388
OS	P13995	MTHFD2	3.15385e-09	0.0404536	-19.5746
OS	Q99708	RBBP8	0.308949	0.0789474	-1.17458
OS	Q9P0L2	MARK1	2.12028	0.276731	0.751549
OS	Q9NZM5	NOP53	4.13511	0.0172837	1.41951
OS	P28340	POLD1	0.360702	0.178515	-1.0197
OS	P46087	NOP2	4.05058e-09	0.135414	-19.3244
OS	Q96PM9	ZNF385A	0.309642	0.0723666	-1.17234
OS	P46013	MKI67	0.223886	0.0111331	-1.49662
OS	Q14191	WRN	5.49565	0.0153582	1.70396
OS	P53671	LIMK2	7.20831	0.0282805	1.97523
OS	P23919	DTYMK	0.228007	0.0106315	-1.47838
OS	Q9BRX5	GINS3	0.241388	0.016817	-1.42135
OS	Q96FF9	CDCA5	0.19291	0.135234	-1.64553
OS	Q9Y679	AUP1	3.94827	0.0191826	1.37328
OS	P30279	CCND2	7.61427	0.00430522	2.03002
OS	O60563	CCNT1	0.141042	0.000425302	-1.95869
OS	Q01968	OCRL	4.95029	0.0050558	1.59945
OS	P30825	SLC7A1	3.75517e-09	0.0942414	-19.4001
OS	Q2NKX8	ERCC6L	1.23036e-08	0.232509	-18.2134
OS	O75419	CDC45	0.213342	0.14167	-1.54486
OS	O43663	PRC1	7.81034	0.0242143	2.05545
OS	P08238	HSP90AB1	3.71715e-09	0.0895272	-19.4103
OS	P17302	GJA1	2.99228e-09	0.0410547	-19.6272
OS	Q99758	ABCA3	1.12163e-08	0.148606	-18.3059
OS	Q9P2N7	KLHL13	7.45849	0.0271576	2.00935
OS	P11802	CDK4	0.227434	0.124342	-1.4809
OS	P55209	NAP1L1	0.205817	0.0112267	-1.58077
OS	P43246	MSH2	0.230293	0.0202264	-1.4684
OS	Q13367	AP3B2	2.57353e-09	0.0148275	-19.778
OS	Q9HBM1	SPC25	0.189672	0.128799	-1.66246
OS	Q9Y6K1	DNMT3A	3.93354	0.160593	1.36954
OS	Q99594	TEAD3	5.34923	0.0395549	1.67695
OS	P04114	APOB	4.08775	0.0273766	1.40799
OS	Q7Z739	YTHDF3	0.243028	0.0175761	-1.41458
OS	Q53EZ4	CEP55	4.28492	0.0251355	1.4551
OS	O75330	HMMR	2.75269e-09	0.204725	-19.7107
OS	P53985	SLC16A1	0.293464	0.043462	-1.226
OS	P02795	MT2A	1.08351e+09	0.173504	20.8035
OS	Q9NXK8	FBXL12	3.5627	0.0904956	1.27052
OS	O95067	CCNB2	0.0878709	0.00445851	-2.43189
OS	Q9Y250	LZTS1	0.318782	0.0804422	-1.14325
OS	Q96E14	RMI2	0.176538	0.10958	-1.73422
OS	Q9GZT3	SLIRP	0.152303	0.00166964	-1.88189
OS	Q9P1Y5	CAMSAP3	5.33988	0.00653652	1.6752
OS	P21291	CSRP1	0.148876	0.00141656	-1.90464
OS	Q9P2W1	PSMC3IP	4.94809	0.0765878	1.599
OS	P11532	DMD	1.99587	0.307286	0.691079
OS	Q53HL2	CDCA8	6.41353	0.0077793	1.85841
OS	P54687	BCAT1	3.92224	0.0224578	1.36666
OS	Q96CF2	CHMP4C	4.05119	0.0587137	1.39901
OS	Q96IK1	BOD1	3.37874e+08	0.0920815	19.6382
OS	P11926	ODC1	3.43384e+09	0.00757146	21.9569
OS	P53350	PLK1	2.63725	0.144079	0.969737
OS	Q96ED9	HOOK2	3.95103	0.0319021	1.37398
OS	Q9Y243	AKT3	0.199073	0.0886048	-1.61408
OS	P42695	NCAPD3	0.227331	0.139072	-1.48135
OS	Q9ULK5	VANGL2	0.102985	3.41745e-05	-2.27318
OS	Q8N543	OGFOD1	0.263077	0.0374835	-1.33531
OS	O95235	KIF20A	0.276472	0.100215	-1.28564
OS	Q12756	KIF1A	9.53939	0.0552297	2.25543
OS	Q13162	PRDX4	4.4247e+08	0.00763886	19.9079
OS	Q969U7	PSMG2	2.47594e+08	0.133615	19.3273
OS	Q07864	POLE	4.55877	0.116224	1.51705
OS	Q96IF1	AJUBA	5.344e+08	0.0588059	20.0967
OS	Q71F23	CENPU	5.67603e+09	0.00919035	22.4595
OS	Q15390	MTFR1	4.86553	0.0985852	1.58218
OS	Q96B01	RAD51AP1	1.97037e+09	0.121126	21.4015
OS	O75496	GMNN	10.2062	0.0433524	2.323
OS	Q69YH5	CDCA2	1.61547e+09	0.317311	21.2029
OS	P16949	STMN1	0.0609543	7.53906e-09	-2.79763
OS	O15360	FANCA	2.32277e+09	0.0426017	21.566
OS	Q00536	CDK16	2.60785e+08	0.146464	19.3792
OS	Q5T0N5	FNBP1L	2.96455	0.0983838	1.08672
OS	P54132	BLM	0.201692	0.0338753	-1.60101
OS	Q5MNZ9	WIPI1	2.19332	0.314964	0.785416
OS	P55058	PLTP	8.43729	0.0151763	2.13266
OS	Q8WWK9	CKAP2	8.83176	0.0624162	2.17835
OS	P04818	TYMS	4.63744	0.0440132	1.53416
OS	P52926	HMGA2	0.340017	0.0796354	-1.07876
OS	Q86VI3	IQGAP3	4.71748	0.049406	1.55127
OS	Q96Q45	TMEM237	0.317854	0.0610239	-1.14616
OS	Q9BWV7	TTLL2	1.44851e+12	0.00467773	28.0016
OS	Q9Y3M2	CBY1	3.05962e+09	0.196706	21.8416
OS	Q99501	GAS2L1	16.3621	0.00210926	2.79497
OS	Q8IX90	SKA3	0.180867	0.0746345	-1.70999
OS	Q96R06	SPAG5	6.87225	0.0410635	1.92749
OS	Q15398	DLGAP5	13.1372	4.99671e-06	2.57545
OS	Q96GC9	VMP1	3.19767	0.0750244	1.16242
OS	P78539	SRPX	1.92027e+09	0.0305537	21.3757
OS	Q9NV35	NUDT15	0.167	0.0256531	-1.78976
OS	P49674	CSNK1E	0.194713	0.095819	-1.63623
OS	Q14451	GRB7	3.08702	0.156831	1.12721
OS	Q9H6L2	TMEM231	4.00145	0.0202245	1.38666
OS	Q5TD94	RSPH4A	2.70099e+08	0.0879861	19.4143
OS	Q8TC44	POC1B	0.238836	0.139623	-1.43198
OS	Q8WYR4	RSPH1	2.54215e+08	0.11765	19.3537
OS	Q9H1X1	RSPH9	2.61945e+08	0.101913	19.3836
OS	O75602	SPAG6	7.87735	0.00195671	2.06399
OS	Q16181	SEPTIN7	0.203855	0.0109967	-1.59034
OS	Q14141	SEPTIN6	3.77581e-09	0.0971195	-19.3947
OS	Q8N1V2	CFAP52	0.232486	0.0441657	-1.45893
OS	Q9H4M9	EHD1	4.08775	0.0273766	1.40799
OS	P59910	DNAJB13	0.267207	0.0638624	-1.31973
OS	P41208	CETN2	0.188519	0.0763377	-1.66856
OS	O14639	ABLIM1	2.94316	0.101028	1.07948
OS	Q5TZA2	CROCC	0.238148	0.0483536	-1.43486
OS	Q9UI46	DNAI1	0.411831	0.156034	-0.887142
OS	Q9NQ48	LZTFL1	3.10488	0.0643811	1.13298
OS	Q96NG3	ODAD4	5.06479	0.00438368	1.62231
OS	Q5BJF6	ODF2	6.03864	0.0517696	1.79818
OS	Q5T0N1	CFAP70	2.71491e+08	0.183035	19.4194
OS	Q969V4	TEKT1	3.00906e+08	0.104162	19.5223
OS	Q6ZTR7	CIBAR2	4.1501	0.0648898	1.42313
OS	P56597	NME5	3.98819e+08	0.0374069	19.804
OS	Q9NZN4	EHD2	4.58172	0.0096201	1.52208
OS	Q9NWH7	SPATA6	0.276951	0.203441	-1.28391
OS	Q9Y4P9	SPEF1	7.76991e+08	0.00287672	20.4709
OS	Q96LJ8	UBXN10	7.93768	0.0444868	2.07162
OS	Q6P656	CFAP161	3.48412e+08	0.083513	19.6689
OS	Q96FJ2	DYNLL2	3.3617e-09	0.0552982	-19.5108
OS	Q86XR8	CEP57	0.394564	0.22326	-0.929974
OS	Q8NDM7	CFAP43	3.67614e+08	0.139363	19.7225
OS	O15230	LAMA5	4.37123e+08	0.00808201	19.8957
OS	Q5VTH2	CFAP126	9.67583e+08	0.0141809	20.6903
OS	P17612	PRKACA	3.93377	0.0322664	1.3696
OS	A5D8V7	ODAD3	5.43343	0.0783377	1.69257
OS	P56715	RP1	7.43031	0.00403106	2.00557
OS	Q2TAC2	CCDC57	3.64267	0.0982999	1.29272
OS	Q8N9W5	DNAAF3	5.90568	0.0277847	1.77591
OS	Q8WW24	TEKT4	2.54043e+08	0.190707	19.353
OS	Q86WT1	TTC30A	1.19166e-08	0.199302	-18.2453
OS	Q4LDG9	DNAL1	2.77452e+08	0.0938513	19.4412
OS	Q8IYY4	DZIP1L	3.48213e-10	0.0207875	-21.7782
OS	Q8TE73	DNAH5	3.92874	0.0324967	1.36832
OS	Q96M63	ODAD1	5.24102	0.00732957	1.65652
OS	Q8TDR0	TRAF3IP1	3.46375e-09	0.0638754	-19.4809
OS	Q9P225	DNAH2	5.4801	0.08722	1.70112
OS	Q9GZS0	DNAI2	2.24594	0.197905	0.809122
OS	Q9Y6A4	CFAP20	0.217553	0.00947596	-1.52531
OS	Q8NCM8	DYNC2H1	2.96178	0.0774765	1.08579
OS	Q8NEH6	MNS1	6.0563	0.00151058	1.8011
OS	Q8N3I7	BBS5	8.2521e-10	0.229832	-20.9154
OS	O75800	ZMYND10	0.262856	0.213165	-1.33615
OS	Q96AJ1	CLUAP1	6.48467	0.000893894	1.86944
OS	Q8TCX1	DYNC2LI1	3.58005	0.0482401	1.27538
OS	Q3SXY8	ARL13B	6.11913	0.00698986	1.81142
OS	Q13099	IFT88	3.2758	0.111762	1.18656
OS	Q5T2S8	ODAD2	4.68134	0.00846459	1.54359
OS	Q9UG01	IFT172	0.235297	0.0462191	-1.44691
OS	Q9H0F7	ARL6	0.381028	0.205029	-0.964883
OS	Q4G0P3	HYDIN	4.10875	0.0932506	1.41312
OS	Q8NEZ3	WDR19	5.45832	0.00574374	1.69714
OS	Q9UPM9	B9D1	2.80968e-10	0.00318425	-21.9928
OS	Q96RY7	IFT140	7.17955	0.000371658	1.97124
OS	Q8IXS2	CCDC65	8.3024e+07	0.427522	18.2346
OS	A0AVF1	TTC26	4.77471	0.0075253	1.56333
OS	Q2MV58	TCTN1	5.28663e-10	0.0627805	-21.3607
OS	Q9NQC8	IFT46	3.65585e+08	0.0515321	19.717
OS	Q9H7X7	IFT22	0.360337	0.122574	-1.02072
OS	Q9UIF3	TEKT2	12.8054	0.00227716	2.54987
OS	Q9P2L0	WDR35	3.0123	0.0929801	1.1027
OS	Q5T655	CFAP58	7.79389	0.00374343	2.05334
OS	Q9Y366	IFT52	4.18096	0.0280863	1.43054
OS	Q07617	SPAG1	2.26004e-09	0.00763886	-19.9079
OS	Q96LB3	IFT74	8.05697	8.97924e-05	2.08654
OS	Q9NWB7	IFT57	4.12222e-09	0.169381	-19.3069
OS	Q8WXU2	DNAAF4	9.42593e-11	0.0832645	-23.085
OS	Q5JU67	CFAP157	2.77915e-09	0.104702	-19.7011
OS	Q9P2H3	IFT80	2.56608e+08	0.184217	19.3631
OS	O95995	GAS8	4.8029	0.0234463	1.56922
OS	P68366	TUBA4A	5.80929	0.0584599	1.75946
OS	Q96M91	CFAP53	5.44852e+08	0.0328868	20.116
OS	Q96RK4	BBS4	0.344867	0.334064	-1.0646
OS	P18564	ITGB6	0.252064	0.0210697	-1.37807
OS	Q96KB5	PBK	0.495736	0.299544	-0.701712
OS	P08637	FCGR3A	4.15203	0.025391	1.4236
OS	O14896	IRF6	0.18205	0.0024637	-1.70347
OS	P52292	KPNA2	0.195755	0.00492263	-1.63089
OS	Q08380	LGALS3BP	2.47239	0.147046	0.905184
OS	P42224	STAT1	3.93367e-09	0.11765	-19.3537
OS	P02786	TFRC	0.213718	0.0139106	-1.5431
OS	P20591	MX1	3.33266	0.0436527	1.20377
OS	Q8IV08	PLD3	8.88047e+07	0.151032	18.3019
OS	P02778	CXCL10	3.8831	0.165196	1.35663
OS	P19525	EIF2AK2	4.4395	0.0182734	1.49054
OS	Q6GPH4	XAF1	4.32972e+08	0.0126321	19.8862
OS	O14879	IFIT3	3.68175	0.0431015	1.30339
OS	P33527	ABCC1	0.147012	0.00496736	-1.91724
OS	P12314	FCGR1A	8.39841e+07	0.197979	18.2461
OS	P05161	ISG15	3.98081	0.0305637	1.38149
OS	Q15646	OASL	0.396973	0.226173	-0.923887
OS	P36222	CHI3L1	3.48933	0.0539818	1.24971
OS	Q9Y6K5	OAS3	4.44039	0.0390926	1.49074
OS	Q8TCB0	IFI44	4.23083e+08	0.00961892	19.8631
OS	Q9NZQ7	CD274	3.14185e-09	0.0397764	-19.5785
OS	P35354	PTGS2	5.19572	0.0808218	1.64784
OS	Q9BYK8	HELZ2	5.34593	0.00303977	1.67633
OS	P50591	TNFSF10	2.68341e+08	0.0910089	19.4078
OS	P52630	STAT2	3.69566	0.042302	1.30716
OS	P05067	APP	0.137552	0.0274512	-1.98376
OS	Q9HCE1	MOV10	0.253539	0.0608442	-1.37224
OS	P49327	FASN	2.29261	0.280581	0.82969
OS	P09914	IFIT1	4.51692	0.016639	1.50783
OS	Q96PP8	GBP5	3.32056e-09	0.0523871	-19.5231
OS	Q53G44	IFI44L	6.54556	0.000830819	1.87879
OS	P07996	THBS1	7.88237	0.0201008	2.06463
OS	P43490	NAMPT	0.257247	0.0206115	-1.35772
OS	Q9BYX4	IFIH1	0.482372	0.238762	-0.729039
OS	Q9BZS1	FOXP3	4.6383	0.0170546	1.53435
OS	Q8WXG1	RSAD2	4.40387	0.0188882	1.48248
OS	Q03169	TNFAIP2	0.303919	0.0506745	-1.19099
OS	P17301	ITGA2	3.32855e+08	0.0320403	19.6232
OS	P09913	IFIT2	4.08775	0.0273766	1.40799
OS	Q9UMW8	USP18	5.47035	0.0172863	1.69934
OS	P00973	OAS1	10.1625	0.00644115	2.31871
OS	P05362	ICAM1	0.138076	0.00340881	-1.97995
OS	P46531	NOTCH1	0.221346	0.0364425	-1.50803
OS	P49279	SLC11A1	0.2792	0.0950657	-1.27583
OS	Q92743	HTRA1	4.32736	0.011626	1.46496
OS	Q04637	EIF4G1	3.46375e-09	0.0638754	-19.4809
OS	Q5EBM0	CMPK2	5.57248	0.0144025	1.71784
OS	Q9BXN2	CLEC7A	3.64581	0.0898555	1.29358
OS	P08246	ELANE	3.59405	0.0343845	1.27928
OS	P01584	IL1B	3.0293e+08	0.063652	19.529
OS	Q8IXQ6	PARP9	3.31716	0.0653886	1.19911
OS	O00182	LGALS9	2.56952e+08	0.112248	19.3644
OS	P17676	CEBPB	0.179403	0.0662066	-1.71812
OS	O00602	FCN1	4.08775	0.0273766	1.40799
OS	O14933	UBE2L6	4.78475	0.100734	1.56543
OS	P02751	FN1	5.17319	0.0038009	1.64349
OS	Q15722	LTB4R	5.06857e+08	0.00371579	20.0437
OS	Q13153	PAK1	3.05081	0.069191	1.11541
OS	P32455	GBP1	0.149227	0.0367712	-1.90229
OS	P80511	S100A12	4.08775	0.0273766	1.40799
OS	P13686	ACP5	7.98816e+07	0.25417	18.1961
OS	P78325	ADAM8	3.92197	0.0224378	1.36659
OS	P22894	MMP8	5.12744	0.00482264	1.63461
OS	P21462	FPR1	3.63714	0.0453685	1.2912
OS	P09382	LGALS1	4.45312	0.0178407	1.49361
OS	P32246	CCR1	3.99751	0.155074	1.38567
OS	O60603	TLR2	4.08775	0.0273766	1.40799
OS	Q07444	KLRC3	1.41834e+09	0.186922	21.0728
OS	P06702	S100A9	4.08775	0.0273766	1.40799
OS	P00813	ADA	2.27522	0.220777	0.822077
OS	P05109	S100A8	3.15729e+08	0.0412619	19.5704
OS	P05089	ARG1	4.52749e+08	0.00671295	19.9308
OS	P13995	MTHFD2	3.15385e-09	0.0404536	-19.5746
OS	Q9HC16	APOBEC3G	0.192119	0.0197864	-1.64964
OS	Q16553	LY6E	5.96267e-10	0.00388417	-21.2403
OS	Q96C10	DHX58	3.64138	0.0288039	1.29236
OS	P02763	ORM1	3.89771	0.023182	1.36039
OS	P20160	AZU1	4.08775	0.0273766	1.40799
OS	P00736	C1R	5.02659	0.00930992	1.61474
OS	P23510	TNFSF4	2.04473e+09	0.00239131	21.4385
OS	Q6ZMG9	CERS6	3.50258e+08	0.0250873	19.6742
OS	Q9BQE5	APOL2	0.286588	0.0539818	-1.24971
OS	Q8N884	CGAS	0.145669	0.000559205	-1.92642
OS	P39900	MMP12	6.03585	0.00153074	1.79772
OS	P08254	MMP3	4.13552	0.0299519	1.41961
OS	O94992	HEXIM1	0.160071	0.00116748	-1.83214
OS	P14780	MMP9	3.96799e+08	0.0132232	19.7989
OS	P29728	OAS2	2.62054	0.121271	0.963382
OS	P55210	CASP7	0.267192	0.0401056	-1.31979
OS	P41221	WNT5A	6.23509	0.00122441	1.83019
OS	P00738	HP	3.94972	0.021644	1.37364
OS	P21741	MDK	0.4151	0.176004	-0.879236
OS	P13688	CEACAM1	4.08775	0.0273766	1.40799
OS	Q03518	TAP1	0.353686	0.169837	-1.03935
OS	P07738	BPGM	4.11884e+08	0.0109247	19.8363
OS	P02649	APOE	4.08775	0.0273766	1.40799
OS	Q8IVG5	SAMD9L	8.91557e+07	0.148606	18.3059
OS	Q9ULZ3	PYCARD	0.141361	0.000973833	-1.95644
OS	Q9NPA2	MMP25	4.74727	0.0475583	1.55757
OS	Q7Z739	YTHDF3	0.243028	0.0175761	-1.41458
OS	P02795	MT2A	1.08351e+09	0.173504	20.8035
OS	P98066	TNFAIP6	1.87257e-12	0.00815097	-27.0037
OS	O75882	ATRN	4.53432	0.0102291	1.51168
OS	P11215	ITGAM	4.08775	0.0273766	1.40799
OS	P08779	KRT16	0.300499	0.0646874	-1.20231
OS	P09871	C1S	5.49689e+08	0.00240523	20.1249
OS	P62324	BTG1	0.26595	0.0446765	-1.32445
OS	P21730	C5AR1	4.08775	0.0273766	1.40799
OS	P10145	CXCL8	3.25453e+09	0.017844	21.9033
OS	P40305	IFI27	16.7192	1.09542e-05	2.81656
OS	P18827	SDC1	0.325856	0.0871382	-1.1213
OS	P55774	CCL18	5.90568	0.0277847	1.77591
OS	P01033	TIMP1	4.85556	0.00575802	1.58012
OS	Q9NSA3	CTNNBIP1	0.493996	0.296916	-0.705228
OS	P19652	ORM2	6.08766	0.00117684	1.80626
OS	P05412	JUN	15.2325	0.00116832	2.72343
OS	P25105	PTAFR	0.16061	0.0888788	-1.82878
OS	O43866	CD5L	3.62971	0.0327816	1.28915
OS	P20333	TNFRSF1B	5.53695	0.00652445	1.71144
OS	O75594	PGLYRP1	3.77905	0.0269143	1.32947
OS	O60336	MAPKBP1	0.244079	0.146697	-1.41026
OS	Q9NZ08	ERAP1	0.220132	0.0164415	-1.51353
OS	P05155	SERPING1	5.49247	0.00305712	1.70338
OS	P18510	IL1RN	7.4632	0.0248312	2.00998
OS	P00751	CFB	4.66895	0.008693	1.54093
OS	Q8IV20	LACC1	2.51964e+08	0.232319	19.3448
OS	Q92485	SMPDL3B	3.22954	0.0723666	1.17234
OS	P05121	SERPINE1	3.61406	0.101504	1.28483
OS	P26022	PTX3	4.00951	0.0176311	1.38867
OS	O15360	FANCA	2.32277e+09	0.0426017	21.566
OS	O14543	SOCS3	0	0	0
OS	P41218	MNDA	3.03188	0.0913273	1.10918
OS	Q15485	FCN2	5.39743	0.0207564	1.68592
OS	P01031	C5	4.00951	0.0176311	1.38867
OS	Q10589	BST2	0.267499	0.0402357	-1.31864
OS	P12544	GZMA	0.204423	0.0261446	-1.58756
OS	P02790	HPX	4.74657e+08	0.00524584	19.9781
OS	Q9NUD5	ZCCHC3	5.16711	0.00458335	1.64231
OS	Q9NYA1	SPHK1	4.57717e+09	1.38729e-05	22.2443
OS	P02745	C1QA	4.53833	0.0102001	1.51256
OS	P78556	CCL20	4.7294	0.106008	1.5538
OS	P11226	MBL2	6.89307	0.0102857	1.93052
OS	P18428	LBP	8.01636	0.000135699	2.08148
OS	P15151	PVR	0.17424	0.0156185	-1.74732
OS	Q92908	GATA6	1.87257e-12	0.00815097	-27.0037
OS	O75636	FCN3	3.71025	0.0295547	1.3111
OS	Q9NR97	TLR8	8.12068e+07	0.287732	18.2125
OS	P01023	A2M	4.08775	0.0273766	1.40799
OS	P02647	APOA1	5.37039	0.00359889	1.6809
OS	O43914	TYROBP	0.296854	0.136683	-1.21451
OS	P13501	CCL5	0.204707	0.0111179	-1.58617
OS	P02765	AHSG	2.88704e+08	0.0638754	19.4809
OS	P0C0L4	C4A	4.11476	0.0175761	1.41458
OS	Q96RJ3	TNFRSF13C	0.185484	0.00346261	-1.68479
OS	P08913	ADRA2A	0.326252	0.263182	-1.12009
OS	P17927	CR1	3.55323	0.0324065	1.26786
OS	P13765	HLA-DOB	9.89554	0.00732357	2.29208
OS	P15391	CD19	0.520363	0.303062	-0.653229
OS	P20023	CR2	8.02093	0.0187428	2.08205
OS	Q99584	S100A13	0.131131	0.0229261	-2.03156
OS	P11836	MS4A1	0.345616	0.0847529	-1.06243
OS	Q8WYJ6	SEPTIN1	0.159381	0.0458382	-1.83646
OS	P23297	S100A1	3.84217	0.0706575	1.34604
OS	P31146	CORO1A	0.216743	0.110545	-1.52904
OS	Q92633	LPAR1	3.04694e-09	0.0764366	-19.6091
OS	P29350	PTPN6	2.45436	0.178737	0.897865
OS	P21854	CD72	3.22839e-09	0.0736118	-19.5513
OS	Q02556	IRF8	0.19386	0.00811339	-1.64062
OS	Q8NDB2	BANK1	2.21003	0.303289	0.793008
OS	P20273	CD22	2.64202	0.143701	0.971542
OS	P40259	CD79B	3.77254e-09	0.164051	-19.3955
OS	Q01484	ANK2	3.08112	0.0864571	1.12529
OS	O00585	CCL21	2.96154e+08	0.0563623	19.5064
OS	P14091	CTSE	1.97489	0.272836	0.680513
OS	P50453	SERPINB9	0.174817	0.0611854	-1.74402
OS	P09326	CD48	0.122667	0.0175276	-2.09828
OS	Q13422	IKZF1	0.0811982	0.00224529	-2.51086
OS	P01730	CD4	3.28541e+08	0.0339948	19.6102
OS	P55268	LAMB2	4.00859e-09	0.12933	-19.3348
OS	P06340	HLA-DOA	0.470219	0.23156	-0.754556
OS	Q9UKT9	IKZF3	0.10806	0.0100889	-2.22507
OS	Q7LDG7	RASGRP2	2.63931	0.118159	0.970516
OS	P14151	SELL	2.69024e+08	0.0895272	19.4103
OS	P46527	CDKN1B	3.04476	0.0696348	1.11342
OS	Q96RU3	FNBP1	0.190716	0.00414107	-1.65697
OS	P30203	CD6	0.253428	0.0320001	-1.37268
OS	P14921	ETS1	0.208804	0.100512	-1.56636
OS	Q9BPU6	DPYSL5	0.163152	0.0508196	-1.81307
OS	P05771	PRKCB	7.78227e+07	0.290038	18.1699
OS	P14317	HCLS1	1.86956e-09	0.00281042	-20.0976
OS	Q93084	ATP2A3	3.3016e+08	0.0332815	19.6151
OS	Q06187	BTK	4.00859e-09	0.12933	-19.3348
OS	P52566	ARHGDIB	0.269608	0.0295893	-1.31079
OS	P06239	LCK	3.66769	0.0311658	1.29956
OS	Q9UH65	SWAP70	0.0532399	0.000103163	-2.93295
OS	P48426	PIP4K2A	0.263136	0.023255	-1.33509
OS	Q16181	SEPTIN7	0.203855	0.0109967	-1.59034
OS	O15117	FYB1	0.0908056	0.00423527	-2.39903
OS	P27361	MAPK3	2.67059	0.138937	0.9823
OS	O00168	FXYD1	1.86173	0.346524	0.621508
OS	Q92835	INPP5D	7.98816e+07	0.25417	18.1961
OS	Q96BZ4	PLD4	3.22657	0.0725436	1.17142
OS	O60896	RAMP3	1.41834e+09	0.186922	21.0728
OS	P11912	CD79A	0.37236	0.136229	-0.987893
OS	Q9UHD8	SEPTIN9	0.10671	2.87771e-05	-2.23764
OS	P41222	PTGDS	3.3799	0.0449963	1.21785
OS	P35237	SERPINB6	0.362495	0.101371	-1.01475
OS	P41240	CSK	2.67987e-09	0.018176	-19.7375
OS	O60262	GNG7	2.71709	0.106791	0.99956
OS	Q14141	SEPTIN6	3.77581e-09	0.0971195	-19.3947
OS	Q01543	FLI1	0.194063	0.0207515	-1.63957
OS	P07766	CD3E	0.115303	0.013479	-2.16019
OS	Q92556	ELMO1	8.63354e+07	0.173082	18.2738
OS	O60237	PPP1R12B	0.237873	0.0236747	-1.43602
OS	Q6ZS81	WDFY4	3.16145	0.0597452	1.15103
OS	Q53EL6	PDCD4	2.23262e-09	0.0070932	-19.9201
OS	P51178	PLCD1	7.25589	0.000783008	1.98181
OS	Q9UI08	EVL	2.80166e-09	0.0226241	-19.6931
OS	Q9ULZ2	STAP1	0.391736	0.13243	-0.937168
OS	P02144	MB	0.474846	0.269457	-0.744765
OS	P84243	H3-3A	0.420353	0.166269	-0.86666
OS	P15311	EZR	0.117265	0.000200908	-2.14332
OS	Q16566	CAMK4	0.451122	0.301572	-0.796018
OS	Q9NVA2	SEPTIN11	0.334004	0.0955112	-1.0966
OS	P52943	CRIP2	0.272571	0.0435772	-1.29986
OS	P13612	ITGA4	3.29769	0.0502296	1.19322
OS	Q96B97	SH3KBP1	4.02491e-09	0.131489	-19.3308
OS	P20963	CD247	0.232778	0.0212509	-1.45767
OS	O95837	GNA14	0.409504	0.243278	-0.892809
OS	P08575	PTPRC	8.42965e+07	0.19491	18.2499
OS	Q5JSL3	DOCK11	4.08775	0.0273766	1.40799
OS	P23458	JAK1	9.25942	0.0100686	2.22564
OS	P04234	CD3D	0.08662	0.00326778	-2.44622
OS	Q7Z5R6	APBB1IP	0.447972	0.296881	-0.803025
OS	P17252	PRKCA	0.179792	0.0665638	-1.71596
OS	P13861	PRKAR2A	1.15385e-08	0.170354	-18.2776
OS	Q00577	PURA	0.420539	0.195732	-0.866218
OS	Q13315	ATM	2.77562e+08	0.0770478	19.4416
OS	P43403	ZAP70	0.185199	0.00626519	-1.68632
OS	Q92930	RAB8B	12.4995	0.00204404	2.52569
OS	Q96FS4	SIPA1	0.275478	0.0456625	-1.28925
OS	O14639	ABLIM1	2.94316	0.101028	1.07948
OS	P06729	CD2	0.228038	0.0192209	-1.47824
OS	P36269	GGT5	2.84357	0.113215	1.04506
OS	Q14643	ITPR1	3.5627e-09	0.0732678	-19.4527
OS	Q7Z4P5	GDF7	4.47381e-10	0.248213	-21.5276
OS	Q86WV1	SKAP1	2.867	0.110299	1.05326
OS	Q53GD3	SLC44A4	8.38963	0.015552	2.127
OS	P20701	ITGAL	3.44928e-09	0.0627077	-19.4851
OS	Q8NF50	DOCK8	0.449935	0.299663	-0.798652
OS	O60437	PPL	2.57353e-09	0.0148275	-19.778
OS	Q16633	POU2AF1	1.16194e-08	0.175768	-18.2706
OS	P36402	TCF7	0.209579	0.0290407	-1.56266
OS	Q9UJU6	DBNL	0.316231	0.0598238	-1.15128
OS	Q9UK22	FBXO2	0.233078	0.131847	-1.45638
OS	P51692	STAT5B	0.133987	0.000261053	-2.01001
OS	O75369	FLNB	0.247338	0.0557238	-1.397
OS	P55083	MFAP4	4.86229	0.0111969	1.58151
OS	P55160	NCKAP1L	7.98816e+07	0.25417	18.1961
OS	P28068	HLA-DMB	0.352535	0.114425	-1.04261
OS	P09429	HMGB1	0.425759	0.265657	-0.853881
OS	Q8WV28	BLNK	0.281985	0.0327309	-1.2659
OS	P04233	CD74	0.244632	0.0535057	-1.408
OS	P58340	MLF1	0.220476	0.0102293	-1.51197
OS	Q96F07	CYFIP2	2.98134	0.0756906	1.09237
OS	Q9H9Q4	NHEJ1	0.0757987	2.1223e-07	-2.57967
OS	Q13557	CAMK2D	0.108503	0.0102987	-2.22098
OS	Q7Z6A9	BTLA	0.25309	0.0217731	-1.37401
OS	Q96DU3	SLAMF6	0.192256	0.080604	-1.64893
OS	Q9Y6W5	WASF2	0.185484	0.00346261	-1.68479
OS	O00499	BIN1	0.34263	0.0819632	-1.0711
OS	O00329	PIK3CD	0.311794	0.119111	-1.16541
OS	Q92608	DOCK2	3.63714	0.0453685	1.2912
OS	Q99828	CIB1	0.217608	0.0152468	-1.52506
OS	Q9Y3P8	SIT1	4.47122	0.00950074	1.49766
OS	P33241	LSP1	0.374575	0.138763	-0.981963
OS	P59768	GNG2	4.53899	0.0162121	1.5127
OS	Q03135	CAV1	7.98816e+07	0.25417	18.1961
OS	P51812	RPS6KA3	0.157302	0.000814134	-1.84959
OS	Q02952	AKAP12	3.29292	0.0504079	1.19177
OS	Q06413	MEF2C	2.78711e+08	0.0756823	19.4457
OS	Q6UUV7	CRTC3	0.112788	0.000844658	-2.18224
OS	Q96RF0	SNX18	4.00859e-09	0.12933	-19.3348
OS	Q9BPX5	ARPC5L	0.286588	0.0539818	-1.24971
OS	Q14116	IL18	2.58803e-09	0.0152028	-19.7724
OS	O75791	GRAP2	0.110634	0.0112328	-2.20153
OS	P13796	LCP1	0.280303	0.035294	-1.27188
OS	Q96FJ2	DYNLL2	3.3617e-09	0.0552982	-19.5108
OS	Q9BXL7	CARD11	2.28534	0.187931	0.826517
OS	P22694	PRKACB	0.127967	0.000176246	-2.05598
OS	Q14289	PTK2B	2.14928	0.321725	0.765131
OS	P16885	PLCG2	2.64844e+08	0.0971195	19.3947
OS	P23743	DGKA	2.46878e+08	0.135414	19.3244
OS	Q14699	RFTN1	1.12163e-08	0.148606	-18.3059
OS	P14209	CD99	0.34735	0.109007	-1.05742
OS	Q9H3M7	TXNIP	0.357149	0.119328	-1.0296
OS	P42229	STAT5A	0.146756	0.00487578	-1.91898
OS	P29017	CD1C	2.73085e+08	0.273338	19.4253
OS	Q9Y259	CHKB	4.08775	0.0273766	1.40799
OS	Q9BX67	JAM3	6.1127	0.00349685	1.81037
OS	P51124	GZMM	1.12981e-08	0.153422	-18.2986
OS	P29508	SERPINB3	2.86591e+08	0.0660426	19.4736
OS	P43489	TNFRSF4	0	0	0
OS	O15230	LAMA5	4.37123e+08	0.00808201	19.8957
OS	B6A8C7	TARM1	0.089178	3.32386e-05	-2.41712
OS	P32519	ELF1	0.223297	0.0109947	-1.49925
OS	O15143	ARPC1B	0.353138	0.168592	-1.0409
OS	P15153	RAC2	2.70906e+08	0.0867453	19.4173
OS	P51451	BLK	0.537709	0.347456	-0.620439
OS	P15498	VAV1	2.49464e+08	0.12933	19.3348
OS	P17612	PRKACA	3.93377	0.0322664	1.3696
OS	P25490	YY1	0.229043	0.012687	-1.47385
OS	P31946	YWHAB	0.166241	0.00316677	-1.79432
OS	Q13043	STK4	4.08775	0.0273766	1.40799
OS	Q9Y490	TLN1	2.71337	0.188287	0.998192
OS	Q8WTT0	CLEC4C	1.02619e-10	0.000107511	-23
OS	Q92854	SEMA4D	0.34365	0.104954	-1.06813
OS	P20810	CAST	0.10806	0.0100889	-2.22507
OS	P42768	WAS	7.98816e+07	0.25417	18.1961
OS	Q15025	TNIP1	0.170887	0.00399786	-1.76675
OS	Q9H334	FOXP1	2.64844e+08	0.0971195	19.3947
OS	Q99467	CD180	2.9308e-09	0.0374978	-19.648
OS	Q9UII2	ATP5IF1	0.0699589	9.15515e-08	-2.65985
OS	P60033	CD81	0.296159	0.0409867	-1.21686
OS	O60711	LPXN	2.37803e-09	0.00988561	-19.857
OS	Q96BY6	DOCK10	0.133605	0.0246068	-2.01287
OS	P35749	MYH11	3.22705	0.239605	1.17157
OS	O94900	TOX	0.163085	0.0731556	-1.81348
OS	Q6ZUJ8	PIK3AP1	3.48933	0.0539818	1.24971
OS	Q09666	AHNAK	1.21896e-08	0.222679	-18.2227
OS	P06241	FYN	2.70099e+08	0.0879861	19.4143
OS	P21589	NT5E	19.5915	6.93053e-05	2.9751
OS	Q13291	SLAMF1	4.79661	0.100158	1.56791
OS	Q9NZT1	CALML5	1.15827e-08	0.173082	-18.2738
OS	P27986	PIK3R1	0.206794	0.00697317	-1.57603
OS	Q9Y3Z3	SAMHD1	0.122814	0.0175956	-2.09709
OS	Q13469	NFATC2	0.225251	0.0182734	-1.49054
OS	P31994	FCGR2B	2.56952e+08	0.112248	19.3644
OS	O00159	MYO1C	2.8279	0.0922983	1.03954
OS	P29374	ARID4A	3.28109	0.0683098	1.18818
OS	O60880	SH2D1A	0.126517	0.000153742	-2.06737
OS	Q14739	LBR	2.80686e+08	0.0732678	19.4527
OS	Q9P1W8	SIRPG	0.230908	0.0430392	-1.46574
OS	P09693	CD3G	3.35124e-09	0.0544571	-19.5139
OS	Q08209	PPP3CA	0.413347	0.186125	-0.883467
OS	P54652	HSPA2	7.75627e+07	0.294498	18.1666
OS	Q9NQX5	NPDC1	3.05962e+09	0.196706	21.8416
OS	P62330	ARF6	0.243577	0.0526114	-1.41232
OS	Q6IAN0	DHRS7B	1.19772e-08	0.203607	-18.2403
OS	Q9BRJ7	NUDT16L1	3.61212	0.0332688	1.2843
OS	O15145	ARPC3	0.34087	0.0744632	-1.07626
OS	O75751	SLC22A3	1.36891e+10	0.0118489	23.3399
OS	P19484	TFEB	2.97963	0.0758459	1.0918
OS	P17947	SPI1	0.230293	0.0202264	-1.4684
OS	Q7Z406	MYH14	2.71962e+08	0.0852531	19.4212
OS	P07948	LYN	4.08775	0.0273766	1.40799
OS	P26842	CD27	1.22702e-08	0.229614	-18.2161
OS	O95644	NFATC1	0.241751	0.0256828	-1.41985
OS	P10747	CD28	0.325567	0.265139	-1.12219
OS	Q6PIZ9	TRAT1	0.170135	0.00367548	-1.77116
OS	Q15599	SLC9A3R2	3.44867	0.211022	1.23799
OS	O75083	WDR1	0.288759	0.0942906	-1.24216
OS	Q9NY59	SMPD3	2.59456e+08	0.25374	19.3741
OS	P84095	RHOG	2.84987	0.0896839	1.04727
OS	Q16512	PKN1	4.08775	0.0273766	1.40799
OS	Q9HC35	EML4	0.101388	0.00745913	-2.2888
OS	P48454	PPP3CC	0.23183	0.0136096	-1.46175
OS	Q9GZY6	LAT2	2.68847	0.110799	0.98897
OS	Q8NCM8	DYNC2H1	2.96178	0.0774765	1.08579
OS	Q96PJ5	FCRL4	0.213123	0.0622285	-1.54589
OS	P07585	DCN	9.32376	0.000578192	2.23257
OS	Q16695	H3-4	0.315276	0.13581	-1.15431
OS	P51684	CCR6	3.22504e-09	0.0453006	-19.5523
OS	Q9GZP0	PDGFD	6.19013e-10	0.317311	-21.2029
OS	P25208	NFYB	0.145045	0.0332633	-1.93071
OS	O15511	ARPC5	0.242205	0.0259661	-1.41797
OS	P50993	ATP1A2	3.05962e+09	0.196706	21.8416
OS	Q99619	SPSB2	1.61547e+09	0.317311	21.2029
OS	P35080	PFN2	0.433816	0.174487	-0.835134
OS	Q8TCX1	DYNC2LI1	3.58005	0.0482401	1.27538
OS	P43405	SYK	0.240511	0.0144523	-1.42499
OS	P32942	ICAM3	4.08775	0.0273766	1.40799
OS	Q99439	CNN2	3.43664e+08	0.0273005	19.6552
OS	Q8IWA5	SLC44A2	9.75127	0.000410294	2.2774
OS	P59998	ARPC4	0.361264	0.17897	-1.01814
OS	O14966	RAB29	2.93455e-09	0.0283965	-19.6467
OS	Q7Z6M3	MILR1	4.27892	0.148318	1.4537
OS	P57075	UBASH3A	7.54422	0.000182645	2.02078
OS	Q86UX7	FERMT3	4.11476	0.0175761	1.41458
OS	Q15746	MYLK	2.47966	0.234883	0.908122
OS	Q9Y281	CFL2	0.270989	0.0425228	-1.30568
OS	Q92956	TNFRSF14	0	0	0
OS	Q06418	TYRO3	3.05962e+09	0.196706	21.8416
OS	Q9H400	LIME1	3.35882	0.0622228	1.21159
OS	Q96D31	ORAI1	0.0595616	0.000267907	-2.82074
OS	P13598	ICAM2	5.44948	0.070633	1.69552
OS	Q14314	FGL2	0.230293	0.0202264	-1.4684
OS	Q9H492	MAP1LC3A	3.0423e+08	0.165734	19.5333
OS	P60903	S100A10	4.00859e-09	0.12933	-19.3348
OS	O75326	SEMA7A	4.64112	0.0170773	1.53496
OS	Q86WV6	STING1	0.229128	0.0416638	-1.47348
OS	P61952	GNG11	3.43421	0.240229	1.23379
OS	Q13740	ALCAM	3.50246	0.0384864	1.25347
OS	O76082	SLC22A5	1.87257e-12	0.00815097	-27.0037
OS	P36021	SLC16A2	0.124844	0.00688582	-2.08069
OS	P28906	CD34	5.52568	0.0678357	1.70941
OS	P62070	RRAS2	0.130947	0.000214955	-2.03296
OS	Q96C12	ARMC5	4.03733e+08	0.024816	19.8163
OS	Q9H1C4	UNC93B1	2.46878e+08	0.135414	19.3244
OS	Q9Y6U3	SCIN	2.61945e+08	0.101913	19.3836
OS	P16150	SPN	0.175837	0.0129664	-1.7382
OS	P09038	FGF2	0.117526	0.0146739	-2.1411
OS	Q15669	RHOH	2.76562e+08	0.0789657	19.4379
OS	Q9NSU2	TREX1	7.30984	0.0268906	1.98922
OS	Q9NR96	TLR9	0.134222	0.0259598	-2.00826
OS	P53539	FOSB	0.161418	0.0709319	-1.82376
OS	P32249	GPR183	4.60339	0.0176523	1.52679
OS	Q02156	PRKCE	3.93156	0.0194921	1.36904
OS	Q9Y6Q5	AP1M2	0.3125	0.0521078	-1.16315
OS	Q13233	MAP3K1	0.407816	0.22502	-0.896939
OS	Q9NNX6	CD209	3.96878	0.0595231	1.37846
OS	P04275	VWF	2.98183	0.0966538	1.09254
OS	Q14088	RAB33A	4.08106	0.0312504	1.40636
OS	P09086	POU2F2	8.17337e+07	0.279638	18.219
OS	P51589	CYP2J2	0.135392	0.0321612	-1.99958
OS	P51817	PRKX	0.342744	0.0763077	-1.07077
OS	P09668	CTSH	0.0813139	0.00226004	-2.50944
OS	P68366	TUBA4A	5.80929	0.0584599	1.75946
OS	Q7Z6L1	TECPR1	2.42972	0.184051	0.887775
OS	P32004	L1CAM	2.99135	0.115308	1.09572
OS	P35580	MYH10	3.69446	0.183588	1.30684
OS	P42773	CDKN2C	0.243913	0.026637	-1.41095
OS	Q13361	MFAP5	7.14497	0.000655902	1.96641
OS	P04440	HLA-DPB1	2.32407e-09	0.00872779	-19.8799
OS	P00325	ADH1B	8.66666e+07	0.170354	18.2776
OS	P25713	MT3	0.343812	0.0834712	-1.06766
OS	Q9Y2P4	SLC27A6	3.40189	0.216756	1.22433
OS	P09210	GSTA2	8.3492e+07	0.203607	18.2403
OS	O95865	DDAH2	2.75938	0.0941158	1.01501
OS	Q02556	IRF8	0.19386	0.00811339	-1.64062
OS	P00326	ADH1C	2.39414	0.191835	0.873026
OS	P27338	MAOB	4.18297	0.0242212	1.43102
OS	P40394	ADH7	6.45334	0.00666547	1.8646
OS	P04066	FUCA1	0.442802	0.185907	-0.814632
OS	P21266	GSTM3	3.96431	0.0212622	1.37733
OS	Q9Y2T3	GDA	6.34645	0.0441357	1.8479
OS	P05771	PRKCB	7.78227e+07	0.290038	18.1699
OS	P30838	ALDH3A1	3.83382	0.0222519	1.34386
OS	Q9BPW9	DHRS9	3.80635e-09	0.100507	-19.3866
OS	P48426	PIP4K2A	0.263136	0.023255	-1.33509
OS	Q14894	CRYM	3.15729e+08	0.0412619	19.5704
OS	Q9NTX5	ECHDC1	5.73941	0.00220393	1.74736
OS	P27361	MAPK3	2.67059	0.138937	0.9823
OS	Q92835	INPP5D	7.98816e+07	0.25417	18.1961
OS	Q96BZ4	PLD4	3.22657	0.0725436	1.17142
OS	Q8N4P3	HDDC3	8.88047e+07	0.151032	18.3019
OS	P41222	PTGDS	3.3799	0.0449963	1.21785
OS	Q9Y2S2	CRYL1	3.34677	0.0636381	1.208
OS	P12277	CKB	2.73172e+08	0.0837399	19.4256
OS	P16050	ALOX15	8.20373e+07	0.222679	18.2227
OS	Q9UN36	NDRG2	0.242231	0.0173658	-1.41786
OS	P15090	FABP4	5.62763	0.0642775	1.72769
OS	P36957	DLST	0.203855	0.0109967	-1.59034
OS	O75891	ALDH1L1	2.53274e+08	0.119603	19.35
OS	O95342	ABCB11	3.66769	0.0311658	1.29956
OS	P51178	PLCD1	7.25589	0.000783008	1.98181
OS	Q9BZF1	OSBPL8	1.12607e-08	0.151032	-18.3019
OS	Q92903	CDS1	3.37509	0.0611882	1.21642
OS	O15229	KMO	3.91269	0.0226162	1.36423
OS	P50135	HNMT	0.461308	0.210111	-0.773688
OS	O76062	TM7SF2	7.44907	0.000638551	2.00809
OS	P22105	TNXB	5.29303	0.0767361	1.66639
OS	Q16853	AOC3	4.65164	0.00880877	1.53722
OS	P17252	PRKCA	0.179792	0.0665638	-1.71596
OS	Q13315	ATM	2.77562e+08	0.0770478	19.4416
OS	Q6YP21	KYAT3	2.96154e+08	0.0563623	19.5064
OS	P07099	EPHX1	3.80588	0.0689551	1.33655
OS	P15428	HPGD	3.92874	0.0324967	1.36832
OS	P36269	GGT5	2.84357	0.113215	1.04506
OS	P24310	COX7A1	7.4779	0.000258658	2.01195
OS	Q53GD3	SLC44A4	8.38963	0.015552	2.127
OS	P27695	APEX1	0.0732252	0.00118066	-2.61422
OS	P36402	TCF7	0.209579	0.0290407	-1.56266
OS	P31513	FMO3	7.74346	0.000136757	2.04685
OS	P51692	STAT5B	0.133987	0.000261053	-2.01001
OS	P00568	AK1	0.486909	0.254771	-0.719679
OS	Q9P2T1	GMPR2	0.189603	0.0775955	-1.66282
OS	Q9HB19	PLEKHA2	0.224476	0.120688	-1.49399
OS	P04233	CD74	0.244632	0.0535057	-1.408
OS	Q96F07	CYFIP2	2.98134	0.0756906	1.09237
OS	O75208	COQ9	2.29806e-09	0.00826621	-19.8912
OS	Q96I99	SUCLG2	0.368223	0.107026	-0.999066
OS	P23141	CES1	2.78711e+08	0.0756823	19.4457
OS	O00329	PIK3CD	0.311794	0.119111	-1.16541
OS	Q5T6J7	IDNK	0.40998	0.153519	-0.891646
OS	P53007	SLC25A1	4.6307	0.0089834	1.53271
OS	P08263	GSTA1	4.3244	0.0432523	1.46427
OS	Q03135	CAV1	7.98816e+07	0.25417	18.1961
OS	P50440	GATM	1.21896e-08	0.222679	-18.2227
OS	Q16678	CYP1B1	3.6607e-09	0.0837399	-19.4256
OS	P51812	RPS6KA3	0.157302	0.000814134	-1.84959
OS	Q06413	MEF2C	2.78711e+08	0.0756823	19.4457
OS	O95379	TNFAIP8	4.08775	0.0273766	1.40799
OS	P43155	CRAT	3.5692	0.197028	1.27234
OS	Q7L5L3	GDPD3	22.0684	2.8694e-05	3.09415
OS	Q8TCD5	NT5C	0.37287	0.194558	-0.986526
OS	Q8N335	GPD1L	2.71962e+08	0.0852531	19.4212
OS	P80404	ABAT	4.42784	0.0100558	1.48791
OS	O00748	CES2	7.23965	0.0288361	1.97957
OS	P21399	ACO1	2.05034	0.255839	0.718007
OS	Q16854	DGUOK	0.288345	0.0402046	-1.2436
OS	Q14914	PTGR1	3.86609	0.0652566	1.35224
OS	Q9UKU7	ACAD8	0.0855923	1.96989e-06	-2.45816
OS	P16219	ACADS	2.74506	0.182782	1.0098
OS	P28161	GSTM2	6.64176	0.000705484	1.89338
OS	P22694	PRKACB	0.127967	0.000176246	-2.05598
OS	Q6YN16	HSDL2	0.162712	0.00265935	-1.81577
OS	P00390	GSR	3.54645e-09	0.0719283	-19.4573
OS	Q9UKR5	ERG28	2.98397e+08	0.0544571	19.5139
OS	P16885	PLCG2	2.64844e+08	0.0971195	19.3947
OS	P53597	SUCLG1	2.50659e-09	0.0128941	-19.8043
OS	P24752	ACAT1	1.25185e-08	0.25417	-18.1961
OS	O94760	DDAH1	2.49464e+08	0.12933	19.3348
OS	P23743	DGKA	2.46878e+08	0.135414	19.3244
OS	Q9BV23	ABHD6	2.86949	0.110029	1.05414
OS	P0C0S5	H2AZ1	0.14632	0.0343819	-1.92196
OS	Q9BY49	PECR	0.234057	0.0219625	-1.45219
OS	Q9C0I1	MTMR12	0.480894	0.246372	-0.732109
OS	P42229	STAT5A	0.146756	0.00487578	-1.91898
OS	P27707	DCK	0.1246	0.00172176	-2.08265
OS	Q5GJ75	TNFAIP8L3	5.88776e-10	0.147419	-21.253
OS	Q9Y259	CHKB	4.08775	0.0273766	1.40799
OS	P60891	PRPS1	4.29596	0.0215799	1.45768
OS	P08559	PDHA1	0.244633	0.0273766	-1.40799
OS	P15153	RAC2	2.70906e+08	0.0867453	19.4173
OS	P17612	PRKACA	3.93377	0.0322664	1.3696
OS	Q9UHQ9	CYB5R1	2.91284e+08	0.0615248	19.4898
OS	O43488	AKR7A2	3.57435	0.0851216	1.27378
OS	Q9BUT1	BDH2	3.26307	0.047663	1.18267
OS	Q13126	MTAP	3.1792e-09	0.0420592	-19.5666
OS	Q15274	QPRT	3.88215	0.0342047	1.35639
OS	P21912	SDHB	3.09816e-09	0.037408	-19.5925
OS	P07741	APRT	2.48428	0.144734	0.909981
OS	Q92506	HSD17B8	1.16528e-08	0.178068	-18.2677
OS	P43353	ALDH3B1	7.25937	0.0275716	1.98229
OS	Q02252	ALDH6A1	3.18995	0.0526422	1.16001
OS	Q8NI60	COQ8A	2.66392	0.114392	0.979799
OS	Q9H477	RBKS	0.354922	0.0935679	-1.03586
OS	Q9BXB5	OSBPL10	1.97811	0.379126	0.68214
OS	Q9GZT4	SRR	2.53274e+08	0.119603	19.35
OS	O00483	NDUFA4	3.90809e-09	0.114167	-19.3602
OS	Q8TDQ7	GNPDA2	4.20315	0.0237603	1.43583
OS	Q8TBF2	PRXL2B	1.18629e-08	0.19491	-18.2499
OS	O75521	ECI2	8.12767e+07	0.232509	18.2134
OS	Q96M32	AK7	0.14202	0.0377314	-1.95179
OS	P21589	NT5E	19.5915	6.93053e-05	2.9751
OS	Q9NZT1	CALML5	1.15827e-08	0.173082	-18.2738
OS	Q99447	PCYT2	0.132278	0.000231416	-2.02285
OS	Q7Z4H3	HDDC2	0.224975	0.121238	-1.49176
OS	P11908	PRPS2	2.45754	0.178195	0.899163
OS	P27986	PIK3R1	0.206794	0.00697317	-1.57603
OS	Q92523	CPT1B	2.97609e+08	0.138507	19.5113
OS	Q96G03	PGM2	0.0379383	3.06523e-06	-3.27179
OS	P00352	ALDH1A1	3.26507	0.0693415	1.18328
OS	Q9BX68	HINT2	0.394564	0.22326	-0.929974
OS	P09960	LTA4H	3.03188	0.0913273	1.10918
OS	Q14739	LBR	2.80686e+08	0.0732678	19.4527
OS	O43708	GSTZ1	3.43307e-09	0.0615248	-19.4898
OS	Q16798	ME3	0.274675	0.0801185	-1.29217
OS	P11310	ACADM	7.78227e+07	0.290038	18.1699
OS	P09455	RBP1	3.91965	0.0621877	1.366
OS	Q6IAN0	DHRS7B	1.19772e-08	0.203607	-18.2403
OS	P37837	TALDO1	4.08775	0.0273766	1.40799
OS	P00367	GLUD1	3.77581e-09	0.0971195	-19.3947
OS	Q99424	ACOX2	11.2688	0.00527622	2.42203
OS	P15559	NQO1	2.60939e+08	0.103649	19.3798
OS	P42765	ACAA2	3.5781	0.0484593	1.27483
OS	Q96KP4	CNDP2	0.364496	0.103079	-1.00924
OS	P28288	ABCD3	0.251401	0.0306378	-1.38071
OS	O60664	PLIN3	0.33409	0.0747954	-1.09635
OS	O14684	PTGES	2.19719e-09	0.00655135	-19.9361
OS	Q4G176	ACSF3	3.77581e-09	0.0971195	-19.3947
OS	Q6P589	TNFAIP8L2	3.03188	0.0913273	1.10918
OS	Q9Y2H5	PLEKHA6	3.96364	0.021171	1.37716
OS	P49419	ALDH7A1	5.13371	0.0835596	1.63583
OS	Q16773	KYAT1	3.25273	0.23607	1.17949
OS	P10768	ESD	0.331215	0.0718908	-1.10499
OS	Q9NY59	SMPD3	2.59456e+08	0.25374	19.3741
OS	P51649	ALDH5A1	0.188519	0.0763377	-1.66856
OS	Q13825	AUH	2.64844e+08	0.0971195	19.3947
OS	P49326	FMO5	5.3369	0.0220352	1.67465
OS	Q9Y5B8	NME7	5.99257	0.00318132	1.79052
OS	P25208	NFYB	0.145045	0.0332633	-1.93071
OS	P43405	SYK	0.240511	0.0144523	-1.42499
OS	O95674	CDS2	1.25185e-08	0.25417	-18.1961
OS	Q92784	DPF3	0.14626	0.0461911	-1.92237
OS	Q96LJ7	DHRS1	3.15385e-09	0.0404536	-19.5746
OS	Q5T013	HYI	0.209691	0.0125226	-1.56212
OS	O15327	INPP4B	4.04628	0.0282833	1.3978
OS	Q8IWA5	SLC44A2	9.75127	0.000410294	2.2774
OS	Q2TAA2	IAH1	5.18421	0.00448554	1.64562
OS	P50225	SULT1A1	8.3492e+07	0.203607	18.2403
OS	Q5FVE4	ACSBG2	1.35719e-10	0.0555111	-22.7204
OS	P42330	AKR1C3	4.98554e+08	0.00405154	20.0272
OS	Q6PIU2	NCEH1	2.08326e-09	0.00496497	-19.9893
OS	P51648	ALDH3A2	0.341556	0.102653	-1.07424
OS	Q8TAV3	CYP2W1	0.128921	0.088844	-2.04856
OS	P09488	GSTM1	7.02973	0.000339576	1.95015
OS	Q96DC8	ECHDC3	3.91005	0.0201876	1.36355
OS	P46439	GSTM5	5.63641	0.0909067	1.72925
OS	O00757	FBP2	2.26675	0.183534	0.818346
OS	P09669	COX6C	0.175837	0.0129664	-1.7382
OS	P60903	S100A10	4.00859e-09	0.12933	-19.3348
OS	Q96MA6	AK8	5.69582	0.0101159	1.73973
OS	O76082	SLC22A5	1.87257e-12	0.00815097	-27.0037
OS	Q96C23	GALM	0.376347	0.198641	-0.977243
OS	P49247	RPIA	3.47254	0.0400591	1.24489
OS	P14406	COX7A2	0.148437	0.00139595	-1.9076
OS	P52895	AKR1C2	0.422113	0.16005	-0.862482
OS	Q9H3S4	TPK1	8.18158e+07	0.278521	18.22
OS	P09038	FGF2	0.117526	0.0146739	-2.1411
OS	Q9Y6X5	ENPP4	0.36805	0.106846	-0.999537
OS	P34913	EPHX2	1.12981e-08	0.153422	-18.2986
OS	Q03013	GSTM4	3.28541e+08	0.0339948	19.6102
OS	Q96N66	MBOAT7	1.25185e-08	0.25417	-18.1961
OS	P51589	CYP2J2	0.135392	0.0321612	-1.99958
OS	Q01432	AMPD3	4.08775	0.0273766	1.40799
OS	Q3LIE5	ADPRM	9.42593e-11	0.0832645	-23.085
OS	O15438	ABCC3	5.89556	0.00271473	1.7742
OS	P21953	BCKDHB	3.90809e-09	0.114167	-19.3602
OS	Q8WTV0	SCARB1	4.6251	0.0921579	1.5315
OS	O14678	ABCD4	3.47709	0.280017	1.2462
OS	Q14642	INPP5A	0.153586	0.0791969	-1.87349
OS	Q11128	FUT5	4.33617	0.0646346	1.46699
OS	Q01469	FABP5	3.53807	0.0509745	1.26358
OS	Q15392	DHCR24	0.259513	0.0244083	-1.34895
OS	O60760	HPGDS	5.6271	0.00207447	1.72759
OS	O14975	SLC27A2	2.73872	0.096761	1.00749
OS	Q5VWC8	HACD4	3.68915	0.0304519	1.3054
OS	P00966	ASS1	8.3492e+07	0.203607	18.2403
OS	P21397	MAOA	0.324304	0.0666216	-1.12607
OS	O00519	FAAH	3.33639	0.0706809	1.20489
OS	Q9BQL6	FERMT1	0.186092	0.00636596	-1.68151
OS	P18564	ITGB6	0.252064	0.0210697	-1.37807
OS	Q02809	PLOD1	4.26846	0.0144261	1.45125
OS	P13674	P4HA1	0.409761	0.153278	-0.892182
OS	P06756	ITGAV	0.138286	0.0280092	-1.97843
OS	P50454	SERPINH1	4.27245	0.0219625	1.45219
OS	P50281	MMP14	3.35914	0.042123	1.21168
OS	P03956	MMP1	7.42647	0.000293929	2.00505
OS	O00469	PLOD2	4.74657e+08	0.00524584	19.9781
OS	P35442	THBS2	5.66815	0.00201112	1.73486
OS	P18065	IGFBP2	1.25185e-08	0.25417	-18.1961
OS	Q32P28	P3H1	4.13648	0.0256828	1.41985
OS	O60568	PLOD3	0.266494	0.177719	-1.3224
OS	O43852	CALU	0.351577	0.0840104	-1.04533
OS	P09486	SPARC	4.32598e+08	0.00849775	19.8853
OS	O75718	CRTAP	9.79606	0.00770662	2.28198
OS	P27658	COL8A1	10.328	0.00153403	2.33486
OS	O15460	P4HA2	4.69326e+08	0.00555847	19.9668
OS	P13611	VCAN	7.52974e+08	0.000433394	20.4395
OS	Q99715	COL12A1	4.01065	0.0200054	1.38895
OS	Q12884	FAP	10.1525	0.00028983	2.31772
OS	P05067	APP	0.137552	0.0274512	-1.98376
OS	Q8NBJ5	COLGALT1	4.02491e-09	0.131489	-19.3308
OS	Q8IWU6	SULF1	10.7219	0.00551871	2.37229
OS	Q13751	LAMB3	0.418112	0.255041	-0.872006
OS	P61812	TGFB2	3.45866	0.105574	1.24088
OS	P33993	MCM7	0.214884	0.00879288	-1.53766
OS	P35052	GPC1	3.81759e-09	0.101913	-19.3836
OS	P07996	THBS1	7.88237	0.0201008	2.06463
OS	Q08345	DDR1	0.169726	0.0036523	-1.77357
OS	Q9Y4K0	LOXL2	14.1413	1.07959e-05	2.6491
OS	Q15063	POSTN	7.46175e+08	0.000454004	20.4305
OS	O00468	AGRN	4.74085	0.103255	1.55622
OS	P23142	FBLN1	3.39205e+08	0.0290087	19.6421
OS	Q92626	PXDN	2.98397e+08	0.0544571	19.5139
OS	P25391	LAMA1	3.72064e+08	0.0349313	19.7346
OS	Q03405	PLAUR	3.46596	0.0555621	1.24299
OS	P17936	IGFBP3	3.95789	0.0214747	1.37571
OS	Q5TCZ1	SH3PXD2A	0.182178	0.00255732	-1.70277
OS	O43278	SPINT1	0.117129	7.60651e-05	-2.14448
OS	Q03692	COL10A1	7.21052e+08	0.000556256	20.3962
OS	P17301	ITGA2	3.32855e+08	0.0320403	19.6232
OS	P07942	LAMB1	0.255728	0.0329938	-1.36364
OS	P05362	ICAM1	0.138076	0.00340881	-1.97995
OS	P25067	COL8A2	9.2376	0.0563446	2.22328
OS	P07237	P4HB	3.34752	0.0630317	1.20822
OS	Q92743	HTRA1	4.32736	0.011626	1.46496
OS	Q9Y6L7	TLL2	6.16441	0.141394	1.81879
OS	O43291	SPINT2	0.213774	0.00861719	-1.54284
OS	P38570	ITGAE	2.09362	0.232242	0.738894
OS	P08246	ELANE	3.59405	0.0343845	1.27928
OS	P18084	ITGB5	4.00859e-09	0.12933	-19.3348
OS	P02751	FN1	5.17319	0.0038009	1.64349
OS	P24001	IL32	0.378671	0.367548	-0.971089
OS	P31997	CEACAM8	3.99544	0.0306293	1.38515
OS	P35613	BSG	2.94621	0.100513	1.08052
OS	Q13753	LAMC2	0.370408	0.19075	-0.99315
OS	P78325	ADAM8	3.92197	0.0224378	1.36659
OS	P22894	MMP8	5.12744	0.00482264	1.63461
OS	P09382	LGALS1	4.45312	0.0178407	1.49361
OS	Q9UKX5	ITGA11	4.87392	0.116617	1.5839
OS	Q5TAT6	COL13A1	0.246436	0.0549207	-1.40065
OS	A1X283	SH3PXD2B	3.57295	0.0314638	1.27339
OS	P04004	VTN	4.61597	0.0093354	1.52952
OS	Q8IVL6	P3H3	4.32598e+08	0.00849775	19.8853
OS	P24347	MMP11	18.3823	0.000517393	2.91139
OS	P12830	CDH1	0.251266	0.0209571	-1.38124
OS	P39900	MMP12	6.03585	0.00153074	1.79772
OS	P08648	ITGA5	9.84489	0.00751529	2.28695
OS	P17302	GJA1	2.99228e-09	0.0410547	-19.6272
OS	P08254	MMP3	4.13552	0.0299519	1.41961
OS	P14780	MMP9	3.96799e+08	0.0132232	19.7989
OS	Q6FHJ7	SFRP4	5.27309e+08	0.0358988	20.0833
OS	Q96CG8	CTHRC1	6.00972	0.00160545	1.79338
OS	Q12805	EFEMP1	3.96799e+08	0.0132232	19.7989
OS	P41221	WNT5A	6.23509	0.00122441	1.83019
OS	P13688	CEACAM1	4.08775	0.0273766	1.40799
OS	O75096	LRP4	7.97069e+09	0.00621627	22.799
OS	P54821	PRRX1	0.131635	0.0231976	-2.02772
OS	Q9NPA2	MMP25	4.74727	0.0475583	1.55757
OS	P02679	FGG	4.40051	0.0105011	1.48172
OS	P13497	BMP1	1.43677e+09	0.021492	21.0857
OS	Q96HF1	SFRP2	10.5612	6.29693e-06	2.35719
OS	O75330	HMMR	2.75269e-09	0.204725	-19.7107
OS	Q96AY3	FKBP10	8.47004	0.014909	2.13654
OS	Q9UMD9	COL17A1	0.405118	0.147682	-0.903578
OS	P45452	MMP13	0.0971474	0.00438209	-2.33153
OS	P11215	ITGAM	4.08775	0.0273766	1.40799
OS	O60565	GREM1	3.07205	0.237316	1.12235
OS	P11532	DMD	1.99587	0.307286	0.691079
OS	Q16585	SGCB	4.15374e+08	0.0702465	19.8447
OS	Q8NFA2	NOXO1	6.10074	0.091968	1.80841
OS	P08253	MMP2	7.88461	0.000396592	2.06491
OS	P10145	CXCL8	3.25453e+09	0.017844	21.9033
OS	P02675	FGB	4.85832	0.00574482	1.58069
OS	P02671	FGA	3.7915	0.037971	1.33276
OS	Q13443	ADAM9	2.03661	0.250847	0.711286
OS	P18827	SDC1	0.325856	0.0871382	-1.1213
OS	P48436	SOX9	0.168845	0.0988281	-1.77878
OS	Q14393	GAS6	6.3742	0.0213033	1.85226
OS	P01033	TIMP1	4.85556	0.00575802	1.58012
OS	P05412	JUN	15.2325	0.00116832	2.72343
OS	Q13162	PRDX4	4.4247e+08	0.00763886	19.9079
OS	P05121	SERPINE1	3.61406	0.101504	1.28483
OS	P26022	PTX3	4.00951	0.0176311	1.38867
OS	P40199	CEACAM6	4.45441	0.0182473	1.49389
OS	Q9NR99	MXRA5	6.96729	0.0320256	1.94123
OS	Q8IVL5	P3H2	0.272762	0.127515	-1.29916
OS	P15151	PVR	0.17424	0.0156185	-1.74732
OS	Q5EB52	MEST	2.23523e+09	0.248213	21.5276
OS	P01023	A2M	4.08775	0.0273766	1.40799
OS	P13224	GP1BB	5.7137	0.0018773	1.74287
OS	Q76M96	CCDC80	4.52028	0.138939	1.50857
OS	P35443	THBS4	22.9224	0.000249252	3.13212
OS	P13674	P4HA1	0.409761	0.153278	-0.892182
OS	P50454	SERPINH1	4.27245	0.0219625	1.45219
OS	P78330	PSPH	0.107734	2.88052e-05	-2.22809
OS	Q9Y617	PSAT1	0.43344	0.21248	-0.836002
OS	O43175	PHGDH	6.28439	0.00776145	1.83807
OS	O00469	PLOD2	4.74657e+08	0.00524584	19.9781
OS	Q01650	SLC7A5	4.957	0.0102338	1.6008
OS	P02786	TFRC	0.213718	0.0139106	-1.5431
OS	P33991	MCM4	0.293484	0.0588081	-1.22593
OS	P08243	ASNS	0.331272	0.0663128	-1.10482
OS	P49736	MCM2	0.181389	0.00551925	-1.70711
OS	P52789	HK2	8.66666e+07	0.170354	18.2776
OS	O75874	IDH1	0.130042	0.0001526	-2.0399
OS	P31350	RRM2	0.286123	0.0387587	-1.25133
OS	P43490	NAMPT	0.257247	0.0206115	-1.35772
OS	Q13085	ACACA	0.270675	0.183588	-1.30684
OS	O14965	AURKA	0.196704	0.140149	-1.62606
OS	P13051	UNG	4.86201	0.0113602	1.58145
OS	Q00796	SORD	0.26849	0.180535	-1.31494
OS	Q13501	SQSTM1	2.48108	0.234327	0.908692
OS	O00767	SCD	1.15122e-08	0.191356	-18.2799
OS	P43007	SLC1A4	0.244633	0.0273766	-1.40799
OS	P13995	MTHFD2	3.15385e-09	0.0404536	-19.5746
OS	Q5BJF2	TMEM97	4.10392	0.146172	1.41194
OS	Q15758	SLC1A5	3.15385e-09	0.0404536	-19.5746
OS	P27797	CALR	0.283969	0.0378362	-1.25889
OS	P27144	AK4	2.70906e+08	0.0867453	19.4173
OS	P11166	SLC2A1	2.44877	0.241646	0.895586
OS	Q01581	HMGCS1	2.71574	0.107026	0.999066
OS	P06280	GLA	2.79555e+08	0.0745895	19.4487
OS	P54687	BCAT1	3.92224	0.0224578	1.36666
OS	P53350	PLK1	2.63725	0.144079	0.969737
OS	Q9HB71	CACYBP	0.0765032	3.11732e-07	-2.57042
OS	P18564	ITGB6	0.252064	0.0210697	-1.37807
OS	P52292	KPNA2	0.195755	0.00492263	-1.63089
OS	P42224	STAT1	3.93367e-09	0.11765	-19.3537
OS	P20591	MX1	3.33266	0.0436527	1.20377
OS	P02778	CXCL10	3.8831	0.165196	1.35663
OS	P19525	EIF2AK2	4.4395	0.0182734	1.49054
OS	O14879	IFIT3	3.68175	0.0431015	1.30339
OS	P05161	ISG15	3.98081	0.0305637	1.38149
OS	Q15646	OASL	0.396973	0.226173	-0.923887
OS	Q9Y6K5	OAS3	4.44039	0.0390926	1.49074
OS	Q8TCB0	IFI44	4.23083e+08	0.00961892	19.8631
OS	P52630	STAT2	3.69566	0.042302	1.30716
OS	Q9HCE1	MOV10	0.253539	0.0608442	-1.37224
OS	P09914	IFIT1	4.51692	0.016639	1.50783
OS	Q53G44	IFI44L	6.54556	0.000830819	1.87879
OS	P11388	TOP2A	0.215032	0.0142082	-1.53697
OS	O00459	PIK3R2	3.32855e+08	0.0320403	19.6232
OS	Q9BYX4	IFIH1	0.482372	0.238762	-0.729039
OS	Q9BZS1	FOXP3	4.6383	0.0170546	1.53435
OS	Q8WXG1	RSAD2	4.40387	0.0188882	1.48248
OS	P09913	IFIT2	4.08775	0.0273766	1.40799
OS	P00973	OAS1	10.1625	0.00644115	2.31871
OS	P05362	ICAM1	0.138076	0.00340881	-1.97995
OS	P46531	NOTCH1	0.221346	0.0364425	-1.50803
OS	P07237	P4HB	3.34752	0.0630317	1.20822
OS	Q92667	AKAP1	3.37662e-09	0.0563623	-19.5064
OS	Q8IXQ6	PARP9	3.31716	0.0653886	1.19911
OS	O00182	LGALS9	2.56952e+08	0.112248	19.3644
OS	O00602	FCN1	4.08775	0.0273766	1.40799
OS	P14222	PRF1	1.16528e-08	0.178068	-18.2677
OS	P32455	GBP1	0.149227	0.0367712	-1.90229
OS	P09382	LGALS1	4.45312	0.0178407	1.49361
OS	P20248	CCNA2	0.164546	0.0118101	-1.80457
OS	O60603	TLR2	4.08775	0.0273766	1.40799
OS	Q9HC16	APOBEC3G	0.192119	0.0197864	-1.64964
OS	Q16553	LY6E	5.96267e-10	0.00388417	-21.2403
OS	Q96C10	DHX58	3.64138	0.0288039	1.29236
OS	P20160	AZU1	4.08775	0.0273766	1.40799
OS	P23510	TNFSF4	2.04473e+09	0.00239131	21.4385
OS	Q9Y679	AUP1	3.94827	0.0191826	1.37328
OS	P30279	CCND2	7.61427	0.00430522	2.03002
OS	Q8N884	CGAS	0.145669	0.000559205	-1.92642
OS	P39900	MMP12	6.03585	0.00153074	1.79772
OS	O94992	HEXIM1	0.160071	0.00116748	-1.83214
OS	P29728	OAS2	2.62054	0.121271	0.963382
OS	P59666	DEFA3	9.5576	0.0168714	2.25734
OS	P11802	CDK4	0.227434	0.124342	-1.4809
OS	Q03518	TAP1	0.353686	0.169837	-1.03935
OS	P27797	CALR	0.283969	0.0378362	-1.25889
OS	P10153	RNASE2	4.83734	0.0274461	1.57636
OS	P26641	EEF1G	2.81491	0.171266	1.03493
OS	Q9ULZ3	PYCARD	0.141361	0.000973833	-1.95644
OS	P04114	APOB	4.08775	0.0273766	1.40799
OS	Q14469	HES1	0.403721	0.161975	-0.907032
OS	Q9BUD6	SPON2	5.61115e+09	0.000242639	22.448
OS	P11926	ODC1	3.43384e+09	0.00757146	21.9569
OS	P10145	CXCL8	3.25453e+09	0.017844	21.9033
OS	Q9UH17	APOBEC3B	0.428574	0.232107	-0.847293
OS	Q9Y243	AKT3	0.199073	0.0886048	-1.61408
OS	P40305	IFI27	16.7192	1.09542e-05	2.81656
OS	P05412	JUN	15.2325	0.00116832	2.72343
OS	P55957	BID	2.51362	0.139189	0.921723
OS	O60443	GSDME	3.80835e+08	0.0162779	19.7579
OS	P26022	PTX3	4.00951	0.0176311	1.38867
OS	P16949	STMN1	0.0609543	7.53906e-09	-2.79763
OS	Q10589	BST2	0.267499	0.0402357	-1.31864
OS	P52926	HMGA2	0.340017	0.0796354	-1.07876
OS	Q9NUD5	ZCCHC3	5.16711	0.00458335	1.64231
OS	P11226	MBL2	6.89307	0.0102857	1.93052
OS	Q9NV64	TMEM39A	1.21431e+09	0.140802	20.9174
OS	O75636	FCN3	3.71025	0.0295547	1.3111
OS	Q9NR97	TLR8	8.12068e+07	0.287732	18.2125
OS	P13501	CCL5	0.204707	0.0111179	-1.58617
OS	Q03519	TAP2	0.249137	0.153583	-1.38975

## Sheet: PFS of Pathways-protein
surv_status	proID	gene_symbol.y	Hazard_Ratio	logrank_pvalue	beta
PFS	P04183	TK1	1.68687	0.226095	0.522876
PFS	Q96KB5	PBK	2.73791	0.0276473	1.00719
PFS	P06493	CDK1	0.477544	0.110685	-0.7391
PFS	Q9BRT9	GINS4	0.338407	0.0407751	-1.08351
PFS	P52292	KPNA2	0.299232	0.00794556	-1.20654
PFS	Q01650	SLC7A5	4.21112	0.0113193	1.43773
PFS	Q86Y07	VRK2	1.14432e-08	0.0349532	-18.2859
PFS	P02786	TFRC	0.333651	0.0393231	-1.09766
PFS	P61024	CKS1B	0.363963	0.0287489	-1.0107
PFS	Q9BZD4	NUF2	0.360374	0.0535094	-1.02061
PFS	Q15645	TRIP13	2.8803	0.00979404	1.05789
PFS	Q9NRZ9	HELLS	0.384093	0.0380769	-0.956871
PFS	P15531	NME1	1.94402	0.109152	0.664756
PFS	P33991	MCM4	0.491875	0.0881246	-0.709532
PFS	Q9ULW0	TPX2	0.362912	0.0891077	-1.01359
PFS	P49736	MCM2	0.344585	0.0455497	-1.06541
PFS	O75717	WDHD1	2.31045	0.115644	0.837443
PFS	Q9H3R5	CENPH	2.45491	0.0714784	0.898088
PFS	Q96GX5	MASTL	0.349127	0.0490554	-1.05232
PFS	Q14566	MCM6	0.321581	0.0190689	-1.13451
PFS	Q9H3D4	TP63	0.412392	0.0516985	-0.88578
PFS	Q9NQW6	ANLN	1.46947	0.416692	0.384901
PFS	Q9BST9	RTKN	1.22677e-08	0.0688481	-18.2163
PFS	Q14691	GINS1	0.341993	0.0181398	-1.07296
PFS	Q8NHV4	NEDD1	0.242759	0.00713825	-1.41568
PFS	P05067	APP	1.90924	0.118015	0.646703
PFS	P61812	TGFB2	4.32516	0.0011104	1.46445
PFS	P17812	CTPS1	2.84025	0.0764697	1.04389
PFS	Q9BZX2	UCK2	2.61436	0.178672	0.96102
PFS	P31350	RRM2	0.540543	0.171514	-0.615182
PFS	P11388	TOP2A	0.207216	0.000789497	-1.57399
PFS	P33993	MCM7	2.1561	0.153065	0.7683
PFS	Q99661	KIF2C	5.87978	0.00720812	1.77152
PFS	Q13111	CHAF1A	0.522463	0.241548	-0.649202
PFS	O14777	NDC80	1.78247	0.168052	0.578002
PFS	Q13257	MAD2L1	0.581684	0.214517	-0.541827
PFS	Q9H0B6	KLC2	0.577209	0.194762	-0.54955
PFS	P52732	KIF11	1.94604	0.217676	0.665796
PFS	Q86XL3	ANKLE2	7.91254e+07	0.0929967	18.1865
PFS	P55060	CSE1L	0.465168	0.0827937	-0.765356
PFS	O96017	CHEK2	7.3029	0.0225692	1.98827
PFS	Q15813	TBCE	0.42024	0.0774191	-0.86693
PFS	P25205	MCM3	0.289501	0.0182543	-1.2396
PFS	Q7Z460	CLASP1	2.00038	0.136903	0.693335
PFS	P14635	CCNB1	0.306124	0.025375	-1.18376
PFS	Q9BWT6	MND1	0.25174	0.0458435	-1.37936
PFS	Q9Y4B5	MTCL1	2.81728e+08	0.0094402	19.4565
PFS	Q9BVW5	TIPIN	2.21593	0.165651	0.79567
PFS	O14965	AURKA	0.1852	0.00836211	-1.68632
PFS	O95347	SMC2	1.81225	0.156494	0.594568
PFS	Q9NTJ3	SMC4	0.556183	0.217835	-0.586658
PFS	P12004	PCNA	1.88124	0.155128	0.631933
PFS	Q8NEY1	NAV1	0.239168	0.128071	-1.43059
PFS	Q15003	NCAPH	1.5132	0.326214	0.414225
PFS	O75616	ERAL1	0.242858	0.00288603	-1.41528
PFS	Q9NYY8	FASTKD2	0.533902	0.137626	-0.627543
PFS	Q02241	KIF23	2.31491	0.0696832	0.83937
PFS	Q9H4L7	SMARCAD1	0.543714	0.137146	-0.609332
PFS	P13051	UNG	1.61182	0.263322	0.477363
PFS	Q8WVB6	CHTF18	0.327655	0.0135537	-1.11579
PFS	O14757	CHEK1	2.72887	0.027488	1.00389
PFS	P46531	NOTCH1	0.215003	0.0221676	-1.5371
PFS	O95239	KIF4A	7.95584e+07	0.0893762	18.192
PFS	Q14807	KIF22	0.312796	0.0327325	-1.16221
PFS	Q6PL18	ATAD2	0.428628	0.112858	-0.847166
PFS	Q9BPX3	NCAPG	1.82814	0.153153	0.603301
PFS	Q07002	CDK18	0.38429	0.0502736	-0.956357
PFS	Q9BXS6	NUSAP1	1.70816	0.252419	0.535416
PFS	Q16763	UBE2S	2.43864	0.0351936	0.89144
PFS	O00762	UBE2C	0.41801	0.10387	-0.872249
PFS	Q96GD4	AURKB	0.46884	0.0725511	-0.757494
PFS	P33992	MCM5	0.532621	0.132054	-0.629944
PFS	P50748	KNTC1	1.78106	0.347143	0.577208
PFS	Q5T7V8	GORAB	0.36634	0.012791	-1.00419
PFS	Q8TEW0	PARD3	2.3416	0.0835986	0.850833
PFS	Q13509	TUBB3	3.02665e+08	0.0032434	19.5281
PFS	Q96E29	MTERF3	0.290196	0.033521	-1.2372
PFS	Q15021	NCAPD2	0.509767	0.146312	-0.673801
PFS	Q00796	SORD	0.371657	0.0150957	-0.989785
PFS	O15347	HMGB3	0.320766	0.104055	-1.13704
PFS	Q9Y248	GINS2	2.02196	0.106602	0.704067
PFS	P22234	PAICS	0.311017	0.0160683	-1.16791
PFS	Q9BW19	KIFC1	3.99813e-09	0.021904	-19.3374
PFS	Q14181	POLA2	2.10596	0.0825162	0.744771
PFS	Q9H8V3	ECT2	1.25213e-08	0.233135	-18.1958
PFS	Q8TD16	BICD2	0.466191	0.118642	-0.763159
PFS	P33981	TTK	0.13139	0.00019546	-2.02958
PFS	P49427	CDC34	2.50117e+08	0.021904	19.3374
PFS	Q8NCW6	GALNT11	0.535461	0.136532	-0.624627
PFS	Q9NVP2	ASF1B	0.445017	0.187077	-0.809643
PFS	P20248	CCNA2	0.24355	0.00433722	-1.41243
PFS	Q9NPD8	UBE2T	0.424577	0.0617131	-0.856662
PFS	Q9NYP9	MIS18A	3.93956e-09	0.119	-19.3522
PFS	A1X283	SH3PXD2B	2.37606	0.0368844	0.865445
PFS	Q9H900	ZWILCH	0.50275	0.127004	-0.687661
PFS	P13995	MTHFD2	0.473349	0.0937842	-0.747923
PFS	Q99708	RBBP8	0.398359	0.0639583	-0.920401
PFS	Q9P0L2	MARK1	2.12954	0.096536	0.755908
PFS	Q9NZM5	NOP53	1.79155	0.167149	0.583079
PFS	P28340	POLD1	2.77386	0.0356156	1.02024
PFS	P46087	NOP2	0.299232	0.00794556	-1.20654
PFS	Q96PM9	ZNF385A	3.24675e-09	0.00283864	-19.5456
PFS	P46013	MKI67	0.306397	0.00678651	-1.18288
PFS	Q14191	WRN	2.45458	0.0274786	0.897957
PFS	P53671	LIMK2	5.09077	0.0142371	1.62743
PFS	P23919	DTYMK	2.21686	0.0512297	0.796092
PFS	Q9BRX5	GINS3	0.388047	0.0723903	-0.946629
PFS	Q96FF9	CDCA5	0.0670158	0.000368687	-2.70283
PFS	Q9Y679	AUP1	2.53737	0.193499	0.931129
PFS	P30279	CCND2	4.50277	0.111178	1.50469
PFS	O60563	CCNT1	0.256924	0.00254609	-1.35897
PFS	Q01968	OCRL	6.29211	0.0389854	1.8393
PFS	P30825	SLC7A1	0.259239	0.0500924	-1.35001
PFS	Q2NKX8	ERCC6L	2.29934	0.120585	0.832623
PFS	O75419	CDC45	2.40376	0.20126	0.877036
PFS	O43663	PRC1	2.30206	0.103316	0.833802
PFS	P08238	HSP90AB1	0.271949	0.00774662	-1.30214
PFS	P17302	GJA1	3.97478	0.00426175	1.37997
PFS	Q99758	ABCA3	2.38761	0.0336882	0.870292
PFS	Q9P2N7	KLHL13	2.52328e+08	0.0361362	19.3462
PFS	P11802	CDK4	0.304079	0.0870789	-1.19047
PFS	P55209	NAP1L1	2.693	0.0160451	0.990656
PFS	P43246	MSH2	0.323617	0.245352	-1.1282
PFS	Q13367	AP3B2	0.253179	0.144017	-1.37366
PFS	Q9HBM1	SPC25	2.33778e-09	0.065263	-19.8741
PFS	Q9Y6K1	DNMT3A	0.477789	0.30724	-0.738587
PFS	Q99594	TEAD3	5.11551	0.0111917	1.63228
PFS	P04114	APOB	2.86509	0.137578	1.0526
PFS	Q7Z739	YTHDF3	0.264279	0.00103621	-1.33075
PFS	Q53EZ4	CEP55	3.07867	0.0207065	1.1245
PFS	O75330	HMMR	0.304441	0.0527252	-1.18928
PFS	P53985	SLC16A1	4.78805	0.0885642	1.56612
PFS	P02795	MT2A	1.20051e+10	7.82253e-07	23.2086
PFS	Q9NXK8	FBXL12	0.235293	0.00108339	-1.44692
PFS	O95067	CCNB2	0.285097	0.0064033	-1.25493
PFS	Q9Y250	LZTS1	0.431315	0.118804	-0.840916
PFS	Q96E14	RMI2	0.218787	0.119979	-1.51966
PFS	Q9GZT3	SLIRP	0.524956	0.122058	-0.644441
PFS	Q9P1Y5	CAMSAP3	1.83349	0.261909	0.606221
PFS	P21291	CSRP1	0.409506	0.0275625	-0.892803
PFS	Q9P2W1	PSMC3IP	0.261961	0.0449727	-1.33956
PFS	P11532	DMD	2.8172	0.0322694	1.03574
PFS	Q53HL2	CDCA8	3.66145	0.00294287	1.29786
PFS	P54687	BCAT1	2.05723	0.104159	0.721358
PFS	Q96CF2	CHMP4C	0.351204	0.0396066	-1.04639
PFS	Q96IK1	BOD1	3.14061e+08	0.0212347	19.5651
PFS	P11926	ODC1	2.62244	0.148601	0.964103
PFS	P53350	PLK1	3.9652	0.00172254	1.37756
PFS	Q96ED9	HOOK2	0.394114	0.0246868	-0.931114
PFS	Q9Y243	AKT3	7.95584e+07	0.0893762	18.192
PFS	P42695	NCAPD3	0.177769	0.0120463	-1.72727
PFS	Q9ULK5	VANGL2	0.13875	1.19022e-05	-1.97508
PFS	Q8N543	OGFOD1	0.383506	0.017262	-0.9584
PFS	O95235	KIF20A	0.332448	0.0319778	-1.10127
PFS	Q12756	KIF1A	0.22913	0.108698	-1.47347
PFS	Q13162	PRDX4	11.8003	0.00214701	2.46813
PFS	Q969U7	PSMG2	2.50117e+08	0.021904	19.3374
PFS	Q07864	POLE	4.01359	0.0445971	1.38969
PFS	Q96IF1	AJUBA	4.14168	0.146088	1.4211
PFS	Q71F23	CENPU	3.60206e-09	0.115287	-19.4418
PFS	Q15390	MTFR1	0.222592	0.00590105	-1.50242
PFS	Q96B01	RAD51AP1	0.223607	0.24668	-1.49787
PFS	O75496	GMNN	5.42892e-10	0.132416	-21.3341
PFS	Q69YH5	CDCA2	0	0	0
PFS	P16949	STMN1	0.284181	0.00934716	-1.25814
PFS	O15360	FANCA	3.87071e+08	0.0860058	19.7741
PFS	Q00536	CDK16	3.77934	0.167401	1.32955
PFS	Q5T0N5	FNBP1L	2.51968	0.0359774	0.924132
PFS	P54132	BLM	0.132115	5.25777e-06	-2.02409
PFS	Q5MNZ9	WIPI1	0.145138	0.0290004	-1.93007
PFS	P55058	PLTP	2.95508	0.00676554	1.08353
PFS	Q8WWK9	CKAP2	4.91984	0.0963124	1.59328
PFS	P04818	TYMS	0.394836	0.0647327	-0.929284
PFS	P52926	HMGA2	0.418331	0.0584824	-0.871483
PFS	Q86VI3	IQGAP3	4.41605	0.0178765	1.48525
PFS	Q96Q45	TMEM237	1.61123	0.272112	0.476999
PFS	Q9BWV7	TTLL2	2.76548e-10	0.0143059	-22.0086
PFS	Q9Y3M2	CBY1	1.01681e-09	0.21188	-20.7066
PFS	Q99501	GAS2L1	3.33955	0.0946352	1.20583
PFS	Q8IX90	SKA3	2.55804	0.101849	0.939241
PFS	Q96R06	SPAG5	0.219547	0.00448422	-1.51619
PFS	Q15398	DLGAP5	4.16468	0.00287955	1.42664
PFS	Q96GC9	VMP1	5.00883	3.3368e-05	1.6112
PFS	P78539	SRPX	0.0451137	0.000350076	-3.09857
PFS	Q9NV35	NUDT15	2.23407	0.205865	0.803824
PFS	P49674	CSNK1E	5.48876	0.0644826	1.7027
PFS	Q14451	GRB7	3.33636	0.0286592	1.20488
PFS	Q9H6L2	TMEM231	2.25775	0.13059	0.814371
PFS	Q5TD94	RSPH4A	5.58879	0.0577187	1.72076
PFS	Q8TC44	POC1B	0.199375	0.0152072	-1.61257
PFS	Q8WYR4	RSPH1	0.203165	0.0820735	-1.59374
PFS	Q9H1X1	RSPH9	2.60073e+08	0.01501	19.3765
PFS	O75602	SPAG6	2.56249e+08	0.0167567	19.3617
PFS	Q16181	SEPTIN7	0.2815	0.00805543	-1.26762
PFS	Q14141	SEPTIN6	0.167567	0.0462622	-1.78637
PFS	Q8N1V2	CFAP52	5.24296	0.0124164	1.65689
PFS	Q9H4M9	EHD1	3.06207	0.0149042	1.11909
PFS	P59910	DNAJB13	0.199944	0.0820274	-1.60972
PFS	P41208	CETN2	2.01713	0.157717	0.701675
PFS	O14639	ABLIM1	1.79643	0.161124	0.585803
PFS	Q5TZA2	CROCC	0.128635	0.0174842	-2.05077
PFS	Q9UI46	DNAI1	0.56404	0.1848	-0.57263
PFS	Q9NQ48	LZTFL1	1.93661	0.190142	0.66094
PFS	Q96NG3	ODAD4	0.478418	0.178456	-0.737271
PFS	Q5BJF6	ODF2	0.192391	0.0717624	-1.64822
PFS	Q5T0N1	CFAP70	2.4157e+08	0.100625	19.3027
PFS	Q969V4	TEKT1	2.57904e+08	0.0378813	19.3681
PFS	Q6ZTR7	CIBAR2	4.30928	0.0036711	1.46077
PFS	P56597	NME5	3.56562	0.0719623	1.27134
PFS	Q9NZN4	EHD2	4.13867	0.000690436	1.42038
PFS	Q9NWH7	SPATA6	0.330602	0.028184	-1.10684
PFS	Q9Y4P9	SPEF1	0.23001	0.11938	-1.46963
PFS	Q96LJ8	UBXN10	3.41822e+08	0.0660439	19.6498
PFS	Q6P656	CFAP161	0.275571	0.0224095	-1.28891
PFS	Q96FJ2	DYNLL2	2.72793e-09	0.000456017	-19.7197
PFS	Q86XR8	CEP57	0.41681	0.047648	-0.875126
PFS	Q8NDM7	CFAP43	0.171256	0.00115243	-1.76459
PFS	O15230	LAMA5	5.97371	0.0465491	1.78737
PFS	Q5VTH2	CFAP126	3.29401e+08	0.0995243	19.6128
PFS	P17612	PRKACA	2.53949	0.03569	0.931965
PFS	A5D8V7	ODAD3	0.391642	0.0863829	-0.937407
PFS	P56715	RP1	2.1704	0.155632	0.774912
PFS	Q2TAC2	CCDC57	1.94651	0.293466	0.666039
PFS	Q8N9W5	DNAAF3	2.69482e+08	0.105067	19.412
PFS	Q8WW24	TEKT4	2.44516e+08	0.055447	19.3148
PFS	Q86WT1	TTC30A	0.518297	0.279101	-0.657206
PFS	Q4LDG9	DNAL1	8.47108e+07	0.0658811	18.2548
PFS	Q8IYY4	DZIP1L	0.273316	0.132197	-1.29713
PFS	Q8TE73	DNAH5	2.7774e+08	0.0076181	19.4422
PFS	Q96M63	ODAD1	1.82703	0.157376	0.602693
PFS	Q8TDR0	TRAF3IP1	0.244199	0.038303	-1.40977
PFS	Q9P225	DNAH2	4.1583e-09	0.173744	-19.2982
PFS	Q9GZS0	DNAI2	0.159169	3.13395e-05	-1.83779
PFS	Q9Y6A4	CFAP20	0.37294	0.096852	-0.986337
PFS	Q8NCM8	DYNC2H1	2.46583e+08	0.0243436	19.3232
PFS	Q8NEH6	MNS1	7.90254	0.000932809	2.06718
PFS	Q8N3I7	BBS5	1.70792e+09	0.14638	21.2585
PFS	O75800	ZMYND10	0.132352	0.0228802	-2.02229
PFS	Q96AJ1	CLUAP1	2.59713	0.0511813	0.954406
PFS	Q8TCX1	DYNC2LI1	2.39061	0.0578599	0.871547
PFS	Q3SXY8	ARL13B	0.251684	0.00776972	-1.37958
PFS	Q13099	IFT88	4.81742	0.0889249	1.57224
PFS	Q5T2S8	ODAD2	8.13544e+07	0.0700268	18.2143
PFS	Q9UG01	IFT172	8.53872e+07	0.0450375	18.2627
PFS	Q9H0F7	ARL6	0.35496	0.0232213	-1.03575
PFS	Q4G0P3	HYDIN	0.0841625	1.30173e-05	-2.47501
PFS	Q8NEZ3	WDR19	3.48458e+08	0.00077266	19.669
PFS	Q9UPM9	B9D1	4.5589e-10	0.000673982	-21.5088
PFS	Q96RY7	IFT140	2.07423	0.0773244	0.72959
PFS	Q8IXS2	CCDC65	0.356573	0.0935158	-1.03122
PFS	A0AVF1	TTC26	5.19775	0.0717624	1.64822
PFS	Q2MV58	TCTN1	8.93029e+08	0.242577	20.6101
PFS	Q9NQC8	IFT46	6.54533	0.0354841	1.87875
PFS	Q9H7X7	IFT22	0.464843	0.0661325	-0.766055
PFS	Q9UIF3	TEKT2	2.79505	0.030453	1.02785
PFS	Q9P2L0	WDR35	0.567091	0.187728	-0.567235
PFS	Q5T655	CFAP58	2.45523e+08	0.0624706	19.3189
PFS	Q9Y366	IFT52	0.545244	0.192962	-0.606522
PFS	Q07617	SPAG1	0.392323	0.0789065	-0.935671
PFS	Q96LB3	IFT74	3.31751	0.00812628	1.19922
PFS	Q9NWB7	IFT57	4.4325	0.110778	1.48896
PFS	Q8WXU2	DNAAF4	3.616e+09	0.0143059	22.0086
PFS	Q5JU67	CFAP157	5.01864	0.0868521	1.61316
PFS	Q9P2H3	IFT80	0.442591	0.266457	-0.815109
PFS	O95995	GAS8	2.81565	0.0386478	1.03519
PFS	P68366	TUBA4A	0.308348	0.0159994	-1.17653
PFS	Q96M91	CFAP53	4.17889e+08	0.015174	19.8507
PFS	Q96RK4	BBS4	5.87768	0.0540227	1.77116
PFS	P18564	ITGB6	3.30482	0.0870356	1.19538
PFS	Q96KB5	PBK	2.73791	0.0276473	1.00719
PFS	P08637	FCGR3A	0.404583	0.039103	-0.904897
PFS	O14896	IRF6	0.243024	0.0373941	-1.41459
PFS	P52292	KPNA2	0.299232	0.00794556	-1.20654
PFS	Q08380	LGALS3BP	1.93062	0.114408	0.65784
PFS	P42224	STAT1	0.178879	0.0563584	-1.72105
PFS	P02786	TFRC	0.333651	0.0393231	-1.09766
PFS	P20591	MX1	0.504673	0.124839	-0.683844
PFS	Q8IV08	PLD3	3.94977	0.144017	1.37366
PFS	P02778	CXCL10	0.569282	0.181899	-0.56338
PFS	P19525	EIF2AK2	2.36978	0.040939	0.862797
PFS	Q6GPH4	XAF1	1.23408e-08	0.104806	-18.2104
PFS	O14879	IFIT3	0.626781	0.347644	-0.467158
PFS	P33527	ABCC1	2.28255	0.0754483	0.825294
PFS	P12314	FCGR1A	7.95584e+07	0.0893762	18.192
PFS	P05161	ISG15	4.18892	0.126607	1.43244
PFS	Q15646	OASL	2.62672	0.0477472	0.965735
PFS	P36222	CHI3L1	2.26322	0.410662	0.816788
PFS	Q9Y6K5	OAS3	1.74381	0.447877	0.556075
PFS	Q8TCB0	IFI44	0.615886	0.248248	-0.484693
PFS	Q9NZQ7	CD274	3.34444	0.210327	1.2073
PFS	P35354	PTGS2	8.53872e+07	0.0450375	18.2627
PFS	Q9BYK8	HELZ2	2.58214	0.0308519	0.948618
PFS	P50591	TNFSF10	2.6005	0.0526647	0.955704
PFS	P52630	STAT2	1.81171	0.151285	0.59427
PFS	P05067	APP	1.90924	0.118015	0.646703
PFS	Q9HCE1	MOV10	1.15528e-08	0.0378688	-18.2763
PFS	P49327	FASN	1.88905	0.133852	0.636074
PFS	P09914	IFIT1	1.83526	0.227972	0.607189
PFS	Q96PP8	GBP5	0.253179	0.144017	-1.37366
PFS	Q53G44	IFI44L	0.489205	0.120965	-0.714974
PFS	P07996	THBS1	8.73885e+07	0.0349532	18.2859
PFS	P43490	NAMPT	0.37142	0.0436349	-0.990421
PFS	Q9BYX4	IFIH1	0.56379	0.175863	-0.573074
PFS	Q9BZS1	FOXP3	0.487488	0.100669	-0.718491
PFS	Q8WXG1	RSAD2	3.47103	0.03191	1.24445
PFS	Q03169	TNFAIP2	1.14189e-08	0.0343304	-18.288
PFS	P17301	ITGA2	7.27292	0.0228934	1.98416
PFS	P09913	IFIT2	2.30918	0.124559	0.836893
PFS	Q9UMW8	USP18	8.37895e+07	0.0741238	18.2438
PFS	P00973	OAS1	0.411682	0.0519643	-0.887505
PFS	P05362	ICAM1	0.339567	0.0126487	-1.08008
PFS	P46531	NOTCH1	0.215003	0.0221676	-1.5371
PFS	P49279	SLC11A1	0.227224	0.0445688	-1.48182
PFS	Q92743	HTRA1	4.22487	0.00133454	1.44099
PFS	Q04637	EIF4G1	0.398022	0.121568	-0.921248
PFS	Q5EBM0	CMPK2	4.12955	0.132042	1.41817
PFS	Q9BXN2	CLEC7A	2.43199	0.0709185	0.888709
PFS	P08246	ELANE	1.93595	0.142536	0.660599
PFS	P01584	IL1B	6.68081	0.0327306	1.89924
PFS	Q8IXQ6	PARP9	0.173135	0.0509367	-1.75368
PFS	O00182	LGALS9	1.14189e-08	0.0343304	-18.288
PFS	P17676	CEBPB	3.45052	0.197211	1.23852
PFS	O00602	FCN1	2.94256	0.0173811	1.07928
PFS	O14933	UBE2L6	2.40815e+08	0.031576	19.2995
PFS	P02751	FN1	3.98679	0.000792975	1.38299
PFS	Q15722	LTB4R	2.56619e+08	0.019128	19.3631
PFS	Q13153	PAK1	0.446822	0.0688916	-0.805596
PFS	P32455	GBP1	0.590895	0.232604	-0.526116
PFS	P80511	S100A12	2.8761	0.0285065	1.05644
PFS	P13686	ACP5	0.3347	0.00675037	-1.09452
PFS	P78325	ADAM8	3.11924	0.00526898	1.13759
PFS	P22894	MMP8	6.72906	0.0305331	1.90644
PFS	P21462	FPR1	0.467433	0.0867162	-0.760499
PFS	P09382	LGALS1	4.62406	0.00631678	1.53127
PFS	P32246	CCR1	2.09369	0.0929567	0.73893
PFS	O60603	TLR2	2.63199	0.0511728	0.967741
PFS	Q07444	KLRC3	2.26279e+08	0.297846	19.2373
PFS	P06702	S100A9	9.84622	0.00586675	2.28709
PFS	P00813	ADA	2.39823	0.0395237	0.87473
PFS	P05109	S100A8	2.6661e+08	0.0113824	19.4013
PFS	P05089	ARG1	1.76104	0.170385	0.565902
PFS	P13995	MTHFD2	0.473349	0.0937842	-0.747923
PFS	Q9HC16	APOBEC3G	0.382041	0.0359012	-0.962226
PFS	Q16553	LY6E	0.0477023	8.26661e-05	-3.04277
PFS	Q96C10	DHX58	0.261773	0.00274029	-1.34028
PFS	P02763	ORM1	2.0278	0.0997947	0.706952
PFS	P20160	AZU1	5.82856	0.0503715	1.76277
PFS	P00736	C1R	4.09064	0.000654203	1.4087
PFS	P23510	TNFSF4	3.09627e+08	0.0739727	19.5509
PFS	Q6ZMG9	CERS6	4.74623	0.0208272	1.55735
PFS	Q9BQE5	APOL2	2.0827	0.0713082	0.733664
PFS	Q8N884	CGAS	0.261208	0.0024407	-1.34244
PFS	P39900	MMP12	2.25824	0.0477062	0.814585
PFS	P08254	MMP3	4.222	0.0405625	1.44031
PFS	O94992	HEXIM1	0.366917	0.0136733	-1.00262
PFS	P14780	MMP9	8.13544e+07	0.0700268	18.2143
PFS	P29728	OAS2	0.40177	0.0862945	-0.911876
PFS	P55210	CASP7	0.238725	0.126607	-1.43244
PFS	P41221	WNT5A	4.01473	0.00314402	1.38997
PFS	P00738	HP	0.464626	0.102068	-0.766523
PFS	P21741	MDK	0.258408	0.00337339	-1.35321
PFS	P13688	CEACAM1	3.3496	0.0133675	1.20884
PFS	Q03518	TAP1	0.239741	0.035405	-1.4282
PFS	P07738	BPGM	1.95655	0.104015	0.671181
PFS	P02649	APOE	2.68108	0.0622505	0.986221
PFS	Q8IVG5	SAMD9L	2.6882e+08	0.0106665	19.4096
PFS	Q9ULZ3	PYCARD	0.438156	0.0424862	-0.82518
PFS	Q9NPA2	MMP25	3.83334	0.0176189	1.34374
PFS	Q7Z739	YTHDF3	0.264279	0.00103621	-1.33075
PFS	P02795	MT2A	1.20051e+10	7.82253e-07	23.2086
PFS	P98066	TNFAIP6	4.54863	0.189899	1.51483
PFS	O75882	ATRN	1.88554	0.126766	0.634215
PFS	P11215	ITGAM	3.3496	0.0133675	1.20884
PFS	P08779	KRT16	2.31903	0.117013	0.841149
PFS	P09871	C1S	15.0372	0.000400158	2.71053
PFS	P62324	BTG1	0.482564	0.146616	-0.728641
PFS	P21730	C5AR1	2.61851	0.176475	0.962604
PFS	P10145	CXCL8	0.212494	0.165086	-1.54884
PFS	P40305	IFI27	3.58718	0.0189328	1.27737
PFS	P18827	SDC1	0.379611	0.02008	-0.968608
PFS	P55774	CCL18	6.10979	0.00422153	1.80989
PFS	P01033	TIMP1	2.46583e+08	0.0243436	19.3232
PFS	Q9NSA3	CTNNBIP1	0.140097	1.64508e-06	-1.96542
PFS	P19652	ORM2	2.42139	0.0332433	0.884342
PFS	P05412	JUN	1.56226	0.402861	0.446133
PFS	P25105	PTAFR	0.334904	0.0615312	-1.09391
PFS	O43866	CD5L	0.238601	0.000264154	-1.43296
PFS	P20333	TNFRSF1B	5.32856	0.000456855	1.67308
PFS	O75594	PGLYRP1	1.59633	0.264226	0.467704
PFS	O60336	MAPKBP1	1.69839	0.199193	0.529681
PFS	Q9NZ08	ERAP1	0.416765	0.0965627	-0.875232
PFS	P05155	SERPING1	3.32524	0.00296333	1.20154
PFS	P18510	IL1RN	5.64784	0.00821085	1.73127
PFS	P00751	CFB	3.58147	0.00290621	1.27577
PFS	Q8IV20	LACC1	1.63218	0.458315	0.489914
PFS	Q92485	SMPDL3B	0.533327	0.146573	-0.628621
PFS	P05121	SERPINE1	8.06348e+07	0.156102	18.2054
PFS	P26022	PTX3	2.91996	0.0257154	1.07157
PFS	O15360	FANCA	3.87071e+08	0.0860058	19.7741
PFS	O14543	SOCS3	0	0	0
PFS	P41218	MNDA	2.09272	0.173474	0.738466
PFS	Q15485	FCN2	2.84681e+08	0.0177661	19.4669
PFS	P01031	C5	3.91095	0.0176412	1.36378
PFS	Q10589	BST2	1.86015	0.166788	0.620658
PFS	P12544	GZMA	0.39168	0.0543746	-0.937311
PFS	P02790	HPX	2.32451	0.0403682	0.843507
PFS	Q9NUD5	ZCCHC3	4.4116	0.000687566	1.48424
PFS	Q9NYA1	SPHK1	10.2454	0.00611907	2.32683
PFS	P02745	C1QA	0.416967	0.0298189	-0.874748
PFS	P78556	CCL20	0.272245	0.0270109	-1.30105
PFS	P11226	MBL2	0.350569	0.0293683	-1.0482
PFS	P18428	LBP	4.26626	0.000357746	1.45074
PFS	P15151	PVR	0.236424	0.0189151	-1.44213
PFS	Q92908	GATA6	2.76548e-10	0.0143059	-22.0086
PFS	O75636	FCN3	2.92086	0.0181694	1.07188
PFS	Q9NR97	TLR8	2.37306e+08	0.0650142	19.2849
PFS	P01023	A2M	2.02325	0.101921	0.704705
PFS	P02647	APOA1	3.21439	0.00676955	1.16764
PFS	O43914	TYROBP	0.389947	0.15456	-0.941744
PFS	P13501	CCL5	0.265925	0.00523545	-1.32454
PFS	P02765	AHSG	0.286349	0.00769878	-1.25054
PFS	P0C0L4	C4A	2.55855	0.027575	0.939441
PFS	Q96RJ3	TNFRSF13C	0.250887	0.000417857	-1.38275
PFS	P08913	ADRA2A	3.65473	0.058507	1.29602
PFS	P17927	CR1	3.41928	0.0123084	1.22943
PFS	P13765	HLA-DOB	2.7104	0.0587821	0.997098
PFS	P15391	CD19	0.307372	0.00591381	-1.1797
PFS	P20023	CR2	5.16626	0.00318056	1.64215
PFS	Q99584	S100A13	0.57607	0.323522	-0.551525
PFS	P11836	MS4A1	0.320923	0.0521357	-1.13655
PFS	Q8WYJ6	SEPTIN1	0.0743431	0.000915681	-2.59906
PFS	P23297	S100A1	2.46437e+08	0.0357998	19.3226
PFS	P31146	CORO1A	0.376522	0.0248097	-0.976779
PFS	Q92633	LPAR1	0.585409	0.395838	-0.535444
PFS	P29350	PTPN6	0.643043	0.288113	-0.441544
PFS	P21854	CD72	0.199443	0.0164302	-1.61223
PFS	Q02556	IRF8	0.510027	0.129117	-0.673292
PFS	Q8NDB2	BANK1	0.348205	0.0440903	-1.05496
PFS	P20273	CD22	8.73885e+07	0.0349532	18.2859
PFS	P40259	CD79B	0.378978	0.0446948	-0.970276
PFS	Q01484	ANK2	8.53872e+07	0.0450375	18.2627
PFS	O00585	CCL21	4.52375	0.105088	1.50934
PFS	P14091	CTSE	8.13544e+07	0.0700268	18.2143
PFS	P50453	SERPINB9	0.150334	0.00302928	-1.8949
PFS	P09326	CD48	0.369956	0.0391228	-0.994371
PFS	Q13422	IKZF1	3.56973e-09	0.00711787	-19.4508
PFS	P01730	CD4	2.89725e+08	0.00501582	19.4844
PFS	P55268	LAMB2	2.18288	0.281368	0.780646
PFS	P06340	HLA-DOA	2.27702	0.0622794	0.822867
PFS	Q9UKT9	IKZF3	0.479468	0.111855	-0.735079
PFS	Q7LDG7	RASGRP2	0.574872	0.179863	-0.553609
PFS	P14151	SELL	0.398685	0.0354612	-0.919585
PFS	P46527	CDKN1B	0.465603	0.157809	-0.764421
PFS	Q96RU3	FNBP1	3.61512e-09	0.00784392	-19.4381
PFS	P30203	CD6	0.467994	0.293498	-0.759299
PFS	P14921	ETS1	0.541279	0.164517	-0.61382
PFS	Q9BPU6	DPYSL5	0.0681888	0.000531422	-2.68547
PFS	P05771	PRKCB	0.443687	0.0555188	-0.812637
PFS	P14317	HCLS1	0.0997768	0.00519787	-2.30482
PFS	Q93084	ATP2A3	0.517725	0.124849	-0.65831
PFS	Q06187	BTK	0.332446	0.0221504	-1.10128
PFS	P52566	ARHGDIB	0.458931	0.091359	-0.778855
PFS	P06239	LCK	8.13544e+07	0.0700268	18.2143
PFS	Q9UH65	SWAP70	0.468918	0.0748698	-0.757327
PFS	P48426	PIP4K2A	0.288245	0.00889787	-1.24394
PFS	Q16181	SEPTIN7	0.2815	0.00805543	-1.26762
PFS	O15117	FYB1	0.407183	0.0343994	-0.898492
PFS	P27361	MAPK3	2.00028	0.142454	0.693288
PFS	O00168	FXYD1	0.626682	0.270471	-0.467316
PFS	Q92835	INPP5D	0.443256	0.0445336	-0.813609
PFS	Q96BZ4	PLD4	2.76824	0.0843828	1.01821
PFS	O60896	RAMP3	5.85509e-10	0.14638	-21.2585
PFS	P11912	CD79A	0.370507	0.0414798	-0.992882
PFS	Q9UHD8	SEPTIN9	0.206578	0.000790186	-1.57708
PFS	P41222	PTGDS	0.482103	0.0732811	-0.729597
PFS	P35237	SERPINB6	8.23822e+07	0.063667	18.2269
PFS	P41240	CSK	0.143206	0.00218129	-1.94347
PFS	O60262	GNG7	0.433913	0.0416315	-0.83491
PFS	Q14141	SEPTIN6	0.167567	0.0462622	-1.78637
PFS	Q01543	FLI1	0.428117	0.0470869	-0.848358
PFS	P07766	CD3E	0.297666	0.0825145	-1.21178
PFS	Q92556	ELMO1	0.503614	0.0953444	-0.685946
PFS	O60237	PPP1R12B	0.489306	0.125835	-0.714767
PFS	Q6ZS81	WDFY4	8.42751e+07	0.0496814	18.2496
PFS	Q53EL6	PDCD4	0.134917	0.00145051	-2.0031
PFS	P51178	PLCD1	4.86073	0.00149911	1.58119
PFS	Q9UI08	EVL	0.0828081	0.00184124	-2.49123
PFS	Q9ULZ2	STAP1	0.421224	0.148902	-0.864589
PFS	P02144	MB	5.47707	0.061339	1.70057
PFS	P84243	H3-3A	1.59687	0.257787	0.468043
PFS	P15311	EZR	4.1788e-09	0.0329917	-19.2932
PFS	Q16566	CAMK4	1.67853	0.212036	0.51792
PFS	Q9NVA2	SEPTIN11	2.34146	0.0450234	0.850774
PFS	P52943	CRIP2	2.43971	0.0524431	0.891878
PFS	P13612	ITGA4	0.523591	0.122269	-0.647044
PFS	Q96B97	SH3KBP1	4.06885e-09	0.0249611	-19.3199
PFS	P20963	CD247	0.13868	0.0236794	-1.97558
PFS	O95837	GNA14	2.65596	0.0482453	0.976807
PFS	P08575	PTPRC	0.517377	0.110091	-0.658984
PFS	Q5JSL3	DOCK11	0.461749	0.0940994	-0.772735
PFS	P23458	JAK1	5.90452	0.00646077	1.77572
PFS	P04234	CD3D	0.451671	0.0716109	-0.794801
PFS	Q7Z5R6	APBB1IP	3.21244	0.0940809	1.16703
PFS	P17252	PRKCA	0.361995	0.0540275	-1.01612
PFS	P13861	PRKAR2A	1.17821e-08	0.0469799	-18.2567
PFS	Q00577	PURA	0.540544	0.154006	-0.615179
PFS	Q13315	ATM	8.53872e+07	0.0450375	18.2627
PFS	P43403	ZAP70	0.356183	0.081193	-1.03231
PFS	Q92930	RAB8B	11.3475	0.00264025	2.429
PFS	Q96FS4	SIPA1	0.450231	0.265687	-0.797995
PFS	O14639	ABLIM1	1.79643	0.161124	0.585803
PFS	P06729	CD2	0.514576	0.107305	-0.664412
PFS	P36269	GGT5	8.73885e+07	0.0349532	18.2859
PFS	Q14643	ITPR1	3.42089e-09	0.00467122	-19.4934
PFS	Q7Z4P5	GDF7	9.42593e-11	0.0832645	-23.085
PFS	Q86WV1	SKAP1	0.502019	0.124775	-0.689118
PFS	Q53GD3	SLC44A4	2.36518e+08	0.0409021	19.2815
PFS	P20701	ITGAL	6.05529	0.0444844	1.80093
PFS	Q8NF50	DOCK8	0.489165	0.0931063	-0.715056
PFS	O60437	PPL	0.49645	0.159294	-0.700273
PFS	Q16633	POU2AF1	4.9978	0.0804316	1.609
PFS	P36402	TCF7	0.273434	0.00590412	-1.29669
PFS	Q9UJU6	DBNL	0.409386	0.0291629	-0.893098
PFS	Q9UK22	FBXO2	0.407679	0.0268815	-0.897275
PFS	P51692	STAT5B	0.232805	0.000364873	-1.45755
PFS	O75369	FLNB	2.66793	0.316055	0.981304
PFS	P55083	MFAP4	4.59039	0.00703447	1.52396
PFS	P55160	NCKAP1L	0.446768	0.0586338	-0.805716
PFS	P28068	HLA-DMB	2.44774	0.0670553	0.895166
PFS	P09429	HMGB1	0.404303	0.096604	-0.905589
PFS	Q8WV28	BLNK	0.225777	0.00843608	-1.48821
PFS	P04233	CD74	0.429289	0.241241	-0.845625
PFS	P58340	MLF1	0.328193	0.0199153	-1.11415
PFS	Q96F07	CYFIP2	0.595069	0.291577	-0.519079
PFS	Q9H9Q4	NHEJ1	0.279534	0.00210015	-1.27463
PFS	Q13557	CAMK2D	0.162136	0.000802594	-1.81932
PFS	Q7Z6A9	BTLA	0.392911	0.034262	-0.934172
PFS	Q96DU3	SLAMF6	2.86345	0.277004	1.05203
PFS	Q9Y6W5	WASF2	0.111157	0.00914967	-2.19681
PFS	O00499	BIN1	0.397229	0.0357982	-0.923242
PFS	O00329	PIK3CD	8.13544e+07	0.0700268	18.2143
PFS	Q92608	DOCK2	0.486602	0.0766565	-0.720309
PFS	Q99828	CIB1	0.298255	0.0192503	-1.20981
PFS	Q9Y3P8	SIT1	3.09966	0.00981472	1.13129
PFS	P33241	LSP1	0.549314	0.163641	-0.599085
PFS	P59768	GNG2	1.67164	0.212928	0.513807
PFS	Q03135	CAV1	5.0316	5.59054e-05	1.61574
PFS	P51812	RPS6KA3	2.14648	0.160163	0.763828
PFS	Q02952	AKAP12	4.0263	0.00296641	1.39285
PFS	Q06413	MEF2C	0.278787	0.0635699	-1.27731
PFS	Q6UUV7	CRTC3	0.224441	0.109283	-1.49414
PFS	Q96RF0	SNX18	3.14967	0.00783483	1.1473
PFS	Q9BPX5	ARPC5L	1.1478e-08	0.0357997	-18.2828
PFS	Q14116	IL18	0.317309	0.0106363	-1.14788
PFS	O75791	GRAP2	0.175836	0.054459	-1.7382
PFS	P13796	LCP1	0.27534	0.00364242	-1.28975
PFS	Q96FJ2	DYNLL2	2.72793e-09	0.000456017	-19.7197
PFS	Q9BXL7	CARD11	0.330495	0.0102559	-1.10716
PFS	P22694	PRKACB	0.194314	5.14822e-05	-1.63828
PFS	Q14289	PTK2B	8.23822e+07	0.063667	18.2269
PFS	P16885	PLCG2	1.17821e-08	0.0469799	-18.2567
PFS	P23743	DGKA	0.392423	0.188123	-0.935414
PFS	Q14699	RFTN1	0.531468	0.203371	-0.632112
PFS	P14209	CD99	1.92729	0.109066	0.656116
PFS	Q9H3M7	TXNIP	0.636309	0.375969	-0.45207
PFS	P42229	STAT5A	0.439658	0.0482348	-0.821757
PFS	P29017	CD1C	4.2512	0.135848	1.4472
PFS	Q9Y259	CHKB	0.449849	0.10397	-0.798843
PFS	Q9BX67	JAM3	12.9986	0.00117215	2.56484
PFS	P51124	GZMM	1.17114e-08	0.0450375	-18.2627
PFS	P29508	SERPINB3	8.42751e+07	0.0496814	18.2496
PFS	P43489	TNFRSF4	2.39778e-10	0.157299	-22.1513
PFS	O15230	LAMA5	5.97371	0.0465491	1.78737
PFS	B6A8C7	TARM1	0.245892	0.0014394	-1.40286
PFS	P32519	ELF1	0.357361	0.0331785	-1.02901
PFS	O15143	ARPC1B	0.305931	0.0888508	-1.18439
PFS	P15153	RAC2	6.08936	0.0436638	1.80654
PFS	P51451	BLK	0.199959	0.0793485	-1.60964
PFS	P15498	VAV1	0.3437	0.0187408	-1.06799
PFS	P17612	PRKACA	2.53949	0.03569	0.931965
PFS	P25490	YY1	0.335523	0.00911883	-1.09206
PFS	P31946	YWHAB	0.350468	0.13908	-1.04849
PFS	Q13043	STK4	3.3496	0.0133675	1.20884
PFS	Q9Y490	TLN1	0.303345	0.215314	-1.19289
PFS	Q8WTT0	CLEC4C	7.36815e+09	0.0555111	22.7204
PFS	Q92854	SEMA4D	0.393359	0.0437095	-0.933031
PFS	P20810	CAST	0.297346	0.00349889	-1.21286
PFS	P42768	WAS	1.21385e-08	0.063667	-18.2269
PFS	Q15025	TNIP1	0.481129	0.223904	-0.73162
PFS	Q9H334	FOXP1	3.15578	0.00431165	1.14923
PFS	Q99467	CD180	0.228439	0.0306166	-1.47649
PFS	Q9UII2	ATP5IF1	0.181341	3.8037e-05	-1.70738
PFS	P60033	CD81	0.521829	0.13045	-0.650416
PFS	O60711	LPXN	0.251136	0.00672738	-1.38176
PFS	Q96BY6	DOCK10	0.315009	0.233134	-1.15515
PFS	P35749	MYH11	2.28707	0.0491878	0.82727
PFS	O94900	TOX	0.207637	0.0994583	-1.57196
PFS	Q6ZUJ8	PIK3AP1	2.15557	0.126194	0.768053
PFS	Q09666	AHNAK	3.26356	0.00279948	1.18282
PFS	P06241	FYN	7.86109e+07	0.0980795	18.18
PFS	P21589	NT5E	5.04622	7.75119e-05	1.61864
PFS	Q13291	SLAMF1	7.87602e+07	0.0964615	18.1819
PFS	Q9NZT1	CALML5	2.46583e+08	0.0243436	19.3232
PFS	P27986	PIK3R1	0.548636	0.201034	-0.60032
PFS	Q9Y3Z3	SAMHD1	0.481543	0.114821	-0.730759
PFS	Q13469	NFATC2	0.251118	0.0424505	-1.38183
PFS	P31994	FCGR2B	0.377904	0.0214663	-0.973114
PFS	O00159	MYO1C	4.27958	0.000493758	1.45385
PFS	P29374	ARID4A	2.28937	0.094716	0.828276
PFS	O60880	SH2D1A	0.0693887	0.000554897	-2.66803
PFS	Q14739	LBR	3.42685	0.00343411	1.23164
PFS	Q9P1W8	SIRPG	3.99813e-09	0.021904	-19.3374
PFS	P09693	CD3G	0.516065	0.111015	-0.661523
PFS	Q08209	PPP3CA	0.427073	0.0375928	-0.850799
PFS	P54652	HSPA2	3.17097	0.0178408	1.15404
PFS	Q9NQX5	NPDC1	0	0	0
PFS	P62330	ARF6	1.78578	0.245155	0.579855
PFS	Q6IAN0	DHRS7B	1.88324	0.202881	0.632992
PFS	Q9BRJ7	NUDT16L1	3.93251	0.0450678	1.36928
PFS	O15145	ARPC3	0.317753	0.0502194	-1.14648
PFS	O75751	SLC22A3	2.94749e+08	0.142766	19.5016
PFS	P19484	TFEB	2.9693	0.00697733	1.08833
PFS	P17947	SPI1	0.388801	0.0747373	-0.944688
PFS	Q7Z406	MYH14	0.479627	0.310637	-0.734746
PFS	P07948	LYN	3.3496	0.0133675	1.20884
PFS	P26842	CD27	1.18542e-08	0.0561921	-18.2506
PFS	O95644	NFATC1	0.34754	0.033502	-1.05687
PFS	P10747	CD28	0.431582	0.0883479	-0.840297
PFS	Q6PIZ9	TRAT1	0.569529	0.180043	-0.562946
PFS	Q15599	SLC9A3R2	0.550285	0.347988	-0.597319
PFS	O75083	WDR1	0.495833	0.116003	-0.701516
PFS	Q9NY59	SMPD3	8.31514e+07	0.16713	18.2362
PFS	P84095	RHOG	2.09272	0.173474	0.738466
PFS	Q16512	PKN1	3.3496	0.0133675	1.20884
PFS	Q9HC35	EML4	0.27275	0.00604261	-1.2992
PFS	P48454	PPP3CC	0.288852	0.00158111	-1.24184
PFS	Q9GZY6	LAT2	0.270929	0.170907	-1.3059
PFS	Q8NCM8	DYNC2H1	2.46583e+08	0.0243436	19.3232
PFS	Q96PJ5	FCRL4	2.47397e+08	0.117586	19.3265
PFS	P07585	DCN	3.79636	0.000686974	1.33404
PFS	Q16695	H3-4	2.76146	0.154805	1.01576
PFS	P51684	CCR6	0.44842	0.262974	-0.802025
PFS	Q9GZP0	PDGFD	0	0	0
PFS	P25208	NFYB	0.483356	0.100406	-0.727001
PFS	O15511	ARPC5	0.287744	0.0155458	-1.24568
PFS	P50993	ATP1A2	3.05962e+09	0.196706	21.8416
PFS	Q99619	SPSB2	0	0	0
PFS	P35080	PFN2	2.83692	0.0136657	1.04272
PFS	Q8TCX1	DYNC2LI1	2.39061	0.0578599	0.871547
PFS	P43405	SYK	3.19061	0.228787	1.16021
PFS	P32942	ICAM3	0.427819	0.0675841	-0.849055
PFS	Q99439	CNN2	4.34012	0.00161592	1.4679
PFS	Q8IWA5	SLC44A2	0.334456	0.0246892	-1.09525
PFS	P59998	ARPC4	7.95584e+07	0.0893762	18.192
PFS	O14966	RAB29	0.348692	0.0737387	-1.05357
PFS	Q7Z6M3	MILR1	9.25449	0.0104063	2.22511
PFS	P57075	UBASH3A	2.02842	0.114232	0.707258
PFS	Q86UX7	FERMT3	0.446275	0.079274	-0.806819
PFS	Q15746	MYLK	2.1348	0.0640501	0.758374
PFS	Q9Y281	CFL2	2.12363	0.299748	0.753129
PFS	Q92956	TNFRSF14	5.08521e-10	0.273322	-21.3995
PFS	Q06418	TYRO3	0	0	0
PFS	Q9H400	LIME1	0.494139	0.0967139	-0.704939
PFS	Q96D31	ORAI1	2.56387	0.0269215	0.941517
PFS	P13598	ICAM2	8.23822e+07	0.063667	18.2269
PFS	Q14314	FGL2	0.382026	0.0349111	-0.962268
PFS	Q9H492	MAP1LC3A	7.53118	0.00173442	2.01905
PFS	P60903	S100A10	4.38739	0.000686732	1.47873
PFS	O75326	SEMA7A	0.42067	0.0569183	-0.865908
PFS	Q86WV6	STING1	0.337097	0.0371916	-1.08738
PFS	P61952	GNG11	6.26809	0.0475388	1.83547
PFS	Q13740	ALCAM	2.83204	0.00970411	1.041
PFS	O76082	SLC22A5	0	0	0
PFS	P36021	SLC16A2	0.193314	0.00399983	-1.64344
PFS	P28906	CD34	6.65827	0.00305831	1.89586
PFS	P62070	RRAS2	0.361732	0.0267	-1.01685
PFS	Q96C12	ARMC5	0.433868	0.179874	-0.835014
PFS	Q9H1C4	UNC93B1	4.03145	0.138703	1.39412
PFS	Q9Y6U3	SCIN	8.13544e+07	0.0700268	18.2143
PFS	P16150	SPN	4.42468	0.110821	1.4872
PFS	P09038	FGF2	0.194933	0.0748717	-1.6351
PFS	Q15669	RHOH	0.497835	0.154546	-0.697486
PFS	Q9NSU2	TREX1	2.38906	0.0329648	0.8709
PFS	Q9NR96	TLR9	0.231202	0.0110332	-1.46447
PFS	P53539	FOSB	8.38473e+07	0.319592	18.2445
PFS	P32249	GPR183	2.53703e+08	0.0369503	19.3517
PFS	Q02156	PRKCE	0.528944	0.176561	-0.636874
PFS	Q9Y6Q5	AP1M2	0.42635	0.0473296	-0.852495
PFS	Q13233	MAP3K1	8.00906e+07	0.161278	18.1987
PFS	Q9NNX6	CD209	0.349229	0.277004	-1.05203
PFS	P04275	VWF	2.49129	0.048585	0.912803
PFS	Q14088	RAB33A	2.18065	0.0962727	0.779623
PFS	P09086	POU2F2	8.28606e+07	0.10622	18.2327
PFS	P51589	CYP2J2	1.23539e-08	0.194909	-18.2093
PFS	P51817	PRKX	3.42017	0.0760192	1.22969
PFS	P09668	CTSH	0.32743	0.00759523	-1.11648
PFS	P68366	TUBA4A	0.308348	0.0159994	-1.17653
PFS	Q7Z6L1	TECPR1	2.751	0.0121803	1.01197
PFS	P32004	L1CAM	5.56925	0.00989916	1.71726
PFS	P35580	MYH10	3.03377	0.0143786	1.10981
PFS	P42773	CDKN2C	0.311858	0.00497389	-1.16521
PFS	Q13361	MFAP5	3.99645	0.00170216	1.38541
PFS	P04440	HLA-DPB1	7.95584e+07	0.0893762	18.192
PFS	P00325	ADH1B	0.505683	0.101205	-0.681845
PFS	P25713	MT3	0.423807	0.105919	-0.858477
PFS	Q9Y2P4	SLC27A6	5.02858	0.0785473	1.61514
PFS	P09210	GSTA2	0.414734	0.0324254	-0.880119
PFS	O95865	DDAH2	4.19056	0.00123625	1.43283
PFS	Q02556	IRF8	0.510027	0.129117	-0.673292
PFS	P00326	ADH1C	0.208779	0.00163283	-1.56648
PFS	P27338	MAOB	8.13544e+07	0.0700268	18.2143
PFS	P40394	ADH7	2.12553	0.0677321	0.75402
PFS	P04066	FUCA1	0.420748	0.226965	-0.865722
PFS	P21266	GSTM3	4.22107	0.0114516	1.44009
PFS	Q9Y2T3	GDA	3.70135	0.0231748	1.3087
PFS	P05771	PRKCB	0.443687	0.0555188	-0.812637
PFS	P30838	ALDH3A1	0.448465	0.0488475	-0.801926
PFS	Q9BPW9	DHRS9	4.04653e-09	0.0238946	-19.3254
PFS	P48426	PIP4K2A	0.288245	0.00889787	-1.24394
PFS	Q14894	CRYM	0.42154	0.224464	-0.86384
PFS	Q9NTX5	ECHDC1	0.429489	0.0407182	-0.84516
PFS	P27361	MAPK3	2.00028	0.142454	0.693288
PFS	Q92835	INPP5D	0.443256	0.0445336	-0.813609
PFS	Q96BZ4	PLD4	2.76824	0.0843828	1.01821
PFS	Q8N4P3	HDDC3	0.474494	0.0749541	-0.745506
PFS	P41222	PTGDS	0.482103	0.0732811	-0.729597
PFS	Q9Y2S2	CRYL1	4.79572	0.000223804	1.56772
PFS	P12277	CKB	8.53872e+07	0.0450375	18.2627
PFS	P16050	ALOX15	0.258162	0.0481151	-1.35417
PFS	Q9UN36	NDRG2	0.410545	0.0445545	-0.890269
PFS	P15090	FABP4	15.504	0.000327967	2.7411
PFS	P36957	DLST	0.495131	0.0919105	-0.702933
PFS	O75891	ALDH1L1	8.53872e+07	0.0450375	18.2627
PFS	O95342	ABCB11	0.291456	0.00190654	-1.23287
PFS	P51178	PLCD1	4.86073	0.00149911	1.58119
PFS	Q9BZF1	OSBPL8	8.35276e+07	0.0536789	18.2407
PFS	Q92903	CDS1	0.320415	0.240774	-1.13814
PFS	O15229	KMO	7.86109e+07	0.0980795	18.18
PFS	P50135	HNMT	2.93312	0.124562	1.07607
PFS	O76062	TM7SF2	2.09849	0.0716518	0.741218
PFS	P22105	TNXB	3.54351	0.0288616	1.26512
PFS	Q16853	AOC3	3.54351	0.0288616	1.26512
PFS	P17252	PRKCA	0.361995	0.0540275	-1.01612
PFS	Q13315	ATM	8.53872e+07	0.0450375	18.2627
PFS	Q6YP21	KYAT3	0.227726	0.028668	-1.47961
PFS	P07099	EPHX1	2.21816	0.104644	0.796679
PFS	P15428	HPGD	2.14144	0.102278	0.761477
PFS	P36269	GGT5	8.73885e+07	0.0349532	18.2859
PFS	P24310	COX7A1	4.07516	0.00153865	1.40491
PFS	Q53GD3	SLC44A4	2.36518e+08	0.0409021	19.2815
PFS	P27695	APEX1	0.256191	0.00370224	-1.36183
PFS	P36402	TCF7	0.273434	0.00590412	-1.29669
PFS	P31513	FMO3	0.440261	0.128641	-0.820389
PFS	P51692	STAT5B	0.232805	0.000364873	-1.45755
PFS	P00568	AK1	0.421286	0.07636	-0.864444
PFS	Q9P2T1	GMPR2	0.137661	2.84737e-05	-1.98296
PFS	Q9HB19	PLEKHA2	0.419344	0.101499	-0.869065
PFS	P04233	CD74	0.429289	0.241241	-0.845625
PFS	Q96F07	CYFIP2	0.595069	0.291577	-0.519079
PFS	O75208	COQ9	0.382394	0.0694821	-0.961305
PFS	Q96I99	SUCLG2	0.304057	0.0027172	-1.19054
PFS	P23141	CES1	7.12339	0.0247913	1.96338
PFS	O00329	PIK3CD	8.13544e+07	0.0700268	18.2143
PFS	Q5T6J7	IDNK	0.336451	0.00693257	-1.0893
PFS	P53007	SLC25A1	0.308589	0.0282758	-1.17574
PFS	P08263	GSTA1	0.414986	0.0701443	-0.879511
PFS	Q03135	CAV1	5.0316	5.59054e-05	1.61574
PFS	P50440	GATM	0.455039	0.05271	-0.787372
PFS	Q16678	CYP1B1	0.154066	0.0036454	-1.87037
PFS	P51812	RPS6KA3	2.14648	0.160163	0.763828
PFS	Q06413	MEF2C	0.278787	0.0635699	-1.27731
PFS	O95379	TNFAIP8	0.488335	0.180173	-0.716754
PFS	P43155	CRAT	8.13544e+07	0.0700268	18.2143
PFS	Q7L5L3	GDPD3	3.46425	0.0761144	1.2425
PFS	Q8TCD5	NT5C	0.480998	0.0821817	-0.731891
PFS	Q8N335	GPD1L	2.60073e+08	0.01501	19.3765
PFS	P80404	ABAT	0.385671	0.023607	-0.952771
PFS	O00748	CES2	3.84244	0.0514416	1.34611
PFS	P21399	ACO1	2.21257	0.134392	0.794155
PFS	Q16854	DGUOK	0.409933	0.0361151	-0.891761
PFS	Q14914	PTGR1	7.95584e+07	0.0893762	18.192
PFS	Q9UKU7	ACAD8	0.301428	0.00503313	-1.19923
PFS	P16219	ACADS	0.520152	0.284586	-0.653633
PFS	P28161	GSTM2	2.04044	0.0908988	0.713167
PFS	P22694	PRKACB	0.194314	5.14822e-05	-1.63828
PFS	Q6YN16	HSDL2	0.0909561	0.00314603	-2.39738
PFS	P00390	GSR	0.291764	0.00940443	-1.23181
PFS	Q9UKR5	ERG28	9.62802	0.00648185	2.26468
PFS	P16885	PLCG2	1.17821e-08	0.0469799	-18.2567
PFS	P53597	SUCLG1	0.33009	0.0600501	-1.10839
PFS	P24752	ACAT1	0.201899	0.0819051	-1.59999
PFS	O94760	DDAH1	2.54341	0.0277663	0.933505
PFS	P23743	DGKA	0.392423	0.188123	-0.935414
PFS	Q9BV23	ABHD6	7.95584e+07	0.0893762	18.192
PFS	P0C0S5	H2AZ1	0.429974	0.0356288	-0.844031
PFS	Q9BY49	PECR	2.05735	0.108158	0.72142
PFS	Q9C0I1	MTMR12	0.25719	0.0180756	-1.35794
PFS	P42229	STAT5A	0.439658	0.0482348	-0.821757
PFS	P27707	DCK	0.506547	0.123971	-0.680138
PFS	Q5GJ75	TNFAIP8L3	1.1808e+09	0.237816	20.8895
PFS	Q9Y259	CHKB	0.449849	0.10397	-0.798843
PFS	P60891	PRPS1	0.41746	0.0556149	-0.873566
PFS	P08559	PDHA1	0.0928801	0.00360356	-2.37645
PFS	P15153	RAC2	6.08936	0.0436638	1.80654
PFS	P17612	PRKACA	2.53949	0.03569	0.931965
PFS	Q9UHQ9	CYB5R1	0.672609	0.381219	-0.39659
PFS	O43488	AKR7A2	1.58725	0.281023	0.462002
PFS	Q9BUT1	BDH2	0.508961	0.281284	-0.675383
PFS	Q13126	MTAP	0.277395	0.0130007	-1.28231
PFS	Q15274	QPRT	0.303345	0.215314	-1.19289
PFS	P21912	SDHB	2.69798e-09	0.000415584	-19.7308
PFS	P07741	APRT	0.292779	0.00181342	-1.22834
PFS	Q92506	HSD17B8	0.263628	0.157772	-1.33321
PFS	P43353	ALDH3B1	8.20906	0.0138835	2.10524
PFS	Q02252	ALDH6A1	2.03292	0.0865858	0.709473
PFS	Q8NI60	COQ8A	2.14106	0.0770773	0.761301
PFS	Q9H477	RBKS	0.212868	0.000410211	-1.54708
PFS	Q9BXB5	OSBPL10	0.226005	0.110821	-1.4872
PFS	Q9GZT4	SRR	3.23216	0.0922022	1.17315
PFS	O00483	NDUFA4	0.257374	0.0482129	-1.35723
PFS	Q8TDQ7	GNPDA2	3.07928	0.00848211	1.12469
PFS	Q8TBF2	PRXL2B	3.25396	0.00361429	1.17987
PFS	O75521	ECI2	7.86109e+07	0.0980795	18.18
PFS	Q96M32	AK7	0.365909	0.167606	-1.00537
PFS	P21589	NT5E	5.04622	7.75119e-05	1.61864
PFS	Q9NZT1	CALML5	2.46583e+08	0.0243436	19.3232
PFS	Q99447	PCYT2	0.271716	0.000894353	-1.303
PFS	Q7Z4H3	HDDC2	3.51227	0.0302972	1.25626
PFS	P11908	PRPS2	0.489184	0.120937	-0.715016
PFS	P27986	PIK3R1	0.548636	0.201034	-0.60032
PFS	Q92523	CPT1B	4.35849e-09	0.16149	-19.2511
PFS	Q96G03	PGM2	0.173925	0.000342061	-1.74913
PFS	P00352	ALDH1A1	0.49444	0.12853	-0.70433
PFS	Q9BX68	HINT2	0.539677	0.135443	-0.616785
PFS	P09960	LTA4H	2.86345	0.277004	1.05203
PFS	Q14739	LBR	3.42685	0.00343411	1.23164
PFS	O43708	GSTZ1	0.410405	0.0353016	-0.890611
PFS	Q16798	ME3	0.155159	0.0352283	-1.86331
PFS	P11310	ACADM	0.201899	0.0819051	-1.59999
PFS	P09455	RBP1	3.62471	0.00627184	1.28777
PFS	Q6IAN0	DHRS7B	1.88324	0.202881	0.632992
PFS	P37837	TALDO1	2.05912	0.14737	0.72228
PFS	P00367	GLUD1	0.226005	0.110821	-1.4872
PFS	Q99424	ACOX2	7.29335	0.000530203	1.98696
PFS	P15559	NQO1	2.46583e+08	0.0243436	19.3232
PFS	P42765	ACAA2	5.53075	0.0589691	1.71032
PFS	Q96KP4	CNDP2	0.472341	0.129604	-0.750053
PFS	P28288	ABCD3	0.55051	0.157203	-0.59691
PFS	O60664	PLIN3	0.385688	0.0305525	-0.952727
PFS	O14684	PTGES	7.14846	0.0240318	1.9669
PFS	Q4G176	ACSF3	1.17114e-08	0.0450375	-18.2627
PFS	Q6P589	TNFAIP8L2	7.95584e+07	0.0893762	18.192
PFS	Q9Y2H5	PLEKHA6	0.30796	0.0059764	-1.17778
PFS	P49419	ALDH7A1	0.246856	0.0405329	-1.39895
PFS	Q16773	KYAT1	0.432841	0.0690519	-0.837384
PFS	P10768	ESD	0.474171	0.0712567	-0.746188
PFS	Q9NY59	SMPD3	8.31514e+07	0.16713	18.2362
PFS	P51649	ALDH5A1	0.186566	0.0108861	-1.67897
PFS	Q13825	AUH	3.45966	0.0746353	1.24117
PFS	P49326	FMO5	6.58448	0.000982918	1.88472
PFS	Q9Y5B8	NME7	0.370994	0.0131898	-0.99157
PFS	P25208	NFYB	0.483356	0.100406	-0.727001
PFS	P43405	SYK	3.19061	0.228787	1.16021
PFS	O95674	CDS2	2.22011	0.182181	0.797557
PFS	Q92784	DPF3	0.152592	0.0413713	-1.87999
PFS	Q96LJ7	DHRS1	0.28825	0.0727111	-1.24393
PFS	Q5T013	HYI	0.290471	0.00588251	-1.23625
PFS	O15327	INPP4B	2.84818	0.0136519	1.04668
PFS	Q8IWA5	SLC44A2	0.334456	0.0246892	-1.09525
PFS	Q2TAA2	IAH1	0.560114	0.195513	-0.579614
PFS	P50225	SULT1A1	2.28954	0.0723096	0.828352
PFS	Q5FVE4	ACSBG2	1.0609e+10	0.0832645	23.085
PFS	P42330	AKR1C3	2.01335	0.13318	0.699801
PFS	Q6PIU2	NCEH1	0.447035	0.0821184	-0.805118
PFS	P51648	ALDH3A2	0.460464	0.067394	-0.77552
PFS	Q8TAV3	CYP2W1	2.16243e+09	0.107245	21.4945
PFS	P09488	GSTM1	2.44634	0.0290784	0.894595
PFS	Q96DC8	ECHDC3	2.15218	0.0983936	0.76648
PFS	P46439	GSTM5	6.27043	0.0105886	1.83584
PFS	O00757	FBP2	1.82293	0.149717	0.600444
PFS	P09669	COX6C	0.54077	0.187207	-0.614761
PFS	P60903	S100A10	4.38739	0.000686732	1.47873
PFS	Q96MA6	AK8	8.08795e+07	0.125444	18.2085
PFS	O76082	SLC22A5	0	0	0
PFS	Q96C23	GALM	0.160245	0.0399762	-1.83105
PFS	P49247	RPIA	0.166786	3.93225e-06	-1.79104
PFS	P14406	COX7A2	0.461028	0.0574468	-0.774297
PFS	P52895	AKR1C2	0.464585	0.0653717	-0.76661
PFS	Q9H3S4	TPK1	8.46269e+07	0.0658253	18.2538
PFS	P09038	FGF2	0.194933	0.0748717	-1.6351
PFS	Q9Y6X5	ENPP4	2.46583e+08	0.0243436	19.3232
PFS	P34913	EPHX2	0.14337	0.0263176	-1.94233
PFS	Q03013	GSTM4	1.21385e-08	0.063667	-18.2269
PFS	Q96N66	MBOAT7	0.598574	0.223864	-0.513205
PFS	P51589	CYP2J2	1.23539e-08	0.194909	-18.2093
PFS	Q01432	AMPD3	3.3496	0.0133675	1.20884
PFS	Q3LIE5	ADPRM	0	0	0
PFS	O15438	ABCC3	2.76422	0.0200894	1.01676
PFS	P21953	BCKDHB	0.266921	0.000832617	-1.3208
PFS	Q8WTV0	SCARB1	8.44913	0.00112424	2.13406
PFS	O14678	ABCD4	1.96401e+09	0.0294899	21.3983
PFS	Q14642	INPP5A	0.124246	0.00171514	-2.08549
PFS	Q11128	FUT5	2.78255e+08	0.0433294	19.444
PFS	Q01469	FABP5	0.433901	0.088507	-0.834938
PFS	Q15392	DHCR24	0.237868	0.0351367	-1.43604
PFS	O60760	HPGDS	3.06425	0.00533858	1.1198
PFS	O14975	SLC27A2	6.05529	0.0444844	1.80093
PFS	Q5VWC8	HACD4	3.85447	0.00319019	1.34923
PFS	P00966	ASS1	0.489103	0.0795345	-0.715182
PFS	P21397	MAOA	0.253351	0.044056	-1.37298
PFS	O00519	FAAH	1.71	0.391545	0.536492
PFS	Q9BQL6	FERMT1	0.328976	0.0325054	-1.11177
PFS	P18564	ITGB6	3.30482	0.0870356	1.19538
PFS	Q02809	PLOD1	6.0412	4.87162e-06	1.7986
PFS	P13674	P4HA1	2.90065	0.0110506	1.06494
PFS	P06756	ITGAV	4.45902	0.107063	1.49493
PFS	P50454	SERPINH1	5.01024	0.00114334	1.61148
PFS	P50281	MMP14	3.53311	0.0145954	1.26218
PFS	P03956	MMP1	2.64959e+08	0.01194	19.3951
PFS	O00469	PLOD2	15.2796	0.000363954	2.72652
PFS	P35442	THBS2	5.40293	0.000589592	1.68694
PFS	P18065	IGFBP2	2.85537	0.0324266	1.0492
PFS	Q32P28	P3H1	4.18486	0.000224755	1.43147
PFS	O60568	PLOD3	4.12289	0.0375957	1.41655
PFS	O43852	CALU	3.4094	0.00233059	1.22654
PFS	P09486	SPARC	3.82684	0.0192511	1.34204
PFS	O75718	CRTAP	4.79642	0.00155675	1.56787
PFS	P27658	COL8A1	5.44133	0.000535975	1.69402
PFS	O15460	P4HA2	4.76992	0.00170349	1.56233
PFS	P13611	VCAN	6.72613	6.40237e-05	1.906
PFS	Q99715	COL12A1	2.64959e+08	0.01194	19.3951
PFS	Q12884	FAP	5.36425	2.01519e-05	1.67976
PFS	P05067	APP	1.90924	0.118015	0.646703
PFS	Q8NBJ5	COLGALT1	4.2369	0.0018429	1.44383
PFS	Q8IWU6	SULF1	10.7045	7.62421e-05	2.37066
PFS	Q13751	LAMB3	0.528211	0.232295	-0.63826
PFS	P61812	TGFB2	4.32516	0.0011104	1.46445
PFS	P33993	MCM7	2.1561	0.153065	0.7683
PFS	P35052	GPC1	7.84485e+07	0.100202	18.178
PFS	P07996	THBS1	8.73885e+07	0.0349532	18.2859
PFS	Q08345	DDR1	0.222982	0.0016209	-1.50066
PFS	Q9Y4K0	LOXL2	2.82578	0.00961415	1.03878
PFS	Q15063	POSTN	6.41377	0.000103963	1.85845
PFS	O00468	AGRN	2.76942	0.148509	1.01864
PFS	P23142	FBLN1	6.99756	7.44646e-07	1.94556
PFS	Q92626	PXDN	6.88827	0.0275594	1.92982
PFS	P25391	LAMA1	0.476093	0.128088	-0.742141
PFS	Q03405	PLAUR	0.261934	0.00597035	-1.33966
PFS	P17936	IGFBP3	2.60177	0.0379221	0.956191
PFS	Q5TCZ1	SH3PXD2A	0.275942	0.176475	-1.28757
PFS	O43278	SPINT1	0.401745	0.0242518	-0.911939
PFS	Q03692	COL10A1	3.18558	0.00718039	1.15864
PFS	P17301	ITGA2	7.27292	0.0228934	1.98416
PFS	P07942	LAMB1	2.73088	0.0209538	1.00462
PFS	P05362	ICAM1	0.339567	0.0126487	-1.08008
PFS	P25067	COL8A2	3.53516e+08	0.0258434	19.6834
PFS	P07237	P4HB	2.59116	0.0241679	0.952107
PFS	Q92743	HTRA1	4.22487	0.00133454	1.44099
PFS	Q9Y6L7	TLL2	3.33709e+08	0.0561485	19.6258
PFS	O43291	SPINT2	1.98033	0.200989	0.683261
PFS	P38570	ITGAE	1.21385e-08	0.063667	-18.2269
PFS	P08246	ELANE	1.93595	0.142536	0.660599
PFS	P18084	ITGB5	2.88657	0.0083268	1.06007
PFS	P02751	FN1	3.98679	0.000792975	1.38299
PFS	P24001	IL32	0.149655	0.00226687	-1.89942
PFS	P31997	CEACAM8	4.04684	0.0043491	1.39794
PFS	P35613	BSG	3.91158	0.000891954	1.36394
PFS	Q13753	LAMC2	1.71051	0.28274	0.536791
PFS	P78325	ADAM8	3.11924	0.00526898	1.13759
PFS	P22894	MMP8	6.72906	0.0305331	1.90644
PFS	P09382	LGALS1	4.62406	0.00631678	1.53127
PFS	Q9UKX5	ITGA11	3.45478	0.0226029	1.23976
PFS	Q5TAT6	COL13A1	0.421242	0.045628	-0.864549
PFS	A1X283	SH3PXD2B	2.37606	0.0368844	0.865445
PFS	P04004	VTN	6.40703	0.0365933	1.8574
PFS	Q8IVL6	P3H3	5.34941	0.000632326	1.67699
PFS	P24347	MMP11	12.9866	8.29297e-06	2.56392
PFS	P12830	CDH1	1.14189e-08	0.0343304	-18.288
PFS	P39900	MMP12	2.25824	0.0477062	0.814585
PFS	P08648	ITGA5	5.10498	0.000349803	1.63022
PFS	P17302	GJA1	3.97478	0.00426175	1.37997
PFS	P08254	MMP3	4.222	0.0405625	1.44031
PFS	P14780	MMP9	8.13544e+07	0.0700268	18.2143
PFS	Q6FHJ7	SFRP4	3.46477	0.0467855	1.24265
PFS	Q96CG8	CTHRC1	6.34183	0.000132843	1.84717
PFS	Q12805	EFEMP1	2.43911	0.069041	0.891632
PFS	P41221	WNT5A	4.01473	0.00314402	1.38997
PFS	P13688	CEACAM1	3.3496	0.0133675	1.20884
PFS	O75096	LRP4	2.20446	0.275318	0.790483
PFS	P54821	PRRX1	8.23822e+07	0.063667	18.2269
PFS	Q9NPA2	MMP25	3.83334	0.0176189	1.34374
PFS	P02679	FGG	2.42954	0.0575058	0.8877
PFS	P13497	BMP1	9.44311	0.0090257	2.24529
PFS	Q96HF1	SFRP2	4.61371	6.37347e-05	1.52903
PFS	O75330	HMMR	0.304441	0.0527252	-1.18928
PFS	Q96AY3	FKBP10	5.97389	0.000979994	1.7874
PFS	Q9UMD9	COL17A1	0.569211	0.257241	-0.563504
PFS	P45452	MMP13	9.78267	0.00242083	2.28061
PFS	P11215	ITGAM	3.3496	0.0133675	1.20884
PFS	O60565	GREM1	4.18162	0.0137028	1.4307
PFS	P11532	DMD	2.8172	0.0322694	1.03574
PFS	Q16585	SGCB	3.84802e+08	0.00256965	19.7682
PFS	Q8NFA2	NOXO1	5.31653	0.0892046	1.67082
PFS	P08253	MMP2	5.08311	2.15594e-05	1.62592
PFS	P10145	CXCL8	0.212494	0.165086	-1.54884
PFS	P02675	FGB	2.28323	0.0551805	0.825593
PFS	P02671	FGA	2.45542	0.0724135	0.898299
PFS	Q13443	ADAM9	0.420911	0.0813265	-0.865334
PFS	P18827	SDC1	0.379611	0.02008	-0.968608
PFS	P48436	SOX9	0.321778	0.270405	-1.13389
PFS	Q14393	GAS6	0.33882	0.0646447	-1.08229
PFS	P01033	TIMP1	2.46583e+08	0.0243436	19.3232
PFS	P05412	JUN	1.56226	0.402861	0.446133
PFS	Q13162	PRDX4	11.8003	0.00214701	2.46813
PFS	P05121	SERPINE1	8.06348e+07	0.156102	18.2054
PFS	P26022	PTX3	2.91996	0.0257154	1.07157
PFS	P40199	CEACAM6	2.24824	0.0535539	0.810146
PFS	Q9NR99	MXRA5	5.79524	3.37447e-05	1.75704
PFS	Q8IVL5	P3H2	3.43811	0.105968	1.23492
PFS	P15151	PVR	0.236424	0.0189151	-1.44213
PFS	Q5EB52	MEST	1.3167e+09	0.0757724	20.9984
PFS	P01023	A2M	2.02325	0.101921	0.704705
PFS	P13224	GP1BB	7.86109e+07	0.0980795	18.18
PFS	Q76M96	CCDC80	0.255448	0.156417	-1.36474
PFS	P35443	THBS4	6.92524	0.00245621	1.93517
PFS	P13674	P4HA1	2.90065	0.0110506	1.06494
PFS	P50454	SERPINH1	5.01024	0.00114334	1.61148
PFS	P78330	PSPH	0.287646	0.0717114	-1.24602
PFS	Q9Y617	PSAT1	2.41996	0.104038	0.883751
PFS	O43175	PHGDH	2.40815e+08	0.031576	19.2995
PFS	O00469	PLOD2	15.2796	0.000363954	2.72652
PFS	Q01650	SLC7A5	4.21112	0.0113193	1.43773
PFS	P02786	TFRC	0.333651	0.0393231	-1.09766
PFS	P33991	MCM4	0.491875	0.0881246	-0.709532
PFS	P08243	ASNS	2.9141	0.273475	1.06956
PFS	P49736	MCM2	0.344585	0.0455497	-1.06541
PFS	P52789	HK2	2.00731	0.136655	0.696794
PFS	O75874	IDH1	0.442895	0.0758385	-0.814422
PFS	P31350	RRM2	0.540543	0.171514	-0.615182
PFS	P43490	NAMPT	0.37142	0.0436349	-0.990421
PFS	Q13085	ACACA	0.625525	0.262214	-0.469164
PFS	O14965	AURKA	0.1852	0.00836211	-1.68632
PFS	P13051	UNG	1.61182	0.263322	0.477363
PFS	Q00796	SORD	0.371657	0.0150957	-0.989785
PFS	Q13501	SQSTM1	0.173135	0.0509367	-1.75368
PFS	O00767	SCD	0.464183	0.105424	-0.767477
PFS	P43007	SLC1A4	2.15791	0.0840098	0.769141
PFS	P13995	MTHFD2	0.473349	0.0937842	-0.747923
PFS	Q5BJF2	TMEM97	4.0843	0.013788	1.40715
PFS	Q15758	SLC1A5	0.608283	0.255147	-0.497114
PFS	P27797	CALR	2.12955	0.0869388	0.75591
PFS	P27144	AK4	2.62896e+08	0.0127855	19.3873
PFS	P11166	SLC2A1	8.73885e+07	0.0349532	18.2859
PFS	Q01581	HMGCS1	2.94849	0.00677319	1.08129
PFS	P06280	GLA	7.14846	0.0240318	1.9669
PFS	P54687	BCAT1	2.05723	0.104159	0.721358
PFS	P53350	PLK1	3.9652	0.00172254	1.37756
PFS	Q9HB71	CACYBP	0.397463	0.0453261	-0.922652
PFS	P18564	ITGB6	3.30482	0.0870356	1.19538
PFS	P52292	KPNA2	0.299232	0.00794556	-1.20654
PFS	P42224	STAT1	0.178879	0.0563584	-1.72105
PFS	P20591	MX1	0.504673	0.124839	-0.683844
PFS	P02778	CXCL10	0.569282	0.181899	-0.56338
PFS	P19525	EIF2AK2	2.36978	0.040939	0.862797
PFS	O14879	IFIT3	0.626781	0.347644	-0.467158
PFS	P05161	ISG15	4.18892	0.126607	1.43244
PFS	Q15646	OASL	2.62672	0.0477472	0.965735
PFS	Q9Y6K5	OAS3	1.74381	0.447877	0.556075
PFS	Q8TCB0	IFI44	0.615886	0.248248	-0.484693
PFS	P52630	STAT2	1.81171	0.151285	0.59427
PFS	Q9HCE1	MOV10	1.15528e-08	0.0378688	-18.2763
PFS	P09914	IFIT1	1.83526	0.227972	0.607189
PFS	Q53G44	IFI44L	0.489205	0.120965	-0.714974
PFS	P11388	TOP2A	0.207216	0.000789497	-1.57399
PFS	O00459	PIK3R2	2.79036	0.148658	1.02617
PFS	Q9BYX4	IFIH1	0.56379	0.175863	-0.573074
PFS	Q9BZS1	FOXP3	0.487488	0.100669	-0.718491
PFS	Q8WXG1	RSAD2	3.47103	0.03191	1.24445
PFS	P09913	IFIT2	2.30918	0.124559	0.836893
PFS	P00973	OAS1	0.411682	0.0519643	-0.887505
PFS	P05362	ICAM1	0.339567	0.0126487	-1.08008
PFS	P46531	NOTCH1	0.215003	0.0221676	-1.5371
PFS	P07237	P4HB	2.59116	0.0241679	0.952107
PFS	Q92667	AKAP1	0.267629	0.164906	-1.31815
PFS	Q8IXQ6	PARP9	0.173135	0.0509367	-1.75368
PFS	O00182	LGALS9	1.14189e-08	0.0343304	-18.288
PFS	O00602	FCN1	2.94256	0.0173811	1.07928
PFS	P14222	PRF1	0.21674	0.0990087	-1.52905
PFS	P32455	GBP1	0.590895	0.232604	-0.526116
PFS	P09382	LGALS1	4.62406	0.00631678	1.53127
PFS	P20248	CCNA2	0.24355	0.00433722	-1.41243
PFS	O60603	TLR2	2.63199	0.0511728	0.967741
PFS	Q9HC16	APOBEC3G	0.382041	0.0359012	-0.962226
PFS	Q16553	LY6E	0.0477023	8.26661e-05	-3.04277
PFS	Q96C10	DHX58	0.261773	0.00274029	-1.34028
PFS	P20160	AZU1	5.82856	0.0503715	1.76277
PFS	P23510	TNFSF4	3.09627e+08	0.0739727	19.5509
PFS	Q9Y679	AUP1	2.53737	0.193499	0.931129
PFS	P30279	CCND2	4.50277	0.111178	1.50469
PFS	Q8N884	CGAS	0.261208	0.0024407	-1.34244
PFS	P39900	MMP12	2.25824	0.0477062	0.814585
PFS	O94992	HEXIM1	0.366917	0.0136733	-1.00262
PFS	P29728	OAS2	0.40177	0.0862945	-0.911876
PFS	P59666	DEFA3	3.17959e+08	0.111368	19.5774
PFS	P11802	CDK4	0.304079	0.0870789	-1.19047
PFS	Q03518	TAP1	0.239741	0.035405	-1.4282
PFS	P27797	CALR	2.12955	0.0869388	0.75591
PFS	P10153	RNASE2	0.458127	0.0554446	-0.780608
PFS	P26641	EEF1G	3.16652	0.0271498	1.15263
PFS	Q9ULZ3	PYCARD	0.438156	0.0424862	-0.82518
PFS	P04114	APOB	2.86509	0.137578	1.0526
PFS	Q14469	HES1	5.59364	0.0563153	1.72163
PFS	Q9BUD6	SPON2	4.25747	0.0315544	1.44867
PFS	P11926	ODC1	2.62244	0.148601	0.964103
PFS	P10145	CXCL8	0.212494	0.165086	-1.54884
PFS	Q9UH17	APOBEC3B	3.31548	0.0912148	1.1986
PFS	Q9Y243	AKT3	7.95584e+07	0.0893762	18.192
PFS	P40305	IFI27	3.58718	0.0189328	1.27737
PFS	P05412	JUN	1.56226	0.402861	0.446133
PFS	P55957	BID	2.79702	0.14507	1.02855
PFS	O60443	GSDME	8.33162	0.0126725	2.12006
PFS	P26022	PTX3	2.91996	0.0257154	1.07157
PFS	P16949	STMN1	0.284181	0.00934716	-1.25814
PFS	Q10589	BST2	1.86015	0.166788	0.620658
PFS	P52926	HMGA2	0.418331	0.0584824	-0.871483
PFS	Q9NUD5	ZCCHC3	4.4116	0.000687566	1.48424
PFS	P11226	MBL2	0.350569	0.0293683	-1.0482
PFS	Q9NV64	TMEM39A	3.09759e-09	0.140149	-19.5926
PFS	O75636	FCN3	2.92086	0.0181694	1.07188
PFS	Q9NR97	TLR8	2.37306e+08	0.0650142	19.2849
PFS	P13501	CCL5	0.265925	0.00523545	-1.32454
PFS	Q03519	TAP2	0.27675	0.0610145	-1.28464
