# Supplementary material for: Large-scale and high-resolution mass spectrometry-based proteomics defines molecular subtypes of nasopharyngeal carcinoma for therapeutic targeting
Source: Signal Transduct Target Ther. 2026 Jun 23;11:244. doi: 10.1038/s41392-026-02742-0 (PMC13287748; doi:10.1038/s41392-026-02742-0)
Supplement: Supplementary file 7 — Data S6 [file 41392_2026_2742_MOESM7_ESM.xlsx]

## Sheet: Description
Data S6. Molecular subtypes of NPC.
a. Molecular subtype. This sheet shows the molecular subtype of the 79 NPC patients.
b. DE proteins (S2 vs S1). The 1189 up-regulated proteins and 775 down-regulated proteins that are differentially expressed (DE) between S2 and S1. "LogFC" represents the logarithmic fold change of the protein expression ratio of samples in subtype S1 to those in normal. "p value" is calculated by a two-sided Wilcox rank sum test."q value" is the Benjamini-Hochberg (BH) corrected P value.
c. Pathways-DE proteins(S2 vs S1). Enriched pathways obtained from enrichment analysis of differentially expressed proteins (S2 vs S1). P values were calculated by hypergeometric test. Q values were adjusted P values by BH correction.
d. DE proteins (S1 vs normal). The 449 up-regulated proteins and 641 down-regulated proteins that are differentially expressed (DE) between S1 and normal. "LogFC" represents the logarithmic fold change of the protein expression ratio of samples in subtype S1 to those in normal. "p value" is calculated by a two-sided Wilcox rank sum test."q value" is the Benjamini-Hochberg (BH) corrected P value.
e. DE proteins (S2 vs normal). The 1129 up-regulated proteins and 619 down-regulated proteins that are differentially expressed (DE) between S1 and normal. "LogFC" represents the logarithmic fold change of the protein expression ratio of samples in subtype S1 to those in normal. "p value" is calculated by a two-sided Wilcox rank sum test."q value" is the Benjamini-Hochberg (BH) corrected P value.
f. DE proteins (S1-S2 vs normal). The 501 up-regulated proteins and 602 down-regulated proteins that are differentially expressed (DE) between S1-S2 and normal. "LogFC" represents the logarithmic fold change of the protein expression ratio of samples in subtype S1 to those in normal. "p value" is calculated by a two-sided Wilcox rank sum test."q value" is the Benjamini-Hochberg (BH) corrected P v…
g. Pathways-DE proteins(S1 vs normal). Enriched pathways obtained from enrichment analysis of differentially expressed proteins (S1 vs normal). P values were calculated by hypergeometric test. Q values were adjusted P values by BH correction.
h. Pathways-DE proteins(S2 vs normal). Enriched pathways obtained from enrichment analysis of differentially expressed proteins (S2 vs normal). P values were calculated by hypergeometric test. Q values were adjusted P values by BH correction.
i. Pathways-DE proteins(S1-S2 vs normal). Enriched pathways obtained from enrichment analysis of differentially expressed proteins (S1-S2 vs normal). P values were calculated by hypergeometric test. Q values were adjusted P values by BH correction.
j.Subtype classification information and clinical information of NPC patients on the tissue microarray.
k.The H-scores of ACTBL2 and UNC13D immunohistochemical staining in NPC patients on the tissue microarray.

## Sheet: a. Molecular subtype
Num	consensusCluster_label
1	Subtype1
2	Subtype1
3	Subtype2
4	Subtype1
6	Subtype1
7	Subtype1
8	Subtype1
9	Subtype1
11	Subtype1
12	Subtype1
13	Subtype1
14	Subtype2
16	Subtype1
17	Subtype1
18	Subtype1
19	Subtype1
20	Subtype1
22	Subtype1
23	Subtype1
26	Subtype1
27	Subtype1
28	Subtype1
29	Subtype2
34	Subtype2
38	Subtype2
40	Subtype1
44	Subtype2
53	Subtype2
55	Subtype1
56	Subtype1
57	Subtype1
58	Subtype2
59	Subtype1
62	Subtype1
64	Subtype2
67	Subtype2
68	Subtype2
72	Subtype1
74	Subtype2
77	Subtype1
78	Subtype1
82	Subtype2
85	Subtype1
87	Subtype1
88	Subtype2
95	Subtype1
96	Subtype1
98	Subtype1
106	Subtype2
111	Subtype1
113	Subtype1
114	Subtype1
115	Subtype2
120	Subtype1
122	Subtype2
126	Subtype1
128	Subtype1
129	Subtype1
131	Subtype1
132	Subtype1
134	Subtype2
139	Subtype1
140	Subtype1
147	Subtype1
148	Subtype2
150	Subtype2
152	Subtype1
153	Subtype2
154	Subtype1
155	Subtype1
161	Subtype2
162	Subtype1
165	Subtype1
166	Subtype2
167	Subtype1
168	Subtype1
171	Subtype1
172	Subtype1
173	Subtype1

## Sheet: b. DE proteins (S2 vs S1)
proID	gene_symbol	logFC	pvalue	qvalue	Label
P20848	SERPINA2	2.0613	1.88535e-07	4.24476e-06	Up-regulated in S2
Q15722	LTB4R	1.34318	6.92353e-11	7.66296e-09	Up-regulated in S2
P15169	CPN1	1.06474	5.8591e-11	6.70387e-09	Up-regulated in S2
Q08477	CYP4F3	1.02618	2.38689e-11	3.34406e-09	Up-regulated in S2
Q6UX06	OLFM4	1.50893	1.51045e-07	3.51211e-06	Up-regulated in S2
Q5S007	LRRK2	0.780702	1.85078e-13	6.02484e-11	Up-regulated in S2
P55058	PLTP	0.924161	1.64754e-11	2.33782e-09	Up-regulated in S2
Q9UGM5	FETUB	0.883862	1.64754e-11	2.33782e-09	Up-regulated in S2
O15360	FANCA	2.66603	0.000379817	0.00196532	Up-regulated in S2
P31997	CEACAM8	1.13211	1.52833e-08	5.56431e-07	Up-regulated in S2
P35858	IGFALS	0.849385	8.29824e-11	9.00441e-09	Up-regulated in S2
A6NJG2	SOWAHD	0.684867	3.94748e-13	1.12028e-10	Up-regulated in S2
P06702	S100A9	1.28482	3.37137e-07	6.58101e-06	Up-regulated in S2
O43155	FLRT2	0.996837	7.38156e-09	3.09466e-07	Up-regulated in S2
P05089	ARG1	1.12587	8.89049e-08	2.26728e-06	Up-regulated in S2
Q9NY25	CLEC5A	0.919765	3.97302e-09	1.93733e-07	Up-regulated in S2
P54108	CRISP3	0.938416	7.60213e-09	3.12789e-07	Up-regulated in S2
Q15080	NCF4	0.908011	4.46342e-09	2.08444e-07	Up-regulated in S2
Q07343	PDE4B	1.11506	1.68296e-07	3.87255e-06	Up-regulated in S2
Q8TAC2	JOSD2	1.04711	6.89002e-08	1.89228e-06	Up-regulated in S2
Q99698	LYST	0.577346	1.15531e-13	4.26231e-11	Up-regulated in S2
Q9C0D0	PHACTR1	2.50129	0.000999001	0.00432419	Up-regulated in S2
Q9NPP4	NLRC4	0.82741	1.21268e-09	7.71374e-08	Up-regulated in S2
P22894	MMP8	1.19823	8.33055e-07	1.36394e-05	Up-regulated in S2
P17213	BPI	1.73261	5.98902e-05	0.000441615	Up-regulated in S2
Q96A08	H2BC1	0.851319	3.04394e-09	1.55974e-07	Up-regulated in S2
A6NI72	NCF1B	0.701374	4.60631e-11	5.5416e-09	Up-regulated in S2
Q6UWW0	LCN15	1.0689	2.06341e-07	4.54937e-06	Up-regulated in S2
P05976	MYL1	1.84975	0.000136264	0.000860825	Up-regulated in S2
Q9HD89	RETN	1.59654	3.53317e-05	0.000285647	Up-regulated in S2
P01019	AGT	0.780633	9.0643e-10	6.19282e-08	Up-regulated in S2
Q96ST8	CEP89	0.85706	6.78886e-09	2.9237e-07	Up-regulated in S2
P05546	SERPIND1	1.14413	8.914e-07	1.42162e-05	Up-regulated in S2
A0A0C4DH69	IGKV1-9	1.05592	2.92558e-07	5.82379e-06	Up-regulated in S2
P24158	PRTN3	1.30888	5.35897e-06	6.04003e-05	Up-regulated in S2
O75594	PGLYRP1	1.00259	1.75253e-07	3.9748e-06	Up-regulated in S2
Q70J99	UNC13D	0.520966	9.84425e-14	4.19062e-11	Up-regulated in S2
P05090	APOD	0.738912	6.74508e-10	4.87938e-08	Up-regulated in S2
P27105	STOM	0.800035	3.72503e-09	1.83238e-07	Up-regulated in S2
Q8TAQ9	SUN3	1.21522	3.13645e-06	3.92695e-05	Up-regulated in S2
Q99536	VAT1	0.609244	1.01071e-11	1.64508e-09	Up-regulated in S2
Q6ZTW0	TPGS1	1.27606	7.13043e-06	7.68415e-05	Up-regulated in S2
Q8IZJ1	UNC5B	1.24676	5.83904e-06	6.50821e-05	Up-regulated in S2
P09564	CD7	0.647638	1.0046e-10	1.05982e-08	Up-regulated in S2
P05155	SERPING1	0.614026	2.98228e-11	3.88328e-09	Up-regulated in S2
Q562R1	ACTBL2	0.449296	2.7059e-15	3.32765e-12	Up-regulated in S2
Q16772	GSTA3	0.893967	6.26842e-08	1.73015e-06	Up-regulated in S2
P05543	SERPINA7	0.659098	1.59425e-10	1.54782e-08	Up-regulated in S2
Q99542	MMP19	0.722165	2.13087e-09	1.17922e-07	Up-regulated in S2
Q9UM07	PADI4	0.889876	9.59881e-08	2.42556e-06	Up-regulated in S2
P80511	S100A12	1.16524	4.74393e-06	5.47246e-05	Up-regulated in S2
P00742	F10	0.99394	6.54448e-07	1.13179e-05	Up-regulated in S2
P16452	EPB42	0.804266	2.29572e-08	7.72311e-07	Up-regulated in S2
Q15485	FCN2	0.997844	6.99149e-07	1.18684e-05	Up-regulated in S2
P10124	SRGN	0.888348	1.21962e-07	2.99307e-06	Up-regulated in S2
P09105	HBQ1	1.03432	1.38095e-06	2.06267e-05	Up-regulated in S2
P04180	LCAT	0.938042	3.63896e-07	7.01672e-06	Up-regulated in S2
P06731	CEACAM5	1.06677	2.23852e-06	3.0141e-05	Up-regulated in S2
Q684P5	RAP1GAP2	0.544649	1.07479e-11	1.72403e-09	Up-regulated in S2
P28676	GCA	0.911912	3.37137e-07	6.58101e-06	Up-regulated in S2
P05109	S100A8	1.33792	3.93257e-05	0.000309571	Up-regulated in S2
Q53EU6	GPAT3	0.775512	2.70609e-08	8.83509e-07	Up-regulated in S2
P10163	PRB4	1.20929	1.48179e-05	0.000140295	Up-regulated in S2
Q16610	ECM1	0.795006	4.75899e-08	1.39345e-06	Up-regulated in S2
P02671	FGA	1.41655	7.74184e-05	0.000540952	Up-regulated in S2
Q8NFQ6	BPIFC	1.57987	0.000205677	0.00121006	Up-regulated in S2
Q5QGZ9	CLEC12A	1.69715	0.000376435	0.00194964	Up-regulated in S2
P00739	HPR	1.01879	2.38623e-06	3.15918e-05	Up-regulated in S2
P19823	ITIH2	0.86583	2.52809e-07	5.2009e-06	Up-regulated in S2
Q9BZW5	TM6SF1	0.869744	2.81804e-07	5.71247e-06	Up-regulated in S2
Q9BZF2	OSBPL7	0.699964	7.32158e-09	3.08119e-07	Up-regulated in S2
Q13277	STX3	0.894134	4.4755e-07	8.26959e-06	Up-regulated in S2
Q9H3R2	MUC13	0.653724	2.01761e-09	1.12216e-07	Up-regulated in S2
Q8N6N6	NATD1	0.643321	1.46773e-09	8.78759e-08	Up-regulated in S2
Q96HA8	NTAQ1	1.86643	0.000840336	0.00375337	Up-regulated in S2
P04217	A1BG	0.751041	2.93644e-08	9.3932e-07	Up-regulated in S2
P05164	MPO	1.28182	3.72789e-05	0.00029705	Up-regulated in S2
P27169	PON1	0.726652	1.94477e-08	6.74758e-07	Up-regulated in S2
Q14624	ITIH4	0.771869	5.57477e-08	1.57402e-06	Up-regulated in S2
P12273	PIP	1.16416	1.5839e-05	0.000148063	Up-regulated in S2
P00734	F2	0.870827	4.4755e-07	8.26959e-06	Up-regulated in S2
O95445	APOM	0.662146	4.46342e-09	2.08444e-07	Up-regulated in S2
Q969R8	ITFG2	0.623994	1.37216e-09	8.43727e-08	Up-regulated in S2
P13688	CEACAM1	0.905322	8.60941e-07	1.39311e-05	Up-regulated in S2
O94886	TMEM63A	0.477267	3.2036e-12	6.44681e-10	Up-regulated in S2
Q13572	ITPK1	0.520471	2.98228e-11	3.88328e-09	Up-regulated in S2
Q6SZW1	SARM1	0.490218	6.9459e-12	1.22027e-09	Up-regulated in S2
P03951	F11	1.02815	5.32405e-06	6.04003e-05	Up-regulated in S2
A0A0A0MT89	IGKJ1	2.13077	0.00252169	0.00922341	Up-regulated in S2
Q6DN03	H2BC20P	0.585931	5.39314e-10	4.15977e-08	Up-regulated in S2
Q9Y256	RCE1	0.568363	3.03046e-10	2.541e-08	Up-regulated in S2
P02008	HBZ	1.12254	1.54343e-05	0.000144523	Up-regulated in S2
P01009	SERPINA1	0.929806	1.62034e-06	2.33364e-05	Up-regulated in S2
P20851	C4BPB	0.758651	8.23181e-08	2.13372e-06	Up-regulated in S2
Q9Y2Q0	ATP8A1	0.64003	4.06607e-09	1.93733e-07	Up-regulated in S2
P61626	LYZ	0.862604	6.33758e-07	1.09944e-05	Up-regulated in S2
P13224	GP1BB	0.866964	7.78323e-07	1.30325e-05	Up-regulated in S2
P16157	ANK1	0.608964	2.35229e-09	1.25774e-07	Up-regulated in S2
Q9GZZ8	LACRT	1.06727	1.24423e-05	0.000121869	Up-regulated in S2
Q687X5	STEAP4	0.590943	1.46883e-09	8.78759e-08	Up-regulated in S2
P26022	PTX3	0.886896	1.33074e-06	1.99456e-05	Up-regulated in S2
P49908	SELENOP	0.574862	8.21807e-10	5.64954e-08	Up-regulated in S2
P40199	CEACAM6	1.07612	1.42889e-05	0.000136808	Up-regulated in S2
P07225	PROS1	0.994996	6.04824e-06	6.67417e-05	Up-regulated in S2
Q9NQS5	GPR84	0.867449	1.13601e-06	1.75117e-05	Up-regulated in S2
Q8N228	SCML4	0.771498	2.07431e-07	4.5643e-06	Up-regulated in S2
Q96S97	MYADM	0.548385	4.07951e-10	3.27188e-08	Up-regulated in S2
Q4VCS5	AMOT	1.31304	0.000118874	0.000771672	Up-regulated in S2
P28300	LOX	0.901067	2.19367e-06	2.99748e-05	Up-regulated in S2
P02788	LTF	1.02277	1.0311e-05	0.000104317	Up-regulated in S2
P20333	TNFRSF1B	0.706834	7.14477e-08	1.91938e-06	Up-regulated in S2
P57075	UBASH3A	0.498915	7.33121e-11	8.03384e-09	Up-regulated in S2
P49326	FMO5	0.891493	2.33112e-06	3.13117e-05	Up-regulated in S2
P08697	SERPINF2	0.794865	5.14792e-07	9.31e-06	Up-regulated in S2
Q8IX19	MCEMP1	1.38176	0.00022098	0.00128053	Up-regulated in S2
Q969Q4	ARL11	0.748369	2.18371e-07	4.7058e-06	Up-regulated in S2
O75144	ICOSLG	0.741932	2.17013e-07	4.7058e-06	Up-regulated in S2
P02652	APOA2	0.754123	2.92112e-07	5.82379e-06	Up-regulated in S2
P0C0L5	C4B	0.791973	5.91486e-07	1.04578e-05	Up-regulated in S2
Q96MT8	CEP63	0.648844	2.7591e-08	8.98169e-07	Up-regulated in S2
O15204	ADAMDEC1	0.494605	1.24195e-10	1.24962e-08	Up-regulated in S2
Q5TBC7	BCL2L15	0.893806	3.83799e-06	4.60725e-05	Up-regulated in S2
P52790	HK3	0.841756	1.94415e-06	2.73027e-05	Up-regulated in S2
A5D8W1	CFAP69	0.943475	8.3212e-06	8.76299e-05	Up-regulated in S2
Q9Y5Y7	LYVE1	1.41431	0.000391096	0.00201389	Up-regulated in S2
Q16769	QPCT	1.05538	2.92878e-05	0.00024576	Up-regulated in S2
P23469	PTPRE	0.463732	5.93585e-11	6.70387e-09	Up-regulated in S2
Q8NFU4	FDCSP	0.699384	1.75253e-07	3.9748e-06	Up-regulated in S2
P20061	TCN1	0.966466	1.37626e-05	0.000131997	Up-regulated in S2
P10643	C7	0.757396	7.26994e-07	1.22658e-05	Up-regulated in S2
Q8N4F0	BPIFB2	0.776179	1.09041e-06	1.68321e-05	Up-regulated in S2
P02808	STATH	1.17102	0.000102838	0.000686913	Up-regulated in S2
P20160	AZU1	1.1695	0.000104705	0.000692695	Up-regulated in S2
Q8WWV6	FCAMR	1.62788	0.00131363	0.00540117	Up-regulated in S2
Q6ZMT1	STAC2	0.757084	8.55652e-07	1.39311e-05	Up-regulated in S2
O95498	VNN2	0.805082	1.96852e-06	2.73027e-05	Up-regulated in S2
P69905	HBA1	0.767668	1.09041e-06	1.68321e-05	Up-regulated in S2
A8MT69	CENPX	0.630079	5.33726e-08	1.54237e-06	Up-regulated in S2
P08311	CTSG	0.800104	2.09944e-06	2.87938e-05	Up-regulated in S2
P22681	CBL	0.326831	1.26105e-14	8.21018e-12	Up-regulated in S2
Q9NPA2	MMP25	0.710399	4.44904e-07	8.26959e-06	Up-regulated in S2
P17927	CR1	0.600582	3.18527e-08	9.98713e-07	Up-regulated in S2
Q16635	TAZ	0.520999	2.21173e-09	1.21788e-07	Up-regulated in S2
P98196	ATP11A	0.563766	1.17181e-08	4.47228e-07	Up-regulated in S2
P12259	F5	0.673722	2.35084e-07	4.96548e-06	Up-regulated in S2
O95977	S1PR4	0.593694	3.46915e-08	1.07553e-06	Up-regulated in S2
P02654	APOC1	1.2068	0.000196968	0.00116219	Up-regulated in S2
Q16777	H2AC20	1.11953	0.000103199	0.000688907	Up-regulated in S2
O60635	TSPAN1	0.905699	1.29959e-05	0.000126064	Up-regulated in S2
Q99728	BARD1	0.969476	2.75334e-05	0.000232448	Up-regulated in S2
P00746	CFD	0.837913	5.58229e-06	6.27257e-05	Up-regulated in S2
Q9BPU9	B9D2	0.640312	1.34719e-07	3.24852e-06	Up-regulated in S2
P26927	MST1	0.787666	2.8285e-06	3.64022e-05	Up-regulated in S2
Q6ZUM4	ARHGAP27	0.336815	1.15531e-13	4.26231e-11	Up-regulated in S2
P04746	AMY2A	1.09319	9.48693e-05	0.000641425	Up-regulated in S2
Q5T011	SZT2	0.608205	7.0504e-08	1.89863e-06	Up-regulated in S2
Q9Y275	TNFSF13B	1.05194	7.14944e-05	0.000509202	Up-regulated in S2
O95497	VNN1	0.839234	7.01792e-06	7.59279e-05	Up-regulated in S2
Q96PD5	PGLYRP2	0.627948	1.40161e-07	3.31475e-06	Up-regulated in S2
P01834	IGKC	0.594163	6.03068e-08	1.67287e-06	Up-regulated in S2
P22748	CA4	0.969113	3.6932e-05	0.00029705	Up-regulated in S2
Q9HBG7	LY9	0.548464	1.71835e-08	6.13508e-07	Up-regulated in S2
Q6WRI0	IGSF10	1.04549	7.90514e-05	0.000551317	Up-regulated in S2
Q86VQ0	LCA5	0.482228	1.44385e-09	8.78759e-08	Up-regulated in S2
O00533	CHL1	0.563318	2.93644e-08	9.3932e-07	Up-regulated in S2
O75636	FCN3	0.793607	4.60551e-06	5.37698e-05	Up-regulated in S2
Q6UWP2	DHRS11	0.414446	5.93585e-11	6.70387e-09	Up-regulated in S2
Q8N612	FHIP1B	0.58322	5.57477e-08	1.57402e-06	Up-regulated in S2
Q8TDJ6	DMXL2	0.436369	2.1918e-10	1.9407e-08	Up-regulated in S2
Q9UK55	SERPINA10	0.546777	2.1899e-08	7.50398e-07	Up-regulated in S2
P68871	HBB	0.870157	1.54247e-05	0.000144523	Up-regulated in S2
P04114	APOB	0.783342	5.04265e-06	5.73608e-05	Up-regulated in S2
Q96KN2	CNDP1	0.55359	3.13241e-08	9.98713e-07	Up-regulated in S2
O15438	ABCC3	0.627355	2.42232e-07	5.09699e-06	Up-regulated in S2
P01859	IGHG2	0.670734	6.78868e-07	1.15774e-05	Up-regulated in S2
P11215	ITGAM	0.580703	7.61947e-08	2.0321e-06	Up-regulated in S2
Q7Z403	TMC6	0.510632	8.60923e-09	3.42759e-07	Up-regulated in S2
Q96CN5	LRRC45	0.514736	9.86733e-09	3.87275e-07	Up-regulated in S2
Q8N7U6	EFHB	0.91216	2.94724e-05	0.000246748	Up-regulated in S2
P22692	IGFBP4	0.900354	2.6726e-05	0.000227603	Up-regulated in S2
P01037	CST1	0.597718	1.40972e-07	3.32681e-06	Up-regulated in S2
P02647	APOA1	0.820512	1.0311e-05	0.000104317	Up-regulated in S2
P04196	HRG	0.867431	1.93265e-05	0.000172783	Up-regulated in S2
Q5VVQ6	YOD1	0.607935	1.90869e-07	4.28506e-06	Up-regulated in S2
Q9P2D7	DNAH1	0.918198	3.61589e-05	0.000291696	Up-regulated in S2
P00491	PNP	0.455998	1.21268e-09	7.71374e-08	Up-regulated in S2
Q99685	MGLL	0.557775	5.51373e-08	1.57402e-06	Up-regulated in S2
Q9Y336	SIGLEC9	0.784074	6.87232e-06	7.45481e-05	Up-regulated in S2
Q9UBP4	DKK3	1.16975	0.000323206	0.00173232	Up-regulated in S2
K7EJ46	SMIM22	0.725112	2.73017e-06	3.52596e-05	Up-regulated in S2
P20929	NEB	0.744648	3.85388e-06	4.62131e-05	Up-regulated in S2
Q8IVI9	NOSTRIN	0.847275	1.68414e-05	0.000155853	Up-regulated in S2
P07360	C8G	0.587918	1.40161e-07	3.31475e-06	Up-regulated in S2
P02748	C9	0.646734	5.91486e-07	1.04578e-05	Up-regulated in S2
O00716	E2F3	0.715125	2.33878e-06	3.13765e-05	Up-regulated in S2
P80188	LCN2	1.08596	0.000187822	0.00112126	Up-regulated in S2
P02679	FGG	1.20816	0.000470632	0.00231612	Up-regulated in S2
P02790	HPX	0.611385	3.13863e-07	6.21438e-06	Up-regulated in S2
Q9NQ11	ATP13A2	0.719881	3.12075e-06	3.91615e-05	Up-regulated in S2
Q6ZQN7	SLCO4C1	1.00637	0.000107735	0.000711041	Up-regulated in S2
O15431	SLC31A1	0.823312	1.54169e-05	0.000144523	Up-regulated in S2
P51828	ADCY7	0.397678	1.1534e-10	1.17118e-08	Up-regulated in S2
Q15166	PON3	0.807304	1.27484e-05	0.000124646	Up-regulated in S2
P32320	CDA	0.8339	1.93265e-05	0.000172783	Up-regulated in S2
P56597	NME5	0.759962	6.98987e-06	7.56985e-05	Up-regulated in S2
Q9BRS8	LARP6	0.733865	4.8274e-06	5.5598e-05	Up-regulated in S2
Q9NZD4	AHSP	0.676697	1.74661e-06	2.49439e-05	Up-regulated in S2
Q96JQ0	DCHS1	0.606353	3.85174e-07	7.40392e-06	Up-regulated in S2
P02655	APOC2	0.926874	5.98902e-05	0.000441615	Up-regulated in S2
O43704	SULT1B1	0.638559	8.15155e-07	1.35876e-05	Up-regulated in S2
P09341	CXCL1	0.928486	6.16152e-05	0.000453429	Up-regulated in S2
P22891	PROZ	0.811984	1.64486e-05	0.000152473	Up-regulated in S2
Q86XR2	NIBAN3	0.541408	7.0504e-08	1.89863e-06	Up-regulated in S2
Q9NZV5	SELENON	0.492692	1.38947e-08	5.178e-07	Up-regulated in S2
P14780	MMP9	0.830651	2.16064e-05	0.000189643	Up-regulated in S2
O75064	DENND4B	0.385493	9.2667e-11	9.95765e-09	Up-regulated in S2
A0A0B4J2D9	IGKV1D-13	0.949768	8.246e-05	0.000569705	Up-regulated in S2
P51178	PLCD1	0.447939	2.58108e-09	1.34752e-07	Up-regulated in S2
Q06033	ITIH3	0.818761	2.16064e-05	0.000189643	Up-regulated in S2
P01024	C3	0.769154	1.09287e-05	0.000109863	Up-regulated in S2
P04040	CAT	0.751275	8.64846e-06	9.03883e-05	Up-regulated in S2
P11277	SPTB	0.632209	1.01983e-06	1.58979e-05	Up-regulated in S2
P01764	IGHV3-23	0.648021	1.45999e-06	2.15455e-05	Up-regulated in S2
P43353	ALDH3B1	0.577393	2.92112e-07	5.82379e-06	Up-regulated in S2
P08246	ELANE	1.21922	0.000726769	0.00331843	Up-regulated in S2
P55345	PRMT2	0.571251	2.50113e-07	5.2009e-06	Up-regulated in S2
P31641	SLC6A6	0.73083	6.8769e-06	7.45481e-05	Up-regulated in S2
Q969Q5	RAB24	0.444846	3.72503e-09	1.83238e-07	Up-regulated in S2
Q9NPC4	A4GALT	0.859812	4.22327e-05	0.000328945	Up-regulated in S2
Q96F81	DISP1	1.24482	0.000903444	0.00398221	Up-regulated in S2
Q13488	TCIRG1	0.574548	3.88659e-07	7.40392e-06	Up-regulated in S2
Q9HC84	MUC5B	0.766592	1.54247e-05	0.000144523	Up-regulated in S2
O43240	KLK10	0.98857	0.000177519	0.00107306	Up-regulated in S2
Q99424	ACOX2	0.89004	7.23204e-05	0.000514092	Up-regulated in S2
Q86YT9	JAML	0.689579	5.35897e-06	6.04003e-05	Up-regulated in S2
Q6RW13	AGTRAP	0.511927	8.16333e-08	2.13372e-06	Up-regulated in S2
P02675	FGB	0.907462	0.000104705	0.000692695	Up-regulated in S2
P05154	SERPINA5	0.426475	4.07841e-09	1.93733e-07	Up-regulated in S2
P35542	SAA4	0.747966	1.63243e-05	0.000151448	Up-regulated in S2
Q8TDL5	BPIFB1	1.01221	0.000273428	0.00151164	Up-regulated in S2
Q6ZNJ1	NBEAL2	0.407754	1.77574e-09	1.00275e-07	Up-regulated in S2
P02774	GC	0.748821	1.72729e-05	0.000158521	Up-regulated in S2
Q96NG3	ODAD4	0.511443	1.11786e-07	2.76172e-06	Up-regulated in S2
O14986	PIP5K1B	0.61876	1.81203e-06	2.58447e-05	Up-regulated in S2
P10909	CLU	0.615964	1.72938e-06	2.47298e-05	Up-regulated in S2
Q9NUU6	OTULINL	0.541363	2.92112e-07	5.82379e-06	Up-regulated in S2
P80108	GPLD1	0.580934	8.01735e-07	1.34042e-05	Up-regulated in S2
Q8WUA8	TSKU	0.556292	4.41305e-07	8.26959e-06	Up-regulated in S2
Q02094	RHAG	0.840374	5.94737e-05	0.000441615	Up-regulated in S2
P11169	SLC2A3	0.739663	1.72729e-05	0.000158521	Up-regulated in S2
Q6ZR08	DNAH12	0.602057	1.47766e-06	2.17772e-05	Up-regulated in S2
Q9Y4P9	SPEF1	0.562203	5.73351e-07	1.02023e-05	Up-regulated in S2
Q07890	SOS2	0.475585	4.17377e-08	1.26217e-06	Up-regulated in S2
Q9NRH1	YAE1	1.04224	0.000411353	0.00208028	Up-regulated in S2
P50749	RASSF2	0.428783	7.60213e-09	3.12789e-07	Up-regulated in S2
Q9Y4G8	RAPGEF2	0.589185	1.24557e-06	1.89368e-05	Up-regulated in S2
Q96IM9	DYDC2	0.578027	1.02405e-06	1.59188e-05	Up-regulated in S2
O94941	UBOX5	0.470224	4.46641e-08	1.33246e-06	Up-regulated in S2
Q9P2K1	CC2D2A	0.789055	4.07e-05	0.000319935	Up-regulated in S2
P25815	S100P	0.843209	7.74184e-05	0.000540952	Up-regulated in S2
Q07912	TNK2	1.16646	0.00101048	0.00436928	Up-regulated in S2
Q15034	HERC3	0.619678	2.89525e-06	3.68753e-05	Up-regulated in S2
P29622	SERPINA4	0.604713	2.23852e-06	3.0141e-05	Up-regulated in S2
P49788	RARRES1	0.77445	3.72704e-05	0.00029705	Up-regulated in S2
Q96MI6		0.559554	8.36967e-07	1.36631e-05	Up-regulated in S2
Q2TAZ0	ATG2A	0.409057	4.88271e-09	2.2424e-07	Up-regulated in S2
O00602	FCN1	0.696426	1.29959e-05	0.000126064	Up-regulated in S2
O15389	SIGLEC5	1.03456	0.000485341	0.00238532	Up-regulated in S2
O15488	GYG2	0.853011	0.000102838	0.000686913	Up-regulated in S2
Q9Y3M8	STARD13	0.759696	3.54453e-05	0.000286357	Up-regulated in S2
Q96HE9	PRR11	0.665392	8.6902e-06	9.07388e-05	Up-regulated in S2
Q6P9G0	CYB5D1	0.748012	3.06066e-05	0.000254702	Up-regulated in S2
P02768	ALB	0.554497	8.914e-07	1.42162e-05	Up-regulated in S2
P19827	ITIH1	0.709298	1.82727e-05	0.000165909	Up-regulated in S2
Q92673	SORL1	0.390203	2.58108e-09	1.34752e-07	Up-regulated in S2
P08514	ITGA2B	0.567518	1.24557e-06	1.89368e-05	Up-regulated in S2
Q96MR6	CFAP57	0.463608	5.9121e-08	1.66079e-06	Up-regulated in S2
O00585	CCL21	0.64109	6.04824e-06	6.67417e-05	Up-regulated in S2
P11597	CETP	0.526835	4.76009e-07	8.76617e-06	Up-regulated in S2
O14791	APOL1	0.611514	3.70724e-06	4.47456e-05	Up-regulated in S2
Q96DR7	ARHGEF26	1.28416	0.00233126	0.00865272	Up-regulated in S2
Q38SD2	LRRK1	0.472916	1.0034e-07	2.52975e-06	Up-regulated in S2
Q5T3U5	ABCC10	0.4667	8.63005e-08	2.22134e-06	Up-regulated in S2
Q8N283	ANKRD35	0.91247	0.000225861	0.00130273	Up-regulated in S2
P02549	SPTA1	0.611243	4.19561e-06	4.93486e-05	Up-regulated in S2
Q9NQG7	HPS4	0.41839	1.64169e-08	5.89241e-07	Up-regulated in S2
Q16539	MAPK14	0.300733	1.45983e-11	2.18343e-09	Up-regulated in S2
P31025	LCN1	0.824485	0.000108995	0.000718494	Up-regulated in S2
P69892	HBG2	1.13252	0.00124896	0.00518704	Up-regulated in S2
P11055	MYH3	0.817432	0.000102838	0.000686913	Up-regulated in S2
P20138	CD33	0.499984	3.62034e-07	6.993e-06	Up-regulated in S2
O60391	GRIN3B	0.723044	3.34796e-05	0.000272665	Up-regulated in S2
Q8NC44	RETREG2	0.483012	2.18538e-07	4.7058e-06	Up-regulated in S2
Q8N8U2	CDYL2	0.662763	1.48102e-05	0.000140295	Up-regulated in S2
O60486	PLXNC1	0.380293	4.07841e-09	1.93733e-07	Up-regulated in S2
P05160	F13B	0.65601	1.36889e-05	0.000131997	Up-regulated in S2
O60658	PDE8A	0.767673	6.73656e-05	0.000485734	Up-regulated in S2
Q5TZF3	ANKRD45	0.678484	2.00662e-05	0.000179107	Up-regulated in S2
A2VCK2	DCDC2B	0.561917	2.23383e-06	3.0141e-05	Up-regulated in S2
O75556	SCGB2A1	0.766035	6.69893e-05	0.000483336	Up-regulated in S2
P15428	HPGD	0.431298	4.39479e-08	1.31464e-06	Up-regulated in S2
P19022	CDH2	0.523976	9.15461e-07	1.4537e-05	Up-regulated in S2
P22792	CPN2	0.717836	3.72789e-05	0.00029705	Up-regulated in S2
P02763	ORM1	0.604565	6.13371e-06	6.75513e-05	Up-regulated in S2
A0A0A0MRZ8	IGKV3D-11	0.73773	5.12244e-05	0.000386998	Up-regulated in S2
P04430	IGKV1-16	0.625417	9.72618e-06	9.97677e-05	Up-regulated in S2
P02750	LRG1	0.486654	3.88659e-07	7.40392e-06	Up-regulated in S2
Q9NP78	ABCB9	1.1113	0.00140485	0.00570266	Up-regulated in S2
P01036	CST4	0.880028	0.000263505	0.00146925	Up-regulated in S2
Q8NA72	POC5	0.447932	1.09552e-07	2.73091e-06	Up-regulated in S2
B2RTY4	MYO9A	0.523941	1.17385e-06	1.80196e-05	Up-regulated in S2
Q96BS2	TESC	0.524922	1.23579e-06	1.89368e-05	Up-regulated in S2
Q8N1N4	KRT78	0.425793	5.57477e-08	1.57402e-06	Up-regulated in S2
P00918	CA2	0.715366	4.61115e-05	0.000353926	Up-regulated in S2
Q9UBS9	SUCO	0.772843	9.41088e-05	0.000639408	Up-regulated in S2
P0DMR2	SCGB1C2	0.953406	0.00053843	0.00259554	Up-regulated in S2
Q96DA0	ZG16B	0.741814	6.64042e-05	0.000479427	Up-regulated in S2
Q6ZN55	ZNF574	0.434086	8.23181e-08	2.13372e-06	Up-regulated in S2
Q5XLA6	CARD17	0.781442	0.000107537	0.000710578	Up-regulated in S2
Q2LD37	KIAA1109	0.426094	6.11177e-08	1.69113e-06	Up-regulated in S2
Q7Z6P3	RAB44	0.584717	5.69383e-06	6.35275e-05	Up-regulated in S2
Q9HBG6	IFT122	0.533159	1.84284e-06	2.60177e-05	Up-regulated in S2
Q8WV19	SFT2D1	0.433062	8.92509e-08	2.27087e-06	Up-regulated in S2
P11217	PYGM	0.547152	2.70956e-06	3.50343e-05	Up-regulated in S2
Q9BSQ5	CCM2	0.282218	1.64754e-11	2.33782e-09	Up-regulated in S2
O95544	NADK	0.486331	5.51833e-07	9.83615e-06	Up-regulated in S2
P12429	ANXA3	0.682331	3.34796e-05	0.000272665	Up-regulated in S2
P09769	FGR	0.577401	5.53775e-06	6.22885e-05	Up-regulated in S2
P27449	ATP6V0C	0.449103	1.75253e-07	3.9748e-06	Up-regulated in S2
Q96Q42		0.55668	3.64057e-06	4.45236e-05	Up-regulated in S2
P54707	ATP12A	0.500468	9.53581e-07	1.49918e-05	Up-regulated in S2
P01008	SERPINC1	0.500215	9.53581e-07	1.49918e-05	Up-regulated in S2
Q8IUC4	RHPN2	0.547238	3.1717e-06	3.9666e-05	Up-regulated in S2
Q7L273	KCTD9	0.813633	0.000188218	0.00112301	Up-regulated in S2
P01602	IGKV1-5	0.933089	0.000564682	0.00270325	Up-regulated in S2
Q8NDT2	RBM15B	0.355549	3.72503e-09	1.83238e-07	Up-regulated in S2
Q16670	ZSCAN26	0.828173	0.000227281	0.00130339	Up-regulated in S2
Q96IY4	CPB2	0.55998	4.74393e-06	5.47246e-05	Up-regulated in S2
Q9Y616	IRAK3	0.589078	8.64846e-06	9.03883e-05	Up-regulated in S2
P02766	TTR	0.765615	0.000124824	0.000802294	Up-regulated in S2
Q99490	AGAP2	0.48938	9.09701e-07	1.44663e-05	Up-regulated in S2
Q8NHJ6	LILRB4	0.632278	2.04368e-05	0.000181682	Up-regulated in S2
Q53TQ3	INO80D	0.903436	0.000493405	0.00241852	Up-regulated in S2
P02730	SLC4A1	0.639874	2.41356e-05	0.000208209	Up-regulated in S2
O75387	SLC43A1	0.947147	0.000719868	0.00330328	Up-regulated in S2
Q9NYC9	DNAH9	0.434824	1.75253e-07	3.9748e-06	Up-regulated in S2
Q8TF64	GIPC3	1.02899	0.00125906	0.00522506	Up-regulated in S2
P01876	IGHA1	0.69997	6.30691e-05	0.000459848	Up-regulated in S2
P00915	CA1	0.856794	0.000359802	0.00188021	Up-regulated in S2
Q6F5E8	CARMIL2	0.355039	8.29587e-09	3.31475e-07	Up-regulated in S2
Q96GX1	TCTN2	0.625173	2.45371e-05	0.000211508	Up-regulated in S2
O15195	VILL	0.435585	2.7179e-07	5.51958e-06	Up-regulated in S2
P30531	SLC6A1	1.0966	0.00219832	0.0082506	Up-regulated in S2
Q15119	PDK2	0.43125	2.50288e-07	5.2009e-06	Up-regulated in S2
Q9UIA0	CYTH4	0.394368	6.03068e-08	1.67287e-06	Up-regulated in S2
Q04756	HGFAC	0.591742	1.51696e-05	0.000143379	Up-regulated in S2
O75022	LILRB3	0.734692	0.000128504	0.000817876	Up-regulated in S2
Q5JU69	TOR2A	0.41354	1.50167e-07	3.51211e-06	Up-regulated in S2
Q5U5Q3	MEX3C	0.630991	3.25432e-05	0.000267401	Up-regulated in S2
P04003	C4BPA	0.854774	0.000470632	0.00231612	Up-regulated in S2
Q14964	RAB39A	0.584555	1.48967e-05	0.00014092	Up-regulated in S2
Q9Y2Y6	TMEM98	0.944588	0.00096879	0.00422648	Up-regulated in S2
P09871	C1S	0.496004	2.23852e-06	3.0141e-05	Up-regulated in S2
Q8TD06	AGR3	0.577981	1.37626e-05	0.000131997	Up-regulated in S2
O75923	DYSF	0.507765	3.07375e-06	3.86613e-05	Up-regulated in S2
Q9HBH9		0.521316	4.36277e-06	5.12059e-05	Up-regulated in S2
O14967	CLGN	1.02835	0.00176563	0.00689069	Up-regulated in S2
Q9UJ14	GGT7	0.470666	1.26243e-06	1.91667e-05	Up-regulated in S2
P54764	EPHA4	0.733779	0.000157468	0.00097366	Up-regulated in S2
Q8TB52	FBXO30	0.553768	1.00939e-05	0.000103348	Up-regulated in S2
Q96K80	ZC3H10	0.702196	0.000109343	0.000720229	Up-regulated in S2
Q9NX31	OSER1	0.696325	0.000106221	0.000702302	Up-regulated in S2
Q9C0D3	ZYG11B	0.454502	9.39329e-07	1.48947e-05	Up-regulated in S2
O43566	RGS14	0.413319	2.35084e-07	4.96548e-06	Up-regulated in S2
O60706	ABCC9	0.78661	0.00030379	0.00164821	Up-regulated in S2
Q6P1R3	MSANTD2	0.341791	1.03381e-08	4.02893e-07	Up-regulated in S2
O14727	APAF1	0.392813	1.11786e-07	2.76172e-06	Up-regulated in S2
A0A0C4DH29	IGHV1-3	0.768283	0.0002581	0.00145229	Up-regulated in S2
Q8NAP3	ZBTB38	0.44567	8.3512e-07	1.3653e-05	Up-regulated in S2
Q08AI8	MAB21L4	0.408928	2.63775e-07	5.41644e-06	Up-regulated in S2
P05106	ITGB3	0.587385	2.55013e-05	0.000217953	Up-regulated in S2
Q9UIK4		0.489318	3.27264e-06	4.06984e-05	Up-regulated in S2
Q13609	DNASE1L3	0.588296	2.64845e-05	0.000226006	Up-regulated in S2
Q96G01	BICD1	0.693218	0.000129828	0.000825826	Up-regulated in S2
P25311	AZGP1	0.661365	8.56786e-05	0.000587541	Up-regulated in S2
Q8NES3	LFNG	0.842013	0.000621601	0.0029351	Up-regulated in S2
Q14CZ7	FASTKD3	0.661792	8.8161e-05	0.000602946	Up-regulated in S2
Q8N4C6	NIN	0.386848	1.30022e-07	3.14209e-06	Up-regulated in S2
Q9Y274	ST3GAL6	0.729355	0.000205998	0.00121006	Up-regulated in S2
P02042	HBD	0.701534	0.00015502	0.000959599	Up-regulated in S2
Q14242	SELPLG	0.413831	4.40606e-07	8.26959e-06	Up-regulated in S2
A0A0C4DH31	IGHV1-18	0.716599	0.000196968	0.00116219	Up-regulated in S2
Q7Z4H7	HAUS6	0.499995	5.69383e-06	6.35275e-05	Up-regulated in S2
Q7Z5P4	HSD17B13	0.67605	0.000123893	0.000796776	Up-regulated in S2
Q3MIR4	TMEM30B	0.628983	6.41838e-05	0.000467667	Up-regulated in S2
Q9HCL2	GPAM	0.449904	1.50735e-06	2.21329e-05	Up-regulated in S2
D6REC4		0.640553	7.82126e-05	0.000546156	Up-regulated in S2
P01706	IGLV2-11	0.656076	9.96126e-05	0.000667784	Up-regulated in S2
Q76I76	SSH2	0.431507	9.61634e-07	1.50756e-05	Up-regulated in S2
Q96FN4	CPNE2	0.455715	1.94415e-06	2.73027e-05	Up-regulated in S2
P15814	IGLL1	0.508163	7.68165e-06	8.15341e-05	Up-regulated in S2
Q9UBG3	CRNN	0.708998	0.000202412	0.00119355	Up-regulated in S2
O43598	DNPH1	0.506519	7.68342e-06	8.15341e-05	Up-regulated in S2
O14656	TOR1A	0.43331	1.09041e-06	1.68321e-05	Up-regulated in S2
Q9BQK8	LPIN3	0.735261	0.000288642	0.00158075	Up-regulated in S2
Q86UQ4	ABCA13	0.534086	1.46983e-05	0.000139401	Up-regulated in S2
A1A5D9	BICDL2	0.775911	0.000448555	0.00223856	Up-regulated in S2
Q9BXF6	RAB11FIP5	0.388967	2.52809e-07	5.2009e-06	Up-regulated in S2
P51688	SGSH	0.442906	1.62034e-06	2.33364e-05	Up-regulated in S2
Q6Q788	APOA5	0.719207	0.00024975	0.00140745	Up-regulated in S2
O94759	TRPM2	0.692484	0.000182196	0.00109655	Up-regulated in S2
Q5T619	ZNF648	0.651939	0.000110039	0.000720229	Up-regulated in S2
Q9BSY4	CHCHD5	0.46433	3.09866e-06	3.89285e-05	Up-regulated in S2
O00391	QSOX1	0.50208	7.90096e-06	8.3714e-05	Up-regulated in S2
P00450	CP	0.681944	0.000162683	0.000996996	Up-regulated in S2
P19652	ORM2	0.54965	2.16064e-05	0.000189643	Up-regulated in S2
P49815	TSC2	0.303946	4.07841e-09	1.93733e-07	Up-regulated in S2
Q01484	ANK2	0.452039	2.38623e-06	3.15918e-05	Up-regulated in S2
P13671	C6	0.569814	3.34796e-05	0.000272665	Up-regulated in S2
Q11201	ST3GAL1	0.381875	2.26784e-07	4.87387e-06	Up-regulated in S2
Q14520	HABP2	0.456456	2.88626e-06	3.68031e-05	Up-regulated in S2
O14498	ISLR	0.696791	0.000216505	0.00125525	Up-regulated in S2
P52429	DGKE	0.447256	2.38623e-06	3.15918e-05	Up-regulated in S2
Q9Y3R5	DOP1B	0.367295	1.40161e-07	3.31475e-06	Up-regulated in S2
A0A0B4J2H0	IGHV1-69D	0.561097	3.1222e-05	0.000259045	Up-regulated in S2
Q96LP2	FAM81B	0.726291	0.000316988	0.00170064	Up-regulated in S2
P41271	NBL1	0.647229	0.000123249	0.000793552	Up-regulated in S2
Q7L5L3	GDPD3	0.6452	0.000121098	0.000784367	Up-regulated in S2
Q16378	PRR4	0.567559	3.72789e-05	0.00029705	Up-regulated in S2
Q9BWG6	SCNM1	0.67886	0.000188747	0.00112556	Up-regulated in S2
P49747	COMP	0.916653	0.00166355	0.00655236	Up-regulated in S2
Q5M7Z0	RNFT1	0.892365	0.00142432	0.00574921	Up-regulated in S2
Q8WXG1	RSAD2	0.644169	0.000123147	0.000793361	Up-regulated in S2
Q92503	SEC14L1	0.519281	1.54247e-05	0.000144523	Up-regulated in S2
P23510	TNFSF4	0.840758	0.000985105	0.00426738	Up-regulated in S2
Q6ZUJ8	PIK3AP1	0.405073	7.26994e-07	1.22658e-05	Up-regulated in S2
Q6QHF9	PAOX	0.400216	6.09983e-07	1.07676e-05	Up-regulated in S2
Q16394	EXT1	0.740801	0.000419411	0.0021129	Up-regulated in S2
P08185	SERPINA6	0.798713	0.000726769	0.00331843	Up-regulated in S2
O14972	VPS26C	0.33453	4.05709e-08	1.23024e-06	Up-regulated in S2
P12724	RNASE3	0.77758	0.000611994	0.00289344	Up-regulated in S2
Q13231	CHIT1	0.599024	7.21255e-05	0.000513036	Up-regulated in S2
A6NFY4	NEMP2	0.681405	0.000223058	0.00129189	Up-regulated in S2
Q9P0V8	SLAMF8	0.431097	1.96852e-06	2.73027e-05	Up-regulated in S2
Q6Q0C0	TRAF7	0.371464	2.4322e-07	5.10809e-06	Up-regulated in S2
P01584	IL1B	0.696362	0.000271562	0.00151037	Up-regulated in S2
Q13790	APOF	0.520597	1.93265e-05	0.000172783	Up-regulated in S2
A0A0B4J1V0	IGHV3-15	0.663905	0.000187822	0.00112126	Up-regulated in S2
P18428	LBP	0.586743	6.30691e-05	0.000459848	Up-regulated in S2
Q96FF7	MISP3	0.509186	1.53149e-05	0.000144523	Up-regulated in S2
Q6P656	CFAP161	0.498475	1.22622e-05	0.000120494	Up-regulated in S2
P10636	MAPT	0.598579	7.95096e-05	0.000553815	Up-regulated in S2
Q04609	FOLH1	0.716362	0.000364324	0.00190115	Up-regulated in S2
Q9NX18	SDHAF2	0.585693	6.54896e-05	0.000476554	Up-regulated in S2
Q6ICL3	TANGO2	0.401209	8.914e-07	1.42162e-05	Up-regulated in S2
Q7L1T6	CYB5R4	0.318129	2.29572e-08	7.72311e-07	Up-regulated in S2
P46019	PHKA2	0.322228	2.93644e-08	9.3932e-07	Up-regulated in S2
P30740	SERPINB1	0.446273	3.70724e-06	4.47456e-05	Up-regulated in S2
Q12913	PTPRJ	0.439157	3.07375e-06	3.86613e-05	Up-regulated in S2
Q8NCM8	DYNC2H1	0.368005	2.7179e-07	5.51958e-06	Up-regulated in S2
Q8TER5	ARHGEF40	0.458045	5.35897e-06	6.04003e-05	Up-regulated in S2
O75094	SLIT3	0.425212	2.13913e-06	2.93018e-05	Up-regulated in S2
P06737	PYGL	0.678172	0.000261046	0.00145628	Up-regulated in S2
P21673	SAT1	0.949651	0.0025974	0.00945971	Up-regulated in S2
P47224	RABIF	0.336758	7.61947e-08	2.0321e-06	Up-regulated in S2
Q9NR97	TLR8	0.48993	1.25721e-05	0.000123031	Up-regulated in S2
Q13421	MSLN	0.415302	1.72938e-06	2.47298e-05	Up-regulated in S2
Q9BYX7	POTEKP	0.475178	9.17251e-06	9.48797e-05	Up-regulated in S2
P11684	SCGB1A1	0.704964	0.000376426	0.00194964	Up-regulated in S2
O75570	MTRF1	0.533645	3.20297e-05	0.000263573	Up-regulated in S2
P01023	A2M	0.518763	2.41356e-05	0.000208209	Up-regulated in S2
Q12791	KCNMA1	0.535101	3.3588e-05	0.000273347	Up-regulated in S2
Q96IQ7	VSIG2	0.634243	0.000164588	0.00100812	Up-regulated in S2
A0A075B6S5	IGKV1-27	0.478414	1.09287e-05	0.000109863	Up-regulated in S2
Q9BRV3	SLC50A1	0.481813	1.1915e-05	0.000118062	Up-regulated in S2
O75096	LRP4	0.89557	0.00204697	0.00777751	Up-regulated in S2
Q9NP55	BPIFA1	0.64654	0.000206524	0.00121006	Up-regulated in S2
P30613	PKLR	0.443114	4.83676e-06	5.56479e-05	Up-regulated in S2
O95755	RAB36	0.546495	4.74492e-05	0.000362935	Up-regulated in S2
Q8IVH2	FOXP4	0.352532	2.18538e-07	4.7058e-06	Up-regulated in S2
Q9Y664	KPTN	0.353592	2.35606e-07	4.96703e-06	Up-regulated in S2
Q53GD3	SLC44A4	0.433959	4.04871e-06	4.80807e-05	Up-regulated in S2
Q6NXR4	TTI2	0.470538	1.03559e-05	0.000104675	Up-regulated in S2
P55285	CDH6	0.605586	0.000126184	0.000810094	Up-regulated in S2
Q96FI4	NEIL1	0.561252	6.48394e-05	0.000472133	Up-regulated in S2
Q49AG3	ZBED5	0.769156	0.000840336	0.00375337	Up-regulated in S2
P08118	MSMB	0.826115	0.00136935	0.00558024	Up-regulated in S2
P46439	GSTM5	0.759164	0.000793962	0.00357654	Up-regulated in S2
Q6UWP8	SBSN	0.782439	0.000981057	0.00425317	Up-regulated in S2
Q9BXP2	SLC12A9	0.405955	1.96852e-06	2.73027e-05	Up-regulated in S2
Q9UGM3	DMBT1	0.672378	0.000343855	0.00181228	Up-regulated in S2
Q14088	RAB33A	0.54004	5.13369e-05	0.000387583	Up-regulated in S2
Q86VX9	MON1A	0.394094	1.4418e-06	2.13056e-05	Up-regulated in S2
P30047	GCHFR	0.434226	5.35897e-06	6.04003e-05	Up-regulated in S2
Q9Y3P8	SIT1	0.486849	1.93265e-05	0.000172783	Up-regulated in S2
Q8TF65	GIPC2	0.454369	9.62298e-06	9.92611e-05	Up-regulated in S2
P78545	ELF3	0.491867	2.33721e-05	0.000203527	Up-regulated in S2
Q9GZS0	DNAI2	0.617536	0.000196968	0.00116219	Up-regulated in S2
G9CGD6	CNK3/IPCEF1	0.344393	2.92112e-07	5.82379e-06	Up-regulated in S2
Q96LA6	FCRL1	0.805997	0.00145103	0.00585062	Up-regulated in S2
Q96DY2	IQCD	0.713108	0.00063837	0.00300325	Up-regulated in S2
P43251	BTD	0.474574	1.79076e-05	0.00016421	Up-regulated in S2
Q6P589	TNFAIP8L2	0.381108	1.33355e-06	1.99456e-05	Up-regulated in S2
Q96IK5	GMCL1	0.711439	0.000666001	0.00309593	Up-regulated in S2
P48740	MASP1	0.391728	2.00666e-06	2.77969e-05	Up-regulated in S2
Q6MZP7	LIN54	0.412159	3.94433e-06	4.68914e-05	Up-regulated in S2
O75398	DEAF1	0.637698	0.000293689	0.0016068	Up-regulated in S2
Q96MC2	DRC1	0.396812	2.46923e-06	3.26128e-05	Up-regulated in S2
Q92963	RIT1	0.357055	5.91486e-07	1.04578e-05	Up-regulated in S2
P55042	RRAD	0.391614	2.09944e-06	2.87938e-05	Up-regulated in S2
Q9P2G1	ANKIB1	0.3661	8.914e-07	1.42162e-05	Up-regulated in S2
Q15173	PPP2R5B	0.284756	1.64144e-08	5.89241e-07	Up-regulated in S2
Q8WV44	TRIM41	0.424054	6.13381e-06	6.75513e-05	Up-regulated in S2
P49768	PSEN1	0.267486	5.83586e-09	2.59403e-07	Up-regulated in S2
Q4G0X9	CCDC40	0.637895	0.000324387	0.00173781	Up-regulated in S2
Q9UK39	NOCT	0.556044	0.000102838	0.000686913	Up-regulated in S2
O15229	KMO	0.283587	1.78898e-08	6.30588e-07	Up-regulated in S2
P01861	IGHG4	0.440804	1.0311e-05	0.000104317	Up-regulated in S2
Q8WUJ0	STYX	0.403771	3.77752e-06	4.54452e-05	Up-regulated in S2
B7ZBB8	PPP1R3G	0.617943	0.000260037	0.00145628	Up-regulated in S2
Q9UFE4	CCDC39	0.4026	3.72175e-06	4.48718e-05	Up-regulated in S2
Q14849	STARD3	0.324125	1.75253e-07	3.9748e-06	Up-regulated in S2
A6NI79	CCDC69	0.437494	1.0311e-05	0.000104317	Up-regulated in S2
Q14894	CRYM	0.515524	5.68607e-05	0.000423794	Up-regulated in S2
Q9Y6J8	STYXL1	0.642298	0.000381388	0.0019716	Up-regulated in S2
Q8WZ60	KLHL6	0.786942	0.00156314	0.00623006	Up-regulated in S2
Q13239	SLA	0.763474	0.00129282	0.00535069	Up-regulated in S2
O75386	TULP3	0.39042	2.82231e-06	3.63647e-05	Up-regulated in S2
Q5VST6	ABHD17B	0.381084	2.06239e-06	2.84976e-05	Up-regulated in S2
A0A075B6P5	IGKV2-28	0.711128	0.00082536	0.00369258	Up-regulated in S2
O75689	ADAP1	0.371281	1.51779e-06	2.21329e-05	Up-regulated in S2
P07332	FES	0.499904	4.51779e-05	0.000349182	Up-regulated in S2
Q96QF0	RAB3IP	0.381527	2.16358e-06	2.96002e-05	Up-regulated in S2
P37059	HSD17B2	0.410442	5.53335e-06	6.22885e-05	Up-regulated in S2
Q86TI0	TBC1D1	0.295554	5.15162e-08	1.49262e-06	Up-regulated in S2
Q8TCY9	URGCP	0.389646	3.06679e-06	3.86613e-05	Up-regulated in S2
Q86TW2	ADCK1	0.332685	3.55645e-07	6.93007e-06	Up-regulated in S2
Q10588	BST1	0.542615	0.000104705	0.000692695	Up-regulated in S2
P53539	FOSB	0.434741	1.15667e-05	0.000114957	Up-regulated in S2
Q9P003	CNIH4	0.426401	9.38607e-06	9.69077e-05	Up-regulated in S2
Q9UBS3	DNAJB9	0.523427	7.74184e-05	0.000540952	Up-regulated in S2
A2AJT9	BCLAF3	0.627095	0.000359225	0.00188021	Up-regulated in S2
O43741	PRKAB2	0.446334	1.5839e-05	0.000148063	Up-regulated in S2
Q8NET5	NFAM1	0.471017	2.91642e-05	0.000245094	Up-regulated in S2
Q16602	CALCRL	0.482408	3.7697e-05	0.000299519	Up-regulated in S2
Q2M2H8	MGAM2	0.522193	8.22707e-05	0.000568752	Up-regulated in S2
P00738	HP	0.749501	0.00135407	0.00552409	Up-regulated in S2
Q96E09	PABIR1	0.350704	9.61634e-07	1.50756e-05	Up-regulated in S2
Q9P1V8	SAMD15	0.407012	6.41188e-06	7.01112e-05	Up-regulated in S2
P24723	PRKCH	0.340832	6.33758e-07	1.09944e-05	Up-regulated in S2
P15502	ELN	0.630035	0.000417707	0.00210719	Up-regulated in S2
Q8WWB5	PIH1D2	0.580669	0.000215471	0.00125525	Up-regulated in S2
P33121	ACSL1	0.4497	2.04368e-05	0.000181682	Up-regulated in S2
P00740	F9	0.526119	9.47502e-05	0.000641012	Up-regulated in S2
Q03060	CREM	0.410217	7.64457e-06	8.15341e-05	Up-regulated in S2
P49795	RGS19	0.410111	7.68342e-06	8.15341e-05	Up-regulated in S2
Q9BUD6	SPON2	0.802466	0.00217031	0.00816833	Up-regulated in S2
Q92954	PRG4	0.416475	9.17251e-06	9.48797e-05	Up-regulated in S2
Q9Y5R8	TRAPPC1	0.299377	1.03603e-07	2.58843e-06	Up-regulated in S2
O15075	DCLK1	0.43275	1.45715e-05	0.000138317	Up-regulated in S2
Q05469	LIPE	0.484756	4.6821e-05	0.000359123	Up-regulated in S2
Q96DX5	ASB9	0.479975	4.31264e-05	0.00033567	Up-regulated in S2
P0DOX8		0.549111	0.000147692	0.000922492	Up-regulated in S2
Q96GR4	ZDHHC12	0.822823	0.002664	0.00963883	Up-regulated in S2
P20292	ALOX5AP	0.370129	2.54307e-06	3.32303e-05	Up-regulated in S2
P07359	GP1BA	0.520216	0.000104705	0.000692695	Up-regulated in S2
Q8NBP0	TTC13	0.401381	7.56696e-06	8.0919e-05	Up-regulated in S2
Q9Y4H4	GPSM3	0.493778	6.64042e-05	0.000479427	Up-regulated in S2
Q96DE0	NUDT16	0.309756	2.52809e-07	5.2009e-06	Up-regulated in S2
P54105	CLNS1A	0.325968	5.51884e-07	9.83615e-06	Up-regulated in S2
Q9GZX3	CHST6	0.633354	0.000554747	0.00266722	Up-regulated in S2
Q92834	RPGR	0.351916	1.6214e-06	2.33364e-05	Up-regulated in S2
Q16832	DDR2	0.517747	0.000110234	0.000721084	Up-regulated in S2
Q96FH0	BORCS8	0.321639	4.80061e-07	8.76785e-06	Up-regulated in S2
Q9H0Q3	FXYD6	0.445259	2.61575e-05	0.000223388	Up-regulated in S2
A0A0B4J1Y8	IGLV9-49	0.54988	0.000187822	0.00112126	Up-regulated in S2
Q8TDG2	ACTRT1	0.459939	3.72789e-05	0.00029705	Up-regulated in S2
P10451	SPP1	0.551438	0.000192514	0.00114433	Up-regulated in S2
Q9Y646	CPQ	0.4713	4.86054e-05	0.000369228	Up-regulated in S2
P55899	FCGRT	0.427734	1.82727e-05	0.000165909	Up-regulated in S2
P22079	LPO	0.604249	0.000432579	0.00216544	Up-regulated in S2
Q9H082	RAB33B	0.267805	3.18527e-08	9.98713e-07	Up-regulated in S2
O60462	NRP2	0.431516	2.28383e-05	0.000199035	Up-regulated in S2
P07477	PRSS1	0.647558	0.000751563	0.00342458	Up-regulated in S2
P02649	APOE	0.435963	2.55013e-05	0.000217953	Up-regulated in S2
Q6P1S2	C3orf33	0.664083	0.000899424	0.00396923	Up-regulated in S2
P50225	SULT1A1	0.480158	6.64042e-05	0.000479427	Up-regulated in S2
Q17RY0	CPEB4	0.444807	3.22642e-05	0.000265305	Up-regulated in S2
Q09328	MGAT5	0.366542	3.83364e-06	4.60702e-05	Up-regulated in S2
Q8IUG5	MYO18B	0.572248	0.00032166	0.00172487	Up-regulated in S2
O43451	MGAM	0.593022	0.000430588	0.00215661	Up-regulated in S2
Q9BTX7	TTPAL	0.324431	8.08122e-07	1.34906e-05	Up-regulated in S2
O14610	GNGT2	0.739982	0.00190308	0.00733401	Up-regulated in S2
Q9H1X1	RSPH9	0.535168	0.000187822	0.00112126	Up-regulated in S2
P01871	IGHM	0.575423	0.000343855	0.00181228	Up-regulated in S2
Q8N4H0	SPATA6L	0.562647	0.000287697	0.00157785	Up-regulated in S2
O15211	RGL2	0.361204	3.66294e-06	4.46984e-05	Up-regulated in S2
P13497	BMP1	0.637985	0.000762425	0.00345558	Up-regulated in S2
P48595	SERPINB10	0.51718	0.000147692	0.000922492	Up-regulated in S2
Q9Y2P4	SLC27A6	0.399814	1.22693e-05	0.000120494	Up-regulated in S2
P01700	IGLV1-47	0.373599	6.04824e-06	6.67417e-05	Up-regulated in S2
P20062	TCN2	0.706935	0.00158103	0.0062968	Up-regulated in S2
Q7L9B9	EEPD1	0.440312	3.6667e-05	0.00029558	Up-regulated in S2
Q96QH2	PRAM1	0.47526	7.74184e-05	0.000540952	Up-regulated in S2
Q9BRR9	ARHGAP9	0.319044	8.33055e-07	1.36394e-05	Up-regulated in S2
Q8N443	RIBC1	0.720126	0.00180863	0.00702381	Up-regulated in S2
Q96FV0	LRRC46	0.418545	2.28383e-05	0.000199035	Up-regulated in S2
P11473	VDR	0.767613	0.002664	0.00963883	Up-regulated in S2
Q8NDB2	BANK1	0.513454	0.000162683	0.000996996	Up-regulated in S2
P26045	PTPN3	0.435145	3.56149e-05	0.000287517	Up-regulated in S2
P34947	GRK5	0.342188	2.38623e-06	3.15918e-05	Up-regulated in S2
Q96S38	RPS6KC1	0.459009	5.98543e-05	0.000441615	Up-regulated in S2
Q8WUF8	FAM172A	0.325851	1.24557e-06	1.89368e-05	Up-regulated in S2
O60667	FCMR	0.650896	0.00101348	0.00436928	Up-regulated in S2
Q8IZD2	KMT2E	0.465457	7.0362e-05	0.000502106	Up-regulated in S2
Q8IXQ3	C9orf40	0.483588	0.000100402	0.000672262	Up-regulated in S2
Q9BXF9	TEKT3	0.595642	0.000554444	0.00266692	Up-regulated in S2
Q96PH1	NOX5	0.737169	0.00226244	0.00841988	Up-regulated in S2
O94813		0.605914	0.000641657	0.00301309	Up-regulated in S2
Q3KRA9	ALKBH6	0.455609	6.16119e-05	0.000453429	Up-regulated in S2
Q9GZN7	ROGDI	0.348169	3.48358e-06	4.26507e-05	Up-regulated in S2
Q9NRH2	SNRK	0.341519	2.81887e-06	3.63628e-05	Up-regulated in S2
Q8N0U7	C1orf87	0.437363	4.61115e-05	0.000353926	Up-regulated in S2
P19878	NCF2	0.401098	1.93265e-05	0.000172783	Up-regulated in S2
O14492		0.352642	4.65815e-06	5.42699e-05	Up-regulated in S2
Q8IUD6	RNF135	0.377305	1.0311e-05	0.000104317	Up-regulated in S2
P07738	BPGM	0.439396	5.12244e-05	0.000386998	Up-regulated in S2
O94806	PRKD3	0.290534	3.62034e-07	6.993e-06	Up-regulated in S2
P09960	LTA4H	0.376046	1.0311e-05	0.000104317	Up-regulated in S2
Q9H6R6	ZDHHC6	0.309169	9.05102e-07	1.44139e-05	Up-regulated in S2
P09488	GSTM1	0.68788	0.00172012	0.0067297	Up-regulated in S2
Q24JP5	TMEM132A	0.416526	3.17183e-05	0.000261398	Up-regulated in S2
P68133	ACTA1	0.321308	1.62034e-06	2.33364e-05	Up-regulated in S2
P01619	IGKV3-20	0.539383	0.00032856	0.00174916	Up-regulated in S2
Q5T655	CFAP58	0.404625	2.46692e-05	0.000212481	Up-regulated in S2
P51159	RAB27A	0.346896	4.46187e-06	5.21478e-05	Up-regulated in S2
Q01664	TFAP4	0.455845	7.8946e-05	0.00055093	Up-regulated in S2
Q5VY43	PEAR1	0.492301	0.0001554	0.000961414	Up-regulated in S2
A6NC98	CCDC88B	0.371066	9.72618e-06	9.97677e-05	Up-regulated in S2
Q6ZTR7	CIBAR2	0.459131	8.53656e-05	0.000587541	Up-regulated in S2
P04278	SHBG	0.488678	0.000151903	0.000946302	Up-regulated in S2
P18577	RHCE	0.604795	0.000803922	0.003617	Up-regulated in S2
O75140	DEPDC5	0.324646	2.09944e-06	2.87938e-05	Up-regulated in S2
P01031	C5	0.571035	0.000561056	0.00268705	Up-regulated in S2
P51689	ARSD	0.274474	2.03097e-07	4.48678e-06	Up-regulated in S2
Q9Y4D7	PLXND1	0.313769	1.42137e-06	2.10317e-05	Up-regulated in S2
P52849	NDST2	0.581824	0.000641402	0.00301309	Up-regulated in S2
Q8N4L2	PIP4P2	0.453776	8.56786e-05	0.000587541	Up-regulated in S2
Q8N2H3	PYROXD2	0.321902	2.01598e-06	2.78911e-05	Up-regulated in S2
O76027	ANXA9	0.305422	1.02405e-06	1.59188e-05	Up-regulated in S2
P35612	ADD2	0.406413	3.00437e-05	0.000250206	Up-regulated in S2
Q8WVP5	TNFAIP8L1	0.426043	4.82638e-05	0.000368657	Up-regulated in S2
Q9UI46	DNAI1	0.506814	0.00022693	0.00130273	Up-regulated in S2
P35070	BTC	0.642734	0.00129282	0.00535069	Up-regulated in S2
Q86UT6	NLRX1	0.325698	2.54307e-06	3.32303e-05	Up-regulated in S2
P14778	IL1R1	0.616866	0.000999001	0.00432419	Up-regulated in S2
Q9H3H3	C11orf68	0.343235	5.04265e-06	5.73608e-05	Up-regulated in S2
Q03405	PLAUR	0.583662	0.000702459	0.00323497	Up-regulated in S2
P21730	C5AR1	0.604158	0.000897766	0.00396403	Up-regulated in S2
P01701	IGLV1-51	0.525099	0.00032856	0.00174916	Up-regulated in S2
Q9UL17	TBX21	0.538619	0.000420095	0.00211538	Up-regulated in S2
Q8IX29	FBXO16	0.605077	0.000955749	0.00417782	Up-regulated in S2
Q96BQ1	FAM3D	0.527633	0.000359802	0.00188021	Up-regulated in S2
O75563	SKAP2	0.438608	7.74184e-05	0.000540952	Up-regulated in S2
P68032	ACTC1	0.361151	1.11087e-05	0.000111571	Up-regulated in S2
Q8NHG7	SVIP	0.420154	5.39742e-05	0.000404459	Up-regulated in S2
Q71SY5	MED25	0.30256	1.33074e-06	1.99456e-05	Up-regulated in S2
Q8WWF8	CAPSL	0.529639	0.000411808	0.00208028	Up-regulated in S2
Q13535	ATR	0.265943	2.18538e-07	4.7058e-06	Up-regulated in S2
Q8WVX9	FAR1	0.355504	1.0311e-05	0.000104317	Up-regulated in S2
Q9NXN4	GDAP2	0.320007	2.97105e-06	3.77538e-05	Up-regulated in S2
Q96PN7	TRERF1	0.50471	0.000286349	0.00157208	Up-regulated in S2
Q7Z3B1	NEGR1	0.43798	8.65389e-05	0.000593073	Up-regulated in S2
Q8NE86	MCU	0.385515	2.55013e-05	0.000217953	Up-regulated in S2
Q5H9F3	BCORL1	0.667658	0.00202707	0.0077072	Up-regulated in S2
P55056	APOC4	0.580792	0.000841899	0.00375883	Up-regulated in S2
P78324	SIRPA	0.351863	9.72618e-06	9.97677e-05	Up-regulated in S2
P23141	CES1	0.370394	1.72729e-05	0.000158521	Up-regulated in S2
Q9BUR4	WRAP53	0.352472	9.96704e-06	0.000102144	Up-regulated in S2
P07357	C8A	0.509993	0.00032856	0.00174916	Up-regulated in S2
O94808	GFPT2	0.421315	6.55639e-05	0.000476782	Up-regulated in S2
Q9BWN1	PRR14	0.312405	2.54602e-06	3.32303e-05	Up-regulated in S2
Q9UHK6	AMACR	0.406553	4.77154e-05	0.00036472	Up-regulated in S2
Q9GZY6	LAT2	0.429568	8.14514e-05	0.000564145	Up-regulated in S2
Q8NB14	USP38	0.633596	0.00159158	0.0063161	Up-regulated in S2
O95164	UBL3	0.286018	8.33055e-07	1.36394e-05	Up-regulated in S2
Q9UPM8	AP4E1	0.318417	3.47675e-06	4.26507e-05	Up-regulated in S2
Q86YB7	ECHDC2	0.329128	5.26097e-06	5.97828e-05	Up-regulated in S2
Q13568	IRF5	0.320753	3.94433e-06	4.68914e-05	Up-regulated in S2
Q7Z7G0	ABI3BP	0.448723	0.000127594	0.000813014	Up-regulated in S2
Q8N5L8	RPP25L	0.417263	6.5929e-05	0.000479122	Up-regulated in S2
P43652	AFM	0.42831	8.56786e-05	0.000587541	Up-regulated in S2
Q8IWP9	CCDC28A	0.513781	0.000396494	0.00202604	Up-regulated in S2
O43861	ATP9B	0.320175	4.19561e-06	4.93486e-05	Up-regulated in S2
A0A024RBG1	NUDT4B	0.587933	0.00105828	0.00451807	Up-regulated in S2
Q5VU97	CACHD1	0.442397	0.000118955	0.000771744	Up-regulated in S2
Q5T5C0	STXBP5	0.383691	3.17183e-05	0.000261398	Up-regulated in S2
Q99541	PLIN2	0.498891	0.000334623	0.00177716	Up-regulated in S2
Q13576	IQGAP2	0.348197	1.15809e-05	0.000114957	Up-regulated in S2
Q96CD0	FBXL8	0.306177	2.54307e-06	3.32303e-05	Up-regulated in S2
Q9UMX0	UBQLN1	0.305961	2.54307e-06	3.32303e-05	Up-regulated in S2
Q9Y2J8	PADI2	0.499127	0.000343855	0.00181228	Up-regulated in S2
Q9NXC2	GFOD1	0.4869	0.000280491	0.00154914	Up-regulated in S2
Q68DK2	ZFYVE26	0.267524	4.17125e-07	7.86497e-06	Up-regulated in S2
Q6N069	NAA16	0.31614	4.19561e-06	4.93486e-05	Up-regulated in S2
P32856	STX2	0.421392	8.71801e-05	0.000597097	Up-regulated in S2
P46976	GYG1	0.386528	3.93257e-05	0.000309571	Up-regulated in S2
Q8N1A6	C4orf33	0.489022	0.000314824	0.00168985	Up-regulated in S2
Q08397	LOXL1	0.391845	4.49214e-05	0.000347928	Up-regulated in S2
A8MTA8	FAM166B	0.476615	0.000256359	0.00144323	Up-regulated in S2
Q9HC62	SENP2	0.562305	0.000911369	0.00401554	Up-regulated in S2
Q8TDM0	BCAS4	0.468715	0.00023332	0.00133595	Up-regulated in S2
Q9Y3B6	EMC9	0.508128	0.000450807	0.00224047	Up-regulated in S2
Q6ZS11	RINL	0.329185	7.68165e-06	8.15341e-05	Up-regulated in S2
O75112	LDB3	0.458331	0.000196988	0.00116219	Up-regulated in S2
Q9BY41	HDAC8	0.342996	1.23465e-05	0.000121145	Up-regulated in S2
Q6UXY8	TMC5	0.588301	0.00125665	0.00521704	Up-regulated in S2
P15144	ANPEP	0.534864	0.00066713	0.00309593	Up-regulated in S2
Q15113	PCOLCE	0.492338	0.000359802	0.00188021	Up-regulated in S2
O15018	PDZD2	0.54137	0.000737283	0.00336366	Up-regulated in S2
P34931	HSPA1L	0.49158	0.000362561	0.00189374	Up-regulated in S2
Q53GT1	KLHL22	0.311225	4.46187e-06	5.21478e-05	Up-regulated in S2
O00560	SDCBP	0.306267	3.66294e-06	4.46984e-05	Up-regulated in S2
Q9UPT6		0.477583	0.000298139	0.00162832	Up-regulated in S2
O60603	TLR2	0.357696	2.16064e-05	0.000189643	Up-regulated in S2
Q13478	IL18R1	0.337874	1.15809e-05	0.000114957	Up-regulated in S2
Q05639	EEF1A2	0.39765	6.11194e-05	0.000450379	Up-regulated in S2
Q9GZR1	SENP6	0.574345	0.00115991	0.00487392	Up-regulated in S2
Q8N142	ADSS1	0.358676	2.28383e-05	0.000199035	Up-regulated in S2
Q96BU1	S100PBP	0.462407	0.000241752	0.00137498	Up-regulated in S2
Q13023	AKAP6	0.531999	0.000724866	0.00331843	Up-regulated in S2
Q5RHP9	ERICH3	0.361898	2.69389e-05	0.000227603	Up-regulated in S2
P16671	CD36	0.325767	8.64846e-06	9.03883e-05	Up-regulated in S2
Q9BUJ0	ABHD14A	0.534532	0.000754148	0.00343494	Up-regulated in S2
Q13772	NCOA4	0.324533	8.45835e-06	8.89895e-05	Up-regulated in S2
Q5THJ4	VPS13D	0.270049	8.60941e-07	1.39311e-05	Up-regulated in S2
P05156	CFI	0.439167	0.000170695	0.00103464	Up-regulated in S2
Q9BXN2	CLEC7A	0.486283	0.000394575	0.00201716	Up-regulated in S2
O75808	CAPN15	0.396779	6.95727e-05	0.00049915	Up-regulated in S2
Q6IA17	SIGIRR	0.271407	9.53581e-07	1.49918e-05	Up-regulated in S2
P53674	CRYBB1	0.56125	0.00112931	0.00477067	Up-regulated in S2
P01137	TGFB1	0.341046	1.66313e-05	0.000154038	Up-regulated in S2
P58005	SESN3	0.435166	0.000171427	0.00103794	Up-regulated in S2
Q9NYK1	TLR7	0.365427	3.53317e-05	0.000285647	Up-regulated in S2
P53355	DAPK1	0.333812	1.37626e-05	0.000131997	Up-regulated in S2
Q96AE7	TTC17	0.398033	8.14514e-05	0.000564145	Up-regulated in S2
Q9H4K1	RIBC2	0.497747	0.00052318	0.00254195	Up-regulated in S2
Q8NGX5	OR10K1	0.542981	0.000976982	0.00423882	Up-regulated in S2
Q12770	SCAP	0.437012	0.000189505	0.00112887	Up-regulated in S2
Q9P0N9	TBC1D7	0.326444	1.1836e-05	0.000117384	Up-regulated in S2
P19021	PAM	0.552675	0.00112931	0.00477067	Up-regulated in S2
Q9H496	TOR1AIP2	0.461544	0.0003108	0.00168048	Up-regulated in S2
Q8ND76	CCNY	0.370682	4.71383e-05	0.000361307	Up-regulated in S2
O00463	TRAF5	0.605285	0.00205874	0.00781954	Up-regulated in S2
Q96SM3	CPXM1	0.54428	0.00106689	0.00454516	Up-regulated in S2
Q92794	KAT6A	0.353181	2.94188e-05	0.000246672	Up-regulated in S2
P52848	NDST1	0.521395	0.000803922	0.003617	Up-regulated in S2
Q6P4A7	SFXN4	0.295412	4.19561e-06	4.93486e-05	Up-regulated in S2
P78563	ADARB1	0.497352	0.000586019	0.00278372	Up-regulated in S2
Q14353	GAMT	0.457358	0.000313893	0.00168567	Up-regulated in S2
Q9H115	NAPB	0.54051	0.00105082	0.00450442	Up-regulated in S2
Q8N755	SLC66A3	0.341419	2.21301e-05	0.000194085	Up-regulated in S2
P07358	C8B	0.39541	9.47502e-05	0.000641012	Up-regulated in S2
Q6PL24	TMED8	0.290062	3.70724e-06	4.47456e-05	Up-regulated in S2
P36222	CHI3L1	0.457038	0.00032856	0.00174916	Up-regulated in S2
Q96NL6	SCLT1	0.284291	2.92817e-06	3.72518e-05	Up-regulated in S2
Q9NXJ5	PGPEP1	0.385345	7.71914e-05	0.000540952	Up-regulated in S2
Q2TAC2	CCDC57	0.411549	0.000140965	0.000883467	Up-regulated in S2
P86452	ZBED6	0.505501	0.000715227	0.00328334	Up-regulated in S2
Q99574	SERPINI1	0.43959	0.000247185	0.00140371	Up-regulated in S2
P06727	APOA4	0.454113	0.00032856	0.00174916	Up-regulated in S2
Q96NB1	CEP20	0.615414	0.00252621	0.0092369	Up-regulated in S2
P01780	IGHV3-7	0.493182	0.000611994	0.00289344	Up-regulated in S2
P11234	RALB	0.370859	5.68607e-05	0.000423794	Up-regulated in S2
P04004	VTN	0.425882	0.000196968	0.00116219	Up-regulated in S2
Q9ULH0	KIDINS220	0.385134	8.56786e-05	0.000587541	Up-regulated in S2
Q8WZ64	ARAP2	0.443772	0.000286003	0.00157208	Up-regulated in S2
Q7LDG7	RASGRP2	0.337248	2.41356e-05	0.000208209	Up-regulated in S2
Q9NP87	POLM	0.419898	0.000189449	0.00112887	Up-regulated in S2
Q9H7D0	DOCK5	0.296252	6.04824e-06	6.67417e-05	Up-regulated in S2
A0A0C4DH38	IGHV5-51	0.584593	0.0020116	0.00765627	Up-regulated in S2
P59768	GNG2	0.30202	7.51481e-06	8.0439e-05	Up-regulated in S2
P0DUB6	AMY1A	0.55344	0.00145379	0.00585965	Up-regulated in S2
Q6UB99	ANKRD11	0.384749	9.11035e-05	0.000619369	Up-regulated in S2
P14770	GP9	0.525155	0.00104236	0.00447338	Up-regulated in S2
Q8WVL7	ANKRD49	0.431903	0.000246151	0.00139856	Up-regulated in S2
P05937	CALB1	0.589015	0.00218364	0.00820386	Up-regulated in S2
Q8N386	LRRC25	0.459214	0.000418865	0.00211111	Up-regulated in S2
Q99969	RARRES2	0.447718	0.000343855	0.00181228	Up-regulated in S2
P30043	BLVRB	0.311393	1.15809e-05	0.000114957	Up-regulated in S2
O00453		0.481364	0.000617027	0.00291475	Up-regulated in S2
Q9BSE5	AGMAT	0.339896	3.17183e-05	0.000261398	Up-regulated in S2
Q6ZVX7	NCCRP1	0.329924	2.41356e-05	0.000208209	Up-regulated in S2
Q14644	RASA3	0.332899	2.69389e-05	0.000227603	Up-regulated in S2
P39900	MMP12	0.580405	0.00217345	0.00816833	Up-regulated in S2
Q86XK2	FBXO11	0.472937	0.000573523	0.00274201	Up-regulated in S2
Q9BSW2	CRACR2A	0.30265	9.66203e-06	9.94785e-05	Up-regulated in S2
Q9H3R0	KDM4C	0.463448	0.000512835	0.00249966	Up-regulated in S2
Q9Y4E1	WASHC2C	0.345316	4.14768e-05	0.000323285	Up-regulated in S2
P21757	MSR1	0.526542	0.00124406	0.00518704	Up-regulated in S2
Q32M88	PGGHG	0.312997	1.54247e-05	0.000144523	Up-regulated in S2
P00488	F13A1	0.467046	0.000561056	0.00268705	Up-regulated in S2
Q8TF42	UBASH3B	0.548959	0.00165349	0.00651973	Up-regulated in S2
Q53QZ3	ARHGAP15	0.32915	2.69389e-05	0.000227603	Up-regulated in S2
P26951	IL3RA	0.348297	4.7234e-05	0.00036179	Up-regulated in S2
P00736	C1R	0.506995	0.00101721	0.00436928	Up-regulated in S2
Q9H8E8	KAT14	0.492955	0.000856854	0.00382355	Up-regulated in S2
P63146	UBE2B	0.372459	9.55696e-05	0.000645766	Up-regulated in S2
Q13164	MAPK7	0.267694	2.88626e-06	3.68031e-05	Up-regulated in S2
P00747	PLG	0.437378	0.000376426	0.00194964	Up-regulated in S2
Q86YH6	PDSS2	0.496658	0.000940296	0.00411189	Up-regulated in S2
Q9UPW5	AGTPBP1	0.410583	0.00022693	0.00130273	Up-regulated in S2
O14732	IMPA2	0.413855	0.000243495	0.00138418	Up-regulated in S2
Q969V5	MUL1	0.280282	5.35897e-06	6.04003e-05	Up-regulated in S2
Q9NZJ5	EIF2AK3	0.298646	1.09287e-05	0.000109863	Up-regulated in S2
O75602	SPAG6	0.408705	0.00022693	0.00130273	Up-regulated in S2
P07476	IVL	0.552322	0.00190441	0.00733657	Up-regulated in S2
Q6UX71	PLXDC2	0.394312	0.000170695	0.00103464	Up-regulated in S2
O14640	DVL1	0.533045	0.00155789	0.00621583	Up-regulated in S2
Q86T13	CLEC14A	0.334275	3.94118e-05	0.000310028	Up-regulated in S2
Q9Y4F9	RIPOR2	0.300875	1.37626e-05	0.000131997	Up-regulated in S2
Q8NFZ8	CADM4	0.519921	0.00141572	0.00572288	Up-regulated in S2
Q6ZT12	UBR3	0.283289	7.23966e-06	7.75688e-05	Up-regulated in S2
O75953	DNAJB5	0.551246	0.00204697	0.00777751	Up-regulated in S2
P55197	MLLT10	0.463269	0.000666001	0.00309593	Up-regulated in S2
Q9P1U1	ACTR3B	0.431899	0.000405283	0.00206713	Up-regulated in S2
O14795	UNC13B	0.293956	1.14069e-05	0.000114462	Up-regulated in S2
P08910	ABHD2	0.515342	0.00141572	0.00572288	Up-regulated in S2
Q6P1X5	TAF2	0.324102	3.34796e-05	0.000272665	Up-regulated in S2
Q6P087	RPUSD3	0.294733	1.30657e-05	0.00012663	Up-regulated in S2
Q5SRE7	PHYHD1	0.398039	0.00022693	0.00130273	Up-regulated in S2
O60907	TBL1X	0.360355	9.63255e-05	0.000650458	Up-regulated in S2
Q12968	NFATC3	0.26423	3.94433e-06	4.68914e-05	Up-regulated in S2
P27918	CFP	0.340402	5.95146e-05	0.000441615	Up-regulated in S2
O00160	MYO1F	0.386054	0.000187822	0.00112126	Up-regulated in S2
Q8N6M0	OTUD6B	0.32417	3.93257e-05	0.000309571	Up-regulated in S2
Q53EV4	LRRC23	0.417553	0.000362939	0.00189482	Up-regulated in S2
Q8TAP6	CEP76	0.417644	0.000367262	0.00191467	Up-regulated in S2
Q8IV04	TBC1D10C	0.309484	2.55013e-05	0.000217953	Up-regulated in S2
Q5JST6	EFHC2	0.483072	0.00106012	0.00451807	Up-regulated in S2
Q5T0N1	CFAP70	0.455521	0.000711371	0.00326971	Up-regulated in S2
P17661	DES	0.450258	0.00066713	0.00309593	Up-regulated in S2
Q86YV5	PRAG1	0.307631	2.55013e-05	0.000217953	Up-regulated in S2
O00408	PDE2A	0.549164	0.00242942	0.00895681	Up-regulated in S2
Q9UJF2	RASAL2	0.41097	0.000353677	0.00186227	Up-regulated in S2
Q9Y2G2	CARD8	0.334281	5.98902e-05	0.000441615	Up-regulated in S2
Q96G97	BSCL2	0.36663	0.000143893	0.000901307	Up-regulated in S2
Q92560	BAP1	0.384662	0.000216505	0.00125525	Up-regulated in S2
Q969P0	IGSF8	0.339601	7.35715e-05	0.000519317	Up-regulated in S2
Q8WW22	DNAJA4	0.337756	6.99026e-05	0.00049915	Up-regulated in S2
Q9BWL3	C1orf43	0.542251	0.00240456	0.00887418	Up-regulated in S2
Q86VQ3	TXNDC2	0.380409	0.000208101	0.00121801	Up-regulated in S2
O15553	MEFV	0.369218	0.000161097	0.000994437	Up-regulated in S2
Q9UIF3	TEKT2	0.341482	8.53656e-05	0.000587541	Up-regulated in S2
Q9BX10	GTPBP2	0.407609	0.000382528	0.00197658	Up-regulated in S2
Q5VSG8	MANEAL	0.434391	0.000615662	0.00290954	Up-regulated in S2
P29279	CCN2	0.40886	0.000396888	0.00202711	Up-regulated in S2
Q14515	SPARCL1	0.405168	0.000376426	0.00194964	Up-regulated in S2
P20742	PZP	0.451106	0.000825393	0.00369258	Up-regulated in S2
Q9Y2R2	PTPN22	0.354478	0.000125897	0.000808725	Up-regulated in S2
Q99759	MAP3K3	0.442341	0.000733867	0.00334946	Up-regulated in S2
Q9BTM9	URM1	0.352097	0.000120191	0.000779307	Up-regulated in S2
P49715	CEBPA	0.500028	0.00165608	0.0065276	Up-regulated in S2
Q5T2S8	ODAD2	0.32345	5.69007e-05	0.000423807	Up-regulated in S2
Q7Z4G1	COMMD6	0.305682	3.34796e-05	0.000272665	Up-regulated in S2
P02656	APOC3	0.536599	0.00263061	0.00953984	Up-regulated in S2
A0PJE2	DHRS12	0.394564	0.000339141	0.0018003	Up-regulated in S2
P27987	ITPKB	0.347936	0.000121468	0.000784367	Up-regulated in S2
Q96RG2	PASK	0.32297	6.2786e-05	0.000459848	Up-regulated in S2
Q5VWC8	HACD4	0.475298	0.00131962	0.00542352	Up-regulated in S2
Q9HCJ0	TNRC6C	0.474461	0.00132721	0.00544865	Up-regulated in S2
Q9NSD4	ZNF275	0.437847	0.000801717	0.00361001	Up-regulated in S2
A4D1S5	RAB19	0.335551	9.63816e-05	0.000650458	Up-regulated in S2
P41222	PTGDS	0.362104	0.000187822	0.00112126	Up-regulated in S2
Q9NX04	C1orf109	0.34948	0.000140067	0.000882214	Up-regulated in S2
P53677	AP3M2	0.438222	0.000824469	0.00369258	Up-regulated in S2
Q9UHX3	ADGRE2	0.295437	3.00437e-05	0.000250206	Up-regulated in S2
Q9ULS5	TMCC3	0.329993	8.72728e-05	0.000597363	Up-regulated in S2
Q8IZQ1	WDFY3	0.368599	0.00022693	0.00130273	Up-regulated in S2
Q9C0I3	CCSER1	0.45239	0.00105239	0.00450941	Up-regulated in S2
Q8NFA0	USP32	0.493384	0.00183863	0.00713035	Up-regulated in S2
Q9BQ51	PDCD1LG2	0.352088	0.000159307	0.000983934	Up-regulated in S2
O96018	APBA3	0.27647	1.61704e-05	0.000151033	Up-regulated in S2
Q3T8J9	GON4L	0.351519	0.000162683	0.000996996	Up-regulated in S2
Q5SXH7	PLEKHS1	0.392628	0.000411808	0.00208028	Up-regulated in S2
Q8ND90	PNMA1	0.471452	0.00145103	0.00585062	Up-regulated in S2
P00748	F12	0.329649	9.47502e-05	0.000641012	Up-regulated in S2
Q13614	MTMR2	0.292143	3.00437e-05	0.000250206	Up-regulated in S2
Q5D1E8	ZC3H12A	0.305385	4.73766e-05	0.000362631	Up-regulated in S2
Q86VI3	IQGAP3	0.38496	0.000356001	0.00187362	Up-regulated in S2
P32249	GPR183	0.368575	0.000251717	0.00141781	Up-regulated in S2
Q9H0M0	WWP1	0.397447	0.000478236	0.0023525	Up-regulated in S2
P16112	ACAN	0.505513	0.00231731	0.0086096	Up-regulated in S2
Q7L591	DOK3	0.298531	4.14768e-05	0.000323285	Up-regulated in S2
Q658L1	SAXO2	0.501716	0.0022562	0.00840875	Up-regulated in S2
P07902	GALT	0.340232	0.000140686	0.000882214	Up-regulated in S2
O14975	SLC27A2	0.270478	1.54247e-05	0.000144523	Up-regulated in S2
Q8N5H7	SH2D3C	0.345202	0.000161251	0.000994828	Up-regulated in S2
Q8TBN0	RAB3IL1	0.274935	1.93265e-05	0.000172783	Up-regulated in S2
Q9NRA2	SLC17A5	0.336406	0.000133988	0.000847414	Up-regulated in S2
Q9NVR5	DNAAF2	0.387556	0.000435961	0.00218039	Up-regulated in S2
P50151	GNG10	0.360593	0.000249182	0.00140496	Up-regulated in S2
P22352	GPX3	0.435716	0.00101721	0.00436928	Up-regulated in S2
Q9UKE5		0.305895	5.88279e-05	0.000437866	Up-regulated in S2
P56279	TCL1A	0.4549	0.00135407	0.00552409	Up-regulated in S2
A0A0C4DH33	IGHV1-24	0.335267	0.000137207	0.000866288	Up-regulated in S2
Q6UWD8	C16orf54	0.372389	0.000332208	0.00176603	Up-regulated in S2
Q99571	P2RX4	0.347956	0.00019096	0.00113693	Up-regulated in S2
Q7Z4L5	TTC21B	0.326747	0.000116707	0.000759834	Up-regulated in S2
Q96MY1	NOL4L	0.484779	0.00208682	0.00790182	Up-regulated in S2
Q969V4	TEKT1	0.363551	0.000288497	0.00158073	Up-regulated in S2
O15033	AREL1	0.393287	0.0005317	0.00258221	Up-regulated in S2
P98171	ARHGAP4	0.27785	2.55013e-05	0.000217953	Up-regulated in S2
Q8WY22	BRI3BP	0.271348	2.04368e-05	0.000181682	Up-regulated in S2
Q9NVM1	EVA1B	0.457201	0.00150686	0.00603836	Up-regulated in S2
P13498	CYBA	0.341822	0.000179069	0.0010789	Up-regulated in S2
Q9GZM8	NDEL1	0.368023	0.000331943	0.00176547	Up-regulated in S2
Q6ZMT9	DTHD1	0.486178	0.00219821	0.0082506	Up-regulated in S2
Q53QV2	LBH	0.280655	3.00437e-05	0.000250206	Up-regulated in S2
O15519	CFLAR	0.321614	0.000109971	0.000720229	Up-regulated in S2
Q9BQQ3	GORASP1	0.378977	0.000430621	0.00215661	Up-regulated in S2
Q16760	DGKD	0.441583	0.00123406	0.00515807	Up-regulated in S2
A0A0C4DH25	IGKV3D-20	0.485695	0.00225869	0.00840875	Up-regulated in S2
P09917	ALOX5	0.30309	6.8297e-05	0.000491171	Up-regulated in S2
Q9UGQ3	SLC2A6	0.304018	7.19564e-05	0.000512163	Up-regulated in S2
Q9BZZ2	SIGLEC1	0.384151	0.000514026	0.00249966	Up-regulated in S2
Q99081	TCF12	0.428298	0.0010991	0.00466624	Up-regulated in S2
Q96AP4	ZUP1	0.495045	0.002664	0.00963883	Up-regulated in S2
Q9UPR0	PLCL2	0.382363	0.000514026	0.00249966	Up-regulated in S2
Q99941	ATF6B	0.40047	0.000713816	0.00327958	Up-regulated in S2
Q96LJ8	UBXN10	0.483388	0.00236986	0.00874903	Up-regulated in S2
P00751	CFB	0.391494	0.000611994	0.00289344	Up-regulated in S2
Q8WTS1	ABHD5	0.43166	0.00119865	0.00502456	Up-regulated in S2
Q8IYE1	CCDC13	0.320839	0.000126704	0.00081296	Up-regulated in S2
Q8TF09	DYNLRB2	0.417621	0.000974325	0.00423568	Up-regulated in S2
P01833	PIGR	0.422602	0.00106012	0.00451807	Up-regulated in S2
O43909	EXTL3	0.43842	0.00135671	0.00553281	Up-regulated in S2
Q11128	FUT5	0.431823	0.00123521	0.00515897	Up-regulated in S2
Q2KHR2	RFX7	0.487778	0.0025974	0.00945971	Up-regulated in S2
P11413	G6PD	0.327119	0.00015502	0.000959599	Up-regulated in S2
Q14194	CRMP1	0.330644	0.000179069	0.0010789	Up-regulated in S2
Q12851		0.278679	3.93257e-05	0.000309571	Up-regulated in S2
Q8TBY9	CFAP251	0.423979	0.00119605	0.00502198	Up-regulated in S2
Q6EEV4	POLR2M	0.326299	0.000170695	0.00103464	Up-regulated in S2
P31151	S100A7	0.475509	0.00243828	0.00895681	Up-regulated in S2
Q8TD22	SFXN5	0.30229	8.81975e-05	0.000602946	Up-regulated in S2
Q9UMX1	SUFU	0.311919	0.000121653	0.000785103	Up-regulated in S2
Q5EG05	CARD16	0.367027	0.000470632	0.00231612	Up-regulated in S2
P80748	IGLV3-21	0.439366	0.00158849	0.00630895	Up-regulated in S2
Q6ICG6	KIAA0930	0.330865	0.000206524	0.00121006	Up-regulated in S2
Q15172	PPP2R5A	0.27063	3.34796e-05	0.000272665	Up-regulated in S2
P01011	SERPINA3	0.308689	0.000115622	0.000753213	Up-regulated in S2
Q8IXS6	PALM2	0.358545	0.000401127	0.00204782	Up-regulated in S2
A0A075B6S6	IGKV2D-30	0.458079	0.00208282	0.00790182	Up-regulated in S2
Q9BY12	SCAPER	0.346043	0.000304151	0.00164936	Up-regulated in S2
O94964	SOGA1	0.33157	0.000216505	0.00125525	Up-regulated in S2
Q9ULC5	ACSL5	0.279963	4.86054e-05	0.000369228	Up-regulated in S2
Q6UVK1	CSPG4	0.428196	0.00140969	0.00570266	Up-regulated in S2
Q6N075	MFSD5	0.381001	0.000645332	0.00302764	Up-regulated in S2
Q5JVL4	EFHC1	0.303522	0.000104705	0.000692695	Up-regulated in S2
O76074	PDE5A	0.369214	0.00053707	0.0025901	Up-regulated in S2
Q8WW24	TEKT4	0.30282	0.000109971	0.000720229	Up-regulated in S2
Q8IX04	UEVLD	0.278163	5.12244e-05	0.000386998	Up-regulated in S2
Q53HC5	KLHL26	0.455652	0.00220248	0.00826339	Up-regulated in S2
Q9NS84	CHST7	0.429205	0.00156059	0.00622302	Up-regulated in S2
P0CK96	SLC35E2B	0.34973	0.000379451	0.00196434	Up-regulated in S2
Q96C24	SYTL4	0.316028	0.000166149	0.00101655	Up-regulated in S2
Q9Y286	SIGLEC7	0.323846	0.000204088	0.0012028	Up-regulated in S2
P57768	SNX16	0.317895	0.000175591	0.00106199	Up-regulated in S2
Q96MA6	AK8	0.351807	0.000406363	0.00207168	Up-regulated in S2
P04070	PROC	0.353014	0.000430621	0.00215661	Up-regulated in S2
P15153	RAC2	0.345021	0.000359802	0.00188021	Up-regulated in S2
Q8NG11	TSPAN14	0.277672	5.561e-05	0.000415872	Up-regulated in S2
Q13797	ITGA9	0.397048	0.00101731	0.00436928	Up-regulated in S2
Q8N699	MYCT1	0.336769	0.000306111	0.00165917	Up-regulated in S2
Q76L83	ASXL2	0.365018	0.00056944	0.00272367	Up-regulated in S2
O75558	STX11	0.2997	0.000115622	0.000753213	Up-regulated in S2
Q5JSP0	FGD3	0.281984	6.64042e-05	0.000479427	Up-regulated in S2
P06681	C2	0.411486	0.00130045	0.00535069	Up-regulated in S2
Q9NRB3	CHST12	0.386794	0.000865429	0.00384218	Up-regulated in S2
Q7Z5L7	PODN	0.414879	0.00138266	0.00562622	Up-regulated in S2
Q14765	STAT4	0.281124	6.64042e-05	0.000479427	Up-regulated in S2
Q8TE85	GRHL3	0.312323	0.000173358	0.00104906	Up-regulated in S2
Q6IQ23	PLEKHA7	0.341271	0.000359802	0.00188021	Up-regulated in S2
Q9UGP5	POLL	0.359591	0.000549199	0.00264514	Up-regulated in S2
Q03393	PTS	0.397483	0.0010991	0.00466624	Up-regulated in S2
Q06278	AOX1	0.396885	0.00109094	0.00464228	Up-regulated in S2
Q8TF50	ZNF526	0.371799	0.000706252	0.00324888	Up-regulated in S2
Q13950	RUNX2	0.317156	0.000207393	0.00121451	Up-regulated in S2
Q8N0V3	RBFA	0.283775	7.92071e-05	0.000552056	Up-regulated in S2
P13473	LAMP2	0.365087	0.000639019	0.00300325	Up-regulated in S2
P46734	MAP2K3	0.358184	0.000561056	0.00268705	Up-regulated in S2
Q96G46	DUS3L	0.278353	6.99026e-05	0.00049915	Up-regulated in S2
P53680	AP2S1	0.278514	7.35715e-05	0.000519317	Up-regulated in S2
Q9HA72	CALHM2	0.379238	0.000876403	0.00388779	Up-regulated in S2
Q96S16	JMJD8	0.426258	0.00187053	0.00721611	Up-regulated in S2
Q8IY34	SLC15A3	0.370503	0.000758379	0.00343865	Up-regulated in S2
P16109	SELP	0.350526	0.000509202	0.00249264	Up-regulated in S2
P48736	PIK3CG	0.26612	4.95618e-05	0.000376235	Up-regulated in S2
Q9NRQ2	PLSCR4	0.357038	0.000603626	0.00286367	Up-regulated in S2
P01100	FOS	0.450374	0.002664	0.00963883	Up-regulated in S2
P20273	CD22	0.33208	0.000359802	0.00188021	Up-regulated in S2
P69891	HBG1	0.371951	0.000825393	0.00369258	Up-regulated in S2
Q16611	BAK1	0.278516	8.14514e-05	0.000564145	Up-regulated in S2
P78357	CNTNAP1	0.287692	0.000110458	0.000722117	Up-regulated in S2
P45381	ASPA	0.334675	0.000393305	0.00201389	Up-regulated in S2
Q8TDZ2	MICAL1	0.301579	0.000170695	0.00103464	Up-regulated in S2
P01042	KNG1	0.433493	0.00225869	0.00840875	Up-regulated in S2
Q9NV79	PCMTD2	0.320643	0.000287187	0.0015759	Up-regulated in S2
Q96MC6	MFSD14A	0.398086	0.00137538	0.00560277	Up-regulated in S2
P24863	CCNC	0.333402	0.000403903	0.00206104	Up-regulated in S2
P13994	CCDC130	0.28794	0.000123891	0.000796776	Up-regulated in S2
Q96FX7	TRMT61A	0.263409	5.51016e-05	0.000412349	Up-regulated in S2
P02746	C1QB	0.348349	0.000586019	0.00278372	Up-regulated in S2
Q9H0X9	OSBPL5	0.322366	0.00032856	0.00174916	Up-regulated in S2
Q9Y2T3	GDA	0.363715	0.000805708	0.00362356	Up-regulated in S2
O75356	ENTPD5	0.334766	0.000446249	0.00222984	Up-regulated in S2
Q14393	GAS6	0.384247	0.00116974	0.00491335	Up-regulated in S2
Q86T65	DAAM2	0.380258	0.0010991	0.00466624	Up-regulated in S2
Q96B23	C18orf25	0.315948	0.000286349	0.00157208	Up-regulated in S2
Q92784	DPF3	0.352579	0.00065675	0.00307744	Up-regulated in S2
Q00013	MPP1	0.315479	0.000286349	0.00157208	Up-regulated in S2
Q96DE5	ANAPC16	0.410768	0.00181113	0.00703106	Up-regulated in S2
Q9NYQ6	CELSR1	0.311415	0.000261046	0.00145628	Up-regulated in S2
Q96L93	KIF16B	0.367605	0.000901665	0.00397595	Up-regulated in S2
Q9NSI6	BRWD1	0.38393	0.00121922	0.00510181	Up-regulated in S2
Q9NPY3	CD93	0.359398	0.000791239	0.00356573	Up-regulated in S2
O00339	MATN2	0.321135	0.000359802	0.00188021	Up-regulated in S2
P22105	TNXB	0.31789	0.000343855	0.00181228	Up-regulated in S2
Q68DH5	LMBRD2	0.289665	0.000158666	0.00098052	Up-regulated in S2
Q7Z449	CYP2U1	0.276192	0.000110039	0.000720229	Up-regulated in S2
Q01826	SATB1	0.339259	0.000586019	0.00278372	Up-regulated in S2
Q86WI3	NLRC5	0.378715	0.00123488	0.00515897	Up-regulated in S2
Q7Z5V6	PPP1R32	0.33259	0.000511076	0.00249966	Up-regulated in S2
Q9UKJ5	CHIC2	0.352752	0.00077961	0.00352913	Up-regulated in S2
Q8NHY3	GAS2L2	0.413944	0.00216461	0.00816833	Up-regulated in S2
P36894	BMPR1A	0.404085	0.00194798	0.00746028	Up-regulated in S2
Q96I51	RCC1L	0.302706	0.000261046	0.00145628	Up-regulated in S2
Q9ULJ3	ZBTB21	0.394353	0.00171273	0.0067297	Up-regulated in S2
Q9UL01	DSE	0.278677	0.000133988	0.000847414	Up-regulated in S2
Q9P107	GMIP	0.298552	0.000249182	0.00140496	Up-regulated in S2
P35527	KRT9	0.364961	0.00110468	0.00467021	Up-regulated in S2
O14874	BCKDK	0.295655	0.000237816	0.00135399	Up-regulated in S2
P80404	ABAT	0.270752	0.000115622	0.000753213	Up-regulated in S2
Q9NRN5	OLFML3	0.412486	0.00243828	0.00895681	Up-regulated in S2
Q6ZS30	NBEAL1	0.270397	0.000115622	0.000753213	Up-regulated in S2
Q9Y4D8	HECTD4	0.265892	0.000104705	0.000692695	Up-regulated in S2
Q93063	EXT2	0.326565	0.000561056	0.00268705	Up-regulated in S2
Q13228	SELENBP1	0.280995	0.000170695	0.00103464	Up-regulated in S2
Q969S0	SLC35B4	0.268421	0.000117424	0.000762703	Up-regulated in S2
Q9NRG7	SDR39U1	0.300978	0.000313893	0.00168567	Up-regulated in S2
Q3SYG4	BBS9	0.288035	0.00022726	0.00130339	Up-regulated in S2
Q9HC07	TMEM165	0.289364	0.000237816	0.00135399	Up-regulated in S2
Q2M385	MPEG1	0.307388	0.000393752	0.00201389	Up-regulated in S2
Q9UQ16	DNM3	0.374114	0.00152719	0.00609556	Up-regulated in S2
P13765	HLA-DOB	0.338179	0.000791239	0.00356573	Up-regulated in S2
Q3ZCW2	LGALSL	0.3278	0.00066713	0.00309593	Up-regulated in S2
Q8WUN7	UBTD2	0.359555	0.00124876	0.00518704	Up-regulated in S2
P0DOX3		0.375733	0.00165349	0.00651973	Up-regulated in S2
P08183	ABCB1	0.286115	0.000237816	0.00135399	Up-regulated in S2
Q8N8N7	PTGR2	0.274868	0.000170695	0.00103464	Up-regulated in S2
Q9NQ38	SPINK5	0.394919	0.00224371	0.0084067	Up-regulated in S2
H7BZ55	CROCC2	0.286856	0.000249182	0.00140496	Up-regulated in S2
Q92551	IP6K1	0.26593	0.000132542	0.000842604	Up-regulated in S2
Q3MIX3	ADCK5	0.288677	0.000264484	0.00147297	Up-regulated in S2
O95760	IL33	0.390076	0.00216713	0.00816833	Up-regulated in S2
Q5TA31	RNF187	0.32208	0.000645576	0.00302764	Up-regulated in S2
Q6PI98	INO80C	0.310863	0.000507802	0.00248688	Up-regulated in S2
Q9HCM1	RESF1	0.369485	0.00165036	0.00651973	Up-regulated in S2
Q0P6H9	TMEM62	0.342649	0.00102607	0.00440519	Up-regulated in S2
Q9UIB8	CD84	0.27823	0.000216505	0.00125525	Up-regulated in S2
Q7Z7G8	VPS13B	0.336043	0.000897766	0.00396403	Up-regulated in S2
O15527	OGG1	0.298349	0.000381388	0.0019716	Up-regulated in S2
Q9BY49	PECR	0.275254	0.000216505	0.00125525	Up-regulated in S2
Q8IWZ6	BBS7	0.354706	0.00137749	0.00560931	Up-regulated in S2
A0A075B6K5	IGLV3-9	0.368734	0.00177088	0.00690387	Up-regulated in S2
Q00722	PLCB2	0.281778	0.000273428	0.00151164	Up-regulated in S2
Q6NUT3	MFSD12	0.382733	0.00224215	0.00840653	Up-regulated in S2
A2RU14	TMEM218	0.373379	0.00195393	0.00747273	Up-regulated in S2
Q01432	AMPD3	0.28393	0.00029983	0.00162832	Up-regulated in S2
O15151	MDM4	0.355303	0.00150376	0.00602811	Up-regulated in S2
Q99719	SEPTIN5	0.278711	0.000273428	0.00151164	Up-regulated in S2
Q8IYT3	CCDC170	0.285941	0.000343855	0.00181228	Up-regulated in S2
Q5HYK7	SH3D19	0.37467	0.00217345	0.00816833	Up-regulated in S2
Q6ZR37	PLEKHG7	0.279693	0.000307127	0.00166224	Up-regulated in S2
Q13470	TNK1	0.357815	0.00171612	0.0067297	Up-regulated in S2
Q96C34	RUNDC1	0.355848	0.00167915	0.00660675	Up-regulated in S2
O14645	DNALI1	0.297827	0.000514026	0.00249966	Up-regulated in S2
Q6ZYL4	GTF2H5	0.357213	0.00183197	0.00710948	Up-regulated in S2
Q9C075	KRT23	0.293314	0.00050155	0.00245735	Up-regulated in S2
Q9BUB5		0.270059	0.000264561	0.00147297	Up-regulated in S2
Q96C57	CUSTOS	0.299219	0.000586019	0.00278372	Up-regulated in S2
Q6XZF7	DNMBP	0.269079	0.000261046	0.00145628	Up-regulated in S2
Q92930	RAB8B	0.281867	0.000393752	0.00201389	Up-regulated in S2
Q8N1K5	THEMIS	0.291208	0.000514026	0.00249966	Up-regulated in S2
O95342	ABCB11	0.333469	0.00130045	0.00535069	Up-regulated in S2
Q8N3E9	PLCD3	0.350814	0.00183583	0.00712196	Up-regulated in S2
Q8NBM4	UBAC2	0.3057	0.000758379	0.00343865	Up-regulated in S2
Q8N9U0	TC2N	0.319017	0.00104823	0.0044951	Up-regulated in S2
Q6ZT07	TBC1D9	0.311559	0.000901665	0.00397595	Up-regulated in S2
P18283	GPX2	0.286342	0.000514026	0.00249966	Up-regulated in S2
Q4ADV7	RIC1	0.342934	0.00172012	0.0067297	Up-regulated in S2
P30279	CCND2	0.343952	0.00175297	0.00684612	Up-regulated in S2
Q96B70	LENG9	0.280517	0.000450219	0.00223856	Up-regulated in S2
Q8WXX0	DNAH7	0.344019	0.00178986	0.00695582	Up-regulated in S2
Q96M32	AK7	0.322847	0.00120925	0.00506392	Up-regulated in S2
Q8N271	PROM2	0.325296	0.00127205	0.00527699	Up-regulated in S2
Q6Q759	SPAG17	0.26534	0.000297251	0.00162548	Up-regulated in S2
Q8NEH6	MNS1	0.336324	0.00158921	0.00630895	Up-regulated in S2
P0DOX5		0.288874	0.000586019	0.00278372	Up-regulated in S2
P05538	HLA-DQB2	0.329274	0.00142038	0.0057375	Up-regulated in S2
O95685	PPP1R3D	0.316653	0.00115093	0.00483987	Up-regulated in S2
P48061	CXCL12	0.3468	0.0020238	0.00770002	Up-regulated in S2
O95476	CTDNEP1	0.303903	0.000877847	0.00389263	Up-regulated in S2
Q9Y257	KCNK6	0.272902	0.00042031	0.0021155	Up-regulated in S2
Q504Q3	PAN2	0.267261	0.000359802	0.00188021	Up-regulated in S2
P04839	CYBB	0.267038	0.000359802	0.00188021	Up-regulated in S2
Q8N5W9	RFLNB	0.317886	0.00124876	0.00518704	Up-regulated in S2
Q9H6L2	TMEM231	0.351157	0.00234694	0.00866731	Up-regulated in S2
P53708	ITGA8	0.348884	0.00224371	0.0084067	Up-regulated in S2
Q15012	LAPTM4A	0.287057	0.000666077	0.00309593	Up-regulated in S2
Q8IUW3	SPATA2L	0.29158	0.000765869	0.00346976	Up-regulated in S2
P11166	SLC2A1	0.355945	0.0027318	0.00982313	Up-regulated in S2
Q9NUP7	TRMT13	0.300652	0.000966678	0.00421893	Up-regulated in S2
Q08495	DMTN	0.295016	0.000868152	0.00385273	Up-regulated in S2
O43808	SLC25A17	0.268665	0.00044794	0.00223728	Up-regulated in S2
Q8N0U4	FAM185A	0.303322	0.00106987	0.00455609	Up-regulated in S2
Q86SQ0	PHLDB2	0.328608	0.00177088	0.00690387	Up-regulated in S2
Q92604	LPGAT1	0.293577	0.000860887	0.00382355	Up-regulated in S2
P04432	IGKV1D-39	0.336483	0.00208513	0.00790182	Up-regulated in S2
Q86XP1	DGKH	0.3134	0.00135805	0.00553626	Up-regulated in S2
Q5TC84	OGFRL1	0.267616	0.000470632	0.00231612	Up-regulated in S2
P37173	TGFBR2	0.28126	0.000741537	0.00338028	Up-regulated in S2
Q9UBU6	FAM8A1	0.311846	0.00147416	0.00591158	Up-regulated in S2
Q6NTE8	MRNIP	0.295236	0.00106012	0.00451807	Up-regulated in S2
O14924	RGS12	0.301972	0.00122562	0.00512666	Up-regulated in S2
Q8NHL6	LILRB1	0.277581	0.000702936	0.00323497	Up-regulated in S2
P27930	IL1R2	0.296436	0.00110468	0.00467021	Up-regulated in S2
Q9Y2D0	CA5B	0.279854	0.000758379	0.00343865	Up-regulated in S2
Q8N4A0	GALNT4	0.315	0.00166301	0.00655236	Up-regulated in S2
P49746	THBS3	0.330602	0.00224215	0.00840653	Up-regulated in S2
O00458	IFRD1	0.306372	0.00142775	0.00576098	Up-regulated in S2
O95147	DUSP14	0.308176	0.00152679	0.00609556	Up-regulated in S2
P21589	NT5E	0.296845	0.00119894	0.00502456	Up-regulated in S2
Q9UNW9	NOVA2	0.330168	0.0023265	0.00864082	Up-regulated in S2
O75882	ATRN	0.331638	0.00243828	0.00895681	Up-regulated in S2
P0C7T5	ATXN1L	0.2896	0.00106012	0.00451807	Up-regulated in S2
Q96S94	CCNL2	0.271593	0.000698586	0.0032203	Up-regulated in S2
Q9HBA0	TRPV4	0.318717	0.00198	0.00756983	Up-regulated in S2
P0DMN0	SULT1A4	0.285965	0.00101721	0.00436928	Up-regulated in S2
Q15418	RPS6KA1	0.266249	0.000639019	0.00300325	Up-regulated in S2
Q96RR4	CAMKK2	0.316902	0.0020116	0.00765627	Up-regulated in S2
O95833	CLIC3	0.314703	0.00193483	0.0074125	Up-regulated in S2
Q8N6L1	KRTCAP2	0.323262	0.00234694	0.00866731	Up-regulated in S2
Q9HCN3	PGAP6	0.324878	0.00246979	0.00906054	Up-regulated in S2
Q96P63	SERPINB12	0.310838	0.00193133	0.0074125	Up-regulated in S2
Q8WYB5	KAT6B	0.317587	0.00219474	0.00824276	Up-regulated in S2
O43822	CFAP410	0.317585	0.00226921	0.00844221	Up-regulated in S2
Q6PIZ9	TRAT1	0.303711	0.00173758	0.00679559	Up-regulated in S2
P05412	JUN	0.304623	0.00176915	0.00690197	Up-regulated in S2
P32121	ARRB2	0.326161	0.0027318	0.00982313	Up-regulated in S2
Q8N1D5	C1orf158	0.288338	0.00135341	0.00552409	Up-regulated in S2
Q9GZU7	CTDSP1	0.278615	0.00109167	0.00464358	Up-regulated in S2
O60759	CYTIP	0.283527	0.00124876	0.00518704	Up-regulated in S2
Q9Y2B1	RXYLT1	0.31777	0.00249636	0.00914891	Up-regulated in S2
Q0VF96	CGNL1	0.283349	0.00124876	0.00518704	Up-regulated in S2
Q9HAD4	WDR41	0.270002	0.000911794	0.00401581	Up-regulated in S2
Q8WUY8	NAT14	0.299012	0.00176149	0.00687695	Up-regulated in S2
Q8NFH8	REPS2	0.316452	0.00249905	0.00915272	Up-regulated in S2
O15315	RAD51B	0.281476	0.00123406	0.00515807	Up-regulated in S2
O14531	DPYSL4	0.307855	0.00225869	0.00840875	Up-regulated in S2
Q9H7P6	MVB12B	0.268219	0.00109616	0.00466087	Up-regulated in S2
Q96LB3	IFT74	0.290736	0.0018835	0.00726108	Up-regulated in S2
O14772	FPGT	0.284242	0.00165349	0.00651973	Up-regulated in S2
Q92843	BCL2L2	0.291666	0.0021645	0.00816833	Up-regulated in S2
Q9H0K6	PUS7L	0.289901	0.00217345	0.00816833	Up-regulated in S2
Q8WVQ1	CANT1	0.267462	0.00135407	0.00552409	Up-regulated in S2
Q9H1K6	TLNRD1	0.292254	0.00250145	0.00915846	Up-regulated in S2
P12074	COX6A1	0.280466	0.00199793	0.00763574	Up-regulated in S2
Q9HBI0	PARVG	0.290742	0.00263061	0.00953984	Up-regulated in S2
P98198	ATP8B2	0.267624	0.00167915	0.00660675	Up-regulated in S2
Q96DX7	TRIM44	0.279071	0.00229287	0.0085245	Up-regulated in S2
P36959	GMPR	0.272538	0.0020116	0.00765627	Up-regulated in S2
O60861	GAS7	0.279518	0.0024373	0.00895681	Up-regulated in S2
Q9BRR8	GPATCH1	0.272163	0.00263061	0.00953984	Up-regulated in S2
Q04727	TLE4	0.270139	0.00254075	0.00926864	Up-regulated in S2
P01715	IGLV3-1	0.26535	0.00264966	0.00960263	Up-regulated in S2
P84101	SERF2	-0.815558	6.052e-16	1.11639e-12	Up-regulated in S1
Q58FF8	HSP90AB2P	-1.22607	7.79409e-09	3.195e-07	Up-regulated in S1
P18621	RPL17	-0.535062	3.7599e-17	1.38715e-13	Up-regulated in S1
Q9P013	CWC15	-0.596513	4.91076e-15	4.18095e-12	Up-regulated in S1
Q13442	PDAP1	-0.630052	6.03251e-14	2.78199e-11	Up-regulated in S1
Q9NYF8	BCLAF1	-0.543843	1.17334e-15	1.62331e-12	Up-regulated in S1
Q8NEY8	PPHLN1	-0.60095	6.03251e-14	2.78199e-11	Up-regulated in S1
O75880	SCO1	-0.639338	2.14829e-12	4.57256e-10	Up-regulated in S1
P45973	CBX5	-0.58057	1.58405e-13	5.47883e-11	Up-regulated in S1
Q9H0G5	NSRP1	-0.602826	1.24324e-12	2.99134e-10	Up-regulated in S1
P37108	SRP14	-0.439501	8.01291e-18	8.86868e-14	Up-regulated in S1
O75822	EIF3J	-0.558036	1.58405e-13	5.47883e-11	Up-regulated in S1
P49756	RBM25	-0.494831	3.30945e-15	3.6629e-12	Up-regulated in S1
P35269	GTF2F1	-0.599709	1.63768e-12	3.77621e-10	Up-regulated in S1
Q9H1E3	NUCKS1	-0.810119	2.58108e-09	1.34752e-07	Up-regulated in S1
Q9Y383	LUC7L2	-0.429799	2.08746e-17	1.1552e-13	Up-regulated in S1
Q86VM9	ZC3H18	-0.459419	9.4429e-16	1.49306e-12	Up-regulated in S1
Q13148	TARDBP	-0.448242	3.01491e-16	8.34225e-13	Up-regulated in S1
Q9UII2	ATP5IF1	-0.688129	2.99773e-10	2.53274e-08	Up-regulated in S1
Q14444	CAPRIN1	-0.596973	2.65248e-11	3.6244e-09	Up-regulated in S1
Q86U42	PABPN1	-0.417833	6.052e-16	1.11639e-12	Up-regulated in S1
P46779	RPL28	-0.52781	2.14829e-12	4.57256e-10	Up-regulated in S1
Q9Y2W1	THRAP3	-0.533693	5.38598e-12	9.77246e-10	Up-regulated in S1
P45880	VDAC2	-0.508225	2.14829e-12	4.57256e-10	Up-regulated in S1
Q96NC0	ZMAT2	-0.632515	4.44308e-10	3.53784e-08	Up-regulated in S1
P62266	RPS23	-0.589557	1.03416e-10	1.05982e-08	Up-regulated in S1
Q9H307	PNN	-0.413829	5.95889e-15	4.71093e-12	Up-regulated in S1
P49207	RPL34	-0.749554	2.49292e-08	8.26096e-07	Up-regulated in S1
Q9NRP2	CMC2	-0.586382	1.9723e-10	1.80408e-08	Up-regulated in S1
Q96AT1	KIAA1143	-0.516678	1.14341e-11	1.78243e-09	Up-regulated in S1
Q01658	DR1	-0.48879	2.80681e-12	5.75292e-10	Up-regulated in S1
P52740	ZNF132	-0.752737	3.79418e-08	1.16327e-06	Up-regulated in S1
Q9BPZ3	PAIP2	-0.679685	7.279e-09	3.07496e-07	Up-regulated in S1
O60925	PFDN1	-0.6072	1.10108e-09	7.21111e-08	Up-regulated in S1
Q8NC51	SERBP1	-0.378795	4.91076e-15	4.18095e-12	Up-regulated in S1
O14602	EIF1AY	-0.563363	3.55187e-10	2.91201e-08	Up-regulated in S1
O75586	MED6	-0.427221	5.29622e-13	1.42972e-10	Up-regulated in S1
Q9Y320	TMX2	-0.590903	1.21268e-09	7.71374e-08	Up-regulated in S1
Q86WR0	CCDC25	-0.404614	1.15531e-13	4.26231e-11	Up-regulated in S1
P61081	UBE2M	-0.537013	1.9723e-10	1.80408e-08	Up-regulated in S1
O94826	TOMM70	-0.400039	1.15531e-13	4.26231e-11	Up-regulated in S1
Q9UHB6	LIMA1	-0.410282	2.92733e-13	8.52623e-11	Up-regulated in S1
P16989	YBX3	-0.637322	8.29587e-09	3.31475e-07	Up-regulated in S1
O95218	ZRANB2	-0.3781	2.16204e-14	1.32942e-11	Up-regulated in S1
P62899	RPL31	-0.566044	8.21807e-10	5.64954e-08	Up-regulated in S1
P62316	SNRPD2	-0.358725	4.91076e-15	4.18095e-12	Up-regulated in S1
P15924	DSP	-0.734959	1.30022e-07	3.14209e-06	Up-regulated in S1
P18077	RPL35A	-0.547447	5.46155e-10	4.15977e-08	Up-regulated in S1
Q9NX55	HYPK	-0.574989	1.61539e-09	9.45986e-08	Up-regulated in S1
P26368	U2AF2	-0.418097	1.08148e-12	2.65996e-10	Up-regulated in S1
P46778	RPL21	-0.456183	1.14341e-11	1.78243e-09	Up-regulated in S1
P30085	CMPK1	-0.38339	9.84425e-14	4.19062e-11	Up-regulated in S1
Q7Z4V5	HDGFL2	-0.400763	6.12339e-13	1.57613e-10	Up-regulated in S1
Q9BYG3	NIFK	-0.492256	1.03416e-10	1.05982e-08	Up-regulated in S1
Q8ND56	LSM14A	-0.462862	2.98228e-11	3.88328e-09	Up-regulated in S1
P25445	FAS	-0.554099	1.61539e-09	9.45986e-08	Up-regulated in S1
P61956	SUMO2	-0.608	1.07551e-08	4.13323e-07	Up-regulated in S1
O75438	NDUFB1	-0.637525	2.49292e-08	8.26096e-07	Up-regulated in S1
O00422	SAP18	-0.413448	1.87665e-12	4.23894e-10	Up-regulated in S1
P21291	CSRP1	-0.598057	8.29587e-09	3.31475e-07	Up-regulated in S1
P39023	RPL3	-0.511409	4.07951e-10	3.27188e-08	Up-regulated in S1
Q53H12	AGK	-0.455088	2.98228e-11	3.88328e-09	Up-regulated in S1
P52657	GTF2A2	-0.513371	4.99625e-10	3.89426e-08	Up-regulated in S1
Q12792		-0.455807	3.76187e-11	4.57543e-09	Up-regulated in S1
Q15170	TCEAL1	-0.863422	3.47078e-06	4.26507e-05	Up-regulated in S1
Q92804	TAF15	-0.53641	1.77574e-09	1.00275e-07	Up-regulated in S1
P09497	CLTB	-0.701434	2.18538e-07	4.7058e-06	Up-regulated in S1
Q9Y5B9	SUPT16H	-0.361888	2.92733e-13	8.52623e-11	Up-regulated in S1
Q9Y6A4	CFAP20	-0.512633	1.33494e-09	8.25426e-08	Up-regulated in S1
O14949	UQCRQ	-0.433971	3.76187e-11	4.57543e-09	Up-regulated in S1
O76021	RSL1D1	-0.560405	1.07551e-08	4.13323e-07	Up-regulated in S1
Q99459	CDC5L	-0.349463	1.85078e-13	6.02484e-11	Up-regulated in S1
Q9BSR8	YIPF4	-0.702119	4.6619e-07	8.59966e-06	Up-regulated in S1
O00541	PES1	-0.405941	1.45983e-11	2.18343e-09	Up-regulated in S1
Q13247	SRSF6	-0.574243	2.49292e-08	8.26096e-07	Up-regulated in S1
O94992	HEXIM1	-0.396877	1.01071e-11	1.64508e-09	Up-regulated in S1
P23246	SFPQ	-0.353546	7.07129e-13	1.77875e-10	Up-regulated in S1
P15880	RPS2	-0.380292	4.73647e-12	8.73721e-10	Up-regulated in S1
O60869	EDF1	-0.512307	4.46342e-09	2.08444e-07	Up-regulated in S1
Q9H5P4	PDZD7	-0.830877	7.16103e-06	7.69498e-05	Up-regulated in S1
O94906	PRPF6	-0.306439	1.26105e-14	8.21018e-12	Up-regulated in S1
P35221	CTNNA1	-0.491927	2.35229e-09	1.25774e-07	Up-regulated in S1
Q9UKV3	ACIN1	-0.304946	1.04911e-14	7.74104e-12	Up-regulated in S1
O95983	MBD3	-0.515739	6.37614e-09	2.75668e-07	Up-regulated in S1
P31483	TIA1	-0.547598	2.11336e-08	7.26418e-07	Up-regulated in S1
O43719	HTATSF1	-0.333202	2.92733e-13	8.52623e-11	Up-regulated in S1
P13984	GTF2F2	-0.382336	1.29248e-11	1.98684e-09	Up-regulated in S1
Q9NR28	DIABLO	-0.407528	6.64154e-11	7.4251e-09	Up-regulated in S1
P12270	TPR	-0.308519	6.03251e-14	2.78199e-11	Up-regulated in S1
Q9H9Q4	NHEJ1	-0.364297	7.87761e-12	1.36233e-09	Up-regulated in S1
Q9Y2X3	NOP58	-0.347595	2.45679e-12	5.13052e-10	Up-regulated in S1
P22087	FBL	-0.355769	4.73647e-12	8.73721e-10	Up-regulated in S1
Q9Y2W2	WBP11	-0.304205	5.1071e-14	2.69169e-11	Up-regulated in S1
Q15424	SAFB	-0.421241	2.99773e-10	2.53274e-08	Up-regulated in S1
O75937	DNAJC8	-0.452884	1.77574e-09	1.00275e-07	Up-regulated in S1
O60934	NBN	-0.293028	5.1071e-14	2.69169e-11	Up-regulated in S1
Q92734	TFG	-0.43165	1.10108e-09	7.21111e-08	Up-regulated in S1
P49006	MARCKSL1	-0.741968	6.82002e-06	7.40766e-05	Up-regulated in S1
O00151	PDLIM1	-0.443738	2.35229e-09	1.25774e-07	Up-regulated in S1
P55010	EIF5	-0.336995	4.73647e-12	8.73721e-10	Up-regulated in S1
Q16891	IMMT	-0.358432	2.65248e-11	3.6244e-09	Up-regulated in S1
Q00839	HNRNPU	-0.397438	2.99773e-10	2.53274e-08	Up-regulated in S1
Q15185	PTGES3	-0.472427	1.07551e-08	4.13323e-07	Up-regulated in S1
E9PRG8	C11orf98	-0.457409	5.83586e-09	2.59403e-07	Up-regulated in S1
P08708	RPS17	-0.439696	2.83087e-09	1.4573e-07	Up-regulated in S1
Q9UKM9	RALY	-0.292649	2.15935e-13	6.82847e-11	Up-regulated in S1
Q14980	NUMA1	-0.332768	6.9459e-12	1.22027e-09	Up-regulated in S1
Q7RTV0	PHF5A	-0.787427	1.93265e-05	0.000172783	Up-regulated in S1
Q96EC8	YIPF6	-0.693789	4.62753e-06	5.397e-05	Up-regulated in S1
Q9NQG1	MANBAL	-0.543604	1.62724e-07	3.75214e-06	Up-regulated in S1
Q9BQ49	SMIM7	-0.520063	8.30877e-08	2.14863e-06	Up-regulated in S1
Q14134	TRIM29	-0.595553	6.78868e-07	1.15774e-05	Up-regulated in S1
Q9BY42	RTF2	-0.375728	1.59425e-10	1.54782e-08	Up-regulated in S1
Q14978	NOLC1	-0.493601	3.74405e-08	1.15109e-06	Up-regulated in S1
Q15366	PCBP2	-0.373679	1.59425e-10	1.54782e-08	Up-regulated in S1
P84090	ERH	-0.406294	9.99271e-10	6.70299e-08	Up-regulated in S1
P24390	KDELR1	-1.22817	0.000975875	0.00423568	Up-regulated in S1
O75531	BANF1	-0.437649	6.96361e-09	2.953e-07	Up-regulated in S1
Q9H788	SH2D4A	-0.501078	8.23181e-08	2.13372e-06	Up-regulated in S1
Q9Y3Q3	TMED3	-0.482689	4.39479e-08	1.31464e-06	Up-regulated in S1
Q13428	TCOF1	-0.391426	8.21807e-10	5.64954e-08	Up-regulated in S1
Q9HB71	CACYBP	-0.426543	5.33916e-09	2.43184e-07	Up-regulated in S1
P56181	NDUFV3	-0.60417	1.51779e-06	2.21329e-05	Up-regulated in S1
Q14683	SMC1A	-0.286589	6.12339e-13	1.57613e-10	Up-regulated in S1
P62750	RPL23A	-0.371201	3.3238e-10	2.74536e-08	Up-regulated in S1
Q96AG4	LRRC59	-0.490221	7.0504e-08	1.89863e-06	Up-regulated in S1
Q04637	EIF4G1	-0.380856	6.74508e-10	4.87938e-08	Up-regulated in S1
Q00059	TFAM	-0.429695	8.29587e-09	3.31475e-07	Up-regulated in S1
P34932	HSPA4	-0.392763	1.61539e-09	9.45986e-08	Up-regulated in S1
Q8IY81	FTSJ3	-0.330439	3.76187e-11	4.57543e-09	Up-regulated in S1
Q9Y294	ASF1A	-0.39269	1.77574e-09	1.00275e-07	Up-regulated in S1
P18124	RPL7	-0.327035	3.35066e-11	4.31223e-09	Up-regulated in S1
P41236	PPP1R2	-0.453463	2.93644e-08	9.3932e-07	Up-regulated in S1
P08621	SNRNP70	-0.391793	1.95111e-09	1.09065e-07	Up-regulated in S1
P48201	ATP5MC3	-0.516096	2.52809e-07	5.2009e-06	Up-regulated in S1
O43823	AKAP8	-0.349542	1.77375e-10	1.67794e-08	Up-regulated in S1
Q9Y5J7	TIMM9	-0.421162	9.04933e-09	3.58989e-07	Up-regulated in S1
O00358	FOXE1	-1.19421	0.0012987	0.00535069	Up-regulated in S1
O60613	SELENOF	-0.460742	4.75899e-08	1.39345e-06	Up-regulated in S1
Q12906	ILF3	-0.380443	1.33494e-09	8.25426e-08	Up-regulated in S1
Q9H204	MED28	-0.493466	1.51045e-07	3.51211e-06	Up-regulated in S1
Q9Y266	NUDC	-0.336942	1.03416e-10	1.05982e-08	Up-regulated in S1
Q9Y3T9	NOC2L	-0.32117	3.76187e-11	4.57543e-09	Up-regulated in S1
Q12840	KIF5A	-0.709767	1.92833e-05	0.000172783	Up-regulated in S1
Q9UK45	LSM7	-0.38837	2.58108e-09	1.34752e-07	Up-regulated in S1
Q8WUD4	CCDC12	-0.442314	2.93644e-08	9.3932e-07	Up-regulated in S1
P08047	SP1	-0.506768	2.7179e-07	5.51958e-06	Up-regulated in S1
P48444	ARCN1	-0.395143	3.72503e-09	1.83238e-07	Up-regulated in S1
P40222	TXLNA	-0.292083	4.16152e-12	8.22494e-10	Up-regulated in S1
Q8WXF1	PSPC1	-0.347871	2.70213e-10	2.37359e-08	Up-regulated in S1
Q9Y3A5	SBDS	-0.369562	1.10108e-09	7.21111e-08	Up-regulated in S1
O60506	SYNCRIP	-0.371683	1.46883e-09	8.78759e-08	Up-regulated in S1
O75956	CDK2AP2	-0.890112	0.000191587	0.00114004	Up-regulated in S1
Q00765	REEP5	-0.47569	1.30022e-07	3.14209e-06	Up-regulated in S1
Q13123	IK	-0.277728	1.63768e-12	3.77621e-10	Up-regulated in S1
P05455	SSB	-0.429639	2.49292e-08	8.26096e-07	Up-regulated in S1
P63173	RPL38	-0.48555	1.8869e-07	4.24476e-06	Up-regulated in S1
O60716	CTNND1	-0.426412	2.29572e-08	7.72311e-07	Up-regulated in S1
Q9NXG2	THUMPD1	-0.441684	4.39479e-08	1.31464e-06	Up-regulated in S1
Q9NVP1	DDX18	-0.394042	5.83586e-09	2.59403e-07	Up-regulated in S1
Q8N8S7	ENAH	-0.612394	5.69383e-06	6.35275e-05	Up-regulated in S1
Q8TAQ2	SMARCC2	-0.312979	5.3016e-11	6.17665e-09	Up-regulated in S1
Q9UKD2	MRTO4	-0.352317	7.44712e-10	5.31772e-08	Up-regulated in S1
Q15050	RRS1	-0.433009	4.05709e-08	1.23024e-06	Up-regulated in S1
Q9Y2S6	TMA7	-0.57002	2.54307e-06	3.32303e-05	Up-regulated in S1
O15498	YKT6	-0.33457	2.99773e-10	2.53274e-08	Up-regulated in S1
P18827	SDC1	-0.56143	2.23852e-06	3.0141e-05	Up-regulated in S1
P22694	PRKACB	-0.469454	1.75253e-07	3.9748e-06	Up-regulated in S1
Q9BQ48	MRPL34	-0.450335	9.59881e-08	2.42556e-06	Up-regulated in S1
Q99873	PRMT1	-0.402671	1.41929e-08	5.27139e-07	Up-regulated in S1
Q13523	PRPF4B	-0.333837	3.3238e-10	2.74536e-08	Up-regulated in S1
P15954	COX7C	-0.436473	6.03068e-08	1.67287e-06	Up-regulated in S1
P10606	COX5B	-0.347363	8.21807e-10	5.64954e-08	Up-regulated in S1
Q14592	ZNF460	-0.923847	0.000367112	0.00191467	Up-regulated in S1
Q9BQ61	TRIR	-0.363384	2.58108e-09	1.34752e-07	Up-regulated in S1
Q9BXP5	SRRT	-0.337715	5.52481e-10	4.15977e-08	Up-regulated in S1
P09622	DLD	-0.321645	1.9723e-10	1.80408e-08	Up-regulated in S1
Q96GG9	DCUN1D1	-0.364264	2.83087e-09	1.4573e-07	Up-regulated in S1
Q8WUU5	GATAD1	-0.437346	7.69357e-08	2.04693e-06	Up-regulated in S1
Q9Y314	NOSIP	-0.382343	7.60213e-09	3.12789e-07	Up-regulated in S1
P83731	RPL24	-0.494205	5.14792e-07	9.31e-06	Up-regulated in S1
P09496	CLTA	-0.497313	6.78868e-07	1.15774e-05	Up-regulated in S1
Q9NWH9	SLTM	-0.298424	5.3016e-11	6.17665e-09	Up-regulated in S1
Q9BUQ8	DDX23	-0.311428	1.43206e-10	1.42793e-08	Up-regulated in S1
Q96HY6	DDRGK1	-0.519761	1.33074e-06	1.99456e-05	Up-regulated in S1
Q10589	BST2	-0.562454	3.94433e-06	4.68914e-05	Up-regulated in S1
Q2YD98	UVSSA	-1.21257	0.00271686	0.00982313	Up-regulated in S1
Q969G3	SMARCE1	-0.335194	8.21807e-10	5.64954e-08	Up-regulated in S1
O75821	EIF3G	-0.312386	1.77375e-10	1.67794e-08	Up-regulated in S1
O60832	DKC1	-0.374286	8.29587e-09	3.31475e-07	Up-regulated in S1
Q15363	TMED2	-0.453233	2.03097e-07	4.48678e-06	Up-regulated in S1
Q5VT79	ANXA8L1	-0.848703	0.000261046	0.00145628	Up-regulated in S1
Q16186	ADRM1	-0.423492	8.23181e-08	2.13372e-06	Up-regulated in S1
Q9HAJ7	SAP30L	-0.351237	2.83087e-09	1.4573e-07	Up-regulated in S1
P84103	SRSF3	-0.523572	1.84531e-06	2.60177e-05	Up-regulated in S1
Q8N4Q1	CHCHD4	-0.539759	2.88626e-06	3.68031e-05	Up-regulated in S1
Q9UKX7	NUP50	-0.324187	6.10611e-10	4.50549e-08	Up-regulated in S1
Q969Z0	TBRG4	-0.396632	3.18527e-08	9.98713e-07	Up-regulated in S1
O75380	NDUFS6	-0.518932	1.96852e-06	2.73027e-05	Up-regulated in S1
Q9Y4X5	ARIH1	-0.443646	2.18538e-07	4.7058e-06	Up-regulated in S1
O14896	IRF6	-0.477195	6.78868e-07	1.15774e-05	Up-regulated in S1
P61353	RPL27	-0.488295	9.53581e-07	1.49918e-05	Up-regulated in S1
P14406	COX7A2	-0.503112	1.51779e-06	2.21329e-05	Up-regulated in S1
O43615	TIMM44	-0.318013	6.10611e-10	4.50549e-08	Up-regulated in S1
Q5SNV9	C1orf167	-0.594767	1.22693e-05	0.000120494	Up-regulated in S1
P52888	THOP1	-0.327507	1.21268e-09	7.71374e-08	Up-regulated in S1
Q9Y5K6	CD2AP	-0.316766	6.10611e-10	4.50549e-08	Up-regulated in S1
Q8IXY8	PPIL6	-0.564401	7.12405e-06	7.68415e-05	Up-regulated in S1
P26599	PTBP1	-0.399738	5.57477e-08	1.57402e-06	Up-regulated in S1
Q969E2	SCAMP4	-0.349896	5.33916e-09	2.43184e-07	Up-regulated in S1
Q96S82	UBL7	-0.467452	6.78868e-07	1.15774e-05	Up-regulated in S1
Q7L4I2	RSRC2	-0.386579	3.45398e-08	1.07384e-06	Up-regulated in S1
O95166	GABARAP	-0.474059	8.33055e-07	1.36394e-05	Up-regulated in S1
Q8NFW8	CMAS	-0.333644	2.35229e-09	1.25774e-07	Up-regulated in S1
O43390	HNRNPR	-0.352727	8.29587e-09	3.31475e-07	Up-regulated in S1
P41091	EIF2S3	-0.341754	4.46342e-09	2.08444e-07	Up-regulated in S1
Q9UBU8	MORF4L1	-0.34589	5.83586e-09	2.59403e-07	Up-regulated in S1
Q9Y6D0	SELENOK	-0.839361	0.00037133	0.00193497	Up-regulated in S1
P08579	SNRPB2	-0.378868	3.45398e-08	1.07384e-06	Up-regulated in S1
P55081	MFAP1	-0.494785	1.94415e-06	2.73027e-05	Up-regulated in S1
P17844	DDX5	-0.344233	6.37614e-09	2.75668e-07	Up-regulated in S1
P12956	XRCC6	-0.301636	4.07951e-10	3.27188e-08	Up-regulated in S1
Q8IYB5	SMAP1	-0.314459	9.99271e-10	6.70299e-08	Up-regulated in S1
Q7Z417	NUFIP2	-0.334295	3.72503e-09	1.83238e-07	Up-regulated in S1
Q9BTL3	RAMAC	-0.462689	8.33055e-07	1.36394e-05	Up-regulated in S1
Q04917	YWHAH	-0.42354	2.35084e-07	4.96548e-06	Up-regulated in S1
P83916	CBX1	-0.38614	5.57477e-08	1.57402e-06	Up-regulated in S1
Q6UN15	FIP1L1	-0.333519	4.06607e-09	1.93733e-07	Up-regulated in S1
Q96BK5	PINX1	-0.459802	8.60941e-07	1.39311e-05	Up-regulated in S1
Q99471	PFDN5	-0.354983	1.38947e-08	5.178e-07	Up-regulated in S1
Q8WZA0	LZIC	-0.404687	1.30022e-07	3.14209e-06	Up-regulated in S1
Q9UN86	G3BP2	-0.39753	1.03603e-07	2.58843e-06	Up-regulated in S1
Q9NNX1	TUFT1	-0.470943	1.33074e-06	1.99456e-05	Up-regulated in S1
O15243	LEPROT	-0.800285	0.000329331	0.00175242	Up-regulated in S1
Q96S66	CLCC1	-0.330764	4.88271e-09	2.2424e-07	Up-regulated in S1
Q16576	RBBP7	-0.377924	5.57477e-08	1.57402e-06	Up-regulated in S1
P63279	UBE2I	-0.372279	4.39479e-08	1.31464e-06	Up-regulated in S1
Q14119	VEZF1	-0.357974	2.29572e-08	7.72311e-07	Up-regulated in S1
Q9UKG9	CROT	-0.543622	9.17251e-06	9.48797e-05	Up-regulated in S1
O75534	CSDE1	-0.306851	1.15387e-09	7.51239e-08	Up-regulated in S1
Q14152	EIF3A	-0.293648	4.92669e-10	3.89426e-08	Up-regulated in S1
Q13263	TRIM28	-0.327106	4.88271e-09	2.2424e-07	Up-regulated in S1
O75683	SURF6	-0.362244	3.18527e-08	9.98713e-07	Up-regulated in S1
P31948	STIP1	-0.272409	1.03416e-10	1.05982e-08	Up-regulated in S1
P62841	RPS15	-0.408202	2.35084e-07	4.96548e-06	Up-regulated in S1
Q15637	SF1	-0.331485	6.96361e-09	2.953e-07	Up-regulated in S1
P28347	TEAD1	-0.789196	0.000353424	0.00186183	Up-regulated in S1
O60264	SMARCA5	-0.30636	1.61539e-09	9.45986e-08	Up-regulated in S1
Q9Y6A9	SPCS1	-0.564386	1.72729e-05	0.000158521	Up-regulated in S1
P61927	RPL37	-0.591898	2.84518e-05	0.000239289	Up-regulated in S1
P38646	HSPA9	-0.361473	4.05709e-08	1.23024e-06	Up-regulated in S1
Q14247	CTTN	-0.461067	1.65522e-06	2.37922e-05	Up-regulated in S1
Q5JPH6	EARS2	-0.407018	2.92112e-07	5.82379e-06	Up-regulated in S1
Q9BVC6	TMEM109	-0.471536	2.2812e-06	3.06783e-05	Up-regulated in S1
Q03252	LMNB2	-0.275594	2.1918e-10	1.9407e-08	Up-regulated in S1
P35637	FUS	-0.387764	1.51045e-07	3.51211e-06	Up-regulated in S1
P21926	CD9	-0.542363	1.29959e-05	0.000126064	Up-regulated in S1
Q6PKG0	LARP1	-0.295899	1.10108e-09	7.21111e-08	Up-regulated in S1
Q9BRU9	UTP23	-0.505759	6.42327e-06	7.01112e-05	Up-regulated in S1
Q16553	LY6E	-0.87112	0.000886812	0.00393081	Up-regulated in S1
Q96I36	COX14	-0.58518	3.34796e-05	0.000272665	Up-regulated in S1
Q13257	MAD2L1	-0.41125	4.80061e-07	8.76785e-06	Up-regulated in S1
Q9Y520	PRRC2C	-0.293756	1.46883e-09	8.78759e-08	Up-regulated in S1
P56277	CMC4	-0.517441	9.64663e-06	9.94124e-05	Up-regulated in S1
Q9H0A0	NAT10	-0.284568	7.44712e-10	5.31772e-08	Up-regulated in S1
Q9NR30	DDX21	-0.384631	2.03097e-07	4.48678e-06	Up-regulated in S1
P31153	MAT2A	-0.326972	1.51216e-08	5.52362e-07	Up-regulated in S1
P82932	MRPS6	-0.360395	8.23181e-08	2.13372e-06	Up-regulated in S1
Q9NWB6	ARGLU1	-0.42797	1.09041e-06	1.68321e-05	Up-regulated in S1
O60763	USO1	-0.303431	4.07841e-09	1.93733e-07	Up-regulated in S1
O95232	LUC7L3	-0.334449	2.49292e-08	8.26096e-07	Up-regulated in S1
Q71RC2	LARP4	-0.329467	1.94477e-08	6.74758e-07	Up-regulated in S1
Q15061	WDR43	-0.379611	2.03097e-07	4.48678e-06	Up-regulated in S1
O60341	KDM1A	-0.32441	1.51216e-08	5.52362e-07	Up-regulated in S1
P42681	TXK	-0.988872	0.00244042	0.00895873	Up-regulated in S1
O14776	TCERG1	-0.285718	1.33494e-09	8.25426e-08	Up-regulated in S1
Q15121	PEA15	-0.369149	1.40161e-07	3.31475e-06	Up-regulated in S1
Q08257	CRYZ	-0.440316	1.84531e-06	2.60177e-05	Up-regulated in S1
P16615	ATP2A2	-0.329687	2.29572e-08	7.72311e-07	Up-regulated in S1
P82979	SARNP	-0.317869	1.21204e-08	4.60992e-07	Up-regulated in S1
Q86UP2	KTN1	-0.306169	6.37614e-09	2.75668e-07	Up-regulated in S1
Q9BXJ9	NAA15	-0.316004	1.17181e-08	4.47228e-07	Up-regulated in S1
P26373	RPL13	-0.352682	8.23181e-08	2.13372e-06	Up-regulated in S1
Q01105	SET	-0.342221	5.15162e-08	1.49262e-06	Up-regulated in S1
Q8N163	CCAR2	-0.335193	3.74405e-08	1.15109e-06	Up-regulated in S1
P00374	DHFR	-0.461836	4.19561e-06	4.93486e-05	Up-regulated in S1
Q1AE95	TMEM183B	-0.55527	3.18674e-05	0.000262432	Up-regulated in S1
P09651	HNRNPA1	-0.298779	4.88271e-09	2.2424e-07	Up-regulated in S1
Q9UM13	ANAPC10	-0.373871	2.2792e-07	4.8888e-06	Up-regulated in S1
P35222	CTNNB1	-0.396334	5.51884e-07	9.83615e-06	Up-regulated in S1
P61254	RPL26	-0.363434	1.51045e-07	3.51211e-06	Up-regulated in S1
Q16204	CCDC6	-0.283051	1.77574e-09	1.00275e-07	Up-regulated in S1
O60828	PQBP1	-0.400859	6.89893e-07	1.17292e-05	Up-regulated in S1
Q08170	SRSF4	-0.588359	5.98902e-05	0.000441615	Up-regulated in S1
Q9NW64	RBM22	-0.323478	2.70609e-08	8.83509e-07	Up-regulated in S1
O43583	DENR	-0.430218	2.09944e-06	2.87938e-05	Up-regulated in S1
Q9P0U1	TOMM7	-0.446976	3.48358e-06	4.26507e-05	Up-regulated in S1
O15042	U2SURP	-0.271374	9.99271e-10	6.70299e-08	Up-regulated in S1
P62306	SNRPF	-0.417007	1.48604e-06	2.18717e-05	Up-regulated in S1
P11387	TOP1	-0.277542	1.77574e-09	1.00275e-07	Up-regulated in S1
Q6FI81	CIAPIN1	-0.339176	7.0504e-08	1.89863e-06	Up-regulated in S1
Q9Y3C6	PPIL1	-0.309592	1.55976e-08	5.66014e-07	Up-regulated in S1
Q15020	SART3	-0.279938	2.35229e-09	1.25774e-07	Up-regulated in S1
Q9UM00	TMCO1	-0.467079	7.14401e-06	7.68415e-05	Up-regulated in S1
Q96T23	RSF1	-0.36336	2.52809e-07	5.2009e-06	Up-regulated in S1
Q8NBN3	TMEM87A	-0.298462	9.86733e-09	3.87275e-07	Up-regulated in S1
Q9Y530	OARD1	-0.362923	2.92112e-07	5.82379e-06	Up-regulated in S1
O14519	CDK2AP1	-0.736655	0.000549199	0.00264514	Up-regulated in S1
P25786	PSMA1	-0.312508	2.70609e-08	8.83509e-07	Up-regulated in S1
O00418	EEF2K	-0.43278	3.48358e-06	4.26507e-05	Up-regulated in S1
O15212	PFDN6	-0.364837	3.37137e-07	6.58101e-06	Up-regulated in S1
P82675	MRPS5	-0.286245	5.83586e-09	2.59403e-07	Up-regulated in S1
P02545	LMNA	-0.370874	4.4755e-07	8.26959e-06	Up-regulated in S1
Q86WW8	COA5	-0.521612	2.92381e-05	0.000245529	Up-regulated in S1
P22392	NME2	-0.351249	2.18538e-07	4.7058e-06	Up-regulated in S1
P31943	HNRNPH1	-0.278698	4.07841e-09	1.93733e-07	Up-regulated in S1
Q15056	EIF4H	-0.415445	2.38623e-06	3.15918e-05	Up-regulated in S1
P19338	NCL	-0.428546	3.70724e-06	4.47456e-05	Up-regulated in S1
Q14566	MCM6	-0.428251	3.70724e-06	4.47456e-05	Up-regulated in S1
O95202	LETM1	-0.310849	3.45398e-08	1.07384e-06	Up-regulated in S1
Q9GZT3	SLIRP	-0.370225	5.51884e-07	9.83615e-06	Up-regulated in S1
P61758	VBP1	-0.285838	8.29587e-09	3.31475e-07	Up-regulated in S1
Q9Y5J5	PHLDA3	-0.421574	3.27264e-06	4.06984e-05	Up-regulated in S1
O43768	ENSA	-0.299888	1.94477e-08	6.74758e-07	Up-regulated in S1
P05114	HMGN1	-0.536139	4.61115e-05	0.000353926	Up-regulated in S1
P16949	STMN1	-0.45206	7.68342e-06	8.15341e-05	Up-regulated in S1
A8MPP1	DDX11L8	-0.505507	2.68595e-05	0.000227603	Up-regulated in S1
P15170	GSPT1	-0.281871	6.96361e-09	2.953e-07	Up-regulated in S1
P31942	HNRNPH3	-0.324344	8.23181e-08	2.13372e-06	Up-regulated in S1
P09132	SRP19	-0.612172	0.000162683	0.000996996	Up-regulated in S1
Q4G0J3	LARP7	-0.279507	6.37614e-09	2.75668e-07	Up-regulated in S1
Q9BW91	NUDT9	-0.414135	3.07375e-06	3.86613e-05	Up-regulated in S1
O75400	PRPF40A	-0.348956	2.92112e-07	5.82379e-06	Up-regulated in S1
P22626	HNRNPA2B1	-0.394358	1.62034e-06	2.33364e-05	Up-regulated in S1
Q96AE4	FUBP1	-0.292701	1.64506e-08	5.89241e-07	Up-regulated in S1
Q99848	EBNA1BP2	-0.372876	7.70859e-07	1.29664e-05	Up-regulated in S1
Q96C01	FAM136A	-0.478574	1.72729e-05	0.000158521	Up-regulated in S1
Q06546	GABPA	-0.344695	2.7179e-07	5.51958e-06	Up-regulated in S1
Q96GY0	ZC2HC1A	-0.353209	3.88659e-07	7.40392e-06	Up-regulated in S1
P60602	ROMO1	-0.404328	2.54307e-06	3.32303e-05	Up-regulated in S1
P05556	ITGB1	-0.34899	3.37137e-07	6.58101e-06	Up-regulated in S1
P24534	EEF1B2	-0.393257	1.84531e-06	2.60177e-05	Up-regulated in S1
Q9BRT3	MIEN1	-0.311775	6.03068e-08	1.67287e-06	Up-regulated in S1
Q06547	GABPB1	-0.463716	1.45715e-05	0.000138317	Up-regulated in S1
P12830	CDH1	-0.398386	2.54307e-06	3.32303e-05	Up-regulated in S1
P20290	BTF3	-0.366563	8.33055e-07	1.36394e-05	Up-regulated in S1
Q15649	ZNHIT3	-0.571165	0.000117117	0.000761158	Up-regulated in S1
Q9NXH9	TRMT1	-0.349357	4.4755e-07	8.26959e-06	Up-regulated in S1
P68036	UBE2L3	-0.303143	4.75899e-08	1.39345e-06	Up-regulated in S1
P61604	HSPE1	-0.449966	1.15809e-05	0.000114957	Up-regulated in S1
Q9H5V9	STEEP1	-0.352388	5.21725e-07	9.40465e-06	Up-regulated in S1
P09012	SNRPA	-0.276407	1.00195e-08	3.91857e-07	Up-regulated in S1
P09543	CNP	-0.27048	6.96361e-09	2.953e-07	Up-regulated in S1
Q99729	HNRNPAB	-0.5143	4.86054e-05	0.000369228	Up-regulated in S1
Q13310	PABPC4	-0.409411	4.19561e-06	4.93486e-05	Up-regulated in S1
Q8WWC4	MAIP1	-0.277057	1.27625e-08	4.80461e-07	Up-regulated in S1
P63208	SKP1	-0.491083	3.34796e-05	0.000272665	Up-regulated in S1
Q9UMY1	NOL7	-0.383081	1.96852e-06	2.73027e-05	Up-regulated in S1
Q02543	RPL18A	-0.401584	3.70724e-06	4.47456e-05	Up-regulated in S1
O75152	ZC3H11A	-0.271605	9.86733e-09	3.87275e-07	Up-regulated in S1
P48729	CSNK1A1	-0.339257	3.88659e-07	7.40392e-06	Up-regulated in S1
P00505	GOT2	-0.339968	4.17125e-07	7.86497e-06	Up-regulated in S1
Q8WU90	ZC3H15	-0.341231	4.4755e-07	8.26959e-06	Up-regulated in S1
O43169	CYB5B	-0.30698	8.89049e-08	2.26728e-06	Up-regulated in S1
Q9H2C2	ARV1	-0.480284	2.94724e-05	0.000246748	Up-regulated in S1
Q9NS69	TOMM22	-0.341429	4.80061e-07	8.76785e-06	Up-regulated in S1
Q9NX63	CHCHD3	-0.402898	5.04265e-06	5.73608e-05	Up-regulated in S1
O43278	SPINT1	-0.394375	3.94433e-06	4.68914e-05	Up-regulated in S1
Q9BUE0	MED18	-0.463284	2.41356e-05	0.000208209	Up-regulated in S1
Q96PK6	RBM14	-0.335535	4.4755e-07	8.26959e-06	Up-regulated in S1
O00483	NDUFA4	-0.415485	7.68342e-06	8.15341e-05	Up-regulated in S1
Q8N5M4	TTC9C	-0.472069	3.07474e-05	0.00025549	Up-regulated in S1
P16422	EPCAM	-0.604563	0.000286349	0.00157208	Up-regulated in S1
Q99733	NAP1L4	-0.399256	5.04265e-06	5.73608e-05	Up-regulated in S1
Q9Y3B9	RRP15	-0.467219	2.84518e-05	0.000239289	Up-regulated in S1
O95249	GOSR1	-0.316156	2.03097e-07	4.48678e-06	Up-regulated in S1
Q96GC5	MRPL48	-0.311433	1.62724e-07	3.75214e-06	Up-regulated in S1
Q13347	EIF3I	-0.287719	4.75899e-08	1.39345e-06	Up-regulated in S1
Q9H6Z4	RANBP3	-0.270333	1.64506e-08	5.89241e-07	Up-regulated in S1
Q9H246	C1orf21	-0.510059	7.35123e-05	0.000519317	Up-regulated in S1
P54727	RAD23B	-0.28833	5.57477e-08	1.57402e-06	Up-regulated in S1
P40926	MDH2	-0.343786	8.33055e-07	1.36394e-05	Up-regulated in S1
O95478	NSA2	-0.30067	1.11786e-07	2.76172e-06	Up-regulated in S1
Q13409	DYNC1I2	-0.287538	5.69153e-08	1.6029e-06	Up-regulated in S1
Q5F1R6	DNAJC21	-0.352341	1.24557e-06	1.89368e-05	Up-regulated in S1
Q96MU7	YTHDC1	-0.341047	8.33055e-07	1.36394e-05	Up-regulated in S1
Q16718	NDUFA5	-0.366917	2.23852e-06	3.0141e-05	Up-regulated in S1
Q9NVH1	DNAJC11	-0.345398	1.01983e-06	1.58979e-05	Up-regulated in S1
Q6UWH6	TEX261	-0.501968	7.0689e-05	0.000504115	Up-regulated in S1
Q9Y508	RNF114	-0.514246	9.01086e-05	0.000613359	Up-regulated in S1
Q9UPT8	ZC3H4	-0.37618	3.27264e-06	4.06984e-05	Up-regulated in S1
Q00688	FKBP3	-0.309157	2.18538e-07	4.7058e-06	Up-regulated in S1
Q9BZE4	GTPBP4	-0.273505	3.18527e-08	9.98713e-07	Up-regulated in S1
Q96D46	NMD3	-0.267681	2.29572e-08	7.72311e-07	Up-regulated in S1
O43148	RNMT	-0.279357	4.75899e-08	1.39345e-06	Up-regulated in S1
O00193	SMAP	-0.298322	1.40161e-07	3.31475e-06	Up-regulated in S1
Q9NX40	OCIAD1	-0.269396	2.93644e-08	9.3932e-07	Up-regulated in S1
O60565	GREM1	-0.784067	0.00233126	0.00865272	Up-regulated in S1
Q8TCC3	MRPL30	-0.31767	4.4755e-07	8.26959e-06	Up-regulated in S1
Q9UHD1	CHORDC1	-0.368495	3.48358e-06	4.26507e-05	Up-regulated in S1
O00515	LAD1	-0.534142	0.000162683	0.000996996	Up-regulated in S1
P62913	RPL11	-0.295342	1.62724e-07	3.75214e-06	Up-regulated in S1
Q9NTK5	OLA1	-0.35546	2.38623e-06	3.15918e-05	Up-regulated in S1
P02462	COL4A1	-0.604803	0.000470632	0.00231612	Up-regulated in S1
O43291	SPINT2	-0.444783	3.17183e-05	0.000261398	Up-regulated in S1
Q14696	MESD	-0.309791	3.88659e-07	7.40392e-06	Up-regulated in S1
Q9Y277	VDAC3	-0.39009	8.15257e-06	8.59358e-05	Up-regulated in S1
Q9Y375	NDUFAF1	-0.298772	2.35084e-07	4.96548e-06	Up-regulated in S1
O95394	PGM3	-0.358326	3.27264e-06	4.06984e-05	Up-regulated in S1
Q14257	RCN2	-0.411831	1.63243e-05	0.000151448	Up-regulated in S1
P20962	PTMS	-0.524133	0.000162683	0.000996996	Up-regulated in S1
Q99623	PHB2	-0.274242	7.0504e-08	1.89863e-06	Up-regulated in S1
P82970	HMGN5	-0.498715	0.000110039	0.000720229	Up-regulated in S1
P52815	MRPL12	-0.407352	1.54247e-05	0.000144523	Up-regulated in S1
P55060	CSE1L	-0.374242	6.04824e-06	6.67417e-05	Up-regulated in S1
Q16774	GUK1	-0.302789	3.62034e-07	6.993e-06	Up-regulated in S1
P25789	PSMA4	-0.297507	2.92112e-07	5.82379e-06	Up-regulated in S1
Q9UKK9	NUDT5	-0.274293	8.23181e-08	2.13372e-06	Up-regulated in S1
Q86UT8	CENATAC	-0.493642	0.000107735	0.000711041	Up-regulated in S1
Q9H6F5	CCDC86	-0.298535	3.37137e-07	6.58101e-06	Up-regulated in S1
Q9NP61	ARFGAP3	-0.311796	6.33758e-07	1.09944e-05	Up-regulated in S1
Q02878	RPL6	-0.358432	4.17119e-06	4.93486e-05	Up-regulated in S1
Q9BWW4	SSBP3	-0.577717	0.000430014	0.00215661	Up-regulated in S1
Q8N9T8	KRI1	-0.286611	1.8869e-07	4.24476e-06	Up-regulated in S1
P62826	RAN	-0.344528	2.70956e-06	3.50343e-05	Up-regulated in S1
P32969	RPL9	-0.416133	2.41356e-05	0.000208209	Up-regulated in S1
Q9BZL1	UBL5	-0.514981	0.000180468	0.00108673	Up-regulated in S1
Q9UNF1	MAGED2	-0.389547	1.29959e-05	0.000126064	Up-regulated in S1
Q9HD26	GOPC	-0.313212	8.914e-07	1.42162e-05	Up-regulated in S1
Q8TDB6	DTX3L	-0.265116	7.0504e-08	1.89863e-06	Up-regulated in S1
Q96QR8	PURB	-0.545925	0.00032856	0.00174916	Up-regulated in S1
Q4VC05	BCL7A	-0.420771	3.34796e-05	0.000272665	Up-regulated in S1
Q9H063	MAF1	-0.496124	0.000152856	0.000951527	Up-regulated in S1
Q9H813	PACC1	-0.631482	0.000985105	0.00426738	Up-regulated in S1
Q99614	TTC1	-0.271519	1.30022e-07	3.14209e-06	Up-regulated in S1
Q92922	SMARCC1	-0.300416	6.33758e-07	1.09944e-05	Up-regulated in S1
Q9Y221	NIP7	-0.312883	1.16556e-06	1.79172e-05	Up-regulated in S1
Q8IXM3	MRPL41	-0.319699	1.62034e-06	2.33364e-05	Up-regulated in S1
P09038	FGF2	-0.465312	9.89403e-05	0.000666913	Up-regulated in S1
P51572	BCAP31	-0.344933	4.46187e-06	5.21478e-05	Up-regulated in S1
P50238	CRIP1	-0.535455	0.00032856	0.00174916	Up-regulated in S1
Q5VW32	BROX	-0.314794	1.42137e-06	2.10317e-05	Up-regulated in S1
Q9BRA2	TXNDC17	-0.457786	9.01086e-05	0.000613359	Up-regulated in S1
Q9UHD8	SEPTIN9	-0.268088	1.40161e-07	3.31475e-06	Up-regulated in S1
P55327	TPD52	-0.444456	6.99026e-05	0.00049915	Up-regulated in S1
Q9P0L0	VAPA	-0.272897	1.86416e-07	4.21934e-06	Up-regulated in S1
Q9UBQ0	VPS29	-0.320383	1.96852e-06	2.73027e-05	Up-regulated in S1
Q86UE4	MTDH	-0.350091	6.04824e-06	6.67417e-05	Up-regulated in S1
Q86UE8	TLK2	-0.294011	6.33758e-07	1.09944e-05	Up-regulated in S1
Q96I24	FUBP3	-0.300217	8.914e-07	1.42162e-05	Up-regulated in S1
Q9P2E9	RRBP1	-0.561577	0.00053707	0.0025901	Up-regulated in S1
Q9H4G1	CST9L	-0.479322	0.000149571	0.000933172	Up-regulated in S1
P25208	NFYB	-0.349154	6.42327e-06	7.01112e-05	Up-regulated in S1
P52298	NCBP2	-0.282546	4.17125e-07	7.86497e-06	Up-regulated in S1
Q15269	PWP2	-0.30735	1.42137e-06	2.10317e-05	Up-regulated in S1
Q6FIF0	ZFAND6	-0.473338	0.000147692	0.000922492	Up-regulated in S1
B6A8C7	TARM1	-0.598089	0.000913282	0.00402076	Up-regulated in S1
Q9BQ15	NABP2	-0.407073	3.91652e-05	0.000309571	Up-regulated in S1
P61619	SEC61A1	-0.369986	1.45715e-05	0.000138317	Up-regulated in S1
P09874	PARP1	-0.296894	1.01983e-06	1.58979e-05	Up-regulated in S1
Q9Y291	MRPS33	-0.439529	8.56786e-05	0.000587541	Up-regulated in S1
P49458	SRP9	-0.321524	3.07375e-06	3.86613e-05	Up-regulated in S1
Q9P032	NDUFAF4	-0.310858	1.96852e-06	2.73027e-05	Up-regulated in S1
O00566	MPHOSPH10	-0.355698	1.0311e-05	0.000104317	Up-regulated in S1
P49792	RANBP2	-0.267878	2.49018e-07	5.2009e-06	Up-regulated in S1
P42166	TMPO	-0.291873	8.914e-07	1.42162e-05	Up-regulated in S1
Q13242	SRSF9	-0.272085	3.31706e-07	6.55593e-06	Up-regulated in S1
P52597	HNRNPF	-0.265371	2.3506e-07	4.96548e-06	Up-regulated in S1
Q92934	BAD	-0.414655	5.39742e-05	0.000404459	Up-regulated in S1
P61313	RPL15	-0.449775	0.000116851	0.000760319	Up-regulated in S1
Q14331	FRG1	-0.31637	2.88626e-06	3.68031e-05	Up-regulated in S1
P08727	KRT19	-0.565036	0.000726769	0.00331843	Up-regulated in S1
Q9NUQ6	SPATS2L	-0.300555	1.51779e-06	2.21329e-05	Up-regulated in S1
Q86VU5	COMTD1	-0.569881	0.000783725	0.00354341	Up-regulated in S1
Q5SW96	LDLRAP1	-0.462296	0.00015502	0.000959599	Up-regulated in S1
P55735	SEC13	-0.502568	0.000313893	0.00168567	Up-regulated in S1
P41223	BUD31	-0.333027	6.04824e-06	6.67417e-05	Up-regulated in S1
P23588	EIF4B	-0.280289	6.33758e-07	1.09944e-05	Up-regulated in S1
Q9HAZ1	CLK4	-0.578024	0.000915751	0.00402523	Up-regulated in S1
P78330	PSPH	-0.473792	0.000206524	0.00121006	Up-regulated in S1
P17275	JUNB	-0.353263	1.29959e-05	0.000126064	Up-regulated in S1
P62753	RPS6	-0.28434	9.53581e-07	1.49918e-05	Up-regulated in S1
P63151	PPP2R2A	-0.280649	7.78323e-07	1.30325e-05	Up-regulated in S1
Q9H0C8	ILKAP	-0.336692	8.15257e-06	8.59358e-05	Up-regulated in S1
O75223	GGCT	-0.369752	2.28383e-05	0.000199035	Up-regulated in S1
P09669	COX6C	-0.327645	6.82002e-06	7.40766e-05	Up-regulated in S1
P23786	CPT2	-0.278995	8.914e-07	1.42162e-05	Up-regulated in S1
P14316	IRF2	-0.346208	1.29959e-05	0.000126064	Up-regulated in S1
A8MWD9	SNRPGP15	-0.331772	8.15257e-06	8.59358e-05	Up-regulated in S1
O15347	HMGB3	-0.311358	3.94433e-06	4.68914e-05	Up-regulated in S1
P40429	RPL13A	-0.401332	5.98902e-05	0.000441615	Up-regulated in S1
Q8WUR7	C15orf40	-0.272641	6.78868e-07	1.15774e-05	Up-regulated in S1
O75844	ZMPSTE24	-0.264016	4.4755e-07	8.26959e-06	Up-regulated in S1
Q15843	NEDD8	-0.333363	9.17251e-06	9.48797e-05	Up-regulated in S1
P62917	RPL8	-0.399176	5.98902e-05	0.000441615	Up-regulated in S1
P15923	TCF3	-0.371628	3.07327e-05	0.00025549	Up-regulated in S1
P50402	EMD	-0.27135	7.26994e-07	1.22658e-05	Up-regulated in S1
Q8IZR5	CMTM4	-0.466132	0.000248	0.00140496	Up-regulated in S1
Q9UHX1	PUF60	-0.263829	5.14792e-07	9.31e-06	Up-regulated in S1
Q9C0C2	TNKS1BP1	-0.297825	2.70956e-06	3.50343e-05	Up-regulated in S1
Q15075	EEA1	-0.279161	1.16556e-06	1.79172e-05	Up-regulated in S1
Q14684	RRP1B	-0.281368	1.33074e-06	1.99456e-05	Up-regulated in S1
O60563	CCNT1	-0.296673	2.70956e-06	3.50343e-05	Up-regulated in S1
P61513	RPL37A	-0.368747	3.17183e-05	0.000261398	Up-regulated in S1
Q96C90	PPP1R14B	-0.435536	0.000151932	0.000946302	Up-regulated in S1
Q92504	SLC39A7	-0.308818	4.74393e-06	5.47246e-05	Up-regulated in S1
Q5T280	SPOUT1	-0.374529	3.93257e-05	0.000309571	Up-regulated in S1
P55263	ADK	-0.309158	5.04265e-06	5.73608e-05	Up-regulated in S1
Q9H6T0	ESRP2	-0.339498	1.45715e-05	0.000138317	Up-regulated in S1
Q56VL3	OCIAD2	-0.541303	0.000860887	0.00382355	Up-regulated in S1
P11388	TOP2A	-0.401894	8.18305e-05	0.000566063	Up-regulated in S1
Q7Z739	YTHDF3	-0.350174	2.16064e-05	0.000189643	Up-regulated in S1
O14524	NEMP1	-0.354608	2.69389e-05	0.000227603	Up-regulated in S1
O43414	ERI3	-0.313996	7.23966e-06	7.75688e-05	Up-regulated in S1
O15234	CASC3	-0.377909	5.12244e-05	0.000386998	Up-regulated in S1
Q14126	DSG2	-0.425814	0.00015502	0.000959599	Up-regulated in S1
P85037	FOXK1	-0.365592	3.93257e-05	0.000309571	Up-regulated in S1
P35241	RDX	-0.302183	5.04265e-06	5.73608e-05	Up-regulated in S1
Q9UK53	ING1	-0.456853	0.000289746	0.00158601	Up-regulated in S1
Q14197	MRPL58	-0.324027	1.15809e-05	0.000114957	Up-regulated in S1
O75095	MEGF6	-0.38086	6.28316e-05	0.000459848	Up-regulated in S1
P22234	PAICS	-0.372436	5.12244e-05	0.000386998	Up-regulated in S1
Q6IQ49	SDE2	-0.285087	2.70956e-06	3.50343e-05	Up-regulated in S1
Q6UXH1	CRELD2	-0.540656	0.00110468	0.00467021	Up-regulated in S1
Q96EL3	MRPL53	-0.329882	1.63243e-05	0.000151448	Up-regulated in S1
Q53FT3	HIKESHI	-0.304704	7.14401e-06	7.68415e-05	Up-regulated in S1
Q9BRP8	PYM1	-0.333045	1.93265e-05	0.000172783	Up-regulated in S1
P13647	KRT5	-0.557481	0.00140969	0.00570266	Up-regulated in S1
Q9P258	RCC2	-0.277147	2.34257e-06	3.13893e-05	Up-regulated in S1
Q13113	PDZK1IP1	-0.558207	0.0014652	0.00588653	Up-regulated in S1
Q5T0W9	FAM83B	-0.529977	0.00106012	0.00451807	Up-regulated in S1
P15529	CD46	-0.531876	0.00115093	0.00483987	Up-regulated in S1
O15228	GNPAT	-0.32575	1.82727e-05	0.000165909	Up-regulated in S1
P25398	RPS12	-0.573534	0.00186071	0.00718325	Up-regulated in S1
P62277	RPS13	-0.338587	2.84518e-05	0.000239289	Up-regulated in S1
Q8TDN6	BRIX1	-0.266727	1.84531e-06	2.60177e-05	Up-regulated in S1
Q15653	NFKBIB	-0.306824	1.0311e-05	0.000104317	Up-regulated in S1
Q9UNZ5	C19orf53	-0.432363	0.000273428	0.00151164	Up-regulated in S1
Q14151	SAFB2	-0.269367	2.23852e-06	3.0141e-05	Up-regulated in S1
P13639	EEF2	-0.322034	1.82727e-05	0.000165909	Up-regulated in S1
P46013	MKI67	-0.302601	9.17251e-06	9.48797e-05	Up-regulated in S1
Q9H967	WDR76	-0.530446	0.00121314	0.0050783	Up-regulated in S1
Q96GF1	RNF185	-0.368292	6.99026e-05	0.00049915	Up-regulated in S1
Q9H3T2	SEMA6C	-0.452175	0.00041606	0.0021008	Up-regulated in S1
O76071	CIAO1	-0.313858	1.54247e-05	0.000144523	Up-regulated in S1
P05386	RPLP1	-0.452927	0.000450219	0.00223856	Up-regulated in S1
P55198	MLLT6	-0.373578	9.11035e-05	0.000619369	Up-regulated in S1
P29558	RBMS1	-0.373039	9.01086e-05	0.000613359	Up-regulated in S1
Q9UBB5	MBD2	-0.276336	3.94433e-06	4.68914e-05	Up-regulated in S1
Q13151	HNRNPA0	-0.287836	6.42327e-06	7.01112e-05	Up-regulated in S1
P29966	MARCKS	-0.386927	0.000127586	0.000813014	Up-regulated in S1
Q9ULH7	MRTFB	-0.304704	1.23881e-05	0.000121445	Up-regulated in S1
O95059	RPP14	-0.337981	3.74721e-05	0.000298048	Up-regulated in S1
Q8N6D5	ANKRD29	-0.544494	0.00168067	0.00661041	Up-regulated in S1
Q9Y6X9	MORC2	-0.286797	6.82002e-06	7.40766e-05	Up-regulated in S1
P0DPB5	POLR1D	-0.402879	0.000196968	0.00116219	Up-regulated in S1
Q9Y3E1	HDGFL3	-0.338675	4.14768e-05	0.000323285	Up-regulated in S1
P37198	NUP62	-0.290543	8.15257e-06	8.59358e-05	Up-regulated in S1
P14923	JUP	-0.413147	0.000249182	0.00140496	Up-regulated in S1
Q9GZU8	PSME3IP1	-0.299466	1.22693e-05	0.000120494	Up-regulated in S1
Q9P0R6	GSKIP	-0.345745	5.39742e-05	0.000404459	Up-regulated in S1
P55061	TMBIM6	-0.461453	0.000611994	0.00289344	Up-regulated in S1
Q14118	DAG1	-0.29588	1.09287e-05	0.000109863	Up-regulated in S1
Q02790	FKBP4	-0.298466	1.22693e-05	0.000120494	Up-regulated in S1
Q96H79	ZC3HAV1L	-0.517869	0.00135159	0.00552409	Up-regulated in S1
P36578	RPL4	-0.275314	5.04265e-06	5.73608e-05	Up-regulated in S1
Q09028	RBBP4	-0.334157	4.14768e-05	0.000323285	Up-regulated in S1
P42704	LRPPRC	-0.277078	5.69383e-06	6.35275e-05	Up-regulated in S1
O14681	EI24	-0.342099	5.39742e-05	0.000404459	Up-regulated in S1
Q8N488	RYBP	-0.432376	0.000411808	0.00208028	Up-regulated in S1
Q13610	PWP1	-0.297021	1.29959e-05	0.000126064	Up-regulated in S1
Q8IWX8	CHERP	-0.295296	1.22693e-05	0.000120494	Up-regulated in S1
Q15758	SLC1A5	-0.320246	3.00437e-05	0.000250206	Up-regulated in S1
O43252	PAPSS1	-0.264856	3.70724e-06	4.47456e-05	Up-regulated in S1
Q9NWT1	PAK1IP1	-0.3058	1.93265e-05	0.000172783	Up-regulated in S1
P21796	VDAC1	-0.306452	2.04368e-05	0.000181682	Up-regulated in S1
Q9BPW8	NIPSNAP1	-0.270099	5.35897e-06	6.04003e-05	Up-regulated in S1
Q8WTT2	NOC3L	-0.290525	1.22693e-05	0.000120494	Up-regulated in S1
Q01081	U2AF1	-0.478738	0.000975875	0.00423568	Up-regulated in S1
P13797	PLS3	-0.35749	9.96126e-05	0.000667784	Up-regulated in S1
Q9NW13	RBM28	-0.319538	3.49399e-05	0.00028414	Up-regulated in S1
P33993	MCM7	-0.339295	6.30691e-05	0.000459848	Up-regulated in S1
P16455	MGMT	-0.293337	1.45715e-05	0.000138317	Up-regulated in S1
Q9UBI6	GNG12	-0.512674	0.00158921	0.00630895	Up-regulated in S1
Q92747	ARPC1A	-0.342459	7.14665e-05	0.000509202	Up-regulated in S1
Q8TF68	ZNF384	-0.326721	4.61115e-05	0.000353926	Up-regulated in S1
P00846	MT-ATP6	-0.470686	0.000936079	0.00409507	Up-regulated in S1
Q9Y5S9	RBM8A	-0.384235	0.000206524	0.00121006	Up-regulated in S1
Q9H4B6	SAV1	-0.362896	0.000128504	0.000817876	Up-regulated in S1
Q13454	TUSC3	-0.477499	0.00107028	0.00455609	Up-regulated in S1
P17096	HMGA1	-0.306076	2.69389e-05	0.000227603	Up-regulated in S1
Q6NVY1	HIBCH	-0.290965	1.63243e-05	0.000151448	Up-regulated in S1
Q969H8	MYDGF	-0.388495	0.000249182	0.00140496	Up-regulated in S1
P05023	ATP1A1	-0.298992	2.28383e-05	0.000199035	Up-regulated in S1
Q9Y6E2	BZW2	-0.279373	1.09287e-05	0.000109863	Up-regulated in S1
P26639	TARS1	-0.263145	5.69383e-06	6.35275e-05	Up-regulated in S1
Q12959	DLG1	-0.27725	1.0311e-05	0.000104317	Up-regulated in S1
P62280	RPS11	-0.333742	7.74184e-05	0.000540952	Up-regulated in S1
Q8NEE8	TTC16	-0.481334	0.001332	0.00546629	Up-regulated in S1
Q9UDY4	DNAJB4	-0.34064	9.47502e-05	0.000641012	Up-regulated in S1
Q9UHQ4	BCAP29	-0.319636	5.39742e-05	0.000404459	Up-regulated in S1
Q15910	EZH2	-0.405133	0.000436453	0.00218187	Up-regulated in S1
P20226	TBP	-0.305048	3.74721e-05	0.000298048	Up-regulated in S1
Q05682	CALD1	-0.42963	0.000696367	0.00321141	Up-regulated in S1
Q8IYB3	SRRM1	-0.385315	0.000313893	0.00168567	Up-regulated in S1
Q13492	PICALM	-0.286219	2.16064e-05	0.000189643	Up-regulated in S1
P29590	PML	-0.284556	2.04368e-05	0.000181682	Up-regulated in S1
Q9Y3C1	NOP16	-0.327071	8.14514e-05	0.000564145	Up-regulated in S1
P50502	ST13	-0.284702	2.16064e-05	0.000189643	Up-regulated in S1
P30050	RPL12	-0.295936	3.34796e-05	0.000272665	Up-regulated in S1
Q9BX40	LSM14B	-0.313138	5.98902e-05	0.000441615	Up-regulated in S1
Q9BV57	ADI1	-0.319527	7.35715e-05	0.000519317	Up-regulated in S1
Q9P0K7	RAI14	-0.274914	1.72729e-05	0.000158521	Up-regulated in S1
Q96FJ2	DYNLL2	-0.346807	0.000162683	0.000996996	Up-regulated in S1
Q7Z7E8	UBE2Q1	-0.340773	0.000140686	0.000882214	Up-regulated in S1
Q13895	BYSL	-0.312776	6.99026e-05	0.00049915	Up-regulated in S1
P11940	PABPC1	-0.295666	4.61115e-05	0.000353926	Up-regulated in S1
P20645	M6PR	-0.483721	0.00209111	0.00790182	Up-regulated in S1
Q14192	FHL2	-0.381169	0.000430621	0.00215661	Up-regulated in S1
Q99436	PSMB7	-0.331934	0.000140686	0.000882214	Up-regulated in S1
P61981	YWHAG	-0.3093	7.74184e-05	0.000540952	Up-regulated in S1
Q8NHH9	ATL2	-0.339669	0.000179069	0.0010789	Up-regulated in S1
P68104	EEF1A1	-0.316504	9.96126e-05	0.000667784	Up-regulated in S1
Q9NZ08	ERAP1	-0.382696	0.000491891	0.00241216	Up-regulated in S1
Q14157	UBAP2L	-0.264619	1.93265e-05	0.000172783	Up-regulated in S1
P48735	IDH2	-0.31435	0.000104705	0.000692695	Up-regulated in S1
P06748	NPM1	-0.420104	0.00101721	0.00436928	Up-regulated in S1
Q9Y5M8	SRPRB	-0.282326	3.93257e-05	0.000309571	Up-regulated in S1
Q96BR5	COA7	-0.304564	8.56786e-05	0.000587541	Up-regulated in S1
Q96MX3	ZNF48	-0.312568	0.000117104	0.000761158	Up-regulated in S1
P35251	RFC1	-0.282215	4.61115e-05	0.000353926	Up-regulated in S1
O75390	CS	-0.318173	0.000140686	0.000882214	Up-regulated in S1
O43493	TGOLN2	-0.455774	0.00193483	0.0074125	Up-regulated in S1
O75874	IDH1	-0.274719	3.72789e-05	0.00029705	Up-regulated in S1
P83881	RPL36A	-0.322494	0.000170695	0.00103464	Up-regulated in S1
Q9Y6H1	CHCHD2	-0.479404	0.0027318	0.00982313	Up-regulated in S1
O95848	NUDT14	-0.36032	0.000430588	0.00215661	Up-regulated in S1
Q8N5B7	CERS5	-0.371687	0.00055145	0.00265483	Up-regulated in S1
Q9Y2Q9	MRPS28	-0.341915	0.000313893	0.00168567	Up-regulated in S1
P62249	RPS16	-0.283819	6.30691e-05	0.000459848	Up-regulated in S1
O95456	PSMG1	-0.379427	0.000696367	0.00321141	Up-regulated in S1
P53999	SUB1	-0.29738	9.96126e-05	0.000667784	Up-regulated in S1
O00233	PSMD9	-0.306956	0.000133988	0.000847414	Up-regulated in S1
Q8IWS0	PHF6	-0.328556	0.000237816	0.00135399	Up-regulated in S1
O14936	CASK	-0.280404	5.98902e-05	0.000441615	Up-regulated in S1
Q07666	KHDRBS1	-0.355435	0.000470632	0.00231612	Up-regulated in S1
P67775	PPP2CA	-0.394595	0.000975875	0.00423568	Up-regulated in S1
P61289	PSME3	-0.263622	3.53317e-05	0.000285647	Up-regulated in S1
O75394	MRPL33	-0.317705	0.000192909	0.00114606	Up-regulated in S1
Q05519	SRSF11	-0.286538	8.14514e-05	0.000564145	Up-regulated in S1
Q9Y4W6	AFG3L2	-0.265747	4.14768e-05	0.000323285	Up-regulated in S1
Q53S33	BOLA3	-0.346023	0.000418865	0.00211111	Up-regulated in S1
O00592	PODXL	-0.29997	0.000133988	0.000847414	Up-regulated in S1
Q13098	GPS1	-0.344977	0.000430621	0.00215661	Up-regulated in S1
P21953	BCKDHB	-0.353067	0.000514026	0.00249966	Up-regulated in S1
Q96HQ2	CDKN2AIPNL	-0.350695	0.000514026	0.00249966	Up-regulated in S1
O95832	CLDN1	-0.393048	0.00115093	0.00483987	Up-regulated in S1
P56211	ARPP19	-0.324497	0.000286349	0.00157208	Up-regulated in S1
O14579	COPE	-0.320505	0.000261046	0.00145628	Up-regulated in S1
Q9NY93	DDX56	-0.27377	6.64042e-05	0.000479427	Up-regulated in S1
Q9NVA1	UQCC1	-0.338588	0.000411808	0.00208028	Up-regulated in S1
Q9Y5J9	TIMM8B	-0.417764	0.00178917	0.00695558	Up-regulated in S1
Q13835	PKP1	-0.403361	0.00146738	0.00588653	Up-regulated in S1
P60900	PSMA6	-0.360021	0.000696367	0.00321141	Up-regulated in S1
P51970	NDUFA8	-0.303752	0.000187822	0.00112126	Up-regulated in S1
P49736	MCM2	-0.294158	0.000147692	0.000922492	Up-regulated in S1
Q9Y547	HSPB11	-0.297317	0.000162683	0.000996996	Up-regulated in S1
Q6NTF9	RHBDD2	-0.412647	0.00178917	0.00695558	Up-regulated in S1
P05204	HMGN2	-0.35466	0.00066713	0.00309593	Up-regulated in S1
Q71UM5	RPS27L	-0.269491	6.99026e-05	0.00049915	Up-regulated in S1
P50579	METAP2	-0.338441	0.000491891	0.00241216	Up-regulated in S1
P08238	HSP90AB1	-0.272401	8.14514e-05	0.000564145	Up-regulated in S1
O14979	HNRNPDL	-0.281442	0.000110039	0.000720229	Up-regulated in S1
Q06830	PRDX1	-0.305442	0.00022693	0.00130273	Up-regulated in S1
A0A0B4J2D5	GATD3B	-0.268959	8.14514e-05	0.000564145	Up-regulated in S1
Q8N9I5	FADS6	-0.357787	0.000820426	0.00368825	Up-regulated in S1
Q9H7B2	RPF2	-0.284899	0.000140686	0.000882214	Up-regulated in S1
Q2VPK5	CTU2	-0.289488	0.000179069	0.0010789	Up-regulated in S1
Q96BQ5	CCDC127	-0.394646	0.00175047	0.00683874	Up-regulated in S1
Q9BWQ6	YIPF2	-0.417081	0.00242609	0.00895066	Up-regulated in S1
P52434	POLR2H	-0.282937	0.00015502	0.000959599	Up-regulated in S1
O14545	TRAFD1	-0.302482	0.000273428	0.00151164	Up-regulated in S1
P60468	SEC61B	-0.288251	0.000187822	0.00112126	Up-regulated in S1
Q14938	NFIX	-0.405071	0.00217345	0.00816833	Up-regulated in S1
P08651	NFIC	-0.301645	0.000286349	0.00157208	Up-regulated in S1
Q969Q0	RPL36AL	-0.309249	0.000359802	0.00188021	Up-regulated in S1
P46937	YAP1	-0.277704	0.000147692	0.000922492	Up-regulated in S1
P55145	MANF	-0.408335	0.00234694	0.00866731	Up-regulated in S1
Q9BQL6	FERMT1	-0.390868	0.00186071	0.00718325	Up-regulated in S1
Q9NR56	MBNL1	-0.277031	0.00015502	0.000959599	Up-regulated in S1
Q86UW9	DTX2	-0.409575	0.00249905	0.00915272	Up-regulated in S1
Q9H074	PAIP1	-0.263585	0.000104705	0.000692695	Up-regulated in S1
Q9Y282	ERGIC3	-0.304533	0.000359802	0.00188021	Up-regulated in S1
Q13309	SKP2	-0.346325	0.000915751	0.00402523	Up-regulated in S1
P05787	KRT8	-0.268052	0.000127586	0.000813014	Up-regulated in S1
Q9BWF3	RBM4	-0.276441	0.000170695	0.00103464	Up-regulated in S1
P62244	RPS15A	-0.272044	0.00015502	0.000959599	Up-regulated in S1
Q96J88	EPSTI1	-0.311149	0.000470632	0.00231612	Up-regulated in S1
Q9HAV7	GRPEL1	-0.279527	0.000216505	0.00125525	Up-regulated in S1
P25940	COL5A3	-0.355686	0.00135407	0.00552409	Up-regulated in S1
Q9H3J6	MTRFR	-0.32306	0.000715227	0.00328334	Up-regulated in S1
O00400	SLC33A1	-0.301814	0.000450219	0.00223856	Up-regulated in S1
P62851	RPS25	-0.284891	0.00029983	0.00162832	Up-regulated in S1
Q96FM1	PGAP3	-0.320186	0.000738518	0.00336791	Up-regulated in S1
O14737	PDCD5	-0.283804	0.00029983	0.00162832	Up-regulated in S1
P30533	LRPAP1	-0.317292	0.000696367	0.00321141	Up-regulated in S1
P33316	DUT	-0.286229	0.000343855	0.00181228	Up-regulated in S1
P14854	COX6B1	-0.30331	0.00053707	0.0025901	Up-regulated in S1
Q9UNX3	RPL26L1	-0.366623	0.0018823	0.007259	Up-regulated in S1
P33991	MCM4	-0.302596	0.00053707	0.0025901	Up-regulated in S1
P43897	TSFM	-0.292988	0.000430621	0.00215661	Up-regulated in S1
Q08AD1	CAMSAP2	-0.284281	0.000343341	0.00181228	Up-regulated in S1
P10155	RO60	-0.267657	0.000216505	0.00125525	Up-regulated in S1
Q9Y624	F11R	-0.26995	0.000237816	0.00135399	Up-regulated in S1
Q5T7V8	GORAB	-0.291599	0.000450219	0.00223856	Up-regulated in S1
O95817	BAG3	-0.306892	0.000649198	0.00304334	Up-regulated in S1
Q9H8H0	NOL11	-0.269735	0.000249182	0.00140496	Up-regulated in S1
Q5VWZ2	LYPLAL1	-0.306307	0.00066713	0.00309593	Up-regulated in S1
Q15181	PPA1	-0.285178	0.000430621	0.00215661	Up-regulated in S1
P53582	METAP1	-0.301483	0.00066713	0.00309593	Up-regulated in S1
O95292	VAPB	-0.278618	0.000393752	0.00201389	Up-regulated in S1
O14907	TAX1BP3	-0.278443	0.000393752	0.00201389	Up-regulated in S1
P30086	PEBP1	-0.283258	0.000470632	0.00231612	Up-regulated in S1
O43765	SGTA	-0.271375	0.000343855	0.00181228	Up-regulated in S1
Q8N5I9	NOPCHAP1	-0.312756	0.000975875	0.00423568	Up-regulated in S1
Q9H3Q1	CDC42EP4	-0.358452	0.00234694	0.00866731	Up-regulated in S1
O43181	NDUFS4	-0.323954	0.00130045	0.00535069	Up-regulated in S1
Q16527	CSRP2	-0.336745	0.00172012	0.0067297	Up-regulated in S1
Q9NUG6	PDRG1	-0.344965	0.0020116	0.00765627	Up-regulated in S1
P42766	RPL35	-0.270611	0.000411808	0.00208028	Up-regulated in S1
Q9NQ55	PPAN	-0.332017	0.00165349	0.00651973	Up-regulated in S1
Q12999	TSPAN31	-0.318785	0.00128771	0.00533596	Up-regulated in S1
Q99594	TEAD3	-0.3561	0.00263496	0.00955249	Up-regulated in S1
Q9NZD2	GLTP	-0.270885	0.000450219	0.00223856	Up-regulated in S1
Q969E8	TSR2	-0.333122	0.001802	0.00700056	Up-regulated in S1
O43715	TRIAP1	-0.286594	0.00070251	0.00323497	Up-regulated in S1
Q92896	GLG1	-0.295323	0.000897766	0.00396403	Up-regulated in S1
Q96HC4	PDLIM5	-0.266109	0.000434652	0.00217483	Up-regulated in S1
Q96JC9	EAF1	-0.288478	0.000791239	0.00356573	Up-regulated in S1
P07942	LAMB1	-0.324395	0.00172012	0.0067297	Up-regulated in S1
Q9BQC6	MRPL57	-0.311688	0.00135407	0.00552409	Up-regulated in S1
Q9UJK0	TSR3	-0.264378	0.000450219	0.00223856	Up-regulated in S1
Q6JVE6	LCN10	-0.311764	0.00141859	0.00573237	Up-regulated in S1
Q15428	SF3A2	-0.266011	0.000481002	0.00236505	Up-regulated in S1
P39019	RPS19	-0.334875	0.00225771	0.00840875	Up-regulated in S1
Q00577	PURA	-0.33903	0.00243828	0.00895681	Up-regulated in S1
Q9ULX3	NOB1	-0.27662	0.00066713	0.00309593	Up-regulated in S1
P05783	KRT18	-0.289919	0.000975875	0.00423568	Up-regulated in S1
Q9Y6B6	SAR1B	-0.342546	0.0027318	0.00982313	Up-regulated in S1
Q96HS1	PGAM5	-0.273335	0.00066713	0.00309593	Up-regulated in S1
Q00341	HDLBP	-0.277972	0.000758379	0.00343865	Up-regulated in S1
Q5TFE4	NT5DC1	-0.315507	0.00186071	0.00718325	Up-regulated in S1
P03915	MT-ND5	-0.285874	0.00106012	0.00451807	Up-regulated in S1
Q9P2X0	DPM3	-0.322463	0.00234694	0.00866731	Up-regulated in S1
Q9NPA8	ENY2	-0.315305	0.00217345	0.00816833	Up-regulated in S1
Q9UHR4	BAIAP2L1	-0.303115	0.00178917	0.00695558	Up-regulated in S1
Q96CT7	CCDC124	-0.29312	0.00146738	0.00588653	Up-regulated in S1
Q16658	FSCN1	-0.323365	0.00263061	0.00953984	Up-regulated in S1
Q96M27	PRRC1	-0.267043	0.000825393	0.00369258	Up-regulated in S1
O43678	NDUFA2	-0.267806	0.000860887	0.00382355	Up-regulated in S1
A4D1S0	KLRG2	-0.308892	0.00225869	0.00840875	Up-regulated in S1
Q9Y237	PIN4	-0.292824	0.00165349	0.00651973	Up-regulated in S1
P51114	FXR1	-0.264416	0.000860887	0.00382355	Up-regulated in S1
Q96K19	RNF170	-0.265918	0.000914621	0.00402346	Up-regulated in S1
O95619	YEATS4	-0.280754	0.00138266	0.00562622	Up-regulated in S1
Q9Y3B4	SF3B6	-0.281305	0.00146738	0.00588653	Up-regulated in S1
Q969L2	MAL2	-0.290639	0.00186071	0.00718325	Up-regulated in S1
Q9P0V9	SEPTIN10	-0.293442	0.00209111	0.00790182	Up-regulated in S1
Q8N684	CPSF7	-0.263884	0.00119894	0.00502456	Up-regulated in S1
Q9Y3D6	FIS1	-0.265356	0.00135407	0.00552409	Up-regulated in S1
O94855	SEC24D	-0.268154	0.00152719	0.00609556	Up-regulated in S1
Q9BYT8	NLN	-0.28803	0.00234694	0.00866731	Up-regulated in S1
Q9H7N4	SCAF1	-0.264373	0.00165349	0.00651973	Up-regulated in S1
Q9BRJ2	MRPL45	-0.268321	0.00263061	0.00953984	Up-regulated in S1
Q9Y4L1	HYOU1	-0.267472	0.00263061	0.00953984	Up-regulated in S1

## Sheet: c. Pathway-DE proteins(S2vsS1)
Up-regulated pathways
Category	Pathway ID	Description	P value	q value	Gene Ratio	Gene symbol
KEGG Pathway	hsa04610	Complement and coagulation cascades	1.09369e-35	3.28106e-33	48/520	SERPING1/SERPIND1/ITGAM/C8G/C7/F2/SERPINA5/C9/CLU/C6/C3/C4BPB/C4B/SERPINF2/CPB2/CR1/SERPINA1/A2M/F11/FGA/F5/SERPINC1/PROS1/C5/C5AR1/FGB/C8B/C8A/CFD/FGG/C1S/F10/VTN/C4BPA/CFI/MASP1/F13B/F9/F12/PLG/C2/CFB/KNG1/PROC/PLAUR/C1QB/C1R/F13A1
KEGG Pathway	hsa04613	Neutrophil extracellular trap formation	5.06435e-08	7.59652e-06	33/520	MAPK14/NCF4/PADI4/ITGAM/H2BC1/CTSG/C3/CR1/NCF2/FGA/MPO/C5/C5AR1/SIGLEC9/FGB/FGG/AZU1/CYBA/TLR2/SELPLG/HDAC8/TLR7/CYBB/ELANE/PLCB2/TLR8/GP1BA/H2AC20/RAC2/ITGA2B/ITGB3/CLEC7A/SELP
KEGG Pathway	hsa04979	Cholesterol metabolism	1.99301e-07	1.99301e-05	15/520	PLTP/APOA1/LCAT/APOA2/APOC1/APOB/CETP/STARD3/APOE/APOA4/APOC2/CD36/APOC3/OSBPL5/ABCB11
KEGG Pathway	hsa05150	Staphylococcus aureus infection	6.32021e-07	4.74016e-05	21/520	ITGAM/C3/C4B/C5/C5AR1/CFD/FGG/C1S/SELPLG/CFI/MASP1/PLG/C2/CFB/C1QB/C1R/KRT9/HLA-DOB/SELP/KRT23/HLA-DQB2
KEGG Pathway	hsa05140	Leishmaniasis	1.7095e-05	0.000890715	16/520	MAPK14/NCF4/ITGAM/C3/CR1/NCF2/CYBA/TLR2/IL1B/CYBB/TGFB1/EEF1A2/HLA-DOB/FOS/JUN/HLA-DQB2
KEGG Pathway	hsa05171	Coronavirus disease - COVID-19	1.78143e-05	0.000890715	32/520	MAPK14/C8G/C7/F2/C9/C6/C3/C4B/FGA/C5/C5AR1/FGB/C8B/C8A/CFD/FGG/C1S/TLR2/MASP1/F13B/TLR7/C2/CFB/IL1B/CYBB/TLR8/C1QB/C1R/F13A1/FOS/JUN/SELP
KEGG Pathway	hsa04640	Hematopoietic cell lineage	2.82554e-05	0.00121095	18/520	ITGAM/CR1/CD7/CD33/GP1BB/IL1B/IL1R1/CD36/GP1BA/IL3RA/ITGA2B/ITGB3/GP9/ANPEP/HLA-DOB/IL1R2/CD22/HLA-DQB2
KEGG Pathway	hsa05133	Pertussis	5.9087e-05	0.00221576	15/520	SERPING1/MAPK14/ITGAM/C3/C4BPB/C4B/C5/C1S/C4BPA/C2/IL1B/C1QB/C1R/FOS/JUN
KEGG Pathway	hsa00500	Starch and sucrose metabolism	0.000537542	0.0179181	9/520	HK3/GYG1/MGAM/PYGL/PYGM/AMY2A/AMY1A/MGAM2/GYG2
KEGG Pathway	hsa04145	Phagosome	0.000623345	0.0187003	21/520	NCF4/ITGAM/TCIRG1/C3/NCF2/MPO/CYBA/ATP6V0C/TLR2/DYNC2H1/CYBB/CD36/MSR1/COMP/ITGB3/LAMP2/C1R/CLEC7A/HLA-DOB/THBS3/HLA-DQB2
KEGG Pathway	hsa05144	Malaria	0.000724887	0.0197697	10/520	CR1/TLR2/HBA1/HBB/IL1B/TGFB1/CD36/COMP/THBS3/SELP
KEGG Pathway	hsa05322	Systemic lupus erythematosus	0.000872295	0.0218074	19/520	C8G/H2BC1/C7/C9/CTSG/C6/C3/C4B/C5/C8B/C8A/C1S/C2/ELANE/C1QB/H2AC20/C1R/HLA-DOB/HLA-DQB2
KEGG Pathway	hsa05146	Amoebiasis	0.0013514	0.0308413	15/520	ARG1/ITGAM/C8G/C9/CTSG/C8B/C8A/TLR2/IL1B/TGFB1/IL1R1/CXCL1/PLCB2/SERPINB10/IL1R2
KEGG Pathway	hsa05143	African trypanosomiasis	0.00143926	0.0308413	8/520	APOA1/HPR/APOL1/HBA1/HBB/IL1B/KNG1/PLCB2
KEGG Pathway	hsa04657	IL-17 signaling pathway	0.0017226	0.0339192	14/520	MAPK14/S100A9/MMP9/LCN2/MUC5B/MAPK7/IL1B/S100A8/FOSB/CXCL1/TRAF5/FOS/JUN/S100A7
KEGG Pathway	hsa05134	Legionellosis	0.00180903	0.0339192	10/520	NLRC4/ITGAM/APAF1/C3/CR1/TLR2/IL1B/CXCL1/EEF1A2/HSPA1L
KEGG Pathway	hsa03320	PPAR signaling pathway	0.00198931	0.0351054	12/520	PLTP/APOA1/APOA2/ACSL1/ACOX2/SLC27A2/PLIN2/SLC27A6/ACSL5/CD36/APOC3/APOA5
KEGG Pathway	hsa05418	Fluid shear stress and atherosclerosis	0.00219703	0.0366171	18/520	MAPK14/GSTA3/NCF2/MMP9/CYBA/MAPK7/IL1B/IL1R1/RAC2/ITGA2B/ITGB3/GSTM1/IL1R2/BMPR1A/FOS/GSTM5/JUN/TRPV4
KEGG Pathway	hsa04512	ECM-receptor interaction	0.0026949	0.0425511	13/520	VTN/ITGA9/GP1BB/CD36/GP1BA/ITGA2B/COMP/ITGB3/GP9/THBS3/TNXB/SPP1/ITGA8
KEGG Pathway	hsa04977	Vitamin digestion and absorption	0.00400818	0.0601227	6/520	APOA1/APOB/APOA4/FOLH1/BTD/TCN2
Hallmark Gene Sets	M5946	HALLMARK_COAGULATION	3.01614e-22	1.33345e-20	51/356	CPN1/SERPING1/C8G/MMP8/F2/C9/CLU/C3/APOA1/CPB2/HRG/SERPINA1/A2M/F11/FGA/SERPINC1/PROS1/LTA4H/C8B/C8A/MMP9/CFD/APOC1/FGG/C1S/PROZ/RABIF/F10/CFI/F13B/F9/F12/PLG/C2/CFB/ACOX2/APOC2/MST1/ITIH1/PROC/CPQ/GP1BA/APOC3/COMP/ITGB3/LAMP2/C1R/GP9/BMP1/DUSP14/GDA
Hallmark Gene Sets	M5921	HALLMARK_COMPLEMENT	8.72886e-11	1.92954e-09	45/356	SERPING1/RCE1/GCA/ITGAM/MMP8/F2/C9/CLU/C3/C4BPB/PSEN1/CR1/SERPINA1/F5/CP/S100A12/SERPINC1/S100A9/LTA4H/FCN1/CDA/APOC1/LTF/C1S/RABIF/F10/APOA4/PLG/C2/CFB/CA2/ITIH1/PIK3CG/GNG2/CXCL1/CPQ/CD36/PLAUR/GP1BA/MMP12/LAMP2/GNGT2/C1R/GP9/DGKH
Hallmark Gene Sets	M5934	HALLMARK_XENOBIOTIC_METABOLISM	5.00276e-05	0.000737249	33/356	FETUB/ITIH4/GSTA3/ARG1/LCAT/HRG/F11/CAT/PROS1/ABCC3/VNN1/CDA/HGFAC/APOE/SLC6A6/SERPINA6/F10/VTN/HSD17B2/PLG/BLVRB/CFB/CA2/ACOX2/ITIH1/IGFBP4/IL1R1/PTGDS/CD36/CES1/ENTPD5/AOX1/PTS
Hallmark Gene Sets	M5945	HALLMARK_HEME_METABOLISM	0.000618304	0.00546711	30/356	SDCBP/PPP2R5B/C3/CAT/ANK1/HBQ1/EPB42/AHSP/SPTB/NCOA4/SPTA1/ADD2/HBB/BLVRB/CA2/BPGM/SLC4A1/CA1/SEC14L1/MAP2K3/HBZ/MPP1/HBD/CCDC28A/SELENBP1/RHAG/DMTN/RHCE/LAMP2/SLC2A1
Hallmark Gene Sets	M5953	HALLMARK_KRAS_SIGNALING_UP	0.000618304	0.00546711	30/356	CBL/APOD/ARG1/ADAMDEC1/TNFRSF1B/MMP9/NIN/RETN/CFB/CA2/IL1B/BPGM/SERPINA3/TSPAN1/ABCB1/PLAUR/TLR8/LAT2/BTC/PIGR/PDCD1LG2/DNMBP/F13A1/GFPT2/TOR1AIP2/IL33/SATB1/SPP1/CCND2/SPARCL1
Hallmark Gene Sets	M5897	HALLMARK_IL6_JAK_STAT3_SIGNALING	0.0038373	0.0282749	15/356	CBL/A2M/TNFRSF1B/TLR2/IL1B/IL18R1/TGFB1/IL1R1/CXCL1/BAK1/CD36/IL3RA/ITGB3/IL1R2/JUN
Hallmark Gene Sets	M5930	HALLMARK_EPITHELIAL_MESENCHYMAL_TRANSITION	0.0101741	0.0642577	26/356	ECM1/QSOX1/PTX3/CDH2/LOX/SLIT3/IGFBP4/TGFB1/LOXL1/CXCL1/SAT1/PLAUR/CDH6/CXCL12/CCN2/COMP/ITGB3/ABI3BP/BMP1/ANPEP/ELN/JUN/SPP1/PCOLCE/MATN2/NT5E
Down-regulated pathways
Category	Pathway ID	Description	P value	q value	Gene Ratio	Gene symbol
KEGG Pathway	hsa03010	Ribosome	1.15264e-26	3.05753e-24	49/385	RPL17/RPL35A/RPS2/RPL21/RPL28/RPS23/RPL7/RPL23A/RPS17/RPL31/RPL3/MRPL34/RPL38/RPL13/MRPS5/RPL34/RPL11/RPS15/RPL27/RPL24/MRPS6/RPL4/RPS6/RPL18A/RPL12/RPL26/MRPL30/RPL9/RPL8/RPL6/MRPL12/RPS27L/RPL37A/RPS19/RPL37/RPS11/RPL15/RPL36AL/RPL36A/MRPL33/RPS13/RPS16/RPL13A/RPLP1/RPS12/RPS25/RPL35/RPL26L1/RPS15A
KEGG Pathway	hsa05171	Coronavirus disease - COVID-19	4.15554e-16	5.51156e-14	44/385	RPL17/RPL35A/RPS2/RPL21/RPL28/RPS23/RPL7/RPL23A/RPS17/RPL31/RPL3/RPL38/RPL13/RPL34/RPL11/RPS15/RPL27/RPL24/RPL4/RPS6/RPL18A/RPL12/RPL26/RPL9/RPL8/NFKBIB/RPL6/RPS27L/RPL37A/RPS19/RPL37/RPS11/RPL15/RPL36AL/RPL36A/RPS13/RPS16/RPL13A/RPLP1/RPS12/RPS25/RPL35/RPL26L1/RPS15A
KEGG Pathway	hsa03040	Spliceosome	5.77913e-14	5.10997e-12	39/385	RBM25/CWC15/SNRPD2/ACIN1/ZMAT2/CDC5L/U2AF2/WBP11/PRPF6/SNRPB2/CCDC12/LSM7/TCERG1/HNRNPU/RBM22/PPIL1/SNRPA/DDX23/SNRNP70/U2SURP/SRSF6/SNRPF/DDX5/FUS/SRSF9/PUF60/PRPF40A/HNRNPA1/PQBP1/NCBP2/SRSF3/BUD31/PHF5A/CHERP/SF3B6/SRSF4/SF3A2/U2AF1/RBM8A
KEGG Pathway	hsa03015	mRNA surveillance pathway	1.29437e-07	8.58374e-06	19/385	PABPN1/TARDBP/PNN/ACIN1/SAP18/FIP1L1/FUS/RNMT/GSPT1/NCBP2/CASC3/PPP2R2A/PABPC4/PYM1/PABPC1/SRRM1/CPSF7/RBM8A/PPP2CA
KEGG Pathway	hsa03013	Nucleocytoplasmic transport	2.82308e-07	1.49772e-05	19/385	PNN/ACIN1/TPR/SAP18/SUMO2/NUP50/RANBP2/UBE2I/NMD3/NCBP2/CASC3/NUP62/RAN/CSE1L/EEF1A1/PYM1/SEC13/SRRM1/RBM8A
KEGG Pathway	hsa04714	Thermogenesis	6.65835e-06	0.000294369	27/385	UQCRQ/SMARCC2/NDUFB1/SMARCE1/COX5B/PRKACB/KDM1A/COX7C/ATP5MC3/SMARCC1/NDUFA5/NDUFAF1/RPS6/NDUFS6/NDUFA4/NDUFV3/NDUFAF4/COX7A2/CPT2/COX6C/COA7/NDUFA8/COX6B1/COA5/COX14/NDUFS4/NDUFA2
KEGG Pathway	hsa05014	Amyotrophic lateral sclerosis	2.48598e-05	0.000844068	35/385	TARDBP/TPR/UQCRQ/NDUFB1/NUP50/COX5B/RANBP2/PSMA1/COX7C/FUS/ATP5MC3/ADRM1/PSMA4/HNRNPA1/SRSF3/NUP62/NDUFA5/NDUFS6/HNRNPA2B1/NDUFA4/KIF5A/NDUFV3/VDAC1/COX7A2/COX6C/PSMB7/NDUFA8/COX6B1/BAD/SEC13/NDUFS4/VAPB/PSMD9/PSMA6/NDUFA2
KEGG Pathway	hsa05016	Huntington disease	2.5456e-05	0.000844068	31/385	VDAC2/UQCRQ/NDUFB1/COX5B/PSMA1/COX7C/ATP5MC3/ADRM1/SP1/TFAM/PSMA4/CLTB/POLR2H/NDUFA5/NDUFS6/VDAC3/NDUFA4/KIF5A/NDUFV3/VDAC1/CLTA/COX7A2/TBP/COX6C/PSMB7/NDUFA8/COX6B1/NDUFS4/PSMD9/PSMA6/NDUFA2
KEGG Pathway	hsa05012	Parkinson disease	3.31546e-05	0.000977188	28/385	VDAC2/UQCRQ/NDUFB1/COX5B/UBE2L3/PSMA1/PRKACB/COX7C/ATP5MC3/ADRM1/SLC39A7/PSMA4/NDUFA5/NDUFS6/VDAC3/NDUFA4/KIF5A/NDUFV3/VDAC1/COX7A2/COX6C/PSMB7/NDUFA8/COX6B1/NDUFS4/PSMD9/PSMA6/NDUFA2
KEGG Pathway	hsa03060	Protein export	5.02852e-05	0.00126599	8/385	SRP14/SEC61A1/SPCS1/SRP9/SRPRB/SGTA/SRP19/SEC61B
KEGG Pathway	hsa05020	Prion disease	5.24984e-05	0.00126599	28/385	VDAC2/UQCRQ/NDUFB1/COX5B/STIP1/PSMA1/PRKACB/COX7C/ATP5MC3/ADRM1/PSMA4/NDUFA5/NDUFS6/VDAC3/NDUFA4/KIF5A/NDUFV3/VDAC1/COX7A2/COX6C/PSMB7/NDUFA8/COX6B1/BAD/NDUFS4/PSMD9/PSMA6/NDUFA2
KEGG Pathway	hsa05415	Diabetic cardiomyopathy	0.000133791	0.00295749	22/385	VDAC2/UQCRQ/NDUFB1/COX5B/COX7C/ATP5MC3/ATP2A2/SP1/PARP1/NDUFA5/NDUFS6/VDAC3/NDUFA4/NDUFV3/VDAC1/COX7A2/CPT2/COX6C/NDUFA8/COX6B1/NDUFS4/NDUFA2
KEGG Pathway	hsa03082	ATP-dependent chromatin remodeling	0.000231546	0.00472467	15/385	SMARCC2/SMARCE1/MORF4L1/SMARCA5/MBD3/RBBP7/SMARCC1/RSF1/MBD2/BCL7A/RBBP4/CDK2AP1/PHF6/CDK2AP2/YEATS4
KEGG Pathway	hsa00190	Oxidative phosphorylation	0.000462424	0.00876172	16/385	UQCRQ/NDUFB1/COX5B/COX7C/ATP5MC3/NDUFA5/NDUFS6/NDUFA4/NDUFV3/COX7A2/COX6C/NDUFA8/COX6B1/PPA1/NDUFS4/NDUFA2
KEGG Pathway	hsa05010	Alzheimer disease	0.00150848	0.0266763	31/385	VDAC2/UQCRQ/NDUFB1/COX5B/FAS/PSMA1/COX7C/ATP5MC3/ADRM1/ATP2A2/SLC39A7/PSMA4/CSNK1A1/CTNNB1/NDUFA5/NDUFS6/VDAC3/NDUFA4/KIF5A/NDUFV3/VDAC1/COX7A2/COX6C/PSMB7/NDUFA8/COX6B1/BAD/NDUFS4/PSMD9/PSMA6/NDUFA2
KEGG Pathway	hsa05100	Bacterial invasion of epithelial cells	0.00250973	0.0416087	10/385	CTNNA1/CD2AP/SEPTIN9/CTNNB1/CLTB/CTTN/ITGB1/CDH1/CLTA/ARPC1A
KEGG Pathway	hsa01210	2-Oxocarboxylic acid metabolism	0.00318068	0.0496304	6/385	DLD/GOT2/IDH1/IDH2/CS/BCKDHB
KEGG Pathway	hsa03050	Proteasome	0.00419608	0.061837	7/385	PSMA1/ADRM1/PSMA4/PSMB7/PSME3/PSMD9/PSMA6
KEGG Pathway	hsa04932	Non-alcoholic fatty liver disease	0.00474703	0.0662744	15/385	UQCRQ/NDUFB1/COX5B/FAS/COX7C/NDUFA5/NDUFS6/NDUFA4/NDUFV3/COX7A2/COX6C/NDUFA8/COX6B1/NDUFS4/NDUFA2
KEGG Pathway	hsa05412	Arrhythmogenic right ventricular cardiomyopathy	0.00513597	0.0681192	10/385	CTNNA1/ATP2A2/CTNNB1/DSP/ITGB1/LMNA/EMD/DAG1/DSG2/JUP
Hallmark Gene Sets	M5926	HALLMARK_MYC_TARGETS_V1	1.30473e-24	5.49362e-23	59/292	EIF3J/TARDBP/SNRPD2/SERBP1/RPS2/TOMM70/XRCC6/SNRPB2/FBL/ERH/LSM7/HNRNPU/SNRPA/UBE2L3/RSL1D1/DDX18/SYNCRIP/RAD23B/PSMA1/HNRNPR/VBP1/SSB/RPL34/SET/TRIM28/PTGES3/PSMA4/GSPT1/HNRNPA1/EEF1B2/PHB2/NOLC1/NCBP2/SRSF3/GOT2/SMARCC1/EIF4H/DDX21/PWP1/RPS6/RAN/MAD2L1/HSPE1/MCM6/VDAC3/HNRNPA2B1/VDAC1/PABPC4/RPL6/HSP90AB1/NOP16/PABPC1/MCM7/MCM2/DUT/PSMA6/U2AF1/MCM4/NPM1
Hallmark Gene Sets	M5901	HALLMARK_G2M_CHECKPOINT	2.09792e-07	2.94445e-06	34/292	DR1/SFPQ/SMC1A/ILF3/PRPF4B/HNRNPU/NUP50/NUMA1/TOP1/SYNCRIP/RAD23B/DKC1/CBX1/GSPT1/RBM14/YTHDC1/NOLC1/TMPO/NCL/SMARCC1/MAD2L1/MCM6/CCNT1/PML/STMN1/HMGB3/MKI67/TOP2A/MARCKS/HMGA1/MCM2/EZH2/PURA/HMGN2
Hallmark Gene Sets	M5936	HALLMARK_OXIDATIVE_PHOSPHORYLATION	2.09792e-07	2.94445e-06	34/292	VDAC2/IMMT/TOMM70/UQCRQ/DLD/NDUFB1/TIMM9/COX5B/MRPL34/COX7C/ATP5MC3/TOMM22/HSPA9/MDH2/PHB2/GOT2/NDUFA5/LRPPRC/NDUFS6/VDAC3/NDUFA4/VDAC1/COX7A2/COX6C/GRPEL1/IDH1/IDH2/NDUFA8/COX6B1/CS/AFG3L2/NDUFS4/NDUFA2/TIMM8B
Hallmark Gene Sets	M5928	HALLMARK_MYC_TARGETS_V2	6.18784e-07	6.51352e-06	16/292	PES1/TCOF1/DDX18/MRTO4/TBRG4/WDR43/NOLC1/HSPE1/NIP7/NDUFAF4/MPHOSPH10/NOP16/BYSL/MCM4/PPAN/NPM1
Hallmark Gene Sets	M5925	HALLMARK_E2F_TARGETS	5.7794e-06	4.86686e-05	31/292	PNN/NBN/CBX5/SMC1A/ILF3/XRCC6/ASF1A/LUC7L3/SYNCRIP/TBRG4/GSPT1/RBBP7/NOLC1/TMPO/RAN/CSE1L/MAD2L1/MCM6/PHF5A/STMN1/HMGB3/MKI67/RFC1/TOP2A/HMGA1/PAICS/MCM7/MCM2/EZH2/DUT/MCM4
Hallmark Gene Sets	M5924	HALLMARK_MTORC1_SIGNALING	0.00145323	0.0101981	25/292	PDAP1/IMMT/YKT6/HSPA4/CACYBP/STIP1/CYB5B/USO1/ATP2A2/PSMA4/HSPA9/HSPE1/CD9/SLC1A5/DHFR/NFKBIB/IDH1/PSME3/PRDX1/PPA1/MCM2/PSPH/PSMG1/MCM4/M6PR
Hallmark Gene Sets	M5910	HALLMARK_PROTEIN_SECRETION	0.00409839	0.024652	14/292	YKT6/USO1/ARCN1/TMED2/YIPF6/ARFGAP3/CLTA/TPD52/ATP1A1/ERGIC3/COPE/KRT18/SEC24D/M6PR
Hallmark Gene Sets	M5922	HALLMARK_UNFOLDED_PROTEIN_RESPONSE	0.00738039	0.0377381	15/292	EIF4G1/DKC1/FUS/BANF1/HSPA9/NOLC1/EEF2/TARS1/NFYB/SPCS1/SRPRB/PAIP1/BAG3/HYOU1/NPM1
Hallmark Gene Sets	M5942	HALLMARK_UV_RESPONSE_UP	0.00806651	0.0377381	19/292	PDAP1/CDC5L/EIF5/HNRNPU/YKT6/EIF2S3/PPP1R2/STIP1/CYB5B/CNP/CLTB/POLR2H/DDX21/TARS1/JUNB/GRPEL1/FKBP4/TMBIM6/EPCAM

## Sheet: d. DE proteins (S1 vs Normal)
proID	gene_symbol	logFC	pvalue	qvalue	Label
P55060	CSE1L	0.555795	1.1775e-16	5.2559e-15	Up-regulated in S1
Q7Z417	NUFIP2	0.424564	1.47765e-21	2.42435e-19	Up-regulated in S1
Q5UIP0	RIF1	0.473132	1.47765e-21	2.42435e-19	Up-regulated in S1
Q14444	CAPRIN1	0.511441	2.87286e-21	4.25358e-19	Up-regulated in S1
Q96P70	IPO9	0.402343	4.69757e-22	1.05617e-19	Up-regulated in S1
Q04637	EIF4G1	0.429904	4.43601e-21	6.05141e-19	Up-regulated in S1
P26639	TARS1	0.418615	1.68591e-19	1.49406e-17	Up-regulated in S1
Q9NTK5	OLA1	0.42214	1.65268e-21	2.57246e-19	Up-regulated in S1
Q9H0B6	KLC2	0.411339	1.80885e-22	4.99119e-20	Up-regulated in S1
Q99873	PRMT1	0.485612	1.04432e-19	9.67866e-18	Up-regulated in S1
O75874	IDH1	0.463234	5.20328e-23	2.10577e-20	Up-regulated in S1
Q6ZXV5	TMTC3	0.456469	1.92857e-20	2.14814e-18	Up-regulated in S1
O00515	LAD1	0.757978	1.06496e-18	7.93229e-17	Up-regulated in S1
Q13257	MAD2L1	0.550015	3.98199e-21	5.55693e-19	Up-regulated in S1
Q02790	FKBP4	0.53217	1.85938e-25	2.82184e-22	Up-regulated in S1
Q10471	GALNT2	0.489336	3.95994e-18	2.54379e-16	Up-regulated in S1
Q7Z460	CLASP1	0.306049	1.84759e-21	2.83944e-19	Up-regulated in S1
O95478	NSA2	0.35477	6.1177e-21	7.90159e-19	Up-regulated in S1
P51114	FXR1	0.398394	1.97925e-18	1.34246e-16	Up-regulated in S1
Q15813	TBCE	0.403874	1.97925e-18	1.34246e-16	Up-regulated in S1
Q1ED39	KNOP1	0.416223	3.54017e-20	3.70528e-18	Up-regulated in S1
Q14566	MCM6	0.673119	2.10276e-17	1.12465e-15	Up-regulated in S1
O14562	UBFD1	0.427063	7.17566e-18	4.24974e-16	Up-regulated in S1
O00429	DNM1L	0.264255	9.39849e-22	1.87061e-19	Up-regulated in S1
P67809	YBX1	0.386858	4.69369e-17	2.30713e-15	Up-regulated in S1
P16989	YBX3	0.614281	4.31391e-18	2.72788e-16	Up-regulated in S1
Q9BX40	LSM14B	0.444384	8.13387e-19	6.09588e-17	Up-regulated in S1
O94992	HEXIM1	0.404039	3.95994e-18	2.54379e-16	Up-regulated in S1
Q12931	TRAP1	0.412367	9.33812e-21	1.11151e-18	Up-regulated in S1
Q9NUQ6	SPATS2L	0.425404	2.805e-18	1.87118e-16	Up-regulated in S1
Q6P3W7	SCYL2	0.316553	4.31391e-18	2.72788e-16	Up-regulated in S1
O43278	SPINT1	0.530002	8.13793e-17	3.74252e-15	Up-regulated in S1
Q9Y5J5	PHLDA3	0.634723	4.01704e-16	1.59382e-14	Up-regulated in S1
Q9NQG1	MANBAL	0.594649	1.75788e-16	7.56822e-15	Up-regulated in S1
P22102	GART	0.364139	3.46201e-16	1.39642e-14	Up-regulated in S1
Q9NYY8	FASTKD2	0.326258	8.13793e-17	3.74252e-15	Up-regulated in S1
P52888	THOP1	0.292876	2.4731e-17	1.28866e-15	Up-regulated in S1
O95793	STAU1	0.285823	2.98162e-16	1.21885e-14	Up-regulated in S1
Q9C0C2	TNKS1BP1	0.45076	2.76631e-16	1.1385e-14	Up-regulated in S1
Q96D46	NMD3	0.306941	2.4731e-17	1.28866e-15	Up-regulated in S1
Q9Y6E2	BZW2	0.367807	1.08976e-17	6.18261e-16	Up-regulated in S1
P33993	MCM7	0.590187	6.72387e-16	2.48886e-14	Up-regulated in S1
Q9H936	SLC25A22	0.408323	2.10276e-17	1.12465e-15	Up-regulated in S1
P40222	TXLNA	0.360388	3.3344e-18	2.21218e-16	Up-regulated in S1
P78347	GTF2I	0.313048	4.01704e-16	1.59382e-14	Up-regulated in S1
Q6PKG0	LARP1	0.263072	1.79744e-13	3.86242e-12	Up-regulated in S1
Q14157	UBAP2L	0.306232	2.28066e-17	1.21403e-15	Up-regulated in S1
P52701	MSH6	0.376162	6.59595e-18	3.96443e-16	Up-regulated in S1
Q13823	GNL2	0.370882	5.11603e-18	3.18532e-16	Up-regulated in S1
O60716	CTNND1	0.346333	1.71344e-15	5.85997e-14	Up-regulated in S1
Q5T7V8	GORAB	0.46779	1.97397e-15	6.67576e-14	Up-regulated in S1
P22392	NME2	0.368916	3.14956e-17	1.61345e-15	Up-regulated in S1
Q9HC52	CBX8	0.353865	1.3966e-17	7.70734e-16	Up-regulated in S1
Q8WWM7	ATXN2L	0.273463	6.72387e-16	2.48886e-14	Up-regulated in S1
Q8N8S7	ENAH	0.585619	3.21312e-16	1.3047e-14	Up-regulated in S1
Q9Y3F4	STRAP	0.294304	4.32598e-16	1.70525e-14	Up-regulated in S1
Q12792		0.350353	1.25874e-14	3.46538e-13	Up-regulated in S1
Q9BYT8	NLN	0.396185	2.4731e-17	1.28866e-15	Up-regulated in S1
Q9UKG9	CROT	0.634534	1.18397e-17	6.65487e-16	Up-regulated in S1
Q96HS1	PGAM5	0.405388	3.00718e-15	9.71016e-14	Up-regulated in S1
P08238	HSP90AB1	0.349703	4.36208e-14	1.05288e-12	Up-regulated in S1
Q8NHH9	ATL2	0.445155	6.24997e-16	2.34925e-14	Up-regulated in S1
Q9Y2B0	CNPY2	0.34361	1.53658e-14	4.14569e-13	Up-regulated in S1
Q05209	PTPN12	0.336998	9.00263e-15	2.57179e-13	Up-regulated in S1
Q9H074	PAIP1	0.470052	8.99236e-16	3.21107e-14	Up-regulated in S1
P22234	PAICS	0.425218	2.77491e-14	7.00419e-13	Up-regulated in S1
P46087	NOP2	0.313416	2.4731e-17	1.28866e-15	Up-regulated in S1
P12004	PCNA	0.532422	3.78601e-12	6.27951e-11	Up-regulated in S1
O75223	GGCT	0.464756	9.62949e-15	2.72521e-13	Up-regulated in S1
O43847	NRDC	0.312246	2.18864e-11	3.12615e-10	Up-regulated in S1
P17275	JUNB	0.542283	3.70413e-15	1.18036e-13	Up-regulated in S1
P21291	CSRP1	0.463805	2.77491e-14	7.00419e-13	Up-regulated in S1
O43765	SGTA	0.349423	3.00472e-13	6.25734e-12	Up-regulated in S1
P24534	EEF1B2	0.371163	2.08687e-13	4.44504e-12	Up-regulated in S1
Q7Z739	YTHDF3	0.336099	9.33581e-14	2.11466e-12	Up-regulated in S1
O43291	SPINT2	0.603308	5.15113e-13	1.02189e-11	Up-regulated in S1
P10809	HSPD1	0.297782	1.27514e-13	2.80462e-12	Up-regulated in S1
P55212	CASP6	0.334182	9.00263e-15	2.57179e-13	Up-regulated in S1
P33992	MCM5	0.408291	1.3567e-13	2.97322e-12	Up-regulated in S1
Q9BQP7	MGME1	0.354773	8.36405e-16	3.03419e-14	Up-regulated in S1
Q15223	NECTIN1	0.47853	7.78496e-13	1.49552e-11	Up-regulated in S1
P12830	CDH1	0.48581	5.46599e-13	1.07732e-11	Up-regulated in S1
O60841	EIF5B	0.270117	4.30836e-13	8.73252e-12	Up-regulated in S1
Q9HB71	CACYBP	0.342081	3.64494e-12	6.05495e-11	Up-regulated in S1
O15226	NKRF	0.312731	2.43808e-15	8.04366e-14	Up-regulated in S1
O60563	CCNT1	0.416594	4.85387e-13	9.69257e-12	Up-regulated in S1
O75822	EIF3J	0.290765	2.75436e-12	4.69015e-11	Up-regulated in S1
P27708	CAD	0.271468	3.37115e-14	8.40433e-13	Up-regulated in S1
Q15758	SLC1A5	0.420662	4.85387e-13	9.69257e-12	Up-regulated in S1
Q96GA3	LTV1	0.328264	9.93892e-14	2.23047e-12	Up-regulated in S1
Q9BPX3	NCAPG	0.421873	3.08192e-12	5.22592e-11	Up-regulated in S1
P36551	CPOX	0.306442	3.85383e-12	6.37457e-11	Up-regulated in S1
Q6FIF0	ZFAND6	0.48459	8.99236e-16	3.21107e-14	Up-regulated in S1
O15347	HMGB3	0.499945	8.76822e-14	1.99728e-12	Up-regulated in S1
Q96BR5	COA7	0.400837	2.46061e-12	4.23749e-11	Up-regulated in S1
P12236	SLC25A6	0.296813	5.15113e-13	1.02189e-11	Up-regulated in S1
Q9BVV7	TIMM21	0.336226	2.19729e-12	3.81649e-11	Up-regulated in S1
P49915	GMPS	0.313184	2.82843e-13	5.91049e-12	Up-regulated in S1
Q9GZT3	SLIRP	0.377507	1.3914e-12	2.49896e-11	Up-regulated in S1
Q15021	NCAPD2	0.437683	1.15059e-11	1.73317e-10	Up-regulated in S1
Q9NW13	RBM28	0.280822	4.30836e-13	8.73252e-12	Up-regulated in S1
P11940	PABPC1	0.335596	4.81132e-12	7.8094e-11	Up-regulated in S1
P07942	LAMB1	0.498562	2.96129e-14	7.4437e-13	Up-regulated in S1
Q00341	HDLBP	0.380649	4.2811e-11	5.72432e-10	Up-regulated in S1
Q12849	GRSF1	0.351039	1.67197e-11	2.44572e-10	Up-regulated in S1
Q9UM00	TMCO1	0.425681	6.81921e-10	7.63835e-09	Up-regulated in S1
Q9UBX3	SLC25A10	0.270864	4.57325e-13	9.20792e-12	Up-regulated in S1
Q9H501	ESF1	0.293745	7.46353e-12	1.16621e-10	Up-regulated in S1
P23921	RRM1	0.423684	2.54855e-11	3.59373e-10	Up-regulated in S1
Q9UGR2	ZC3H7B	0.342182	6.52647e-13	1.26781e-11	Up-regulated in S1
A1L390	PLEKHG3	0.336813	3.1529e-12	5.33883e-11	Up-regulated in S1
O14936	CASK	0.382237	7.88112e-12	1.22516e-10	Up-regulated in S1
Q969T4	UBE2E3	0.497467	3.82244e-13	7.81283e-12	Up-regulated in S1
Q9NZM5	NOP53	0.371254	6.77604e-11	8.80813e-10	Up-regulated in S1
Q9Y3B9	RRP15	0.266406	5.79945e-13	1.1375e-11	Up-regulated in S1
Q9HC16	APOBEC3G	0.409687	2.54855e-11	3.59373e-10	Up-regulated in S1
P30405	PPIF	0.351831	1.15059e-11	1.73317e-10	Up-regulated in S1
O00461	GOLIM4	0.382125	8.78515e-12	1.35013e-10	Up-regulated in S1
Q8NCW6	GALNT11	0.39149	7.06738e-12	1.11003e-10	Up-regulated in S1
Q9Y5A9	YTHDF2	0.315379	1.06495e-10	1.3553e-09	Up-regulated in S1
P43007	SLC1A4	0.424286	1.35122e-11	2.00798e-10	Up-regulated in S1
Q7Z388	DPY19L4	0.470921	2.29452e-11	3.27026e-10	Up-regulated in S1
Q8N884	CGAS	0.375319	2.98047e-11	4.1593e-10	Up-regulated in S1
Q96T23	RSF1	0.295354	7.46353e-12	1.16621e-10	Up-regulated in S1
P46013	MKI67	0.448491	3.13956e-11	4.33153e-10	Up-regulated in S1
Q9HB40	SCPEP1	0.515468	2.54855e-11	3.59373e-10	Up-regulated in S1
Q8IX01	SUGP2	0.26854	7.46353e-12	1.16621e-10	Up-regulated in S1
P61289	PSME3	0.336022	4.06635e-11	5.44918e-10	Up-regulated in S1
Q13753	LAMC2	0.427697	4.06635e-11	5.44918e-10	Up-regulated in S1
Q9Y221	NIP7	0.329761	1.03318e-11	1.56603e-10	Up-regulated in S1
P28340	POLD1	0.296264	4.55236e-12	7.44881e-11	Up-regulated in S1
P40763	STAT3	0.275133	3.32172e-12	5.57802e-11	Up-regulated in S1
Q6DKJ4	NXN	0.496159	1.21694e-09	1.29038e-08	Up-regulated in S1
P30533	LRPAP1	0.576366	2.7044e-10	3.24128e-09	Up-regulated in S1
Q9Y446	PKP3	0.556708	1.43404e-10	1.79676e-09	Up-regulated in S1
O95249	GOSR1	0.267928	5.79366e-10	6.61097e-09	Up-regulated in S1
Q5JPH6	EARS2	0.397369	9.6679e-10	1.04707e-08	Up-regulated in S1
Q99594	TEAD3	0.423518	3.39009e-10	3.99603e-09	Up-regulated in S1
P52815	MRPL12	0.322576	1.10988e-09	1.18723e-08	Up-regulated in S1
P29558	RBMS1	0.397895	1.21639e-09	1.29038e-08	Up-regulated in S1
Q9Y679	AUP1	0.289752	7.32052e-10	8.10934e-09	Up-regulated in S1
Q9BPZ3	PAIP2	0.442389	4.30567e-09	4.06178e-08	Up-regulated in S1
Q00796	SORD	0.526775	2.54855e-11	3.59373e-10	Up-regulated in S1
P09884	POLA1	0.353808	6.36342e-10	7.15354e-09	Up-regulated in S1
Q9HD26	GOPC	0.283116	1.10988e-09	1.18723e-08	Up-regulated in S1
P27797	CALR	0.333112	2.5045e-09	2.50884e-08	Up-regulated in S1
Q92667	AKAP1	0.295421	1.63283e-13	3.54003e-12	Up-regulated in S1
Q9P215	POGK	0.295637	2.7044e-10	3.24128e-09	Up-regulated in S1
Q9Y696	CLIC4	0.398027	6.36342e-10	7.15354e-09	Up-regulated in S1
Q9UHR4	BAIAP2L1	0.430269	3.27816e-10	3.87161e-09	Up-regulated in S1
Q9Y5U9	IER3IP1	0.268778	1.21639e-09	1.29038e-08	Up-regulated in S1
Q6ISB3	GRHL2	0.449361	7.66934e-10	8.45717e-09	Up-regulated in S1
Q969Z0	TBRG4	0.26784	6.98702e-10	7.76826e-09	Up-regulated in S1
Q5VYY1	ANKRD22	0.653414	3.26747e-09	3.18894e-08	Up-regulated in S1
Q9BV57	ADI1	0.372897	2.83801e-10	3.39137e-09	Up-regulated in S1
P35221	CTNNA1	0.308375	4.84526e-09	4.52163e-08	Up-regulated in S1
P41250	GARS1	0.330615	2.97798e-10	3.55512e-09	Up-regulated in S1
Q56VL3	OCIAD2	0.572929	1.45971e-09	1.52254e-08	Up-regulated in S1
P26641	EEF1G	0.366551	1.27327e-09	1.34424e-08	Up-regulated in S1
O76003	GLRX3	0.311054	6.98702e-10	7.76826e-09	Up-regulated in S1
P45973	CBX5	0.304808	4.84526e-09	4.52163e-08	Up-regulated in S1
O00592	PODXL	0.390227	7.1276e-11	9.25521e-10	Up-regulated in S1
P18827	SDC1	0.587829	5.06026e-09	4.70779e-08	Up-regulated in S1
Q8NBN3	TMEM87A	0.31416	2.61848e-09	2.60795e-08	Up-regulated in S1
P09382	LGALS1	0.399033	3.13956e-11	4.33153e-10	Up-regulated in S1
P43246	MSH2	0.300778	4.36431e-10	5.05602e-09	Up-regulated in S1
Q5VW38	GPR107	0.271367	1.45971e-09	1.52254e-08	Up-regulated in S1
P16422	EPCAM	0.735454	6.66819e-10	7.4823e-09	Up-regulated in S1
Q8TDN6	BRIX1	0.296871	4.57623e-10	5.29143e-09	Up-regulated in S1
Q6UB35	MTHFD1L	0.269658	2.36702e-09	2.38292e-08	Up-regulated in S1
Q9NXW2	DNAJB12	0.279504	3.27816e-10	3.87161e-09	Up-regulated in S1
Q9UN81	L1RE1	0.303176	5.99716e-12	9.56788e-11	Up-regulated in S1
P41743	PRKCI	0.294657	1.50335e-11	2.21507e-10	Up-regulated in S1
Q04917	YWHAH	0.28079	4.44133e-09	4.18002e-08	Up-regulated in S1
Q71RC2	LARP4	0.329347	5.76174e-09	5.30351e-08	Up-regulated in S1
Q15014	MORF4L2	0.297514	1.68649e-08	1.42093e-07	Up-regulated in S1
P55209	NAP1L1	0.297665	1.23898e-08	1.06609e-07	Up-regulated in S1
Q92734	TFG	0.272263	1.74959e-09	1.79863e-08	Up-regulated in S1
Q9GZZ1	NAA50	0.271741	3.89558e-09	3.71242e-08	Up-regulated in S1
Q8NBT2	SPC24	0.298676	1.00388e-08	8.85124e-08	Up-regulated in S1
O76021	RSL1D1	0.280439	7.14341e-09	6.46743e-08	Up-regulated in S1
Q9NQ88	TIGAR	0.341103	6.55627e-09	5.98045e-08	Up-regulated in S1
Q9NR30	DDX21	0.278383	6.0721e-10	6.87699e-09	Up-regulated in S1
P10253	GAA	0.279767	6.71811e-08	5.01011e-07	Up-regulated in S1
Q96PM9	ZNF385A	0.475755	3.78381e-10	4.41724e-09	Up-regulated in S1
O14787	TNPO2	0.282553	6.36342e-10	7.15354e-09	Up-regulated in S1
Q96BK5	PINX1	0.329517	4.30567e-09	4.06178e-08	Up-regulated in S1
O75976	CPD	0.310182	7.32052e-10	8.10934e-09	Up-regulated in S1
Q99436	PSMB7	0.319476	1.95654e-08	1.61925e-07	Up-regulated in S1
Q16658	FSCN1	0.448679	6.98702e-10	7.76826e-09	Up-regulated in S1
P18858	LIG1	0.270073	7.45563e-09	6.7051e-08	Up-regulated in S1
Q9BQE5	APOL2	0.465596	8.81461e-10	9.64128e-09	Up-regulated in S1
Q13643	FHL3	0.307687	3.89558e-09	3.71242e-08	Up-regulated in S1
Q5T5P2	KIAA1217	0.280784	1.95654e-08	1.61925e-07	Up-regulated in S1
P35269	GTF2F1	0.302933	6.28039e-09	5.7504e-08	Up-regulated in S1
Q9HCJ1	ANKH	0.430361	8.71838e-11	1.11892e-09	Up-regulated in S1
Q96C36	PYCR2	0.344427	5.06026e-09	4.70779e-08	Up-regulated in S1
P19971	TYMP	0.281087	7.14341e-09	6.46743e-08	Up-regulated in S1
P10144	GZMB	0.758551	1.84331e-10	2.27204e-09	Up-regulated in S1
Q9Y4K1	CRYBG1	0.383574	1.04718e-08	9.17961e-08	Up-regulated in S1
Q9NRN9	METTL5	0.358115	1.2903e-08	1.10775e-07	Up-regulated in S1
Q9H910	JPT2	0.296559	6.52929e-08	4.88363e-07	Up-regulated in S1
P51580	TPMT	0.265823	1.21257e-07	8.54922e-07	Up-regulated in S1
Q9BSR8	YIPF4	0.352413	6.43313e-10	7.22522e-09	Up-regulated in S1
P14618	PKM	0.308758	1.75749e-07	1.20688e-06	Up-regulated in S1
Q9H788	SH2D4A	0.420155	7.45563e-09	6.7051e-08	Up-regulated in S1
Q69YU5	BRAWNIN	0.393577	6.39675e-08	4.8029e-07	Up-regulated in S1
Q9H467	CUEDC2	0.319518	2.44256e-09	2.4549e-08	Up-regulated in S1
Q13287	NMI	0.30572	5.46603e-08	4.17378e-07	Up-regulated in S1
Q96G23	CERS2	0.300859	1.87757e-08	1.56134e-07	Up-regulated in S1
Q9NY93	DDX56	0.29878	2.03869e-08	1.68264e-07	Up-regulated in S1
Q9NPL8	TIMMDC1	0.293877	7.14341e-09	6.46743e-08	Up-regulated in S1
Q96B96	TMEM159	0.415999	2.96906e-08	2.36842e-07	Up-regulated in S1
Q96EC8	YIPF6	0.331708	1.2613e-08	1.08452e-07	Up-regulated in S1
Q8N543	OGFOD1	0.290015	1.52651e-08	1.29243e-07	Up-regulated in S1
Q16643	DBN1	0.424627	3.89558e-09	3.71242e-08	Up-regulated in S1
Q14108	SCARB2	0.270281	3.93251e-08	3.06842e-07	Up-regulated in S1
Q96AG4	LRRC59	0.37233	1.1671e-07	8.26224e-07	Up-regulated in S1
P49257	LMAN1	0.315179	2.76755e-07	1.82912e-06	Up-regulated in S1
O43396	TXNL1	0.26493	2.82918e-11	3.9664e-10	Up-regulated in S1
P14923	JUP	0.486645	2.21303e-08	1.81543e-07	Up-regulated in S1
Q9BWW4	SSBP3	0.387289	9.55464e-08	6.90494e-07	Up-regulated in S1
Q9Y2R4	DDX52	0.274562	1.95654e-08	1.61925e-07	Up-regulated in S1
P05026	ATP1B1	0.33449	3.60064e-08	2.83314e-07	Up-regulated in S1
Q8TBF4	ZCRB1	0.521599	2.26221e-08	1.85327e-07	Up-regulated in S1
Q9NZ08	ERAP1	0.389766	1.77094e-07	1.21269e-06	Up-regulated in S1
Q9BRX5	GINS3	0.535038	1.18809e-08	1.02666e-07	Up-regulated in S1
Q5TFE4	NT5DC1	0.292113	1.00102e-07	7.19139e-07	Up-regulated in S1
P15924	DSP	0.764241	7.93656e-08	5.82575e-07	Up-regulated in S1
Q8N556	AFAP1	0.315144	1.64255e-07	1.13437e-06	Up-regulated in S1
P20962	PTMS	0.347452	1.98168e-07	1.34411e-06	Up-regulated in S1
Q86V21	AACS	0.308438	9.62315e-09	8.50944e-08	Up-regulated in S1
O95394	PGM3	0.307334	3.19095e-08	2.52715e-07	Up-regulated in S1
Q8TDB6	DTX3L	0.325724	1.1671e-07	8.26224e-07	Up-regulated in S1
Q9Y3E5	PTRH2	0.370965	3.06461e-08	2.43504e-07	Up-regulated in S1
Q6ZRV2	FAM83H	0.370074	6.58672e-07	4.0926e-06	Up-regulated in S1
P14625	HSP90B1	0.266273	4.28774e-07	2.74854e-06	Up-regulated in S1
Q5VT79	ANXA8L1	0.845578	3.72674e-06	1.9741e-05	Up-regulated in S1
Q9ULZ3	PYCARD	0.332473	3.19095e-08	2.52715e-07	Up-regulated in S1
P49321	NASP	0.297016	3.74809e-08	2.93206e-07	Up-regulated in S1
Q08AD1	CAMSAP2	0.363284	6.49312e-08	4.86623e-07	Up-regulated in S1
P31949	S100A11	0.330267	4.53518e-07	2.89493e-06	Up-regulated in S1
Q96E14	RMI2	0.346235	9.25619e-08	6.71322e-07	Up-regulated in S1
P15151	PVR	0.357787	3.0765e-07	2.02011e-06	Up-regulated in S1
Q99708	RBBP8	0.458256	6.82768e-08	5.08558e-07	Up-regulated in S1
O15446	POLR1G	0.305452	1.72873e-08	1.4535e-07	Up-regulated in S1
Q9H6T0	ESRP2	0.347912	1.40454e-08	1.19751e-07	Up-regulated in S1
Q9Y3D7	PAM16	0.32875	5.76174e-09	5.30351e-08	Up-regulated in S1
O75419	CDC45	0.437612	3.65557e-08	2.87264e-07	Up-regulated in S1
P38435	GGCX	0.313671	2.03869e-08	1.68264e-07	Up-regulated in S1
O75674	TOM1L1	0.264939	3.57651e-07	2.3171e-06	Up-regulated in S1
Q16553	LY6E	0.915842	1.16318e-07	8.26224e-07	Up-regulated in S1
O94855	SEC24D	0.302413	8.97827e-07	5.42045e-06	Up-regulated in S1
O15205	UBD	0.454623	8.13815e-07	4.95265e-06	Up-regulated in S1
P53985	SLC16A1	0.45062	1.41197e-07	9.85218e-07	Up-regulated in S1
Q58FF8	HSP90AB2P	0.579837	6.51201e-07	4.05656e-06	Up-regulated in S1
P16949	STMN1	0.465512	2.87133e-07	1.89153e-06	Up-regulated in S1
Q14134	TRIM29	0.500267	2.86687e-06	1.55665e-05	Up-regulated in S1
Q9NXV2	KCTD5	0.272963	4.44534e-07	2.84057e-06	Up-regulated in S1
Q13367	AP3B2	0.346654	1.64255e-07	1.13437e-06	Up-regulated in S1
O94967	WDR47	0.360228	1.54595e-06	8.8493e-06	Up-regulated in S1
Q9HBM1	SPC25	0.549422	6.15907e-06	3.14984e-05	Up-regulated in S1
Q9UMD9	COL17A1	0.423988	8.13815e-07	4.95265e-06	Up-regulated in S1
Q6UW56	ATRAID	0.27325	1.08021e-07	7.70673e-07	Up-regulated in S1
Q99622	C12orf57	0.290728	6.58672e-07	4.0926e-06	Up-regulated in S1
Q14574	DSC3	0.496709	2.19771e-06	1.21949e-05	Up-regulated in S1
Q9Y3C1	NOP16	0.296722	1.07549e-06	6.36019e-06	Up-regulated in S1
Q9UNF1	MAGED2	0.290108	7.32336e-07	4.49282e-06	Up-regulated in S1
Q9ULG6	CCPG1	0.279524	1.41508e-07	9.86815e-07	Up-regulated in S1
Q14135	VGLL4	0.33249	1.03165e-06	6.14586e-06	Up-regulated in S1
Q9UBM7	DHCR7	0.317142	8.13815e-07	4.95265e-06	Up-regulated in S1
P18084	ITGB5	0.376033	1.80168e-08	1.50441e-07	Up-regulated in S1
Q9UM54	MYO6	0.266704	4.10829e-06	2.16206e-05	Up-regulated in S1
Q15417	CNN3	0.327414	1.52309e-07	1.05728e-06	Up-regulated in S1
P50479	PDLIM4	0.318265	3.98839e-07	2.57296e-06	Up-regulated in S1
Q7Z7L1	SLFN11	0.276625	1.27784e-06	7.44446e-06	Up-regulated in S1
Q9BRA2	TXNDC17	0.299076	3.37897e-06	1.80564e-05	Up-regulated in S1
Q13443	ADAM9	0.302257	1.51613e-06	8.68268e-06	Up-regulated in S1
P53004	BLVRA	0.294135	2.6135e-05	0.000118574	Up-regulated in S1
P28370	SMARCA1	0.324483	8.28576e-06	4.13131e-05	Up-regulated in S1
Q9ULK5	VANGL2	0.3965	2.13156e-06	1.18658e-05	Up-regulated in S1
P00374	DHFR	0.372369	4.98536e-06	2.58774e-05	Up-regulated in S1
Q9BYC8	MRPL32	0.358163	9.72762e-06	4.7912e-05	Up-regulated in S1
P83881	RPL36A	0.304158	5.31523e-06	2.75074e-05	Up-regulated in S1
Q10589	BST2	0.422542	3.06461e-08	2.43504e-07	Up-regulated in S1
Q9ULX3	NOB1	0.279929	4.98536e-06	2.58774e-05	Up-regulated in S1
A8MPP1	DDX11L8	0.392692	2.63721e-06	1.44292e-05	Up-regulated in S1
P12035	KRT3	0.491318	1.02839e-05	5.02039e-05	Up-regulated in S1
O75607	NPM3	0.579748	3.06217e-06	1.65308e-05	Up-regulated in S1
Q9NW75	GPATCH2	0.351828	5.56524e-06	2.87155e-05	Up-regulated in S1
P49006	MARCKSL1	0.366926	1.35503e-05	6.49998e-05	Up-regulated in S1
Q9BSD7	NTPCR	0.292383	4.98536e-06	2.58774e-05	Up-regulated in S1
Q96RQ1	ERGIC2	0.300746	1.9874e-06	1.11245e-05	Up-regulated in S1
Q9Y6N7	ROBO1	0.284808	3.20544e-07	2.09571e-06	Up-regulated in S1
Q8IXY8	PPIL6	0.391618	6.66151e-07	4.13272e-06	Up-regulated in S1
P49366	DHPS	0.335294	8.57873e-08	6.24304e-07	Up-regulated in S1
Q8N5B7	CERS5	0.406664	2.74138e-09	2.71477e-08	Up-regulated in S1
Q8N4B1	PHETA1	0.267118	1.91459e-06	1.07715e-05	Up-regulated in S1
Q9HAZ1	CLK4	0.454185	2.38152e-05	0.000109233	Up-regulated in S1
Q8IYA6	CKAP2L	0.704267	2.97737e-05	0.000132947	Up-regulated in S1
P25067	COL8A2	0.870417	4.95746e-06	2.57656e-05	Up-regulated in S1
Q9H920	RNF121	0.297065	2.59595e-06	1.42099e-05	Up-regulated in S1
Q92754	TFAP2C	0.795963	5.79025e-06	2.98132e-05	Up-regulated in S1
Q9P021	CRIPT	0.352585	6.71389e-07	4.16309e-06	Up-regulated in S1
Q8NAF0	ZNF579	0.268262	1.82423e-06	1.02918e-05	Up-regulated in S1
O14681	EI24	0.273067	5.31523e-06	2.75074e-05	Up-regulated in S1
P32321	DCTD	0.319844	1.94478e-05	9.05352e-05	Up-regulated in S1
P05230	FGF1	0.424449	1.02038e-05	5.00343e-05	Up-regulated in S1
Q96HR8	NAF1	0.336988	1.22252e-05	5.90634e-05	Up-regulated in S1
O60565	GREM1	0.843046	7.71558e-06	3.87567e-05	Up-regulated in S1
Q96PP9	GBP4	0.312893	1.27784e-06	7.44446e-06	Up-regulated in S1
P16930	FAH	0.301295	2.71273e-06	1.48024e-05	Up-regulated in S1
P19012	KRT15	0.534087	2.6135e-05	0.000118574	Up-regulated in S1
P13667	PDIA4	0.265441	1.72551e-05	8.12307e-05	Up-regulated in S1
Q969H8	MYDGF	0.311869	1.12795e-05	5.47123e-05	Up-regulated in S1
Q3MHD2	LSM12	0.267163	1.23272e-05	5.95323e-05	Up-regulated in S1
P30874	SSTR2	0.768249	4.95534e-05	0.000210801	Up-regulated in S1
Q15390	MTFR1	0.325565	1.52337e-05	7.24733e-05	Up-regulated in S1
Q8NHP8	PLBD2	0.265439	2.77371e-06	1.50876e-05	Up-regulated in S1
P43487	RANBP1	0.269747	6.23281e-06	3.17685e-05	Up-regulated in S1
O75554	WBP4	0.274481	4.91279e-06	2.55553e-05	Up-regulated in S1
O96028	NSD2	0.351558	2.37329e-05	0.000108897	Up-regulated in S1
P13501	CCL5	0.446042	7.4727e-05	0.000305167	Up-regulated in S1
Q8NEZ4	KMT2C	0.266052	3.8093e-05	0.000165825	Up-regulated in S1
Q15043	SLC39A14	0.266172	4.35194e-07	2.78822e-06	Up-regulated in S1
O60337	MARCHF6	0.59619	8.6113e-05	0.000346306	Up-regulated in S1
Q2T9J0	TYSND1	0.484198	4.35231e-05	0.000187315	Up-regulated in S1
P54132	BLM	0.335876	3.16152e-06	1.70227e-05	Up-regulated in S1
Q9P0T7	TMEM9	0.300839	8.48666e-05	0.000342314	Up-regulated in S1
Q969U7	PSMG2	0.333763	3.49132e-06	1.86158e-05	Up-regulated in S1
P80217	IFI35	0.280667	2.12621e-05	9.82652e-05	Up-regulated in S1
P35610	SOAT1	0.353771	1.06062e-05	5.16939e-05	Up-regulated in S1
P13647	KRT5	0.477816	0.000158409	0.000601013	Up-regulated in S1
Q9Y4X0	AMMECR1	0.503939	7.42717e-05	0.000304023	Up-regulated in S1
P04731	MT1A	0.96365	0.000300175	0.00106749	Up-regulated in S1
Q58EX2	SDK2	0.409981	3.02402e-05	0.000134782	Up-regulated in S1
O94823	ATP10B	0.33601	1.40524e-05	6.7249e-05	Up-regulated in S1
Q92485	SMPDL3B	0.312403	6.69184e-05	0.00027644	Up-regulated in S1
Q9NSY2	STARD5	0.326522	1.88798e-05	8.80259e-05	Up-regulated in S1
Q7Z4H4	ADM2	0.918562	2.58836e-05	0.000117742	Up-regulated in S1
Q8N8I0	SAMD12	0.348493	8.19797e-06	4.09595e-05	Up-regulated in S1
Q9Y680	FKBP7	0.419112	4.03363e-05	0.000174652	Up-regulated in S1
Q15654	TRIP6	0.36017	7.07292e-06	3.57653e-05	Up-regulated in S1
Q9NX70	MED29	0.28659	5.66266e-05	0.000237397	Up-regulated in S1
Q8N4S9	MARVELD2	0.341981	5.95147e-05	0.000248647	Up-regulated in S1
Q8TED1	GPX8	0.354113	4.78342e-05	0.000204132	Up-regulated in S1
P04792	HSPB1	0.271359	0.00036652	0.00127505	Up-regulated in S1
P52926	HMGA2	0.561674	0.000205335	0.000757741	Up-regulated in S1
Q16676	FOXD1	0.780262	4.62367e-05	0.00019829	Up-regulated in S1
O75496	GMNN	0.594995	0.000151703	0.000578828	Up-regulated in S1
Q58FG1	HSP90AA4P	0.467916	6.73692e-05	0.000278207	Up-regulated in S1
P10588	NR2F6	0.361182	7.73583e-05	0.000314642	Up-regulated in S1
Q96C90	PPP1R14B	0.377093	0.000266174	0.000958083	Up-regulated in S1
O43715	TRIAP1	0.282893	6.96702e-06	3.52591e-05	Up-regulated in S1
P21926	CD9	0.315853	0.00036652	0.00127505	Up-regulated in S1
P26006	ITGA3	0.27703	6.87954e-05	0.000283326	Up-regulated in S1
O15228	GNPAT	0.276848	8.33831e-05	0.000336778	Up-regulated in S1
P21741	MDK	1.01172	5.57764e-05	0.000234481	Up-regulated in S1
Q5MNV8	FBXO47	0.617461	3.32149e-05	0.000146694	Up-regulated in S1
P05549	TFAP2A	0.728991	0.000186125	0.000694879	Up-regulated in S1
Q8NG27	PJA1	0.307803	9.91067e-05	0.00039451	Up-regulated in S1
Q9BZE2	PUS3	0.349803	0.000180633	0.00067562	Up-regulated in S1
Q96H96	COQ2	0.378461	1.32726e-05	6.38191e-05	Up-regulated in S1
O95456	PSMG1	0.274892	8.91583e-08	6.47024e-07	Up-regulated in S1
Q15434	RBMS2	0.271345	3.00697e-05	0.00013417	Up-regulated in S1
Q96H72	SLC39A13	0.415449	0.00013918	0.000536438	Up-regulated in S1
Q96HV5	TMEM41A	0.31837	6.69184e-05	0.00027644	Up-regulated in S1
O94952	FBXO21	0.308688	9.27373e-05	0.000371347	Up-regulated in S1
O60701	UGDH	0.269945	0.000251867	0.000910908	Up-regulated in S1
Q8IYR2	SMYD4	0.390679	0.000110063	0.000432312	Up-regulated in S1
P23284	PPIB	0.270949	3.49469e-05	0.000153673	Up-regulated in S1
Q96A99	PTX4	0.664863	0.000339141	0.00119141	Up-regulated in S1
Q15185	PTGES3	0.279044	0.000210679	0.000774636	Up-regulated in S1
O43462	MBTPS2	0.569306	0.00252525	0.00724801	Up-regulated in S1
P32926	DSG3	0.453223	0.000205335	0.000757741	Up-regulated in S1
A2NJV5	IGKV2-29	0.363227	0.000104609	0.000412626	Up-regulated in S1
Q9NR77	PXMP2	0.402894	0.000431381	0.00148033	Up-regulated in S1
Q96MH2	HEXIM2	0.304857	7.77199e-05	0.000315901	Up-regulated in S1
P19320	VCAM1	0.290806	0.00121802	0.00378886	Up-regulated in S1
Q9BSK0	MARVELD1	0.631253	0.000239475	0.000869198	Up-regulated in S1
Q9NXF7	DCAF16	0.291965	9.13765e-05	0.000366139	Up-regulated in S1
A0A087WW87	IGKV2-40	0.498073	0.000222456	0.00081424	Up-regulated in S1
Q9BWW8	APOL6	0.274286	3.98547e-05	0.000172874	Up-regulated in S1
Q9UPT9	USP22	0.424325	0.000944093	0.00300767	Up-regulated in S1
Q96KK3	KCNS1	0.604214	0.00020072	0.000743197	Up-regulated in S1
Q86Y79	PTRH1	0.264061	0.000311309	0.00110418	Up-regulated in S1
P42695	NCAPD3	0.388847	0.000172973	0.000651182	Up-regulated in S1
Q16626	MEA1	0.37629	0.000431381	0.00148033	Up-regulated in S1
Q03519	TAP2	0.312315	0.000348842	0.00121984	Up-regulated in S1
Q96AH8	RAB7B	0.31704	0.000508163	0.00172239	Up-regulated in S1
O00625	PIR	0.267621	0.00133196	0.0041023	Up-regulated in S1
Q9BUA3	SPINDOC	0.29535	0.000161723	0.000613014	Up-regulated in S1
Q6ZRP7	QSOX2	0.283207	2.77097e-05	0.00012474	Up-regulated in S1
P04818	TYMS	0.343035	0.000697154	0.00229941	Up-regulated in S1
P48436	SOX9	0.581094	0.00171743	0.00515739	Up-regulated in S1
P12544	GZMA	0.395267	9.81427e-05	0.000391057	Up-regulated in S1
Q9HDC5	JPH1	0.300492	0.000561749	0.00188873	Up-regulated in S1
Q14938	NFIX	0.276529	0.00106375	0.00335108	Up-regulated in S1
Q8N5I4	DHRSX	0.272218	0.000780546	0.00254201	Up-regulated in S1
P02795	MT2A	0.706323	0.00101536	0.00321542	Up-regulated in S1
Q53R41	FASTKD1	0.341369	0.000449593	0.00153804	Up-regulated in S1
P49674	CSNK1E	0.335448	0.000919769	0.00293557	Up-regulated in S1
Q9Y2E8	SLC9A8	1.05764	0.00177906	0.00530703	Up-regulated in S1
Q96R84	OR1F2P	0.520676	0.00324282	0.0090675	Up-regulated in S1
Q15032	R3HDM1	0.278164	0.000492684	0.00167507	Up-regulated in S1
Q96F45	ZNF503	0.427701	0.00013918	0.000536438	Up-regulated in S1
P02745	C1QA	0.538253	0.000348842	0.00121984	Up-regulated in S1
Q69YH5	CDCA2	0.491881	0.001554	0.00470468	Up-regulated in S1
Q8WYQ3	CHCHD10	0.839151	0.00324282	0.0090675	Up-regulated in S1
Q9NV64	TMEM39A	0.333125	0.00182152	0.00541772	Up-regulated in S1
Q5T9L3	WLS	0.36315	0.00354941	0.00980955	Up-regulated in S1
O00194	RAB27B	0.278468	0.00249627	0.00717161	Up-regulated in S1
Q9Y6Z4	KIF25-AS1	0.313226	0.00118931	0.00370813	Up-regulated in S1
Q6NYC1	JMJD6	0.275151	1.12795e-05	5.47123e-05	Up-regulated in S1
O60353	FZD6	0.359639	4.52651e-07	2.89092e-06	Up-regulated in S1
Q9NV35	NUDT15	0.279075	0.000529413	0.00178842	Up-regulated in S1
Q02388	COL7A1	0.327401	0.00185143	0.00548783	Up-regulated in S1
Q9Y508	RNF114	0.273851	0.000826561	0.00267038	Up-regulated in S1
Q9BWQ6	YIPF2	0.352233	0.00066723	0.00221153	Up-regulated in S1
Q9NWT8	AURKAIP1	0.360781	0.00176359	0.00527384	Up-regulated in S1
Q9UP38	FZD1	0.465548	0.00168777	0.00507335	Up-regulated in S1
Q96DU7	ITPKC	0.345801	0.00111002	0.00348326	Up-regulated in S1
Q9Y2Y8	PRG3	0.4366	0.00180473	0.00537964	Up-regulated in S1
P45452	MMP13	0.998276	0.00246812	0.00710082	Up-regulated in S1
Q96A59	MARVELD3	1.13858	0.001554	0.00470468	Up-regulated in S1
P61968	LMO4	0.325252	0.000861838	0.00277034	Up-regulated in S1
Q7Z6R9	TFAP2D	0.509573	0.00185854	0.00550759	Up-regulated in S1
Q6P5R6	RPL22L1	0.392347	0.00206189	0.00604234	Up-regulated in S1
O95631	NTN1	0.392737	0.00254945	0.00730711	Up-regulated in S1
Q5VWP2	TENT5C	0.354564	0.00224567	0.00650709	Up-regulated in S1
Q15848	ADIPOQ	0.265506	0.000308388	0.00109446	Up-regulated in S1
Q9NRM2	ZNF277	0.376193	0.0011655	0.00364043	Up-regulated in S1
O95528	SLC2A10	0.398908	0.00287947	0.00813773	Up-regulated in S1
Q96KC8	DNAJC1	0.27247	0.00347781	0.00963801	Up-regulated in S1
P56181	NDUFV3	0.401258	0.00121802	0.00378886	Up-regulated in S1
Q14CW9	ATXN7L3	0.381649	0.00194382	0.00572675	Up-regulated in S1
Q99618	CDCA3	0.483419	0.00115504	0.00361146	Up-regulated in S1
P49336	CDK8	0.368359	0.000600653	0.00200675	Up-regulated in S1
Q9NSV4	DIAPH3	0.366757	0.00184332	0.00547449	Up-regulated in S1
Q9P203	BTBD7	0.716083	0.0021645	0.00630348	Up-regulated in S1
Q6ZTQ3	RASSF6	0.322089	0.00280386	0.00795924	Up-regulated in S1
Q9BSE4	HERPUD2	0.26435	0.00235981	0.00680533	Up-regulated in S1
Q9HAB3	SLC52A2	0.427718	0.0029064	0.00819476	Up-regulated in S1
Q9H5K3	POMK	0.386833	0.0018999	0.00561095	Up-regulated in S1
Q6ZV73	FGD6	0.286982	6.41736e-05	0.00026637	Up-regulated in S1
P52757	CHN2	0.310098	0.00252525	0.00724801	Up-regulated in S1
P57078	RIPK4	0.274208	0.00222462	0.00645686	Up-regulated in S1
Q6P1Q9	METTL2B	0.263693	2.43249e-05	0.000111361	Up-regulated in S1
Q8NG08	HELB	0.450293	0.00102222	0.00323196	Up-regulated in S1
P51178	PLCD1	-0.664787	1.41683e-22	4.09566e-20	Down-regulated in S1
O43566	RGS14	-0.346187	2.19374e-25	2.85256e-22	Down-regulated in S1
Q6F5E8	CARMIL2	-0.44862	7.47375e-22	1.59191e-19	Down-regulated in S1
P80404	ABAT	-0.384683	6.70975e-23	2.46858e-20	Down-regulated in S1
P60709	ACTB	-0.288212	1.05317e-21	2.02961e-19	Down-regulated in S1
Q14289	PTK2B	-0.355044	6.41832e-20	6.38728e-18	Down-regulated in S1
Q9BRR9	ARHGAP9	-0.410916	7.07918e-20	6.87587e-18	Down-regulated in S1
P50995	ANXA11	-0.335587	8.60369e-20	8.16073e-18	Down-regulated in S1
P59768	GNG2	-0.532212	3.42012e-14	8.50895e-13	Down-regulated in S1
Q96F07	CYFIP2	-0.343877	1.27712e-20	1.50539e-18	Down-regulated in S1
P43250	GRK6	-0.528636	6.59595e-18	3.96443e-16	Down-regulated in S1
O00329	PIK3CD	-0.433353	7.17566e-18	4.24974e-16	Down-regulated in S1
P09960	LTA4H	-0.4036	2.68122e-17	1.39114e-15	Down-regulated in S1
Q9UH99	SUN2	-0.331379	7.80456e-18	4.59977e-16	Down-regulated in S1
Q92608	DOCK2	-0.470275	4.31391e-18	2.72788e-16	Down-regulated in S1
Q9Y3P8	SIT1	-0.589367	1.51635e-17	8.25562e-16	Down-regulated in S1
P34949	MPI	-0.375059	7.43116e-19	5.60383e-17	Down-regulated in S1
P98171	ARHGAP4	-0.439134	1.18397e-17	6.65487e-16	Down-regulated in S1
Q8TEQ0	SNX29	-0.310517	6.43558e-17	3.08831e-15	Down-regulated in S1
P42229	STAT5A	-0.311383	8.79679e-17	4.00007e-15	Down-regulated in S1
Q15283	RASA2	-0.344975	6.96059e-17	3.31406e-15	Down-regulated in S1
Q7Z7A4	PXK	-0.389783	4.33545e-17	2.14844e-15	Down-regulated in S1
P15428	HPGD	-0.722948	3.14956e-17	1.61345e-15	Down-regulated in S1
Q12851		-0.397667	1.39793e-16	6.10511e-15	Down-regulated in S1
Q9NVK5	FGFR1OP2	-0.370407	9.66632e-16	3.41159e-14	Down-regulated in S1
P51812	RPS6KA3	-0.343768	6.72387e-16	2.48886e-14	Down-regulated in S1
Q6ZMZ3	SYNE3	-0.359335	2.5661e-16	1.06695e-14	Down-regulated in S1
Q8IZ07	ANKRD13A	-0.337311	3.11055e-14	7.78665e-13	Down-regulated in S1
Q7Z6I6	ARHGAP30	-0.42651	4.33545e-17	2.14844e-15	Down-regulated in S1
O75427	LRCH4	-0.392901	1.75788e-16	7.56822e-15	Down-regulated in S1
Q13043	STK4	-0.342156	7.52699e-17	3.54206e-15	Down-regulated in S1
Q6PL24	TMED8	-0.372115	4.01704e-16	1.59382e-14	Down-regulated in S1
P15498	VAV1	-0.38637	2.27271e-15	7.53907e-14	Down-regulated in S1
P11171	EPB41	-0.330967	9.22639e-18	5.30889e-16	Down-regulated in S1
Q687X5	STEAP4	-0.618349	3.41253e-17	1.72631e-15	Down-regulated in S1
P50749	RASSF2	-0.32371	1.16444e-18	8.51653e-17	Down-regulated in S1
Q9BV23	ABHD6	-0.412614	1.29467e-16	5.69513e-15	Down-regulated in S1
Q8NF91	SYNE1	-0.340237	1.38406e-15	4.80111e-14	Down-regulated in S1
Q9Y490	TLN1	-0.268605	1.67732e-13	3.63002e-12	Down-regulated in S1
Q15172	PPP2R5A	-0.268541	1.83924e-15	6.23749e-14	Down-regulated in S1
Q8N8A2	ANKRD44	-0.496024	1.10126e-14	3.0666e-13	Down-regulated in S1
Q16512	PKN1	-0.29666	7.53411e-13	1.45193e-11	Down-regulated in S1
Q14644	RASA3	-0.415816	1.96173e-12	3.44181e-11	Down-regulated in S1
B0I1T2	MYO1G	-0.331301	4.65789e-16	1.81837e-14	Down-regulated in S1
Q00722	PLCB2	-0.294352	1.71344e-15	5.85997e-14	Down-regulated in S1
P08183	ABCB1	-0.502939	3.65514e-13	7.50882e-12	Down-regulated in S1
Q9Y2I8	WDR37	-0.280258	4.88078e-15	1.51554e-13	Down-regulated in S1
Q13797	ITGA9	-0.593553	1.31065e-14	3.60015e-13	Down-regulated in S1
Q8NI60	COQ8A	-0.37511	9.00263e-15	2.57179e-13	Down-regulated in S1
P28289	TMOD1	-0.472573	8.41539e-15	2.43265e-13	Down-regulated in S1
Q9NPF4	OSGEP	-0.341246	1.53658e-14	4.14569e-13	Down-regulated in S1
P13796	LCP1	-0.39521	2.28142e-14	5.93121e-13	Down-regulated in S1
Q9BY49	PECR	-0.505507	3.00718e-15	9.71016e-14	Down-regulated in S1
Q32P44	EML3	-0.274836	1.25874e-14	3.46538e-13	Down-regulated in S1
Q6ZUJ8	PIK3AP1	-0.535391	6.81416e-14	1.59404e-12	Down-regulated in S1
P49795	RGS19	-0.524894	7.7316e-14	1.77783e-12	Down-regulated in S1
O95294	RASAL1	-0.415281	4.88078e-15	1.51554e-13	Down-regulated in S1
Q8IYM0	FAM186B	-0.751035	9.83323e-13	1.82546e-11	Down-regulated in S1
Q7Z7A1	CNTRL	-0.288361	1.39793e-16	6.10511e-15	Down-regulated in S1
G9CGD6	CNK3/IPCEF1	-0.364403	8.41539e-15	2.43265e-13	Down-regulated in S1
P57075	UBASH3A	-0.446945	4.06236e-14	9.92376e-13	Down-regulated in S1
P84095	RHOG	-0.357175	1.43489e-11	2.12192e-10	Down-regulated in S1
Q9UI46	DNAI1	-0.770556	1.84638e-13	3.9536e-12	Down-regulated in S1
Q96NG3	ODAD4	-0.844023	2.08687e-13	4.44504e-12	Down-regulated in S1
Q99490	AGAP2	-0.363592	9.57501e-12	1.46411e-10	Down-regulated in S1
Q9UKG1	APPL1	-0.289745	5.02102e-12	8.13888e-11	Down-regulated in S1
Q92888	ARHGEF1	-0.285718	1.05797e-13	2.36553e-12	Down-regulated in S1
Q6ZTR7	CIBAR2	-0.625235	2.58019e-14	6.62285e-13	Down-regulated in S1
O60234	GMFG	-0.428692	1.29041e-11	1.92942e-10	Down-regulated in S1
P0DOX3		-0.716926	9.62949e-15	2.72521e-13	Down-regulated in S1
P15153	RAC2	-0.529115	2.19729e-12	3.81649e-11	Down-regulated in S1
Q8NA72	POC5	-0.44038	5.3823e-14	1.2788e-12	Down-regulated in S1
Q6IA17	SIGIRR	-0.271036	8.76822e-14	1.99728e-12	Down-regulated in S1
Q6PJG2	MIDEAS	-0.300302	5.81736e-11	7.63764e-10	Down-regulated in S1
Q9BUH6	PAXX	-0.311166	9.83323e-13	1.82546e-11	Down-regulated in S1
Q96FV0	LRRC46	-0.594959	1.3914e-12	2.49896e-11	Down-regulated in S1
O43516	WIPF1	-0.295878	3.83573e-14	9.40799e-13	Down-regulated in S1
P27986	PIK3R1	-0.282565	3.83573e-14	9.40799e-13	Down-regulated in S1
Q8IV04	TBC1D10C	-0.311543	3.82244e-13	7.81283e-12	Down-regulated in S1
Q9Y4D1	DAAM1	-0.288209	1.43794e-14	3.92315e-13	Down-regulated in S1
Q658L1	SAXO2	-0.839474	4.7227e-13	9.49309e-12	Down-regulated in S1
P07741	APRT	-0.320911	2.35759e-13	4.97799e-12	Down-regulated in S1
Q2M385	MPEG1	-0.315513	2.59991e-14	6.63141e-13	Down-regulated in S1
P56597	NME5	-1.03785	2.65736e-10	3.20069e-09	Down-regulated in S1
Q9NTM9	CUTC	-0.346402	6.00258e-14	1.41235e-12	Down-regulated in S1
O43236	SEPTIN4	-0.395557	6.71734e-11	8.75056e-10	Down-regulated in S1
Q6PIZ9	TRAT1	-0.432218	1.19317e-12	2.17511e-11	Down-regulated in S1
P16885	PLCG2	-0.468359	5.15113e-13	1.02189e-11	Down-regulated in S1
P37837	TALDO1	-0.297556	1.3567e-13	2.97322e-12	Down-regulated in S1
P00568	AK1	-0.724711	8.75126e-13	1.64472e-11	Down-regulated in S1
Q66GS9	CEP135	-0.294423	7.7316e-14	1.77783e-12	Down-regulated in S1
P07948	LYN	-0.299361	6.15257e-13	1.20287e-11	Down-regulated in S1
O95466	FMNL1	-0.334996	3.38978e-13	6.98732e-12	Down-regulated in S1
Q9UPN7	PPP6R1	-0.347478	2.19729e-12	3.81649e-11	Down-regulated in S1
P04424	ASL	-0.30253	2.07607e-12	3.63192e-11	Down-regulated in S1
Q8IX05	CD302	-0.627577	3.1031e-11	4.32545e-10	Down-regulated in S1
Q96MR6	CFAP57	-0.560053	1.89e-12	3.33041e-11	Down-regulated in S1
O00584	RNASET2	-0.403951	3.64494e-12	6.05495e-11	Down-regulated in S1
Q17RC7	EXOC3L4	-0.399258	3.83573e-14	9.40799e-13	Down-regulated in S1
P19484	TFEB	-0.437384	9.7891e-12	1.49308e-10	Down-regulated in S1
Q9P107	GMIP	-0.323859	2.46061e-12	4.23749e-11	Down-regulated in S1
P10301	RRAS	-0.268357	8.23412e-14	1.88624e-12	Down-regulated in S1
P32942	ICAM3	-0.33897	3.25953e-12	5.48116e-11	Down-regulated in S1
Q53GD3	SLC44A4	-0.961183	1.55831e-12	2.76629e-11	Down-regulated in S1
Q16773	KYAT1	-0.307816	2.5054e-13	5.26264e-12	Down-regulated in S1
Q96IM9	DYDC2	-0.655541	1.27322e-12	2.30033e-11	Down-regulated in S1
O76027	ANXA9	-0.582642	1.59469e-13	3.46974e-12	Down-regulated in S1
P48736	PIK3CG	-0.278308	3.39598e-11	4.66938e-10	Down-regulated in S1
Q9NYC9	DNAH9	-0.425989	2.41853e-11	3.43431e-10	Down-regulated in S1
Q969V4	TEKT1	-0.695555	1.09143e-11	1.65226e-10	Down-regulated in S1
A2VCK2	DCDC2B	-0.75065	1.027e-11	1.56447e-10	Down-regulated in S1
Q96CN5	LRRC45	-0.411163	2.41853e-11	3.43431e-10	Down-regulated in S1
Q99424	ACOX2	-0.736691	3.56014e-11	4.85659e-10	Down-regulated in S1
Q17RN3	FAM98C	-0.374124	2.75436e-12	4.69015e-11	Down-regulated in S1
O00748	CES2	-0.604258	2.94679e-11	4.12653e-10	Down-regulated in S1
P34947	GRK5	-0.340607	4.81132e-12	7.8094e-11	Down-regulated in S1
Q8TE73	DNAH5	-0.454612	5.37268e-12	8.65116e-11	Down-regulated in S1
O43189	PHF1	-0.469381	7.06738e-12	1.11003e-10	Down-regulated in S1
Q9Y4H4	GPSM3	-0.540769	6.12249e-11	8.01867e-10	Down-regulated in S1
Q6P656	CFAP161	-0.667115	1.74834e-11	2.55435e-10	Down-regulated in S1
Q8WWF8	CAPSL	-0.844049	5.67662e-12	9.10434e-11	Down-regulated in S1
Q9H477	RBKS	-0.476219	3.13956e-11	4.33153e-10	Down-regulated in S1
Q86UX7	FERMT3	-0.360319	2.98047e-11	4.1593e-10	Down-regulated in S1
Q9NUQ9	CYRIB	-0.29567	3.66765e-11	4.96974e-10	Down-regulated in S1
O95260	ATE1	-0.342254	1.2399e-12	2.24681e-11	Down-regulated in S1
Q5SRE7	PHYHD1	-0.517509	8.32127e-12	1.28699e-10	Down-regulated in S1
Q2TAC2	CCDC57	-0.601963	5.70465e-11	7.51195e-10	Down-regulated in S1
Q6IBS0	TWF2	-0.282458	1.17026e-12	2.13656e-11	Down-regulated in S1
Q13576	IQGAP2	-0.380363	5.95064e-10	6.77737e-09	Down-regulated in S1
Q96F15	GIMAP5	-0.480631	3.30049e-10	3.8942e-09	Down-regulated in S1
Q8IVB5	LIX1L	-0.363133	1.50335e-11	2.21507e-10	Down-regulated in S1
P23141	CES1	-0.79625	2.02147e-10	2.48157e-09	Down-regulated in S1
Q53QV2	LBH	-0.375076	4.74394e-11	6.32231e-10	Down-regulated in S1
Q8WW24	TEKT4	-0.475895	3.19476e-11	4.40268e-10	Down-regulated in S1
Q9Y2D0	CA5B	-0.349126	2.83801e-10	3.39137e-09	Down-regulated in S1
P43353	ALDH3B1	-0.757972	1.763e-11	2.57267e-10	Down-regulated in S1
O95436	SLC34A2	-0.692073	1.9252e-10	2.36577e-09	Down-regulated in S1
Q08209	PPP3CA	-0.276297	1.10442e-12	2.03163e-11	Down-regulated in S1
P42765	ACAA2	-0.301946	5.37268e-12	8.65116e-11	Down-regulated in S1
O15075	DCLK1	-0.442547	8.75126e-13	1.64472e-11	Down-regulated in S1
Q9H334	FOXP1	-0.345611	3.13956e-11	4.33153e-10	Down-regulated in S1
O96033	MOCS2	-0.324197	4.73618e-10	5.47116e-09	Down-regulated in S1
Q9GZT4	SRR	-0.414045	2.57687e-10	3.10839e-09	Down-regulated in S1
Q5SXH7	PLEKHS1	-0.472941	3.48274e-11	4.75634e-10	Down-regulated in S1
Q9UJ68	MSRA	-0.331516	4.81132e-12	7.8094e-11	Down-regulated in S1
P15090	FABP4	-1.07744	6.33518e-12	1.0015e-10	Down-regulated in S1
Q9P289	STK26	-0.311505	2.45516e-10	2.96893e-09	Down-regulated in S1
O94811	TPPP	-0.630609	7.88433e-11	1.01942e-09	Down-regulated in S1
O15195	VILL	-0.575764	2.32535e-12	4.02166e-11	Down-regulated in S1
Q8NCM8	DYNC2H1	-0.510473	9.23176e-10	1.00703e-08	Down-regulated in S1
O95319	CELF2	-0.335428	8.81461e-10	9.64128e-09	Down-regulated in S1
Q96M32	AK7	-0.553132	1.50937e-09	1.57164e-08	Down-regulated in S1
Q96BY6	DOCK10	-0.274204	8.71838e-11	1.11892e-09	Down-regulated in S1
Q9GZY6	LAT2	-0.459915	9.6679e-10	1.04707e-08	Down-regulated in S1
Q5T2S8	ODAD2	-0.443541	6.11427e-09	5.60675e-08	Down-regulated in S1
Q5T0N1	CFAP70	-0.859508	6.27242e-10	7.09725e-09	Down-regulated in S1
Q6P9G0	CYB5D1	-0.778436	5.92545e-10	6.75502e-09	Down-regulated in S1
Q9Y4P9	SPEF1	-0.852278	2.64424e-11	3.72433e-10	Down-regulated in S1
Q7L5L3	GDPD3	-0.889344	2.10409e-11	3.02675e-10	Down-regulated in S1
Q96RY7	IFT140	-0.372084	4.0699e-09	3.86641e-08	Down-regulated in S1
Q96CD0	FBXL8	-0.338898	1.66219e-10	2.06557e-09	Down-regulated in S1
Q8NEZ3	WDR19	-0.311271	5.76174e-09	5.30351e-08	Down-regulated in S1
Q9P1W8	SIRPG	-0.468386	2.00262e-09	2.03292e-08	Down-regulated in S1
Q6P589	TNFAIP8L2	-0.647133	3.44415e-09	3.33722e-08	Down-regulated in S1
Q8N1F8	STK11IP	-0.295505	2.54855e-11	3.59373e-10	Down-regulated in S1
Q9BSE5	AGMAT	-0.332584	1.91459e-09	1.95501e-08	Down-regulated in S1
Q13425	SNTB2	-0.40894	9.6679e-10	1.04707e-08	Down-regulated in S1
Q4G176	ACSF3	-0.276756	2.2907e-09	2.30991e-08	Down-regulated in S1
P53708	ITGA8	-0.5619	6.01046e-10	6.83908e-09	Down-regulated in S1
A5D8V7	ODAD3	-0.647347	6.80342e-09	6.20123e-08	Down-regulated in S1
Q6TDU7	DNAI7	-0.728581	3.66585e-09	3.52951e-08	Down-regulated in S1
Q9BXB5	OSBPL10	-0.290862	4.30691e-12	7.06623e-11	Down-regulated in S1
P48454	PPP3CC	-0.327408	4.84526e-09	4.52163e-08	Down-regulated in S1
Q8NHY3	GAS2L2	-0.597971	3.71327e-09	3.57233e-08	Down-regulated in S1
Q8NDX1	PSD4	-0.274338	1.45971e-09	1.52254e-08	Down-regulated in S1
Q96BQ1	FAM3D	-0.862226	2.99117e-09	2.94532e-08	Down-regulated in S1
P29972	AQP1	-0.640092	2.09453e-09	2.11914e-08	Down-regulated in S1
Q96GE4	CEP95	-0.322119	1.91459e-09	1.95501e-08	Down-regulated in S1
Q96IQ9	ZNF414	-0.448453	2.66934e-09	2.65208e-08	Down-regulated in S1
P09972	ALDOC	-0.29809	2.8616e-09	2.82691e-08	Down-regulated in S1
Q96M63	ODAD1	-0.445513	3.41467e-09	3.31395e-08	Down-regulated in S1
Q5T013	HYI	-0.311089	4.25171e-09	4.01713e-08	Down-regulated in S1
P30044	PRDX5	-0.419828	3.78381e-10	4.41724e-09	Down-regulated in S1
O94956	SLCO2B1	-0.320172	3.46244e-09	3.35227e-08	Down-regulated in S1
A2A288	ZC3H12D	-0.268835	9.6506e-10	1.04707e-08	Down-regulated in S1
O95977	S1PR4	-0.429707	2.57816e-10	3.10839e-09	Down-regulated in S1
Q13291	SLAMF1	-0.383372	1.74575e-10	2.16056e-09	Down-regulated in S1
O95931	CBX7	-0.500886	8.81461e-10	9.64128e-09	Down-regulated in S1
Q9Y2H5	PLEKHA6	-0.38102	1.21639e-09	1.29038e-08	Down-regulated in S1
Q96AJ1	CLUAP1	-0.466289	1.87757e-08	1.56134e-07	Down-regulated in S1
O75995	SASH3	-0.309953	1.67232e-09	1.7265e-08	Down-regulated in S1
Q16798	ME3	-0.441746	1.18809e-08	1.02666e-07	Down-regulated in S1
Q7Z449	CYP2U1	-0.278979	8.473e-09	7.56402e-08	Down-regulated in S1
Q02127	DHODH	-0.297005	1.23898e-08	1.06609e-07	Down-regulated in S1
Q9H4G0	EPB41L1	-0.38913	1.1764e-10	1.49088e-09	Down-regulated in S1
Q14088	RAB33A	-0.331192	2.66399e-09	2.64893e-08	Down-regulated in S1
Q8N126	CADM3	-0.845009	1.04682e-08	9.17961e-08	Down-regulated in S1
Q96E40	SPACA9	-0.458855	1.72873e-08	1.4535e-07	Down-regulated in S1
Q9BQ24	ZFYVE21	-0.353848	3.50902e-09	3.39196e-08	Down-regulated in S1
P43405	SYK	-0.331949	4.63907e-09	4.34591e-08	Down-regulated in S1
Q8WUF8	FAM172A	-0.293113	8.473e-09	7.56402e-08	Down-regulated in S1
O00750	PIK3C2B	-0.293577	3.12639e-09	3.05616e-08	Down-regulated in S1
O14966	RAB29	-0.331882	1.34712e-08	1.1526e-07	Down-regulated in S1
Q9Y5B8	NME7	-0.341627	2.50164e-08	2.02483e-07	Down-regulated in S1
P25815	S100P	-0.689195	1.95654e-08	1.61925e-07	Down-regulated in S1
Q8N9W5	DNAAF3	-0.659513	1.79359e-08	1.50387e-07	Down-regulated in S1
Q96AX2	RAB37	-0.363767	8.31208e-11	1.07359e-09	Down-regulated in S1
P51451	BLK	-0.751761	5.78989e-09	5.32538e-08	Down-regulated in S1
O60896	RAMP3	-1.45501	1.83747e-07	1.25625e-06	Down-regulated in S1
Q2NL98	VMAC	-0.352609	8.97586e-09	7.9719e-08	Down-regulated in S1
P50552	VASP	-0.267908	1.74959e-09	1.79863e-08	Down-regulated in S1
Q86YB7	ECHDC2	-0.311619	2.36702e-09	2.38292e-08	Down-regulated in S1
P21589	NT5E	-0.541226	1.83335e-10	2.26207e-09	Down-regulated in S1
Q96LJ8	UBXN10	-0.732641	2.95861e-09	2.918e-08	Down-regulated in S1
Q96FI4	NEIL1	-0.685718	1.82439e-08	1.52233e-07	Down-regulated in S1
Q8TF65	GIPC2	-0.470853	2.22271e-08	1.82214e-07	Down-regulated in S1
Q13825	AUH	-0.340662	2.30548e-08	1.88237e-07	Down-regulated in S1
O94886	TMEM63A	-0.30634	1.5065e-10	1.8798e-09	Down-regulated in S1
Q8TCX1	DYNC2LI1	-0.465263	7.06083e-08	5.23355e-07	Down-regulated in S1
O15438	ABCC3	-0.392454	2.16027e-09	2.18383e-08	Down-regulated in S1
P56377	AP1S2	-0.269683	2.45516e-10	2.96893e-09	Down-regulated in S1
Q9NR16	CD163L1	-0.553848	4.06055e-08	3.1602e-07	Down-regulated in S1
Q96HE9	PRR11	-0.520225	1.64883e-08	1.39404e-07	Down-regulated in S1
Q5JST6	EFHC2	-0.537133	1.18809e-08	1.02666e-07	Down-regulated in S1
E5RJM6	ANKRD65	-0.520472	1.97437e-08	1.63178e-07	Down-regulated in S1
Q6ZVF9	GPRIN3	-0.281156	2.50164e-08	2.02483e-07	Down-regulated in S1
Q9P225	DNAH2	-0.5787	7.32882e-09	6.6254e-08	Down-regulated in S1
Q32M88	PGGHG	-0.279229	3.19095e-08	2.52715e-07	Down-regulated in S1
Q9Y2G2	CARD8	-0.291593	8.84085e-09	7.85774e-08	Down-regulated in S1
Q53EV4	LRRC23	-0.686298	1.72796e-10	2.14292e-09	Down-regulated in S1
O95644	NFATC1	-0.404567	5.53003e-11	7.28991e-10	Down-regulated in S1
P55899	FCGRT	-0.423577	1.23898e-08	1.06609e-07	Down-regulated in S1
Q5JTB6	PLAC9	-0.551718	5.28442e-09	4.89384e-08	Down-regulated in S1
P09917	ALOX5	-0.299042	2.50164e-08	2.02483e-07	Down-regulated in S1
P49326	FMO5	-0.638141	1.13425e-08	9.86454e-08	Down-regulated in S1
Q9GZS0	DNAI2	-0.672827	1.04718e-08	9.17961e-08	Down-regulated in S1
Q5T440	IBA57	-0.304173	2.71376e-08	2.17908e-07	Down-regulated in S1
P25189	MPZ	-0.820951	1.6307e-06	9.26891e-06	Down-regulated in S1
Q93091	RNASE6	-0.395108	6.79007e-08	5.06067e-07	Down-regulated in S1
Q02156	PRKCE	-0.351049	4.19545e-08	3.2631e-07	Down-regulated in S1
Q92784	DPF3	-0.532714	2.63727e-08	2.12469e-07	Down-regulated in S1
Q01432	AMPD3	-0.295246	8.473e-09	7.56402e-08	Down-regulated in S1
Q8NFZ5	TNIP2	-0.327515	6.46104e-09	5.90689e-08	Down-regulated in S1
Q8IUL8	CILP2	-0.848607	7.53405e-08	5.55379e-07	Down-regulated in S1
P30740	SERPINB1	-0.406528	2.71376e-08	2.17908e-07	Down-regulated in S1
Q8NB37	GATD1	-0.301276	1.52751e-09	1.58644e-08	Down-regulated in S1
P17661	DES	-0.719467	1.00388e-08	8.85124e-08	Down-regulated in S1
Q9NQ38	SPINK5	-0.8364	4.55934e-10	5.27693e-09	Down-regulated in S1
O43155	FLRT2	-0.490896	1.0298e-08	9.07319e-08	Down-regulated in S1
P14207	FOLR2	-0.949006	3.09015e-07	2.02578e-06	Down-regulated in S1
P56159	GFRA1	-1.02733	3.36952e-07	2.19824e-06	Down-regulated in S1
Q9UHF1	EGFL7	-0.513153	1.64255e-07	1.13437e-06	Down-regulated in S1
Q9H977	WDR54	-0.463307	1.21257e-07	8.54922e-07	Down-regulated in S1
Q92765	FRZB	-0.485668	1.80106e-08	1.50441e-07	Down-regulated in S1
Q2TAA2	IAH1	-0.292282	6.95218e-08	5.16879e-07	Down-regulated in S1
O43312	MTSS1	-0.275206	2.339e-10	2.84262e-09	Down-regulated in S1
Q7Z3B1	NEGR1	-0.496857	1.68171e-07	1.16075e-06	Down-regulated in S1
Q9P2L0	WDR35	-0.314235	1.46653e-07	1.02035e-06	Down-regulated in S1
O15327	INPP4B	-0.357472	1.23746e-07	8.71459e-07	Down-regulated in S1
Q96LB3	IFT74	-0.314206	1.52309e-07	1.05728e-06	Down-regulated in S1
Q9Y342	PLLP	-0.469578	7.09135e-09	6.44432e-08	Down-regulated in S1
P41219	PRPH	-0.557345	8.91583e-08	6.47024e-07	Down-regulated in S1
O43704	SULT1B1	-0.281967	1.10639e-07	7.88302e-07	Down-regulated in S1
O00533	CHL1	-0.329255	5.51353e-07	3.47378e-06	Down-regulated in S1
P16220	CREB1	-0.29049	5.28442e-09	4.89384e-08	Down-regulated in S1
Q4G0P3	HYDIN	-0.423106	1.53522e-07	1.06509e-06	Down-regulated in S1
Q3SXY8	ARL13B	-0.49804	1.59534e-06	9.10201e-06	Down-regulated in S1
Q9H0F7	ARL6	-0.360957	4.44534e-07	2.84057e-06	Down-regulated in S1
Q9HC98	NEK6	-0.293667	1.98338e-07	1.34451e-06	Down-regulated in S1
Q96MM6	HSPA12B	-0.350125	1.12327e-07	7.9892e-07	Down-regulated in S1
P32856	STX2	-0.398245	1.4268e-07	9.94418e-07	Down-regulated in S1
O94819	KBTBD11	-0.293649	2.38719e-07	1.59159e-06	Down-regulated in S1
P32249	GPR183	-0.40121	6.00895e-07	3.75861e-06	Down-regulated in S1
Q9NY59	SMPD3	-0.433269	7.33943e-07	4.5004e-06	Down-regulated in S1
P29017	CD1C	-0.646375	1.40436e-08	1.19751e-07	Down-regulated in S1
Q5T655	CFAP58	-0.456177	6.17733e-07	3.85599e-06	Down-regulated in S1
P09488	GSTM1	-0.624	2.59595e-06	1.42099e-05	Down-regulated in S1
Q07092	COL16A1	-0.463348	9.35974e-07	5.62558e-06	Down-regulated in S1
O43903	GAS2	-0.984829	2.73054e-06	1.48928e-05	Down-regulated in S1
Q9H069	DRC3	-0.519932	2.97449e-07	1.95736e-06	Down-regulated in S1
P51888	PRELP	-0.628713	2.57066e-07	1.70641e-06	Down-regulated in S1
P20774	OGN	-0.78284	2.12414e-08	1.74605e-07	Down-regulated in S1
P17947	SPI1	-0.44934	1.36494e-10	1.7155e-09	Down-regulated in S1
P11216	PYGB	-0.269791	5.57896e-08	4.23868e-07	Down-regulated in S1
Q8NEH6	MNS1	-0.555686	4.0699e-09	3.86641e-08	Down-regulated in S1
Q15326	ZMYND11	-0.349127	6.42359e-08	4.82007e-07	Down-regulated in S1
Q8IU68	TMC8	-0.303006	1.59327e-07	1.10347e-06	Down-regulated in S1
P59998	ARPC4	-0.38029	8.42845e-07	5.11138e-06	Down-regulated in S1
O75751	SLC22A3	-0.626202	7.03461e-07	4.34421e-06	Down-regulated in S1
Q9BTT0	ANP32E	-0.287812	8.7286e-07	5.27233e-06	Down-regulated in S1
Q8N3J5	PPM1K	-0.392536	3.9685e-10	4.61952e-09	Down-regulated in S1
Q96MA6	AK8	-0.368447	9.54768e-08	6.90401e-07	Down-regulated in S1
A0AVF1	TTC26	-0.35954	2.12536e-06	1.18367e-05	Down-regulated in S1
Q9UIA0	CYTH4	-0.278073	3.44848e-07	2.24253e-06	Down-regulated in S1
Q9Y3C4	TPRKB	-0.267888	1.9447e-06	1.09056e-05	Down-regulated in S1
Q9NQC8	IFT46	-0.420685	1.02199e-06	6.09128e-06	Down-regulated in S1
Q9Y303	AMDHD2	-0.31535	2.50164e-08	2.02483e-07	Down-regulated in S1
P16671	CD36	-0.393663	2.05711e-07	1.39061e-06	Down-regulated in S1
O43374	RASA4	-0.419417	1.44169e-06	8.31523e-06	Down-regulated in S1
Q5VTH2	CFAP126	-0.72898	2.25189e-06	1.24841e-05	Down-regulated in S1
Q8WVF1	OSCP1	-0.361081	3.27007e-06	1.75207e-05	Down-regulated in S1
Q9BPU9	B9D2	-0.302385	9.53346e-07	5.72432e-06	Down-regulated in S1
Q3SYG4	BBS9	-0.285999	1.16745e-06	6.85397e-06	Down-regulated in S1
Q96HN2	AHCYL2	-0.277056	1.07549e-06	6.36019e-06	Down-regulated in S1
P49247	RPIA	-0.35876	1.46532e-06	8.4235e-06	Down-regulated in S1
O43301	HSPA12A	-0.286565	3.1645e-06	1.70227e-05	Down-regulated in S1
Q6IQ19	CCSAP	-0.317396	1.0328e-06	6.14967e-06	Down-regulated in S1
Q6P1M3	LLGL2	-0.40348	8.57721e-08	6.24304e-07	Down-regulated in S1
P11684	SCGB1A1	-0.502873	2.12536e-06	1.18367e-05	Down-regulated in S1
Q9Y646	CPQ	-0.31865	7.5859e-07	4.63748e-06	Down-regulated in S1
Q8WYA0		-0.355293	6.64029e-06	3.36617e-05	Down-regulated in S1
P35236	PTPN7	-0.335189	1.15246e-06	6.76926e-06	Down-regulated in S1
Q9Y6X4	FAM169A	-0.275063	2.42906e-06	1.33929e-05	Down-regulated in S1
O75326	SEMA7A	-0.296704	7.18261e-06	3.62897e-05	Down-regulated in S1
A6NI79	CCDC69	-0.293447	2.05711e-07	1.39061e-06	Down-regulated in S1
Q6DN03	H2BC20P	-0.272438	3.52023e-07	2.28796e-06	Down-regulated in S1
Q99439	CNN2	-0.29373	1.70559e-07	1.17257e-06	Down-regulated in S1
Q16570	ACKR1	-1.68695	3.9692e-05	0.00017223	Down-regulated in S1
Q8NDM7	CFAP43	-0.923546	1.493e-05	7.10841e-05	Down-regulated in S1
Q8NFJ9	BBS1	-0.295284	9.61331e-07	5.76492e-06	Down-regulated in S1
Q9UG01	IFT172	-0.399187	1.92166e-06	1.07814e-05	Down-regulated in S1
A1IGU5	ARHGEF37	-0.282345	1.18897e-06	6.97021e-06	Down-regulated in S1
O14975	SLC27A2	-0.373336	4.52672e-06	2.36892e-05	Down-regulated in S1
A8MTA8	FAM166B	-0.602589	1.04199e-06	6.17715e-06	Down-regulated in S1
Q9H3G5	CPVL	-0.303061	8.53665e-06	4.24594e-05	Down-regulated in S1
Q9BYX7	POTEKP	-0.405772	7.29912e-06	3.67865e-05	Down-regulated in S1
P28906	CD34	-0.365626	3.27007e-06	1.75207e-05	Down-regulated in S1
Q9BY11	PACSIN1	-0.35239	6.82404e-07	4.21632e-06	Down-regulated in S1
Q6PCB7	SLC27A1	-0.267283	1.62281e-06	9.22836e-06	Down-regulated in S1
Q8N386	LRRC25	-0.350177	1.996e-06	1.11675e-05	Down-regulated in S1
P09471	GNAO1	-0.26618	7.5859e-07	4.63748e-06	Down-regulated in S1
Q8WWW0	RASSF5	-0.271977	6.82404e-07	4.21632e-06	Down-regulated in S1
P13598	ICAM2	-0.311706	1.79633e-06	1.01438e-05	Down-regulated in S1
Q8IWA5	SLC44A2	-0.433634	5.84909e-06	3.00016e-05	Down-regulated in S1
P26447	S100A4	-0.293334	3.49132e-06	1.86158e-05	Down-regulated in S1
Q8NFL0	B3GNT7	-0.771697	0.001554	0.00470468	Down-regulated in S1
Q9GZU7	CTDSP1	-0.267545	2.42761e-08	1.97016e-07	Down-regulated in S1
Q8IUW3	SPATA2L	-0.278124	8.4578e-08	6.17847e-07	Down-regulated in S1
Q5XUX1	FBXW9	-0.278416	1.63083e-05	7.71023e-05	Down-regulated in S1
P53539	FOSB	-0.411358	2.25189e-06	1.24841e-05	Down-regulated in S1
O43761	SYNGR3	-0.454396	1.66983e-08	1.40787e-07	Down-regulated in S1
P11217	PYGM	-0.338071	5.31523e-06	2.75074e-05	Down-regulated in S1
Q5VWC8	HACD4	-0.380965	1.58481e-05	7.50728e-05	Down-regulated in S1
Q9NY47	CACNA2D2	-0.439886	5.10917e-06	2.65087e-05	Down-regulated in S1
Q9UIF3	TEKT2	-0.479886	4.70912e-06	2.45907e-05	Down-regulated in S1
Q8N142	ADSS1	-0.271769	3.72674e-06	1.9741e-05	Down-regulated in S1
Q96S44	TP53RK	-0.335612	4.16187e-10	4.83533e-09	Down-regulated in S1
Q5T9C2	FAM102A	-0.499824	5.60256e-06	2.88958e-05	Down-regulated in S1
Q8WTT0	CLEC4C	-1.12804	0.000242993	0.000881176	Down-regulated in S1
P20138	CD33	-0.298457	3.6072e-06	1.91747e-05	Down-regulated in S1
Q9P2A4	ABI3	-0.293356	6.43349e-06	3.27364e-05	Down-regulated in S1
P07902	GALT	-0.34323	4.77729e-07	3.0383e-06	Down-regulated in S1
P16150	SPN	-0.279787	1.88762e-05	8.80259e-05	Down-regulated in S1
P41732	TSPAN7	-1.72388	0.000394252	0.00136374	Down-regulated in S1
O75064	DENND4B	-0.271991	2.30022e-07	1.54122e-06	Down-regulated in S1
P15559	NQO1	-0.65628	3.39536e-05	0.000149576	Down-regulated in S1
Q7Z4P5	GDF7	-1.60631	3.00624e-05	0.00013417	Down-regulated in S1
P26583	HMGB2	-0.29928	1.19289e-06	6.973e-06	Down-regulated in S1
Q6NY19	KANK3	-0.433475	1.11334e-06	6.56488e-06	Down-regulated in S1
Q16772	GSTA3	-0.373013	2.20012e-07	1.48069e-06	Down-regulated in S1
Q16695	H3-4	-0.465564	6.19262e-07	3.86355e-06	Down-regulated in S1
O00213	APBB1	-0.272038	2.114e-06	1.18114e-05	Down-regulated in S1
Q8TF42	UBASH3B	-0.279681	1.46532e-06	8.4235e-06	Down-regulated in S1
Q5R3I4	TTC38	-0.266349	6.43349e-06	3.27364e-05	Down-regulated in S1
P16109	SELP	-0.352941	1.32091e-06	7.68587e-06	Down-regulated in S1
Q9UL45	BLOC1S6	-0.280929	2.77097e-05	0.00012474	Down-regulated in S1
Q9NQX5	NPDC1	-1.19661	0.001554	0.00470468	Down-regulated in S1
P20702	ITGAX	-0.404911	1.6788e-06	9.52888e-06	Down-regulated in S1
Q8NEU8	APPL2	-0.275121	3.93866e-06	2.0782e-05	Down-regulated in S1
O95980	RECK	-0.365421	3.27007e-06	1.75207e-05	Down-regulated in S1
Q7Z624	CAMKMT	-0.857702	0.001554	0.00470468	Down-regulated in S1
Q92523	CPT1B	-0.705932	5.83283e-06	3.00016e-05	Down-regulated in S1
P50225	SULT1A1	-0.605756	1.00102e-07	7.19139e-07	Down-regulated in S1
Q8IX29	FBXO16	-0.391619	2.7191e-05	0.000122861	Down-regulated in S1
Q9UFE4	CCDC39	-0.334686	5.85841e-06	3.00367e-05	Down-regulated in S1
Q5JU67	CFAP157	-0.698313	4.04659e-05	0.00017515	Down-regulated in S1
P09086	POU2F2	-0.425568	1.78935e-05	8.39434e-05	Down-regulated in S1
O75800	ZMYND10	-0.661488	1.0139e-05	4.97363e-05	Down-regulated in S1
Q9Y366	IFT52	-0.547424	1.42855e-05	6.83374e-05	Down-regulated in S1
Q9H0I2	ENKD1	-0.490591	1.493e-05	7.10841e-05	Down-regulated in S1
Q8N1N4	KRT78	-0.378323	3.1645e-06	1.70227e-05	Down-regulated in S1
Q9HAE3	EFCAB1	-0.470704	1.77506e-05	8.34442e-05	Down-regulated in S1
P40123	CAP2	-0.423475	1.74766e-06	9.89661e-06	Down-regulated in S1
Q9BYT3	STK33	-0.461171	4.95448e-06	2.57612e-05	Down-regulated in S1
Q9H4K1	RIBC2	-0.568316	1.31437e-05	6.32258e-05	Down-regulated in S1
Q8N7U6	EFHB	-0.550445	1.57585e-05	7.47129e-05	Down-regulated in S1
Q9BXV9	GON7	-0.275339	7.5859e-07	4.63748e-06	Down-regulated in S1
P51688	SGSH	-0.33145	2.59595e-06	1.42099e-05	Down-regulated in S1
P35612	ADD2	-0.267156	1.19932e-05	5.79653e-05	Down-regulated in S1
Q8IYE1	CCDC13	-0.336254	2.4623e-06	1.357e-05	Down-regulated in S1
Q9NSU2	TREX1	-0.305082	1.0938e-05	5.31805e-05	Down-regulated in S1
Q9UHP6	RSPH14	-0.434303	2.73959e-06	1.49355e-05	Down-regulated in S1
Q9BW04	SARG	-0.427276	8.7286e-07	5.27233e-06	Down-regulated in S1
Q8N2H3	PYROXD2	-0.304065	7.26421e-06	3.66867e-05	Down-regulated in S1
P33151	CDH5	-0.283	1.02839e-05	5.02039e-05	Down-regulated in S1
Q6ZQR2	CFAP77	-0.578441	7.71157e-05	0.000313761	Down-regulated in S1
O60759	CYTIP	-0.381607	2.77371e-06	1.50876e-05	Down-regulated in S1
O60667	FCMR	-0.645098	3.70806e-06	1.97022e-05	Down-regulated in S1
Q9UGQ3	SLC2A6	-0.286968	6.32701e-05	0.000262898	Down-regulated in S1
P09936	UCHL1	-0.499487	2.05711e-07	1.39061e-06	Down-regulated in S1
Q13201	MMRN1	-0.529055	5.84909e-06	3.00016e-05	Down-regulated in S1
Q14651	PLS1	-0.448923	8.80689e-06	4.36426e-05	Down-regulated in S1
Q5TZF3	ANKRD45	-0.557087	9.00501e-06	4.4588e-05	Down-regulated in S1
Q9NZB8	MOCS1	-0.358768	4.34756e-05	0.000187176	Down-regulated in S1
P62068	USP46	-0.26847	1.07642e-05	5.24432e-05	Down-regulated in S1
Q96PJ5	FCRL4	-0.595932	3.57673e-05	0.000156996	Down-regulated in S1
Q6UXY8	TMC5	-0.635609	3.55075e-05	0.000155968	Down-regulated in S1
Q7Z2X4	PID1	-0.457363	7.65379e-05	0.000312142	Down-regulated in S1
Q9BXR6	CFHR5	-0.355895	4.27033e-05	0.000183982	Down-regulated in S1
Q15034	HERC3	-0.414903	3.57951e-05	0.000157061	Down-regulated in S1
Q11128	FUT5	-0.475014	3.43166e-05	0.000151065	Down-regulated in S1
Q8N443	RIBC1	-0.747672	4.48839e-05	0.000192829	Down-regulated in S1
Q5GJ75	TNFAIP8L3	-0.905976	5.18334e-05	0.000219578	Down-regulated in S1
P61952	GNG11	-0.413931	2.94631e-05	0.000131657	Down-regulated in S1
Q9P2H3	IFT80	-0.392658	3.48394e-05	0.000153311	Down-regulated in S1
O95995	GAS8	-0.393439	1.52833e-05	7.26448e-05	Down-regulated in S1
Q16777	H2AC20	-0.609304	9.21452e-07	5.55479e-06	Down-regulated in S1
Q8N1D5	C1orf158	-0.608681	5.15277e-07	3.26002e-06	Down-regulated in S1
Q9GZX3	CHST6	-0.558491	0.000170327	0.000642416	Down-regulated in S1
Q9H2X9	SLC12A5	-1.16246	0.003108	0.00871059	Down-regulated in S1
O43598	DNPH1	-0.26618	0.000100828	0.000400051	Down-regulated in S1
Q6PCB8	EMB	-0.307644	5.19025e-08	3.9757e-07	Down-regulated in S1
Q9HBG6	IFT122	-0.278013	4.22116e-05	0.000182057	Down-regulated in S1
P05162	LGALS2	-0.334007	1.94478e-05	9.05352e-05	Down-regulated in S1
Q9UPR0	PLCL2	-0.292244	1.64255e-07	1.13437e-06	Down-regulated in S1
Q9Y6U3	SCIN	-0.300837	2.69115e-05	0.000121643	Down-regulated in S1
Q96C23	GALM	-0.280079	2.3235e-05	0.000106693	Down-regulated in S1
Q8TDW5	SYTL5	-1.39767	0.0021645	0.00630348	Down-regulated in S1
Q8IYY4	DZIP1L	-0.633289	1.09418e-05	5.31805e-05	Down-regulated in S1
P46439	GSTM5	-0.508327	7.06983e-07	4.35931e-06	Down-regulated in S1
Q7Z6M3	MILR1	-0.583612	0.000144066	0.000553341	Down-regulated in S1
Q8N3I7	BBS5	-0.52069	7.42717e-05	0.000304023	Down-regulated in S1
Q8TE68	EPS8L1	-0.309704	6.85457e-05	0.000282777	Down-regulated in S1
Q96N06	SPATA33	-0.501554	5.05998e-05	0.000214702	Down-regulated in S1
O60814	H2BC12	-0.485771	4.33004e-05	0.000186488	Down-regulated in S1
O14558	HSPB6	-0.49743	2.23995e-05	0.000103247	Down-regulated in S1
Q9ULJ1	ODF2L	-0.441593	3.92738e-05	0.000170476	Down-regulated in S1
Q9UPM9	B9D1	-0.467308	0.000102159	0.000404404	Down-regulated in S1
Q7L775	EPM2AIP1	-0.303341	2.06403e-05	9.5537e-05	Down-regulated in S1
Q99619	SPSB2	-0.879144	0.001554	0.00470468	Down-regulated in S1
Q6ZR08	DNAH12	-0.392559	7.63911e-06	3.83884e-05	Down-regulated in S1
Q8WTV0	SCARB1	-0.354947	4.74544e-05	0.000202939	Down-regulated in S1
Q86U28	ISCA2	-0.307182	3.1131e-05	0.000138498	Down-regulated in S1
O60760	HPGDS	-0.489444	7.68084e-05	0.00031272	Down-regulated in S1
P00740	F9	-0.367917	3.91995e-05	0.000170215	Down-regulated in S1
O43490	PROM1	-0.308601	7.53003e-05	0.000307301	Down-regulated in S1
O00408	PDE2A	-0.375914	6.33155e-05	0.000262898	Down-regulated in S1
Q96MC2	DRC1	-0.322179	8.42508e-05	0.000340169	Down-regulated in S1
P0DUB6	AMY1A	-0.447839	0.000130596	0.000506408	Down-regulated in S1
A0A096LP49	CCDC187	-0.42578	5.69172e-05	0.000238534	Down-regulated in S1
Q8TBY9	CFAP251	-0.351992	0.000271623	0.000975996	Down-regulated in S1
P07196	NEFL	-0.584071	7.23241e-05	0.000297053	Down-regulated in S1
Q9ULC0	EMCN	-1.16881	0.000379909	0.00131936	Down-regulated in S1
O95081	AGFG2	-0.377647	3.91995e-05	0.000170215	Down-regulated in S1
Q8NDC0	MAPK1IP1L	-1.06871	4.89286e-05	0.000208655	Down-regulated in S1
A6NFE3	EFCAB10	-0.363021	3.7484e-05	0.000163585	Down-regulated in S1
Q6IQ23	PLEKHA7	-0.291138	7.8944e-05	0.000320234	Down-regulated in S1
P58499	FAM3B	-0.308813	0.000121206	0.00047302	Down-regulated in S1
Q96LP2	FAM81B	-0.399633	0.000308933	0.00109607	Down-regulated in S1
P37059	HSD17B2	-0.263061	0.000132495	0.000512953	Down-regulated in S1
P22455	FGFR4	-0.556055	3.68861e-05	0.00016144	Down-regulated in S1
Q7Z5V6	PPP1R32	-0.344918	1.79835e-05	8.43328e-05	Down-regulated in S1
P51636	CAV2	-0.346612	0.000397638	0.00137307	Down-regulated in S1
Q9Y2B9	PKIG	-0.392788	2.00262e-09	2.03292e-08	Down-regulated in S1
Q9H479	FN3K	-0.347321	1.15246e-06	6.76926e-06	Down-regulated in S1
P51684	CCR6	-0.722913	1.67445e-05	7.90111e-05	Down-regulated in S1
Q8N8E2	ZNF513	-0.675259	0.000288445	0.0010294	Down-regulated in S1
P46093	GPR4	-0.920647	0.000254801	0.000920695	Down-regulated in S1
O95833	CLIC3	-0.2974	4.1504e-05	0.000179196	Down-regulated in S1
Q6GTX8	LAIR1	-0.28463	0.000258328	0.000931498	Down-regulated in S1
Q08AE8	SPIRE1	-0.345999	0.000718708	0.00236216	Down-regulated in S1
Q8WUJ3	CEMIP	-0.52897	0.000283304	0.00101433	Down-regulated in S1
Q93077	H2AC6	-0.375653	0.000319941	0.00113149	Down-regulated in S1
Q9BY15	ADGRE3	-0.430601	0.00030001	0.00106722	Down-regulated in S1
Q2MV58	TCTN1	-0.742338	0.00147089	0.00449261	Down-regulated in S1
Q8IXK2	GALNT12	-0.293047	2.27832e-05	0.000104936	Down-regulated in S1
P26951	IL3RA	-0.280287	2.02572e-05	9.3979e-05	Down-regulated in S1
Q5KU26	COLEC12	-0.368932	1.35503e-05	6.49998e-05	Down-regulated in S1
Q96A22	C11orf52	-0.617439	0.000159464	0.000604829	Down-regulated in S1
P08567	PLEK	-0.295297	8.11351e-05	0.000328354	Down-regulated in S1
P04746	AMY2A	-0.669253	0.000485465	0.00165331	Down-regulated in S1
Q8IVF4	DNAH10	-0.400119	5.50629e-05	0.000231722	Down-regulated in S1
Q96S06	LMF1	-0.275611	0.00142372	0.0043529	Down-regulated in S1
Q8N554	ZNF276	-0.272752	0.000264942	0.000953932	Down-regulated in S1
O14948	TFEC	-0.386696	0.000353617	0.00123583	Down-regulated in S1
Q5BN46	C9orf116	-0.542797	0.000178869	0.000670468	Down-regulated in S1
Q9Y275	TNFSF13B	-0.498611	0.000101199	0.000401259	Down-regulated in S1
O14678	ABCD4	-0.319754	0.000146938	0.00056259	Down-regulated in S1
O76082	SLC22A5	-0.637955	0.003108	0.00871059	Down-regulated in S1
Q8NET4	RTL9	-0.698303	0.00070669	0.00232644	Down-regulated in S1
Q9P2M7	CGN	-0.316841	0.000216152	0.000792291	Down-regulated in S1
Q9C0H9		-0.318992	2.39302e-05	0.000109595	Down-regulated in S1
A0A3B3IS91		-1.12786	0.000173649	0.000653527	Down-regulated in S1
A0A0A0MRZ9	IGLV5-52	-1.00044	0.000204158	0.000754547	Down-regulated in S1
P78364	PHC1	-0.688043	0.003108	0.00871059	Down-regulated in S1
Q8WXX0	DNAH7	-0.345523	0.00018511	0.000691619	Down-regulated in S1
Q8TAK5	GABPB2	-0.356412	2.89778e-05	0.00012987	Down-regulated in S1
O14967	CLGN	-0.543709	5.72195e-05	0.000239718	Down-regulated in S1
Q96DC8	ECHDC3	-0.474955	6.14546e-07	3.83807e-06	Down-regulated in S1
P34972	CNR2	-1.21905	0.00166046	0.00499569	Down-regulated in S1
Q05469	LIPE	-0.312226	0.000142526	0.000548085	Down-regulated in S1
Q8TDL5	BPIFB1	-0.518414	0.000131736	0.000510177	Down-regulated in S1
P57721	PCBP3	-0.303279	5.20564e-05	0.000220215	Down-regulated in S1
P07197	NEFM	-0.713052	0.000908409	0.00290313	Down-regulated in S1
Q96P31	FCRL3	-0.282016	0.000394252	0.00136374	Down-regulated in S1
P09848	LCT	-0.88825	0.00150865	0.00459638	Down-regulated in S1
Q06418	TYRO3	-0.633856	0.001554	0.00470468	Down-regulated in S1
Q15669	RHOH	-0.570548	0.000687461	0.00226991	Down-regulated in S1
P79522	PRR3	-1.39808	0.0021645	0.00630348	Down-regulated in S1
P01833	PIGR	-0.413741	7.07218e-05	0.00029057	Down-regulated in S1
Q86UC2	RSPH3	-0.372646	9.57543e-05	0.000382167	Down-regulated in S1
P05120	SERPINB2	-0.436093	5.50629e-05	0.000231722	Down-regulated in S1
P27487	DPP4	-0.315783	0.00028574	0.00102064	Down-regulated in S1
Q8N5X7	EIF4E3	-0.290878	0.000380675	0.00132164	Down-regulated in S1
Q96GX1	TCTN2	-0.308612	5.1269e-05	0.000217339	Down-regulated in S1
Q9H492	MAP1LC3A	-0.588324	0.000249523	0.000903508	Down-regulated in S1
Q9BUL9	RPP25	-0.317167	0.000751406	0.00245733	Down-regulated in S1
P78312	FAM193A	-0.597094	0.003108	0.00871059	Down-regulated in S1
K7EJ46	SMIM22	-0.375591	5.02196e-05	0.000213561	Down-regulated in S1
P04275	VWF	-0.292643	0.000103583	0.000408841	Down-regulated in S1
P47895	ALDH1A3	-0.304752	0.000115318	0.000450766	Down-regulated in S1
P04908	H2AC4	-0.777689	0.000129378	0.000502007	Down-regulated in S1
P55285	CDH6	-0.314193	0.000105057	0.000414257	Down-regulated in S1
P52737	ZNF136	-0.504043	0.0021645	0.00630348	Down-regulated in S1
Q5T124	UBXN11	-0.372853	6.15711e-05	0.000256181	Down-regulated in S1
P16442	ABO	-0.578833	0.000861838	0.00277034	Down-regulated in S1
Q9NRQ2	PLSCR4	-0.296586	0.00106959	0.0033677	Down-regulated in S1
A1Z1Q3	MACROD2	-0.666358	0.000334098	0.00117471	Down-regulated in S1
Q9UPZ6	THSD7A	-0.481462	0.000428362	0.0014708	Down-regulated in S1
Q4G0X9	CCDC40	-0.52339	0.000667562	0.00221203	Down-regulated in S1
Q96FH0	BORCS8	-0.263035	2.38719e-07	1.59159e-06	Down-regulated in S1
Q969T3	SNX21	-0.52886	0.000899424	0.00287896	Down-regulated in S1
O00519	FAAH	-0.336608	1.70994e-05	8.06541e-05	Down-regulated in S1
P55347	PKNOX1	-0.560098	0.0029064	0.00819476	Down-regulated in S1
P06703	S100A6	-0.414219	0.000227497	0.000830439	Down-regulated in S1
Q9Y587	AP4S1	-0.425801	6.79356e-05	0.000280451	Down-regulated in S1
Q9BXM9	FSD1L	-0.436297	0.00123816	0.00384856	Down-regulated in S1
Q7Z4V0	ZNF438	-0.383808	0.00105268	0.00331964	Down-regulated in S1
Q96M91	CFAP53	-0.542495	0.000445675	0.00152569	Down-regulated in S1
Q9UDR5	AASS	-0.271455	6.50894e-05	0.000269526	Down-regulated in S1
Q5W041	ARMC3	-0.638216	0.000493478	0.0016773	Down-regulated in S1
P01266	TG	-0.857736	0.001554	0.00470468	Down-regulated in S1
Q6ZW13	C16orf86	-0.485256	0.00306316	0.00861475	Down-regulated in S1
Q6PI26	SHQ1	-0.668781	0.000822401	0.00266403	Down-regulated in S1
P20742	PZP	-0.311484	0.000323802	0.00114149	Down-regulated in S1
Q8N699	MYCT1	-0.378306	0.00133161	0.0041023	Down-regulated in S1
Q96C12	ARMC5	-0.457234	0.000212083	0.000779566	Down-regulated in S1
Q9BXC9	BBS2	-0.311193	8.44448e-05	0.000340839	Down-regulated in S1
P0C1Z6	TFPT	-0.278933	0.00187949	0.00556015	Down-regulated in S1
P55040	GEM	-0.595747	7.86668e-05	0.000319536	Down-regulated in S1
Q9BPY8	HOPX	-0.728525	0.00014798	0.000566043	Down-regulated in S1
P98088	MUC5AC	-0.659549	0.000416583	0.00143401	Down-regulated in S1
Q9H4S2	GSX1	-0.990409	0.001554	0.00470468	Down-regulated in S1
Q8IVI9	NOSTRIN	-0.455885	0.00283285	0.0080153	Down-regulated in S1
Q8N283	ANKRD35	-0.564428	0.000905782	0.00289787	Down-regulated in S1
P35219	CA8	-0.339028	0.00131664	0.00406648	Down-regulated in S1
Q5JR59	MTUS2	-0.962847	0.00185985	0.00551012	Down-regulated in S1
Q8IVN8	SBSPON	-0.663265	0.00140056	0.00429182	Down-regulated in S1
Q9H3R2	MUC13	-0.301617	4.76983e-05	0.00020391	Down-regulated in S1
Q9NZA1	CLIC5	-0.329909	0.00311242	0.00872096	Down-regulated in S1
Q02108	GUCY1A1	-0.292878	0.000435137	0.00149069	Down-regulated in S1
Q8IU80	TMPRSS6	-0.612744	0.0021645	0.00630348	Down-regulated in S1
Q13609	DNASE1L3	-0.347506	0.00103446	0.00326897	Down-regulated in S1
Q86YT9	JAML	-0.38451	2.51119e-06	1.37956e-05	Down-regulated in S1
P36406	TRIM23	-0.49507	0.000779094	0.00253796	Down-regulated in S1
Q96C55	ZNF524	-0.285725	0.00031891	0.00112817	Down-regulated in S1
P43489	TNFRSF4	-1.71958	0.0021645	0.00630348	Down-regulated in S1
Q7L311	ARMCX2	-0.269031	0.000416724	0.00143408	Down-regulated in S1
Q13740	ALCAM	-0.46323	0.000239394	0.000869163	Down-regulated in S1
Q86VD7	SLC25A42	-0.30478	0.000550935	0.00185648	Down-regulated in S1
Q86WH2	RASSF3	-0.375914	0.00190294	0.00561858	Down-regulated in S1
Q99453	PHOX2B	-0.355729	0.0032302	0.00903636	Down-regulated in S1
Q8TAV3	CYP2W1	-0.901404	0.00176359	0.00527384	Down-regulated in S1
O00192	ARVCF	-0.455397	0.00136192	0.00418293	Down-regulated in S1
Q7LFL8	CXXC5	-0.273291	0.00168777	0.00507335	Down-regulated in S1
Q9H7J1	PPP1R3E	-0.655423	0.001554	0.00470468	Down-regulated in S1
O95171	SCEL	-0.57277	0.000359431	0.00125362	Down-regulated in S1
Q53RD9	FBLN7	-0.737397	0.000167756	0.000632916	Down-regulated in S1
Q8N130	SLC34A3	-0.921877	0.00318103	0.00890292	Down-regulated in S1
Q6PF04	ZNF613	-0.435993	0.000592912	0.00198471	Down-regulated in S1
O00463	TRAF5	-0.320892	7.063e-05	0.00029057	Down-regulated in S1
Q6Q759	SPAG17	-0.305035	0.00229346	0.00663887	Down-regulated in S1
Q9H3S4	TPK1	-0.402499	0.00122034	0.00379415	Down-regulated in S1
Q96IQ7	VSIG2	-0.38498	0.00315538	0.00883723	Down-regulated in S1
Q9GZP0	PDGFD	-1.02051	0.003108	0.00871059	Down-regulated in S1
O14862	AIM2	-0.364927	0.00184969	0.00548783	Down-regulated in S1
P55287	CDH11	-0.281062	0.00035758	0.00124752	Down-regulated in S1
Q96RK4	BBS4	-0.316015	0.000347074	0.00121646	Down-regulated in S1
P16871	IL7R	-0.373906	0.00270543	0.00771955	Down-regulated in S1
P52848	NDST1	-0.396193	0.00180473	0.00537964	Down-regulated in S1
Q9H5V7	IKZF5	-0.283818	0.000810403	0.00262656	Down-regulated in S1
Q03013	GSTM4	-0.369011	0.00288975	0.00815538	Down-regulated in S1
P51589	CYP2J2	-0.547197	0.00163021	0.00491858	Down-regulated in S1
P32004	L1CAM	-0.350392	5.81421e-05	0.000243499	Down-regulated in S1
Q8NFH8	REPS2	-0.301038	0.000971737	0.00308683	Down-regulated in S1
P49888	SULT1E1	-0.288947	0.000561151	0.00188724	Down-regulated in S1
Q96A58	RERG	-0.273336	0.00248543	0.00714724	Down-regulated in S1
Q9NNX6	CD209	-0.314858	0.000688601	0.00227182	Down-regulated in S1
Q5XKL5	BTBD8	-0.833711	0.003108	0.00871059	Down-regulated in S1
P08236	GUSB	-0.297673	0.000567323	0.00190483	Down-regulated in S1
P48061	CXCL12	-0.323488	0.00183441	0.00545071	Down-regulated in S1
Q8TF64	GIPC3	-1.08034	0.00125268	0.00388673	Down-regulated in S1
P57087	JAM2	-0.307475	0.00273727	0.00779391	Down-regulated in S1
Q9UQ03	CORO2B	-0.584205	0.00253657	0.00727877	Down-regulated in S1
Q8IXS2	CCDC65	-0.50934	0.000157442	0.000598655	Down-regulated in S1
P41595	HTR2B	-0.577097	0.0021645	0.00630348	Down-regulated in S1
Q13233	MAP3K1	-0.344292	0.000216198	0.000792291	Down-regulated in S1
Q3LIE5	ADPRM	-0.35008	0.001554	0.00470468	Down-regulated in S1
Q96HR9	REEP6	-0.268834	0.000271713	0.000975996	Down-regulated in S1
Q13361	MFAP5	-0.287642	0.00262775	0.00751024	Down-regulated in S1
O75570	MTRF1	-0.27014	0.00347251	0.00963801	Down-regulated in S1
P19957	PI3	-0.667516	0.00273052	0.00777833	Down-regulated in S1
Q8NFP9		-0.282891	0.00183492	0.00545089	Down-regulated in S1
P49789	FHIT	-0.270908	0.000544214	0.00183434	Down-regulated in S1
Q6ZMT9	DTHD1	-0.42845	0.00141707	0.00433804	Down-regulated in S1
Q8IVT2	MISP	-0.277031	0.00162478	0.00490464	Down-regulated in S1
Q9UBH0	IL36RN	-0.468381	0.00190609	0.00562651	Down-regulated in S1
O00757	FBP2	-0.377489	2.12536e-06	1.18367e-05	Down-regulated in S1
Q64LD2	WDR25	-0.375494	0.00200675	0.00590068	Down-regulated in S1
Q5FVE4	ACSBG2	-0.872952	0.003415	0.00949644	Down-regulated in S1
Q6WRI0	IGSF10	-0.40584	0.00179461	0.0053521	Down-regulated in S1
A6NCE7	MAP1LC3B2	-0.277673	0.000254252	0.000918985	Down-regulated in S1
Q96R05	RBP7	-0.396746	0.000725435	0.00238298	Down-regulated in S1
Q9GZM7	TINAGL1	-0.332521	0.00181176	0.00538999	Down-regulated in S1
P56270	MAZ	-0.310557	0.000632072	0.00210304	Down-regulated in S1
Q7Z403	TMC6	-0.333758	0.00282237	0.00800804	Down-regulated in S1
Q14524	SCN5A	-0.278098	0.0011655	0.00364043	Down-regulated in S1
P17540	CKMT2	-0.570853	0.000647368	0.00215157	Down-regulated in S1
Q9NQ36	SCUBE2	-0.840787	0.00176359	0.00527384	Down-regulated in S1
Q8ND94	LRRN4CL	-0.478078	0.003108	0.00871059	Down-regulated in S1
Q9NY64	SLC2A8	-0.361032	0.00193553	0.00570371	Down-regulated in S1
Q96P63	SERPINB12	-0.41146	0.00182848	0.0054344	Down-regulated in S1
O15231	ZNF185	-0.434301	2.19771e-06	1.21949e-05	Down-regulated in S1
P09467	FBP1	-0.26627	4.78342e-05	0.000204132	Down-regulated in S1
Q07108	CD69	-0.558208	0.00307143	0.00863385	Down-regulated in S1
Q7Z412	PEX26	-0.512906	0.00290482	0.00819409	Down-regulated in S1
Q9NR96	TLR9	-0.425872	0.00021463	0.000788209	Down-regulated in S1
Q7Z6L1	TECPR1	-0.284	2.67438e-05	0.000121246	Down-regulated in S1
Q14031	COL4A6	-0.728653	0.0034815	0.00964602	Down-regulated in S1
Q6UWP8	SBSN	-0.270415	0.00205523	0.0060272	Down-regulated in S1
Q9BYE3	LCE3D	-1.3528	0.0021645	0.00630348	Down-regulated in S1

## Sheet: e. DE proteins (S2 vs Normal)
proID	gene_symbol	logFC	pvalue	qvalue	Label
Q9BYX2	TBC1D2	0.403293	1.76562e-13	1.51487e-11	Up-regulated in S2
Q6RW13	AGTRAP	0.67193	7.40505e-14	7.3837e-12	Up-regulated in S2
Q15080	NCF4	1.00668	2.46777e-13	1.93711e-11	Up-regulated in S2
Q08477	CYP4F3	1.20695	5.27234e-15	8.84155e-13	Up-regulated in S2
P13688	CEACAM1	1.14512	3.3363e-12	1.53221e-10	Up-regulated in S2
Q8TDJ6	DMXL2	0.557934	3.50819e-16	1.07857e-13	Up-regulated in S2
Q9H7D0	DOCK5	0.457534	2.46777e-13	1.93711e-11	Up-regulated in S2
O95544	NADK	0.655438	4.02706e-13	2.87558e-11	Up-regulated in S2
P54105	CLNS1A	0.530221	2.16645e-12	1.08992e-10	Up-regulated in S2
Q13488	TCIRG1	0.676854	2.42272e-10	5.69313e-09	Up-regulated in S2
Q15722	LTB4R	1.59588	2.17397e-14	2.70354e-12	Up-regulated in S2
P05089	ARG1	1.4956	1.00474e-11	3.86127e-10	Up-regulated in S2
Q8WVQ1	CANT1	0.521631	4.21787e-10	9.13569e-09	Up-regulated in S2
Q5S007	LRRK2	0.655113	3.64902e-11	1.12187e-09	Up-regulated in S2
P54108	CRISP3	1.21418	2.89248e-12	1.36812e-10	Up-regulated in S2
P11215	ITGAM	0.802094	7.6753e-12	3.0891e-10	Up-regulated in S2
O60603	TLR2	0.591945	5.83923e-12	2.43881e-10	Up-regulated in S2
P23469	PTPRE	0.402071	2.16413e-10	5.15109e-09	Up-regulated in S2
P35858	IGFALS	0.896264	2.50176e-11	8.21646e-10	Up-regulated in S2
Q04656	ATP7A	0.312764	1.02918e-12	5.99524e-11	Up-regulated in S2
O75594	PGLYRP1	1.17669	1.21808e-10	3.12076e-09	Up-regulated in S2
O14867	BACH1	0.320862	3.42602e-13	2.57954e-11	Up-regulated in S2
Q14624	ITIH4	0.913699	6.7323e-11	1.91059e-09	Up-regulated in S2
Q07890	SOS2	0.58228	9.21842e-12	3.61807e-10	Up-regulated in S2
P21359	NF1	0.302726	7.6753e-12	3.0891e-10	Up-regulated in S2
Q9Y256	RCE1	0.505917	2.30897e-11	7.79136e-10	Up-regulated in S2
O14732	IMPA2	0.552585	6.09156e-12	2.53464e-10	Up-regulated in S2
Q8NBP0	TTC13	0.618338	2.28984e-10	5.43863e-09	Up-regulated in S2
Q9BXN2	CLEC7A	0.747913	9.27302e-11	2.49717e-09	Up-regulated in S2
Q96RR4	CAMKK2	0.578372	4.67335e-11	1.39045e-09	Up-regulated in S2
Q6ZNJ1	NBEAL2	0.386642	1.72327e-10	4.18272e-09	Up-regulated in S2
Q9GZN7	ROGDI	0.40658	3.22036e-11	1.01258e-09	Up-regulated in S2
Q13277	STX3	0.962116	9.96709e-08	1.02907e-06	Up-regulated in S2
P05155	SERPING1	0.740315	1.87155e-12	9.72501e-11	Up-regulated in S2
P06702	S100A9	1.5805	7.59144e-11	2.11643e-09	Up-regulated in S2
P24158	PRTN3	1.65777	3.67992e-09	5.69642e-08	Up-regulated in S2
Q7Z4H7	HAUS6	0.595486	6.54619e-09	9.48341e-08	Up-regulated in S2
O75616	ERAL1	0.330588	2.20214e-11	7.45362e-10	Up-regulated in S2
Q9NPP4	NLRC4	0.897057	2.20214e-11	7.45362e-10	Up-regulated in S2
P12429	ANXA3	0.889017	3.67992e-09	5.69642e-08	Up-regulated in S2
P54198	HIRA	0.304716	3.22036e-11	1.01258e-09	Up-regulated in S2
Q14997	PSME4	0.392408	1.00474e-11	3.86127e-10	Up-regulated in S2
P19823	ITIH2	1.07984	2.83964e-11	9.1099e-10	Up-regulated in S2
O43929	ORC4	0.308489	1.36839e-10	3.43433e-09	Up-regulated in S2
O75923	DYSF	0.559511	1.5047e-08	1.95013e-07	Up-regulated in S2
P09871	C1S	0.675429	5.96573e-11	1.72399e-09	Up-regulated in S2
Q969R8	ITFG2	0.589362	6.85598e-11	1.94071e-09	Up-regulated in S2
Q96B49	TOMM6	0.337871	1.93183e-10	4.63806e-09	Up-regulated in S2
Q16539	MAPK14	0.323593	6.7323e-11	1.91059e-09	Up-regulated in S2
P49427	CDC34	0.300842	4.02706e-13	2.87558e-11	Up-regulated in S2
Q15485	FCN2	1.21888	1.22748e-08	1.64079e-07	Up-regulated in S2
O43353	RIPK2	0.362262	2.83964e-11	9.1099e-10	Up-regulated in S2
P0C0L5	C4B	0.953111	2.71038e-10	6.31546e-09	Up-regulated in S2
Q00872	MYBPC1	0.382988	1.70166e-11	6.01724e-10	Up-regulated in S2
P06744	GPI	0.265124	1.36839e-10	3.43433e-09	Up-regulated in S2
Q9UGM5	FETUB	0.950021	7.59144e-11	2.11643e-09	Up-regulated in S2
Q9UK55	SERPINA10	0.710027	2.49033e-12	1.22668e-10	Up-regulated in S2
P57060	RWDD2B	0.477407	1.83672e-09	3.13716e-08	Up-regulated in S2
O00443	PIK3C2A	0.306481	8.55364e-11	2.31471e-09	Up-regulated in S2
Q8N612	FHIP1B	0.655476	1.08348e-10	2.81502e-09	Up-regulated in S2
P20848	SERPINA2	2.40527	7.84133e-09	1.11547e-07	Up-regulated in S2
A6NJG2	SOWAHD	0.674665	8.03567e-10	1.54676e-08	Up-regulated in S2
Q96DX5	ASB9	0.549131	1.12614e-08	1.52559e-07	Up-regulated in S2
Q12913	PTPRJ	0.469717	1.75005e-07	1.65552e-06	Up-regulated in S2
P33121	ACSL1	0.580259	5.95419e-09	8.69406e-08	Up-regulated in S2
P02748	C9	0.811976	1.36839e-10	3.43433e-09	Up-regulated in S2
P11717	IGF2R	0.28587	1.53616e-10	3.76989e-09	Up-regulated in S2
P48595	SERPINB10	0.700097	3.64902e-11	1.12187e-09	Up-regulated in S2
Q13572	ITPK1	0.556331	5.96573e-11	1.72399e-09	Up-regulated in S2
Q8TCY9	URGCP	0.560974	2.85746e-09	4.62374e-08	Up-regulated in S2
P05154	SERPINA5	0.40949	5.83923e-12	2.43881e-10	Up-regulated in S2
Q14164	IKBKE	0.280137	1.70166e-11	6.01724e-10	Up-regulated in S2
P80188	LCN2	1.24629	2.39555e-07	2.18582e-06	Up-regulated in S2
Q9NPC4	A4GALT	0.922151	1.47174e-07	1.4518e-06	Up-regulated in S2
P07360	C8G	0.743977	1.22036e-09	2.20702e-08	Up-regulated in S2
P05543	SERPINA7	0.710074	3.78005e-10	8.3011e-09	Up-regulated in S2
Q16610	ECM1	0.941306	7.59144e-11	2.11643e-09	Up-regulated in S2
P39880	CUX1	0.378328	4.01527e-08	4.64864e-07	Up-regulated in S2
P28676	GCA	0.935174	1.08134e-07	1.1051e-06	Up-regulated in S2
Q9H5V8	CDCP1	0.535255	6.7323e-11	1.91059e-09	Up-regulated in S2
P49768	PSEN1	0.305066	4.13125e-11	1.24931e-09	Up-regulated in S2
Q8NHU6	TDRD7	0.346605	9.6305e-11	2.53184e-09	Up-regulated in S2
P12259	F5	0.807138	6.7323e-11	1.91059e-09	Up-regulated in S2
Q5U5Q3	MEX3C	0.793931	7.45142e-09	1.07107e-07	Up-regulated in S2
P40199	CEACAM6	1.22725	1.41191e-07	1.39527e-06	Up-regulated in S2
Q6NXT4	SLC30A6	0.427272	7.90143e-09	1.11547e-07	Up-regulated in S2
P20333	TNFRSF1B	0.858938	8.71835e-11	2.35353e-09	Up-regulated in S2
P49815	TSC2	0.309497	4.05567e-09	6.23447e-08	Up-regulated in S2
Q8N6N6	NATD1	0.531341	8.97079e-09	1.23956e-07	Up-regulated in S2
Q6UVK1	CSPG4	0.569594	1.08348e-10	2.81502e-09	Up-regulated in S2
Q96CN9	GCC1	0.291818	5.24162e-10	1.09875e-08	Up-regulated in S2
P21730	C5AR1	0.84033	1.31612e-06	9.46625e-06	Up-regulated in S2
P05546	SERPIND1	1.25245	2.21585e-07	2.04205e-06	Up-regulated in S2
P55058	PLTP	1.00688	1.19748e-12	6.59387e-11	Up-regulated in S2
P29622	SERPINA4	0.802927	9.91413e-10	1.85354e-08	Up-regulated in S2
Q9NP72	RAB18	0.313429	1.10026e-09	2.00952e-08	Up-regulated in S2
P20061	TCN1	1.25859	5.57567e-08	6.13435e-07	Up-regulated in S2
P11169	SLC2A3	0.8467	3.92884e-06	2.45675e-05	Up-regulated in S2
P07225	PROS1	1.06916	3.06064e-08	3.6425e-07	Up-regulated in S2
P15144	ANPEP	0.659195	7.09194e-08	7.5986e-07	Up-regulated in S2
O15204	ADAMDEC1	0.687988	5.51867e-10	1.15246e-08	Up-regulated in S2
P02671	FGA	1.71146	5.52637e-07	4.57144e-06	Up-regulated in S2
P04004	VTN	0.669551	9.91413e-10	1.85354e-08	Up-regulated in S2
Q93050	ATP6V0A1	0.57659	3.26143e-07	2.87401e-06	Up-regulated in S2
P41229	KDM5C	0.39398	1.65963e-09	2.89272e-08	Up-regulated in S2
P04430	IGKV1-16	0.717398	3.03018e-10	6.91507e-09	Up-regulated in S2
Q9HC07	TMEM165	0.461014	2.48165e-09	4.06917e-08	Up-regulated in S2
Q8IVH2	FOXP4	0.454047	1.93667e-11	6.69847e-10	Up-regulated in S2
P06737	PYGL	0.831957	1.31713e-06	9.46625e-06	Up-regulated in S2
P01834	IGKC	0.762648	2.83964e-11	9.1099e-10	Up-regulated in S2
P53671	LIMK2	0.355982	4.46757e-09	6.79218e-08	Up-regulated in S2
P15848	ARSB	0.318758	8.03567e-10	1.54676e-08	Up-regulated in S2
P27105	STOM	0.707026	2.79703e-07	2.52302e-06	Up-regulated in S2
P04114	APOB	1.0314	8.03567e-10	1.54676e-08	Up-regulated in S2
Q6P4A7	SFXN4	0.476632	1.14785e-11	4.35082e-10	Up-regulated in S2
P02654	APOC1	1.40322	3.85605e-06	2.42493e-05	Up-regulated in S2
P07738	BPGM	0.648	5.95419e-09	8.69406e-08	Up-regulated in S2
Q2TAZ0	ATG2A	0.439227	5.41314e-09	8.03119e-08	Up-regulated in S2
Q6DN12	MCTP2	0.390022	7.78807e-08	8.28034e-07	Up-regulated in S2
O75636	FCN3	0.969924	5.96968e-08	6.54831e-07	Up-regulated in S2
Q96PD5	PGLYRP2	0.740409	2.24597e-09	3.73811e-08	Up-regulated in S2
P15169	CPN1	0.967701	1.43028e-08	1.8624e-07	Up-regulated in S2
Q7L5N7	LPCAT2	0.285832	1.96999e-08	2.48336e-07	Up-regulated in S2
Q99698	LYST	0.470849	8.67482e-09	1.20166e-07	Up-regulated in S2
Q8WVX9	FAR1	0.559731	2.16413e-10	5.15109e-09	Up-regulated in S2
Q9H6K1	ILRUN	0.380896	3.02048e-09	4.84535e-08	Up-regulated in S2
Q70J99	UNC13D	0.415302	6.06497e-08	6.57464e-07	Up-regulated in S2
P61626	LYZ	0.938746	6.54619e-09	9.48341e-08	Up-regulated in S2
Q9BZW5	TM6SF1	0.745357	1.08465e-07	1.10746e-06	Up-regulated in S2
Q86U90	YRDC	0.359645	1.83672e-09	3.13716e-08	Up-regulated in S2
A0A0B4J2D9	IGKV1D-13	1.06047	1.28566e-08	1.70619e-07	Up-regulated in S2
Q12923	PTPN13	0.400859	1.64681e-08	2.11694e-07	Up-regulated in S2
O14656	TOR1A	0.478755	5.95419e-09	8.69406e-08	Up-regulated in S2
Q9Y616	IRAK3	0.65006	5.41314e-09	8.03119e-08	Up-regulated in S2
Q15173	PPP2R5B	0.263282	3.31759e-09	5.29188e-08	Up-regulated in S2
P01019	AGT	0.860751	1.10026e-09	2.00952e-08	Up-regulated in S2
Q96FN4	CPNE2	0.453846	6.06497e-08	6.57464e-07	Up-regulated in S2
P05090	APOD	0.870291	3.03018e-10	6.91507e-09	Up-regulated in S2
P00734	F2	0.902457	8.4587e-08	8.91628e-07	Up-regulated in S2
Q92954	PRG4	0.442754	3.33845e-08	3.93504e-07	Up-regulated in S2
Q6ICG6	KIAA0930	0.464334	1.80155e-08	2.29191e-07	Up-regulated in S2
Q8IY34	SLC15A3	0.558001	7.19365e-09	1.03536e-07	Up-regulated in S2
O60486	PLXNC1	0.346553	3.06064e-08	3.6425e-07	Up-regulated in S2
Q9H1A3	METTL9	0.517581	3.08018e-08	3.66181e-07	Up-regulated in S2
P01031	C5	0.775276	3.00954e-06	1.95249e-05	Up-regulated in S2
Q8NHJ6	LILRB4	0.716611	1.80155e-08	2.29191e-07	Up-regulated in S2
P27169	PON1	0.816277	9.96709e-08	1.02907e-06	Up-regulated in S2
P05109	S100A8	1.8833	5.12388e-08	5.72229e-07	Up-regulated in S2
P26927	MST1	0.864978	8.85885e-09	1.22562e-07	Up-regulated in S2
Q14166	TTLL12	0.319702	1.6847e-08	2.16064e-07	Up-regulated in S2
A0A0C4DH31	IGHV1-18	0.947467	2.5693e-08	3.12839e-07	Up-regulated in S2
P02750	LRG1	0.647443	6.49781e-10	1.29815e-08	Up-regulated in S2
O94766	B3GAT3	0.289375	9.91413e-10	1.85354e-08	Up-regulated in S2
Q9UMX1	SUFU	0.432941	3.84599e-08	4.49972e-07	Up-regulated in S2
Q9NPB8	GPCPD1	0.392984	9.96709e-08	1.02907e-06	Up-regulated in S2
P01619	IGKV3-20	0.849613	1.04417e-08	1.41976e-07	Up-regulated in S2
P41218	MNDA	0.930624	2.88483e-05	0.000140906	Up-regulated in S2
P16278	GLB1	0.313462	1.64681e-08	2.11694e-07	Up-regulated in S2
P02649	APOE	0.653748	4.51928e-08	5.14602e-07	Up-regulated in S2
O60292	SIPA1L3	0.372171	1.25458e-08	1.66695e-07	Up-regulated in S2
P11532	DMD	0.321293	1.10026e-09	2.00952e-08	Up-regulated in S2
P01137	TGFB1	0.449901	3.02082e-07	2.68917e-06	Up-regulated in S2
A0A0A0MRZ8	IGKV3D-11	0.998579	4.91888e-09	7.4071e-08	Up-regulated in S2
Q9BUB5		0.428119	4.8093e-09	7.28171e-08	Up-regulated in S2
P18428	LBP	0.667218	3.67992e-09	5.69642e-08	Up-regulated in S2
P53677	AP3M2	0.542232	1.04678e-07	1.07774e-06	Up-regulated in S2
Q5MIZ7	PPP4R3B	0.483903	1.89393e-07	1.77794e-06	Up-regulated in S2
P07358	C8B	0.543035	1.61654e-07	1.55581e-06	Up-regulated in S2
O75386	TULP3	0.500087	4.5334e-10	9.79995e-09	Up-regulated in S2
Q5TBC7	BCL2L15	0.850278	5.565e-06	3.31504e-05	Up-regulated in S2
P02647	APOA1	0.960469	2.04892e-07	1.90567e-06	Up-regulated in S2
O00462	MANBA	0.265502	1.37426e-08	1.79579e-07	Up-regulated in S2
P13671	C6	0.644678	6.61076e-06	3.84689e-05	Up-regulated in S2
P00742	F10	1.10918	9.20832e-10	1.74816e-08	Up-regulated in S2
P10643	C7	0.762482	1.2272e-06	8.92419e-06	Up-regulated in S2
P04217	A1BG	0.859622	3.06064e-08	3.6425e-07	Up-regulated in S2
O43808	SLC25A17	0.434273	1.04678e-07	1.07774e-06	Up-regulated in S2
O95716	RAB3D	0.349404	3.33731e-09	5.29188e-08	Up-regulated in S2
Q9H0K6	PUS7L	0.409717	6.59468e-08	7.09328e-07	Up-regulated in S2
P11166	SLC2A1	0.571702	6.54619e-09	9.48341e-08	Up-regulated in S2
P09105	HBQ1	1.01334	3.33608e-07	2.93512e-06	Up-regulated in S2
Q13636	RAB31	0.430682	8.67482e-09	1.20166e-07	Up-regulated in S2
Q9P0V3	SH3BP4	0.316598	7.16793e-08	7.6504e-07	Up-regulated in S2
Q3T906	GNPTAB	0.456633	1.63072e-07	1.5681e-06	Up-regulated in S2
P55345	PRMT2	0.653565	1.23992e-07	1.25443e-06	Up-regulated in S2
A6NI72	NCF1B	0.510785	4.00211e-06	2.50115e-05	Up-regulated in S2
Q00537	CDK17	0.299485	2.15327e-08	2.68372e-07	Up-regulated in S2
Q9BQ95	ECSIT	0.286314	9.96709e-08	1.02907e-06	Up-regulated in S2
Q8NDI1	EHBP1	0.283149	1.4988e-09	2.63313e-08	Up-regulated in S2
P78324	SIRPA	0.390652	6.40668e-07	5.17963e-06	Up-regulated in S2
Q96GW9	MARS2	0.298863	9.18367e-08	9.59819e-07	Up-regulated in S2
P08697	SERPINF2	0.918884	2.80481e-08	3.38904e-07	Up-regulated in S2
Q9P2K8	EIF2AK4	0.335115	1.53616e-10	3.76989e-09	Up-regulated in S2
P01023	A2M	0.723877	3.52005e-07	3.0653e-06	Up-regulated in S2
Q96L92	SNX27	0.388985	8.4587e-08	8.91628e-07	Up-regulated in S2
Q8TER5	ARHGEF40	0.566697	1.27138e-07	1.26772e-06	Up-regulated in S2
O95445	APOM	0.750729	2.0316e-09	3.42771e-08	Up-regulated in S2
P00739	HPR	1.08966	5.9512e-07	4.86828e-06	Up-regulated in S2
Q5W0Z9	ZDHHC20	0.328855	3.64e-08	4.26775e-07	Up-regulated in S2
P15309	ACP3	0.3419	1.96187e-08	2.48336e-07	Up-regulated in S2
Q96BS2	TESC	0.480359	1.94059e-07	1.81713e-06	Up-regulated in S2
Q6ZMT1	STAC2	0.774643	7.98801e-07	6.26143e-06	Up-regulated in S2
A0A0C4DH69	IGKV1-9	1.0894	2.11898e-08	2.66813e-07	Up-regulated in S2
Q99541	PLIN2	0.684628	1.43028e-08	1.8624e-07	Up-regulated in S2
P01024	C3	0.856838	3.21823e-06	2.06131e-05	Up-regulated in S2
O75448	MED24	0.267969	2.15327e-08	2.68372e-07	Up-regulated in S2
P08253	MMP2	0.709407	9.83633e-09	1.34572e-07	Up-regulated in S2
Q7Z3C6	ATG9A	0.315001	1.17273e-07	1.18754e-06	Up-regulated in S2
P04196	HRG	1.06728	3.52005e-07	3.0653e-06	Up-regulated in S2
Q9NX02	NLRP2	0.727382	5.9512e-07	4.86828e-06	Up-regulated in S2
P07357	C8A	0.651634	3.21823e-06	2.06131e-05	Up-regulated in S2
Q9Y4E1	WASHC2C	0.401854	2.79703e-07	2.52302e-06	Up-regulated in S2
Q12791	KCNMA1	0.523615	5.13393e-08	5.72229e-07	Up-regulated in S2
Q15399	TLR1	0.32025	1.17273e-07	1.18754e-06	Up-regulated in S2
P26022	PTX3	1.17827	1.14481e-08	1.53398e-07	Up-regulated in S2
P02788	LTF	0.911599	7.50968e-06	4.2999e-05	Up-regulated in S2
O95486	SEC24A	0.316444	3.33845e-08	3.93504e-07	Up-regulated in S2
Q6Q0C0	TRAF7	0.373805	2.41452e-08	2.97263e-07	Up-regulated in S2
Q9H4X1	RGCC	0.301519	4.75393e-09	7.20774e-08	Up-regulated in S2
Q3T8J9	GON4L	0.399587	9.07506e-06	5.07543e-05	Up-regulated in S2
P98196	ATP11A	0.55714	1.61654e-07	1.55581e-06	Up-regulated in S2
Q9Y286	SIGLEC7	0.570145	5.50069e-08	6.10942e-07	Up-regulated in S2
P80108	GPLD1	0.648849	2.96447e-08	3.56639e-07	Up-regulated in S2
Q9ULH0	KIDINS220	0.528738	8.5784e-07	6.64421e-06	Up-regulated in S2
O75071	EFCAB14	0.508554	2.88736e-08	3.48498e-07	Up-regulated in S2
Q5W111	SPRYD7	0.341912	7.97834e-07	6.26143e-06	Up-regulated in S2
A4D1S5	RAB19	0.505633	2.84908e-07	2.56579e-06	Up-regulated in S2
Q5EBL4	RILPL1	0.299658	3.26143e-07	2.87401e-06	Up-regulated in S2
Q8IZ69	TRMT2A	0.263212	9.90831e-07	7.43997e-06	Up-regulated in S2
Q9Y4G8	RAPGEF2	0.658301	5.9512e-07	4.86828e-06	Up-regulated in S2
Q562R1	ACTBL2	0.269749	2.63931e-07	2.38855e-06	Up-regulated in S2
Q99732	LITAF	0.860737	1.39937e-05	7.47501e-05	Up-regulated in S2
P09769	FGR	0.472924	8.75986e-05	0.000378284	Up-regulated in S2
Q86UY8	NT5DC3	0.429855	1.78926e-08	2.29191e-07	Up-regulated in S2
Q8IZJ1	UNC5B	1.25618	8.41319e-07	6.57607e-06	Up-regulated in S2
Q14353	GAMT	0.597249	1.06439e-06	7.89059e-06	Up-regulated in S2
Q9BUR4	WRAP53	0.422046	2.55352e-08	3.12839e-07	Up-regulated in S2
Q9Y3M8	STARD13	0.852293	1.13302e-07	1.15579e-06	Up-regulated in S2
Q8NFA2	NOXO1	0.971244	6.75653e-06	3.92553e-05	Up-regulated in S2
P22748	CA4	1.519	9.65022e-07	7.33576e-06	Up-regulated in S2
P22792	CPN2	0.873706	3.21823e-06	2.06131e-05	Up-regulated in S2
P08311	CTSG	0.789924	8.00093e-06	4.54591e-05	Up-regulated in S2
Q9Y5R8	TRAPPC1	0.40517	4.91888e-09	7.4071e-08	Up-regulated in S2
Q9ULI0	ATAD2B	0.334622	2.3526e-08	2.89961e-07	Up-regulated in S2
Q13625	TP53BP2	0.408948	1.2272e-06	8.92419e-06	Up-regulated in S2
A0A075B6S5	IGKV1-27	0.640043	8.03567e-10	1.54676e-08	Up-regulated in S2
O15360	FANCA	2.87162	5.94838e-07	4.86828e-06	Up-regulated in S2
P10909	CLU	0.540458	1.78272e-05	9.28087e-05	Up-regulated in S2
P00746	CFD	0.787906	1.04898e-07	1.07901e-06	Up-regulated in S2
P00751	CFB	0.575814	8.5784e-07	6.64421e-06	Up-regulated in S2
P32780	GTF2H1	0.346428	2.39555e-07	2.18582e-06	Up-regulated in S2
Q9UMX0	UBQLN1	0.329963	1.74271e-06	1.20703e-05	Up-regulated in S2
Q09328	MGAT5	0.441484	1.46877e-07	1.45016e-06	Up-regulated in S2
Q6NXR4	TTI2	0.568394	2.46129e-07	2.24395e-06	Up-regulated in S2
Q96AE7	TTC17	0.597836	4.05567e-09	6.23447e-08	Up-regulated in S2
P06727	APOA4	0.586438	2.58895e-07	2.34681e-06	Up-regulated in S2
P35542	SAA4	0.839961	3.44046e-06	2.18343e-05	Up-regulated in S2
Q96IK1	BOD1	0.4105	9.98711e-08	1.03017e-06	Up-regulated in S2
O14795	UNC13B	0.366846	1.02687e-06	7.68974e-06	Up-regulated in S2
P51159	RAB27A	0.366653	1.89283e-05	9.77593e-05	Up-regulated in S2
Q8N5L8	RPP25L	0.580285	1.30106e-06	9.39342e-06	Up-regulated in S2
O75558	STX11	0.396416	5.57567e-08	6.13435e-07	Up-regulated in S2
Q96S97	MYADM	0.452613	6.89488e-07	5.51391e-06	Up-regulated in S2
Q53EU6	GPAT3	0.553985	9.2208e-07	7.04319e-06	Up-regulated in S2
Q9UJF2	RASAL2	0.542878	3.46453e-06	2.19745e-05	Up-regulated in S2
P02655	APOC2	1.02967	6.40668e-07	5.17963e-06	Up-regulated in S2
Q16394	EXT1	0.894087	1.27475e-05	6.88912e-05	Up-regulated in S2
Q9Y3B6	EMC9	0.618882	2.73261e-07	2.47095e-06	Up-regulated in S2
P51157	RAB28	0.290283	4.32208e-08	4.93163e-07	Up-regulated in S2
P21757	MSR1	0.729683	6.58869e-07	5.31901e-06	Up-regulated in S2
Q9NXN4	GDAP2	0.337007	1.06439e-06	7.89059e-06	Up-regulated in S2
P02774	GC	1.01003	3.02082e-07	2.68917e-06	Up-regulated in S2
P41271	NBL1	0.752065	4.03738e-06	2.52034e-05	Up-regulated in S2
P02790	HPX	0.790714	1.04417e-08	1.41976e-07	Up-regulated in S2
A0A0C4DH33	IGHV1-24	0.44183	2.12419e-09	3.57846e-08	Up-regulated in S2
P02652	APOA2	0.841356	3.79793e-07	3.2789e-06	Up-regulated in S2
P13224	GP1BB	0.945438	4.91888e-09	7.4071e-08	Up-regulated in S2
Q5VST6	ABHD17B	0.401063	1.2489e-06	9.04043e-06	Up-regulated in S2
Q6YHK3	CD109	0.464876	2.48165e-09	4.06917e-08	Up-regulated in S2
Q96RQ9	IL4I1	0.336874	3.52005e-07	3.0653e-06	Up-regulated in S2
Q9Y2Q0	ATP8A1	0.388515	3.21823e-06	2.06131e-05	Up-regulated in S2
Q92805	GOLGA1	0.285236	1.24214e-06	9.00918e-06	Up-regulated in S2
O14727	APAF1	0.285908	1.72912e-05	9.03309e-05	Up-regulated in S2
O75182	SIN3B	0.336249	1.96999e-08	2.48336e-07	Up-regulated in S2
Q8IVF7	FMNL3	0.334441	5.95419e-09	8.69406e-08	Up-regulated in S2
P10124	SRGN	0.730379	6.70883e-07	5.40811e-06	Up-regulated in S2
P02747	C1QC	0.70266	9.66141e-06	5.37349e-05	Up-regulated in S2
P60880	SNAP25	1.24653	0.000412797	0.00147429	Up-regulated in S2
Q6ZTW0	TPGS1	1.13059	0.000120453	0.000497141	Up-regulated in S2
Q9UIK4		0.510889	2.3526e-08	2.89961e-07	Up-regulated in S2
P06681	C2	0.559678	5.10704e-06	3.07701e-05	Up-regulated in S2
P55957	BID	0.45974	1.37785e-07	1.36282e-06	Up-regulated in S2
Q684P5	RAP1GAP2	0.346846	1.74368e-07	1.65552e-06	Up-regulated in S2
Q53GT1	KLHL22	0.327803	7.97834e-07	6.26143e-06	Up-regulated in S2
Q8WV19	SFT2D1	0.407738	3.16982e-08	3.76433e-07	Up-regulated in S2
Q5VU97	CACHD1	0.542449	7.79022e-09	1.11547e-07	Up-regulated in S2
Q8NFU4	FDCSP	0.791604	1.74271e-06	1.20703e-05	Up-regulated in S2
Q8TAQ9	SUN3	1.06931	1.66001e-05	8.73658e-05	Up-regulated in S2
Q9H0X9	OSBPL5	0.406412	3.52005e-07	3.0653e-06	Up-regulated in S2
Q9NPH3	IL1RAP	0.332723	1.6256e-06	1.13158e-05	Up-regulated in S2
P13473	LAMP2	0.59852	3.02082e-07	2.68917e-06	Up-regulated in S2
P13807	GYS1	0.491781	0.000401523	0.00143867	Up-regulated in S2
P34059	GALNS	0.283661	1.41324e-06	1.00915e-05	Up-regulated in S2
Q9NQX7	ITM2C	0.42012	5.36323e-06	3.22434e-05	Up-regulated in S2
P01009	SERPINA1	0.932533	7.418e-07	5.87285e-06	Up-regulated in S2
Q5QGZ9	CLEC12A	1.93781	0.000334169	0.0012234	Up-regulated in S2
Q13075	NAIP	0.309376	8.5784e-07	6.64421e-06	Up-regulated in S2
Q8TCG2	PI4K2B	0.306971	4.09642e-07	3.5038e-06	Up-regulated in S2
P00747	PLG	0.5256	1.0942e-05	5.98945e-05	Up-regulated in S2
Q9P0V8	SLAMF8	0.425345	4.41694e-07	3.74037e-06	Up-regulated in S2
P04180	LCAT	1.03208	3.73041e-07	3.24338e-06	Up-regulated in S2
P24863	CCNC	0.595088	1.67507e-06	1.16529e-05	Up-regulated in S2
Q96CG8	CTHRC1	0.585333	8.4587e-08	8.91628e-07	Up-regulated in S2
P59666	DEFA3	3.53983	6.17971e-05	0.000278263	Up-regulated in S2
P02656	APOC3	0.821847	8.00093e-06	4.54591e-05	Up-regulated in S2
O15084	ANKRD28	0.340646	3.9672e-08	4.5978e-07	Up-regulated in S2
Q7Z6P3	RAB44	0.798474	3.26143e-07	2.87401e-06	Up-regulated in S2
O75648	TRMU	0.32914	2.39555e-07	2.18582e-06	Up-regulated in S2
P54687	BCAT1	0.424341	6.40668e-07	5.17963e-06	Up-regulated in S2
Q9P003	CNIH4	0.624886	2.15561e-08	2.68372e-07	Up-regulated in S2
O75563	SKAP2	0.421739	2.13236e-05	0.00010866	Up-regulated in S2
Q8NI35	PATJ	0.411064	1.61654e-07	1.55581e-06	Up-regulated in S2
Q9UPT6		0.577219	1.51829e-06	1.07239e-05	Up-regulated in S2
Q9BYN0	SRXN1	0.320042	1.10227e-06	8.16593e-06	Up-regulated in S2
Q92547	TOPBP1	0.373912	7.418e-07	5.87285e-06	Up-regulated in S2
Q9NP78	ABCB9	1.53072	3.88678e-05	0.000183999	Up-regulated in S2
P16157	ANK1	0.605813	3.64e-08	4.26775e-07	Up-regulated in S2
Q8NG11	TSPAN14	0.292618	3.79793e-07	3.2789e-06	Up-regulated in S2
Q9Y664	KPTN	0.364605	1.20963e-09	2.20564e-08	Up-regulated in S2
Q9UL01	DSE	0.448804	3.02506e-09	4.84535e-08	Up-regulated in S2
P11413	G6PD	0.323055	7.86304e-05	0.000344803	Up-regulated in S2
P01602	IGKV1-5	1.15097	1.99585e-05	0.00010284	Up-regulated in S2
P19652	ORM2	0.742464	2.3526e-08	2.89961e-07	Up-regulated in S2
Q9H3C7	GGNBP2	0.418911	5.57567e-08	6.13435e-07	Up-regulated in S2
P43003	SLC1A3	0.776689	1.74896e-06	1.2106e-05	Up-regulated in S2
Q86WA8	LONP2	0.270141	2.15327e-08	2.68372e-07	Up-regulated in S2
Q13478	IL18R1	0.396909	9.90831e-07	7.43997e-06	Up-regulated in S2
O94941	UBOX5	0.628017	1.91864e-07	1.79962e-06	Up-regulated in S2
Q6PJG6	BRAT1	0.283419	1.51593e-06	1.07141e-05	Up-regulated in S2
Q9UHX3	ADGRE2	0.265623	2.00113e-06	1.35465e-05	Up-regulated in S2
Q99574	SERPINI1	0.615123	1.0029e-05	5.57234e-05	Up-regulated in S2
Q9Y3R5	DOP1B	0.361023	2.04892e-07	1.90567e-06	Up-regulated in S2
Q8NHG8	ZNRF2	0.286885	3.03165e-05	0.000147556	Up-regulated in S2
Q14186	TFDP1	0.392298	3.31496e-05	0.000160009	Up-regulated in S2
Q9BQ51	PDCD1LG2	0.399124	1.72105e-06	1.19577e-05	Up-regulated in S2
P49908	SELENOP	0.536401	1.49269e-07	1.45689e-06	Up-regulated in S2
Q9P0N9	TBC1D7	0.395806	1.68761e-09	2.93225e-08	Up-regulated in S2
P20062	TCN2	0.883005	0.000412797	0.00147429	Up-regulated in S2
Q8WV44	TRIM41	0.390525	8.55205e-07	6.64421e-06	Up-regulated in S2
Q9UPM8	AP4E1	0.27607	1.86772e-06	1.27369e-05	Up-regulated in S2
Q9NQ29	LUC7L	0.297355	8.4587e-08	8.91628e-07	Up-regulated in S2
P25311	AZGP1	0.781291	6.89488e-07	5.51391e-06	Up-regulated in S2
O15431	SLC31A1	0.83819	9.58162e-06	5.34793e-05	Up-regulated in S2
Q96MT8	CEP63	0.601493	5.93207e-08	6.51351e-07	Up-regulated in S2
Q9NY35	CLDND1	0.343698	9.2208e-07	7.04319e-06	Up-regulated in S2
O43741	PRKAB2	0.426621	7.0468e-06	4.06854e-05	Up-regulated in S2
P06731	CEACAM5	0.841569	3.21823e-06	2.06131e-05	Up-regulated in S2
O60488	ACSL4	0.346657	2.39995e-05	0.000119922	Up-regulated in S2
Q6UW63	POGLUT2	0.485088	1.31713e-06	9.46625e-06	Up-regulated in S2
P22352	GPX3	0.426701	7.97834e-07	6.26143e-06	Up-regulated in S2
P54253	ATXN1	0.488665	1.64963e-07	1.58353e-06	Up-regulated in S2
P03952	KLKB1	0.583674	0.000108446	0.000454652	Up-regulated in S2
Q96KN2	CNDP1	0.516164	3.23617e-07	2.87401e-06	Up-regulated in S2
Q9HCJ0	TNRC6C	0.642191	1.11374e-05	6.08435e-05	Up-regulated in S2
Q8N6M0	OTUD6B	0.405624	1.74271e-06	1.20703e-05	Up-regulated in S2
Q9H6R6	ZDHHC6	0.381789	1.39282e-06	9.99721e-06	Up-regulated in S2
A0A0A0MT89	IGKJ1	2.14342	0.000666295	0.00223287	Up-regulated in S2
Q9BRS8	LARP6	0.83765	4.90741e-05	0.000226314	Up-regulated in S2
O15553	MEFV	0.516959	1.17925e-06	8.67815e-06	Up-regulated in S2
Q92539	LPIN2	0.325036	9.2208e-07	7.04319e-06	Up-regulated in S2
P52429	DGKE	0.405189	6.20011e-06	3.64047e-05	Up-regulated in S2
P01011	SERPINA3	0.431082	5.10704e-06	3.07701e-05	Up-regulated in S2
Q969V5	MUL1	0.355038	1.89393e-07	1.77794e-06	Up-regulated in S2
O60462	NRP2	0.509784	1.86772e-06	1.27369e-05	Up-regulated in S2
P07711	CTSL	0.507345	1.6256e-06	1.13158e-05	Up-regulated in S2
Q9NRB3	CHST12	0.527542	3.87591e-06	2.43604e-05	Up-regulated in S2
Q9NYQ6	CELSR1	0.357428	2.62971e-06	1.73144e-05	Up-regulated in S2
Q96S16	JMJD8	0.609326	2.242e-06	1.51123e-05	Up-regulated in S2
Q9P2N7	KLHL13	0.389515	5.73219e-07	4.73109e-06	Up-regulated in S2
O95273	CCNDBP1	0.578519	2.95023e-06	1.9253e-05	Up-regulated in S2
Q9NV79	PCMTD2	0.302877	6.44685e-06	3.78133e-05	Up-regulated in S2
Q13790	APOF	0.618295	5.52637e-07	4.57144e-06	Up-regulated in S2
Q9UQC9	CLCA2	0.583389	0.000334258	0.0012234	Up-regulated in S2
Q9NR97	TLR8	0.509628	6.82617e-10	1.3613e-08	Up-regulated in S2
Q3MIT2	PUS10	0.313938	6.40668e-07	5.17963e-06	Up-regulated in S2
Q92851	CASP10	0.316354	5.81347e-06	3.43165e-05	Up-regulated in S2
Q8N228	SCML4	0.708949	4.19371e-06	2.5964e-05	Up-regulated in S2
P24071	FCAR	2.7956	0.00285026	0.00788274	Up-regulated in S2
Q96SY0	INTS14	0.264636	6.06497e-08	6.57464e-07	Up-regulated in S2
Q6N069	NAA16	0.290995	2.29527e-06	1.53592e-05	Up-regulated in S2
Q86SQ0	PHLDB2	0.388129	3.24123e-06	2.07484e-05	Up-regulated in S2
Q12774	ARHGEF5	0.508307	1.31638e-05	7.07613e-05	Up-regulated in S2
Q96I51	RCC1L	0.317877	5.44953e-06	3.248e-05	Up-regulated in S2
O15260	SURF4	0.314169	5.52637e-07	4.57144e-06	Up-regulated in S2
P55056	APOC4	0.700957	1.08821e-05	5.98945e-05	Up-regulated in S2
Q14393	GAS6	0.617359	1.86011e-07	1.75663e-06	Up-regulated in S2
P04040	CAT	0.581649	0.00216887	0.00618049	Up-regulated in S2
P09564	CD7	0.687513	1.66873e-08	2.14263e-07	Up-regulated in S2
P0DMV9	HSPA1B	0.275035	8.00093e-06	4.54591e-05	Up-regulated in S2
O75362	ZNF217	0.32338	5.44953e-06	3.248e-05	Up-regulated in S2
Q9P2G1	ANKIB1	0.29681	3.92884e-06	2.45675e-05	Up-regulated in S2
P28300	LOX	1.03284	1.17644e-06	8.66323e-06	Up-regulated in S2
P08185	SERPINA6	0.930235	2.00926e-05	0.000103004	Up-regulated in S2
Q9BWG6	SCNM1	0.685805	5.21776e-05	0.000239429	Up-regulated in S2
Q68CZ6	HAUS3	0.300568	3.00954e-06	1.95249e-05	Up-regulated in S2
Q8TDM6	DLG5	0.332521	1.6256e-06	1.13158e-05	Up-regulated in S2
Q9NS87	KIF15	0.401433	4.53682e-06	2.78964e-05	Up-regulated in S2
O75022	LILRB3	0.827396	1.2489e-06	9.04043e-06	Up-regulated in S2
Q8NBM4	UBAC2	0.346126	3.44046e-06	2.18343e-05	Up-regulated in S2
O75882	ATRN	0.591759	5.44953e-06	3.248e-05	Up-regulated in S2
P19793	RXRA	0.486192	1.28524e-06	9.28529e-06	Up-regulated in S2
P49788	RARRES1	0.811222	1.1106e-05	6.07319e-05	Up-regulated in S2
Q9BVL4	SELENOO	0.287747	3.36644e-07	2.95948e-06	Up-regulated in S2
O60443	GSDME	0.371722	9.01568e-07	6.97313e-06	Up-regulated in S2
O75144	ICOSLG	0.756835	3.00718e-06	1.95249e-05	Up-regulated in S2
O43240	KLK10	1.10242	3.26322e-05	0.000157717	Up-regulated in S2
A0A0B4J1V0	IGHV3-15	0.74875	5.44953e-06	3.248e-05	Up-regulated in S2
P15291	B4GALT1	0.308936	5.52637e-07	4.57144e-06	Up-regulated in S2
Q13772	NCOA4	0.443488	5.16014e-07	4.30063e-06	Up-regulated in S2
P46976	GYG1	0.355707	0.00025909	0.000974053	Up-regulated in S2
Q96DR7	ARHGEF26	1.45645	0.000219651	0.000847072	Up-regulated in S2
Q9HAT8	PELI2	0.384617	4.81841e-06	2.93507e-05	Up-regulated in S2
P07686	HEXB	0.341361	1.2272e-06	8.92419e-06	Up-regulated in S2
P22891	PROZ	0.835133	1.8842e-05	9.77593e-05	Up-regulated in S2
Q9Y6G3		0.364568	4.55022e-06	2.79633e-05	Up-regulated in S2
O60830	TIMM17B	0.267065	5.13025e-07	4.27894e-06	Up-regulated in S2
Q8NFT2	STEAP2	0.440886	1.01855e-06	7.63259e-06	Up-regulated in S2
Q96HD1	CRELD1	0.393538	1.58021e-05	8.33245e-05	Up-regulated in S2
P50542	PEX5	0.339438	1.37785e-07	1.36282e-06	Up-regulated in S2
O14986	PIP5K1B	0.60365	5.3843e-06	3.23526e-05	Up-regulated in S2
P05156	CFI	0.497023	2.13236e-05	0.00010866	Up-regulated in S2
Q96HW7	INTS4	0.275806	1.06439e-06	7.89059e-06	Up-regulated in S2
Q7L9B9	EEPD1	0.530363	1.06362e-06	7.89059e-06	Up-regulated in S2
Q8NC60	NOA1	0.275027	1.31638e-05	7.07613e-05	Up-regulated in S2
P31641	SLC6A6	0.718345	1.1789e-05	6.39923e-05	Up-regulated in S2
Q8IX04	UEVLD	0.387107	2.62971e-06	1.73144e-05	Up-regulated in S2
Q9Y6R7	FCGBP	0.705367	1.31713e-06	9.46625e-06	Up-regulated in S2
Q96MI6		0.49811	3.74741e-06	2.36063e-05	Up-regulated in S2
O14498	ISLR	0.557828	2.39995e-05	0.000119922	Up-regulated in S2
P00492	HPRT1	0.27141	2.26247e-05	0.00011429	Up-regulated in S2
Q969Q5	RAB24	0.414011	7.0468e-06	4.06854e-05	Up-regulated in S2
Q8NDT2	RBM15B	0.307968	1.89393e-07	1.77794e-06	Up-regulated in S2
P16452	EPB42	0.615509	1.75005e-07	1.65552e-06	Up-regulated in S2
P27918	CFP	0.404906	4.43623e-07	3.75383e-06	Up-regulated in S2
Q8N4F0	BPIFB2	0.713321	1.0942e-05	5.98945e-05	Up-regulated in S2
Q8N7R7	CCNYL1	0.379332	1.46955e-05	7.82721e-05	Up-regulated in S2
P00450	CP	0.637369	0.000671844	0.00223706	Up-regulated in S2
O75689	ADAP1	0.287369	4.78481e-06	2.91942e-05	Up-regulated in S2
A0A0B4J1V2	IGHV2-26	0.500169	0.000114332	0.000476082	Up-regulated in S2
P06331	IGHV4-34	1.91552	8.72962e-05	0.000378284	Up-regulated in S2
P45877	PPIC	0.453749	6.89488e-07	5.51391e-06	Up-regulated in S2
Q5VVQ6	YOD1	0.553975	2.47278e-06	1.64081e-05	Up-regulated in S2
Q9ULW8	PADI3	0.634744	3.01269e-06	1.95339e-05	Up-regulated in S2
Q9HCN3	PGAP6	0.371509	1.79477e-06	1.23998e-05	Up-regulated in S2
P54764	EPHA4	0.832803	8.08716e-06	4.59019e-05	Up-regulated in S2
Q969Q4	ARL11	0.679684	8.78628e-06	4.9565e-05	Up-regulated in S2
P01033	TIMP1	0.468905	5.9512e-07	4.86828e-06	Up-regulated in S2
Q02094	RHAG	0.881014	7.46349e-06	4.2999e-05	Up-regulated in S2
Q96SM3	CPXM1	0.538767	1.78216e-05	9.28087e-05	Up-regulated in S2
Q04724	TLE1	0.280063	1.6256e-06	1.13158e-05	Up-regulated in S2
Q86VI3	IQGAP3	0.585294	3.5833e-06	2.27017e-05	Up-regulated in S2
Q13332	PTPRS	0.471332	8.5784e-07	6.64421e-06	Up-regulated in S2
Q6UX71	PLXDC2	0.412655	6.40668e-07	5.17963e-06	Up-regulated in S2
Q99519	NEU1	0.367561	7.41446e-07	5.87285e-06	Up-regulated in S2
Q9NZV5	SELENON	0.436262	9.90831e-07	7.43997e-06	Up-regulated in S2
Q15022	SUZ12	0.384445	3.03165e-05	0.000147556	Up-regulated in S2
Q9NRR4	DROSHA	0.356841	1.67618e-05	8.78851e-05	Up-regulated in S2
Q9BZF2	OSBPL7	0.548321	5.98536e-05	0.000269841	Up-regulated in S2
Q14469	HES1	1.56974	1.10492e-05	6.04512e-05	Up-regulated in S2
Q6ZQN7	SLCO4C1	0.906544	0.00024975	0.000946008	Up-regulated in S2
A5D8W1	CFAP69	0.671412	3.43997e-05	0.000165035	Up-regulated in S2
P57768	SNX16	0.35107	1.57301e-05	8.33245e-05	Up-regulated in S2
A0A075B6H7	IGKV3-7	0.482272	5.65779e-05	0.000256476	Up-regulated in S2
Q9NQ11	ATP13A2	0.698606	3.93443e-05	0.000186095	Up-regulated in S2
Q504Q3	PAN2	0.28418	3.81567e-05	0.000180864	Up-regulated in S2
P08514	ITGA2B	0.690525	1.106e-06	8.18812e-06	Up-regulated in S2
Q9NXK8	FBXL12	0.415949	6.05169e-06	3.57037e-05	Up-regulated in S2
P25105	PTAFR	0.841738	4.73032e-05	0.000219611	Up-regulated in S2
P11277	SPTB	0.568513	5.81347e-06	3.43165e-05	Up-regulated in S2
P21673	SAT1	1.2049	0.00206398	0.00594281	Up-regulated in S2
P11226	MBL2	0.934322	5.48033e-05	0.000250129	Up-regulated in S2
Q9UBH6	XPR1	0.45455	1.6256e-06	1.13158e-05	Up-regulated in S2
O60244	MED14	0.31566	1.14307e-06	8.42308e-06	Up-regulated in S2
Q9NUI1	DECR2	0.307623	4.78481e-06	2.91942e-05	Up-regulated in S2
Q96T66	NMNAT3	0.295419	0.000114332	0.000476082	Up-regulated in S2
Q9NRG4	SMYD2	0.304368	4.19675e-06	2.5964e-05	Up-regulated in S2
O15427	SLC16A3	0.495578	0.00168986	0.00499022	Up-regulated in S2
P01743	IGHV1-46	0.760868	7.04035e-06	4.06854e-05	Up-regulated in S2
Q8IUD6	RNF135	0.372493	2.8136e-06	1.83723e-05	Up-regulated in S2
Q9H2V7	SPNS1	0.37059	3.21218e-05	0.000155318	Up-regulated in S2
O60293	ZFC3H1	0.275709	1.41324e-06	1.00915e-05	Up-regulated in S2
Q93074	MED12	0.269633	0.000148455	0.000596407	Up-regulated in S2
P78545	ELF3	0.553887	2.79346e-06	1.8349e-05	Up-regulated in S2
Q13535	ATR	0.347968	2.80481e-08	3.38904e-07	Up-regulated in S2
Q8WVI0	SMIM4	0.288392	4.79408e-06	2.92347e-05	Up-regulated in S2
Q9UBS9	SUCO	0.963313	7.59474e-05	0.000335028	Up-regulated in S2
Q8NEN9	PDZD8	0.279241	1.13772e-05	6.21228e-05	Up-regulated in S2
P09417	QDPR	0.315343	2.39995e-05	0.000119922	Up-regulated in S2
P42336	PIK3CA	0.294797	4.03923e-05	0.000190077	Up-regulated in S2
Q8NE00	TMEM104	0.345585	1.312e-05	7.07613e-05	Up-regulated in S2
Q16635	TAZ	0.500241	2.16527e-05	0.000110185	Up-regulated in S2
Q96DF8	ESS2	0.295239	9.75073e-05	0.000414762	Up-regulated in S2
Q71SY5	MED25	0.301415	3.44046e-06	2.18343e-05	Up-regulated in S2
O00391	QSOX1	0.510055	4.19675e-06	2.5964e-05	Up-regulated in S2
Q6UWW0	LCN15	1.09845	1.44928e-06	1.03421e-05	Up-regulated in S2
P0C0L4	C4A	0.932989	0.000164569	0.000650518	Up-regulated in S2
P01700	IGLV1-47	0.412402	9.96709e-08	1.02907e-06	Up-regulated in S2
P02766	TTR	0.53037	8.75986e-05	0.000378284	Up-regulated in S2
P01706	IGLV2-11	0.664744	9.07506e-06	5.07543e-05	Up-regulated in S2
Q96ME1	FBXL18	0.339552	1.23802e-05	6.70044e-05	Up-regulated in S2
Q13393	PLD1	0.35931	0.00142601	0.00432413	Up-regulated in S2
P02768	ALB	0.670019	9.90831e-07	7.43997e-06	Up-regulated in S2
P23508	MCC	0.321601	3.70866e-05	0.0001767	Up-regulated in S2
P09341	CXCL1	0.99169	3.83033e-05	0.000181482	Up-regulated in S2
Q07912	TNK2	1.15553	0.000577683	0.00197096	Up-regulated in S2
O15381	NVL	0.26585	4.78481e-06	2.91942e-05	Up-regulated in S2
Q96G97	BSCL2	0.429627	1.88969e-05	9.77593e-05	Up-regulated in S2
Q86WI3	NLRC5	0.445308	0.000102887	0.000433975	Up-regulated in S2
Q8NFA0	USP32	0.614696	9.39672e-06	5.24737e-05	Up-regulated in S2
Q04756	HGFAC	0.688403	1.45605e-05	7.75908e-05	Up-regulated in S2
Q16670	ZSCAN26	0.995057	0.00013988	0.00056919	Up-regulated in S2
P13497	BMP1	0.819156	1.96995e-06	1.34175e-05	Up-regulated in S2
Q9NQG7	HPS4	0.339374	2.27025e-06	1.52841e-05	Up-regulated in S2
O43505	B4GAT1	0.479308	5.91709e-05	0.000267964	Up-regulated in S2
O95477	ABCA1	0.412076	2.06778e-05	0.000105808	Up-regulated in S2
P01624	IGKV3-15	0.774971	2.64193e-06	1.73846e-05	Up-regulated in S2
Q12770	SCAP	0.641857	5.62972e-06	3.34818e-05	Up-regulated in S2
Q96G46	DUS3L	0.286241	1.86772e-06	1.27369e-05	Up-regulated in S2
P69905	HBA1	0.745817	9.66141e-06	5.37349e-05	Up-regulated in S2
A0A0C4DH29	IGHV1-3	0.953318	2.37407e-06	1.58768e-05	Up-regulated in S2
Q8N6Q3	CD177	1.17052	0.000102567	0.000433975	Up-regulated in S2
Q13231	CHIT1	0.745749	8.06537e-06	4.58017e-05	Up-regulated in S2
P01008	SERPINC1	0.360322	0.000164569	0.000650518	Up-regulated in S2
Q96G01	BICD1	0.725161	0.000158024	0.000630046	Up-regulated in S2
P00748	F12	0.475634	3.21823e-06	2.06131e-05	Up-regulated in S2
Q6ZT12	UBR3	0.306011	3.67705e-06	2.31763e-05	Up-regulated in S2
Q9BTX7	TTPAL	0.288472	3.5504e-05	0.000170186	Up-regulated in S2
Q9NZD4	AHSP	0.638882	5.44953e-06	3.248e-05	Up-regulated in S2
Q96B70	LENG9	0.434658	4.41694e-07	3.74037e-06	Up-regulated in S2
P34931	HSPA1L	0.505184	2.22569e-05	0.000113052	Up-regulated in S2
Q9Y4H2	IRS2	0.322389	4.33753e-06	2.6805e-05	Up-regulated in S2
P05106	ITGB3	0.675442	4.78481e-06	2.91942e-05	Up-regulated in S2
P61421	ATP6V0D1	0.271749	0.000140957	0.000570426	Up-regulated in S2
Q9NP31	SH2D2A	0.418099	1.01438e-06	7.61164e-06	Up-regulated in S2
Q9NZJ5	EIF2AK3	0.471637	3.92884e-06	2.45675e-05	Up-regulated in S2
Q9NVR0	KLHL11	0.328977	4.27494e-05	0.00019981	Up-regulated in S2
P78357	CNTNAP1	0.468571	1.94561e-06	1.32598e-05	Up-regulated in S2
Q86YL5	TDRP	0.485053	3.37975e-06	2.15976e-05	Up-regulated in S2
Q9NR99	MXRA5	0.414177	1.75005e-07	1.65552e-06	Up-regulated in S2
Q7Z6B7	SRGAP1	0.34549	1.9119e-05	9.86563e-05	Up-regulated in S2
Q8TB52	FBXO30	0.547525	1.05267e-05	5.81096e-05	Up-regulated in S2
Q2LD37	KIAA1109	0.451019	1.52036e-06	1.07317e-05	Up-regulated in S2
P53680	AP2S1	0.381736	2.29527e-06	1.53592e-05	Up-regulated in S2
Q76I76	SSH2	0.363822	1.32637e-05	7.12635e-05	Up-regulated in S2
Q92503	SEC14L1	0.496607	5.44953e-06	3.248e-05	Up-regulated in S2
Q9UHK6	AMACR	0.406487	7.96867e-06	4.54591e-05	Up-regulated in S2
Q8N4L2	PIP4P2	0.503009	5.06112e-05	0.00023253	Up-regulated in S2
Q8IY47	KBTBD2	0.368562	2.26247e-05	0.00011429	Up-regulated in S2
P68871	HBB	0.878541	3.21218e-05	0.000155318	Up-regulated in S2
Q6ZW31	SYDE1	0.639072	0.000182196	0.000713414	Up-regulated in S2
Q9H5X1	CIAO2A	0.266312	4.09642e-07	3.5038e-06	Up-regulated in S2
P0C7T5	ATXN1L	0.312744	7.05205e-05	0.00031296	Up-regulated in S2
Q8WUM9	SLC20A1	0.489634	4.9944e-05	0.000230133	Up-regulated in S2
P01859	IGHG2	0.593597	1.89283e-05	9.77593e-05	Up-regulated in S2
A0A087WSX0	IGLV5-45	1.45981	0.000142343	0.000575612	Up-regulated in S2
Q9HBH9		0.543273	1.07565e-05	5.92893e-05	Up-regulated in S2
O94964	SOGA1	0.403368	5.35173e-05	0.000244562	Up-regulated in S2
Q0VD83	APOBR	0.266752	0.000441655	0.00155528	Up-regulated in S2
Q7Z7G8	VPS13B	0.483684	3.21823e-06	2.06131e-05	Up-regulated in S2
Q8TAC2	JOSD2	0.854204	6.84536e-06	3.97505e-05	Up-regulated in S2
Q96C57	CUSTOS	0.332252	4.5234e-05	0.000210092	Up-regulated in S2
Q99536	VAT1	0.389582	1.02831e-05	5.68214e-05	Up-regulated in S2
P35270	SPR	0.287106	5.9512e-07	4.86828e-06	Up-regulated in S2
Q9Y2R2	PTPN22	0.31988	0.00129941	0.00400388	Up-regulated in S2
Q96B23	C18orf25	0.465621	1.86772e-06	1.27369e-05	Up-regulated in S2
Q07343	PDE4B	1.16258	3.73883e-05	0.000178061	Up-regulated in S2
P23470	PTPRG	0.661623	0.000125645	0.00051658	Up-regulated in S2
Q8IWT3	CUL9	0.266792	0.000148455	0.000596407	Up-regulated in S2
Q6XZF7	DNMBP	0.312128	3.67705e-06	2.31763e-05	Up-regulated in S2
Q86UD1	OAF	0.473472	0.000993189	0.00317614	Up-regulated in S2
Q99685	MGLL	0.515968	1.06718e-05	5.88519e-05	Up-regulated in S2
Q8N5C8	TAB3	0.560567	1.79518e-05	9.34135e-05	Up-regulated in S2
O00746	NME4	0.525666	1.4478e-05	7.7188e-05	Up-regulated in S2
P06132	UROD	0.28555	0.000285966	0.00106425	Up-regulated in S2
P02730	SLC4A1	0.606953	4.78524e-05	0.000220771	Up-regulated in S2
P29279	CCN2	0.515273	4.11231e-06	2.56567e-05	Up-regulated in S2
Q9UII4	HERC5	0.344528	3.7086e-05	0.0001767	Up-regulated in S2
O76054	SEC14L2	0.382829	8.00093e-06	4.54591e-05	Up-regulated in S2
Q9H6R0	DHX33	0.271897	4.78481e-06	2.91942e-05	Up-regulated in S2
Q13506	NAB1	0.29117	0.000770138	0.00253085	Up-regulated in S2
Q9BZR8	BCL2L14	0.383597	5.65779e-05	0.000256476	Up-regulated in S2
Q9BX69	CARD6	0.395806	0.000122551	0.000504799	Up-regulated in S2
Q6P4Q7	CNNM4	0.290578	2.86062e-05	0.000139847	Up-regulated in S2
O00716	E2F3	0.666295	2.43001e-05	0.000121369	Up-regulated in S2
P11597	CETP	0.469191	3.3092e-05	0.000159801	Up-regulated in S2
P01780	IGHV3-7	0.541013	7.05205e-05	0.00031296	Up-regulated in S2
P27930	IL1R2	0.292059	0.000201748	0.000781296	Up-regulated in S2
P00915	CA1	0.963799	0.000191789	0.000747437	Up-regulated in S2
Q6NUT3	MFSD12	0.411272	5.57536e-06	3.31942e-05	Up-regulated in S2
Q08397	LOXL1	0.469039	1.68826e-05	8.83427e-05	Up-regulated in S2
P03951	F11	0.929783	0.000415527	0.00148356	Up-regulated in S2
Q9ULS5	TMCC3	0.289257	6.62839e-05	0.000296776	Up-regulated in S2
Q14964	RAB39A	0.694994	5.61791e-06	3.34296e-05	Up-regulated in S2
P07332	FES	0.374555	0.00120005	0.00372572	Up-regulated in S2
Q76L83	ASXL2	0.540886	2.02359e-05	0.000103642	Up-regulated in S2
P01037	CST1	0.834932	4.48367e-08	5.11074e-07	Up-regulated in S2
O60336	MAPKBP1	0.369018	7.50968e-06	4.2999e-05	Up-regulated in S2
P02549	SPTA1	0.56563	4.27494e-05	0.00019981	Up-regulated in S2
Q14515	SPARCL1	0.444662	5.13025e-07	4.27894e-06	Up-regulated in S2
Q99571	P2RX4	0.429328	1.86251e-05	9.66896e-05	Up-regulated in S2
O95759	TBC1D8	0.268852	8.26765e-06	4.68782e-05	Up-regulated in S2
Q9ULM6	CNOT6	0.390717	2.62761e-05	0.000130298	Up-regulated in S2
P10451	SPP1	0.523573	2.39258e-05	0.000119922	Up-regulated in S2
Q96QT4	TRPM7	0.499465	0.000312847	0.00115458	Up-regulated in S2
Q5H8A4	PIGG	0.28687	5.98005e-05	0.000269711	Up-regulated in S2
A0A075B6S2	IGKV2D-29	0.671579	9.31205e-06	5.20271e-05	Up-regulated in S2
Q93063	EXT2	0.463672	6.20011e-06	3.64047e-05	Up-regulated in S2
Q9H8E8	KAT14	0.514998	7.22303e-06	4.16812e-05	Up-regulated in S2
O14874	BCKDK	0.326549	1.0942e-05	5.98945e-05	Up-regulated in S2
Q8NHM5	KDM2B	0.313558	2.69861e-05	0.000133103	Up-regulated in S2
Q9UBP4	DKK3	1.61894	0.000457875	0.00160576	Up-regulated in S2
Q8IZD2	KMT2E	0.350358	0.000642309	0.00215753	Up-regulated in S2
Q92560	BAP1	0.465962	6.61076e-06	3.84689e-05	Up-regulated in S2
Q86TW2	ADCK1	0.296838	1.65859e-05	8.73324e-05	Up-regulated in S2
Q9Y2Y6	TMEM98	0.88543	0.00010458	0.000440948	Up-regulated in S2
Q9Y240		0.501144	6.66545e-07	5.37706e-06	Up-regulated in S2
Q5T3U5	ABCC10	0.388039	1.81705e-05	9.44627e-05	Up-regulated in S2
Q96MY1	NOL4L	0.689083	0.000118628	0.000493042	Up-regulated in S2
Q9NX04	C1orf109	0.370565	2.81481e-05	0.000138525	Up-regulated in S2
Q9P1V8	SAMD15	0.480694	1.01608e-06	7.61926e-06	Up-regulated in S2
Q15012	LAPTM4A	0.322012	1.18339e-05	6.42045e-05	Up-regulated in S2
Q8NB16	MLKL	0.300868	3.40268e-05	0.000163317	Up-regulated in S2
A0A075B6S6	IGKV2D-30	0.538796	8.57248e-05	0.000373104	Up-regulated in S2
P0DPD8	EEF1AKMT4-ECE2	0.391701	2.1621e-05	0.000110074	Up-regulated in S2
Q9H497	TOR3A	0.295178	7.44731e-05	0.000329049	Up-regulated in S2
Q15166	PON3	0.614019	0.000442288	0.00155602	Up-regulated in S2
Q05639	EEF1A2	0.372875	1.75833e-06	1.21557e-05	Up-regulated in S2
B7ZBB8	PPP1R3G	0.440986	0.000527723	0.00181901	Up-regulated in S2
P63146	UBE2B	0.343716	0.000255464	0.000966329	Up-regulated in S2
Q7Z3E5	ARMC9	0.356209	2.043e-06	1.38215e-05	Up-regulated in S2
Q9BTC8	MTA3	0.480417	9.75073e-05	0.000414762	Up-regulated in S2
Q8WYN0	ATG4A	0.354191	5.57231e-05	0.000254117	Up-regulated in S2
Q8IWF2	FOXRED2	0.275191	2.18008e-05	0.000110802	Up-regulated in S2
Q5TCX8	MAP3K21	1.10744	0.000719868	0.00238619	Up-regulated in S2
O95685	PPP1R3D	0.321148	0.000963484	0.0030856	Up-regulated in S2
Q96LA6	FCRL1	0.753499	0.000425386	0.00150613	Up-regulated in S2
Q9BU89	DOHH	0.322808	3.03165e-05	0.000147556	Up-regulated in S2
P02008	HBZ	1.02424	4.32704e-05	0.00020216	Up-regulated in S2
A0A075B6K5	IGLV3-9	0.468262	0.000309322	0.00114234	Up-regulated in S2
P30613	PKLR	0.455224	1.42915e-05	7.62305e-05	Up-regulated in S2
P35443	THBS4	0.561056	0.000180038	0.000707621	Up-regulated in S2
O15389	SIGLEC5	0.842247	0.000573014	0.00195563	Up-regulated in S2
P12273	PIP	0.917326	0.000401523	0.00143867	Up-regulated in S2
Q14999	CUL7	0.297723	1.58021e-05	8.33245e-05	Up-regulated in S2
O00628	PEX7	0.780153	0.000666001	0.00223287	Up-regulated in S2
Q92963	RIT1	0.293936	1.78272e-05	9.28087e-05	Up-regulated in S2
Q99501	GAS2L1	0.630893	5.361e-05	0.000244783	Up-regulated in S2
O43298	ZBTB43	0.32005	1.27407e-06	9.21663e-06	Up-regulated in S2
Q99941	ATF6B	0.505289	3.99242e-05	0.000188677	Up-regulated in S2
P46934	NEDD4	0.351099	0.000127001	0.000519838	Up-regulated in S2
A0A075B6R9	IGKV2D-24	0.956544	0.00105248	0.0033254	Up-regulated in S2
A2AJT9	BCLAF3	0.807464	7.16924e-05	0.000318033	Up-regulated in S2
Q8TCG1	CIP2A	0.573721	4.78524e-05	0.000220771	Up-regulated in S2
Q9Y250	LZTS1	1.32754	0.000191789	0.000747437	Up-regulated in S2
O43861	ATP9B	0.330776	1.06439e-06	7.89059e-06	Up-regulated in S2
Q8N5J2	MINDY1	0.37743	0.00151785	0.00456261	Up-regulated in S2
Q9NYK1	TLR7	0.305663	0.000191789	0.000747437	Up-regulated in S2
Q9BRY0	SLC39A3	0.394428	0.0032595	0.00882488	Up-regulated in S2
P01042	KNG1	0.526763	0.000212182	0.000819124	Up-regulated in S2
Q9Y3E0	GOLT1B	0.311278	1.51593e-06	1.07141e-05	Up-regulated in S2
Q96F81	DISP1	1.27706	0.00165119	0.00491008	Up-regulated in S2
Q5SZB4	C9orf50	0.825433	0.000909684	0.00293722	Up-regulated in S2
Q9H0K1	SIK2	0.471668	0.000506578	0.00175542	Up-regulated in S2
Q9C002	NMES1	0.282625	2.69861e-05	0.000133103	Up-regulated in S2
P48740	MASP1	0.272572	8.20332e-05	0.000359155	Up-regulated in S2
Q86YH6	PDSS2	0.529988	6.87132e-05	0.000306043	Up-regulated in S2
Q6N075	MFSD5	0.381489	0.000279384	0.00104326	Up-regulated in S2
Q96DA0	ZG16B	0.6653	0.00025909	0.000974053	Up-regulated in S2
Q13614	MTMR2	0.339495	9.07506e-06	5.07543e-05	Up-regulated in S2
Q9UGM3	DMBT1	0.505829	0.000272223	0.00101755	Up-regulated in S2
A0A0B4J2H0	IGHV1-69D	0.605147	3.12198e-05	0.000151753	Up-regulated in S2
A0PJE2	DHRS12	0.455859	1.16252e-05	6.32166e-05	Up-regulated in S2
P00918	CA2	0.554905	0.000127001	0.000519838	Up-regulated in S2
P18577	RHCE	0.658051	0.000222115	0.000855943	Up-regulated in S2
Q9H857	NT5DC2	0.350028	5.35173e-05	0.000244562	Up-regulated in S2
P02042	HBD	0.710504	0.000114332	0.000476082	Up-regulated in S2
Q8NFQ6	BPIFC	1.75165	0.000102838	0.000433975	Up-regulated in S2
Q9C0D2	CEP295	0.591398	0.000646412	0.00217	Up-regulated in S2
P13994	CCDC130	0.383103	3.18178e-05	0.000154523	Up-regulated in S2
Q8N6L1	KRTCAP2	0.323651	5.65779e-05	0.000256476	Up-regulated in S2
Q01581	HMGCS1	0.327404	4.27494e-05	0.00019981	Up-regulated in S2
Q96K80	ZC3H10	0.707317	8.91134e-05	0.000384525	Up-regulated in S2
Q8WWV6	FCAMR	1.15998	0.00160535	0.00479828	Up-regulated in S2
O60706	ABCC9	0.767395	0.000531632	0.00183191	Up-regulated in S2
P01701	IGLV1-51	0.808771	6.61076e-06	3.84689e-05	Up-regulated in S2
Q8WUJ0	STYX	0.424917	3.0739e-06	1.98959e-05	Up-regulated in S2
Q92536	SLC7A6	0.289421	2.27888e-05	0.000115067	Up-regulated in S2
P26045	PTPN3	0.354173	0.000117424	0.000488725	Up-regulated in S2
Q8N271	PROM2	0.536642	1.84011e-05	9.55996e-05	Up-regulated in S2
Q6P087	RPUSD3	0.31586	1.00095e-05	5.56429e-05	Up-regulated in S2
Q76M96	CCDC80	0.636381	0.000505315	0.00175159	Up-regulated in S2
Q6ZN55	ZNF574	0.366907	0.000120512	0.000497141	Up-regulated in S2
P0DOX6		0.886567	2.30454e-05	0.000116256	Up-regulated in S2
Q9HBG7	LY9	0.421462	0.000101257	0.000429885	Up-regulated in S2
Q03060	CREM	0.392815	0.000170953	0.000674547	Up-regulated in S2
P24557	TBXAS1	0.366042	5.06112e-05	0.00023253	Up-regulated in S2
P43652	AFM	0.517091	1.58021e-05	8.33245e-05	Up-regulated in S2
Q15113	PCOLCE	0.466204	6.40668e-07	5.17963e-06	Up-regulated in S2
Q9NY15		0.269886	1.78272e-05	9.28087e-05	Up-regulated in S2
A8MT69	CENPX	0.546661	8.38578e-05	0.000365553	Up-regulated in S2
P02724	GYPA	0.629692	0.0020896	0.00599472	Up-regulated in S2
O43866	CD5L	0.700457	9.75073e-05	0.000414762	Up-regulated in S2
Q8TCA0	LRRC20	0.318107	0.000539834	0.00185413	Up-regulated in S2
Q96S38	RPS6KC1	0.481617	7.51906e-05	0.000331822	Up-regulated in S2
D6REC4		0.563536	0.000160853	0.000640402	Up-regulated in S2
Q6SZW1	SARM1	0.30782	2.00113e-06	1.35465e-05	Up-regulated in S2
Q8NCL4	GALNT6	0.317804	0.000109236	0.000457703	Up-regulated in S2
Q13219	PAPPA	0.619617	9.7333e-05	0.000414762	Up-regulated in S2
O14657	TOR1B	0.372595	0.000671844	0.00223706	Up-regulated in S2
P38484	IFNGR2	0.623718	0.00024975	0.000946008	Up-regulated in S2
A0A0C4DH34	IGHV4-28	0.6053	0.000485434	0.00168796	Up-regulated in S2
Q04727	TLE4	0.366498	2.74414e-05	0.000135107	Up-regulated in S2
O14924	RGS12	0.390445	8.57248e-05	0.000373104	Up-regulated in S2
Q96EP1	CHFR	0.314864	2.46256e-05	0.000122939	Up-regulated in S2
Q8IZW8	TNS4	0.442418	0.00149176	0.00448785	Up-regulated in S2
P01599	IGKV1-17	0.317519	0.00125327	0.0038703	Up-regulated in S2
Q9UKU9	ANGPTL2	0.283291	0.00358958	0.00960345	Up-regulated in S2
O14531	DPYSL4	0.30075	0.00225965	0.00641278	Up-regulated in S2
Q9Y336	SIGLEC9	0.793612	2.06749e-05	0.000105808	Up-regulated in S2
P01036	CST4	1.13776	0.000257998	0.000974053	Up-regulated in S2
Q6P1S2	C3orf33	0.684543	0.000693841	0.00230891	Up-regulated in S2
P05160	F13B	0.870219	3.70444e-05	0.0001767	Up-regulated in S2
Q96QF0	RAB3IP	0.328244	6.29387e-05	0.00028328	Up-regulated in S2
Q6IBW4	NCAPH2	0.391679	3.08658e-05	0.000150164	Up-regulated in S2
P62166	NCS1	0.361627	0.000485434	0.00168796	Up-regulated in S2
Q9BV94	EDEM2	0.303745	0.000444748	0.00156418	Up-regulated in S2
Q5T619	ZNF648	0.633463	0.000285966	0.00106425	Up-regulated in S2
O15085	ARHGEF11	0.326128	8.52216e-06	4.80996e-05	Up-regulated in S2
Q9BPU9	B9D2	0.337927	0.00239849	0.00677551	Up-regulated in S2
O75864	PPP1R37	0.404774	0.000592846	0.00200968	Up-regulated in S2
Q9UJ14	GGT7	0.352727	7.91808e-05	0.000347078	Up-regulated in S2
Q3ZCW2	LGALSL	0.385842	0.000108446	0.000454652	Up-regulated in S2
A0A0C4DH73	IGKV1-12	0.950454	2.51095e-05	0.000125186	Up-regulated in S2
Q9Y6Q1	CAPN6	1.28423	0.0004995	0.00173252	Up-regulated in S2
O60447	EVI5	0.538155	0.00173226	0.00510726	Up-regulated in S2
P05538	HLA-DQB2	0.290999	0.000109523	0.000458647	Up-regulated in S2
Q8TCF1	ZFAND1	0.38925	0.000175691	0.000691273	Up-regulated in S2
P0DMR2	SCGB1C2	1.14399	0.000367112	0.00133263	Up-regulated in S2
Q8N1A6	C4orf33	0.547132	2.72381e-05	0.000134226	Up-regulated in S2
Q9H3H3	C11orf68	0.276438	0.00155287	0.00464894	Up-regulated in S2
P02765	AHSG	0.494323	0.000212182	0.000819124	Up-regulated in S2
Q9UQR0	SCML2	0.466803	0.000100979	0.000428871	Up-regulated in S2
Q96GR4	ZDHHC12	0.839592	0.000457875	0.00160576	Up-regulated in S2
P14770	GP9	0.560455	0.000222618	0.000855943	Up-regulated in S2
O60391	GRIN3B	0.399854	0.00276699	0.00766429	Up-regulated in S2
Q99728	BARD1	1.2833	0.000899424	0.00290567	Up-regulated in S2
P35070	BTC	0.706652	0.000999001	0.00319288	Up-regulated in S2
Q16769	QPCT	1.00977	6.74931e-05	0.000300851	Up-regulated in S2
P61599	NAA20	0.26556	0.00299705	0.00821074	Up-regulated in S2
Q8WWK9	CKAP2	0.569006	0.000553669	0.00189839	Up-regulated in S2
P36894	BMPR1A	0.562527	0.000305296	0.00112822	Up-regulated in S2
P18510	IL1RN	0.843251	1.16404e-05	6.32166e-05	Up-regulated in S2
P55771	PAX9	0.379923	1.38483e-05	7.43323e-05	Up-regulated in S2
Q3KRA9	ALKBH6	0.398484	9.23059e-05	0.000396517	Up-regulated in S2
Q9NPF2	CHST11	0.439019	0.000121596	0.000501327	Up-regulated in S2
Q6ZN84	CCDC81	0.949816	0.001998	0.00576483	Up-regulated in S2
Q4ADV7	RIC1	0.361537	2.5452e-05	0.000126267	Up-regulated in S2
O75023	LILRB5	0.333234	5.44953e-06	3.248e-05	Up-regulated in S2
Q8TDF6	RASGRP4	0.782705	0.000411942	0.00147266	Up-regulated in S2
Q6V702	CFAP299	0.393295	0.0010657	0.00336429	Up-regulated in S2
Q9HC44	GPBP1L1	0.35738	1.99214e-05	0.000102697	Up-regulated in S2
Q8WXC3	PYDC1	0.610003	0.000457875	0.00160576	Up-regulated in S2
Q5T5C0	STXBP5	0.283058	0.00287996	0.00793513	Up-regulated in S2
O43557	TNFSF14	0.38233	0.000122371	0.000504243	Up-regulated in S2
Q5VSG8	MANEAL	0.559318	0.000109257	0.000457703	Up-regulated in S2
Q96HF1	SFRP2	0.70398	1.16404e-05	6.32166e-05	Up-regulated in S2
Q8NBS3	SLC4A11	0.890818	0.00158161	0.00472861	Up-regulated in S2
Q01814	ATP2B2	0.676589	0.000416322	0.00148545	Up-regulated in S2
P10914	IRF1	0.382077	0.000153005	0.000613794	Up-regulated in S2
Q7Z4L5	TTC21B	0.338242	0.000197523	0.000768972	Up-regulated in S2
O75808	CAPN15	0.370751	0.000240829	0.000917239	Up-regulated in S2
Q14242	SELPLG	0.277302	0.000191789	0.000747437	Up-regulated in S2
Q0P6H9	TMEM62	0.374513	0.000239387	0.000912161	Up-regulated in S2
P00156	MT-CYB	0.349247	0.000223111	0.000855943	Up-regulated in S2
P53674	CRYBB1	0.563564	0.00175439	0.00516974	Up-regulated in S2
Q9NYA1	SPHK1	0.86555	0.000310001	0.00114446	Up-regulated in S2
Q9Y257	KCNK6	0.320539	5.09578e-05	0.000234025	Up-regulated in S2
Q9BY41	HDAC8	0.376361	2.34836e-05	0.000118359	Up-regulated in S2
Q9BUD6	SPON2	1.39478	2.85531e-05	0.000139847	Up-regulated in S2
Q9UPW5	AGTPBP1	0.48292	7.50968e-06	4.2999e-05	Up-regulated in S2
Q8WYB5	KAT6B	0.268428	0.000807838	0.00263595	Up-regulated in S2
Q9BY89	KIAA1671	0.437096	0.00025909	0.000974053	Up-regulated in S2
Q15398	DLGAP5	0.4204	0.000316317	0.00116351	Up-regulated in S2
Q8IUC4	RHPN2	0.418651	0.000456728	0.00160427	Up-regulated in S2
Q11201	ST3GAL1	0.277417	0.000285452	0.00106425	Up-regulated in S2
Q8TCT7	SPPL2B	0.278216	0.00150113	0.00451481	Up-regulated in S2
A8CG34	POM121C	0.307991	0.00276712	0.00766429	Up-regulated in S2
P49454	CENPF	0.383596	1.11357e-05	6.08435e-05	Up-regulated in S2
Q9H0Q3	FXYD6	0.38064	0.000101847	0.00043206	Up-regulated in S2
P49747	COMP	1.00825	7.24856e-05	0.000321294	Up-regulated in S2
Q9H4B7	TUBB1	0.508003	9.24299e-05	0.000396517	Up-regulated in S2
Q99542	MMP19	0.641107	4.95251e-06	3.01509e-05	Up-regulated in S2
Q01664	TFAP4	0.479197	0.000158691	0.000632479	Up-regulated in S2
A0A0C4DH55	IGKV3D-7	0.966355	0.000239413	0.000912161	Up-regulated in S2
Q6ZS30	NBEAL1	0.322337	3.40268e-05	0.000163317	Up-regulated in S2
Q9UDW3	ZMAT5	0.642446	0.00223771	0.00636846	Up-regulated in S2
P01871	IGHM	0.48536	0.00216887	0.00618049	Up-regulated in S2
P0DOX8		0.406005	0.000140957	0.000570426	Up-regulated in S2
P09327	VIL1	0.659352	1.01689e-05	5.6444e-05	Up-regulated in S2
P40616	ARL1	0.277339	0.000182285	0.000713414	Up-regulated in S2
Q5H9U9	DDX60L	0.45409	0.000108446	0.000454652	Up-regulated in S2
Q9NPY3	CD93	0.275171	0.00136617	0.00417009	Up-regulated in S2
P01876	IGHA1	0.64024	0.000108446	0.000454652	Up-regulated in S2
Q9C0D3	ZYG11B	0.463265	7.74145e-06	4.42803e-05	Up-regulated in S2
Q8WZ64	ARAP2	0.513595	0.00010495	0.000442343	Up-regulated in S2
Q75T13	PGAP1	0.343752	0.000141874	0.000573924	Up-regulated in S2
Q56NI9	ESCO2	0.397821	0.000108333	0.000454652	Up-regulated in S2
P04278	SHBG	0.541987	0.00187894	0.00548132	Up-regulated in S2
Q15743	GPR68	0.833803	0.00174825	0.00515304	Up-regulated in S2
B2RTY4	MYO9A	0.3219	0.000161543	0.000642696	Up-regulated in S2
Q96ST8	CEP89	0.719937	4.11824e-06	2.56792e-05	Up-regulated in S2
O75487	GPC4	0.406386	6.67635e-05	0.000297719	Up-regulated in S2
Q8IXU6	SLC35F2	0.519655	1.72941e-05	9.03309e-05	Up-regulated in S2
Q96T52	IMMP2L	0.5632	0.00285026	0.00788274	Up-regulated in S2
Q9H4D0	CLSTN2	0.691529	0.00122378	0.00379618	Up-regulated in S2
Q9NP87	POLM	0.342581	0.000257882	0.000974053	Up-regulated in S2
Q9NQP4	PFDN4	0.28526	2.86062e-05	0.000139847	Up-regulated in S2
Q9Y6K1	DNMT3A	0.299857	7.05205e-05	0.00031296	Up-regulated in S2
Q8N9B5	JMY	0.345061	0.00105561	0.00333432	Up-regulated in S2
Q6ZYL4	GTF2H5	0.433085	0.000337501	0.00123486	Up-regulated in S2
P19022	CDH2	0.436262	0.000416322	0.00148545	Up-regulated in S2
Q8NET5	NFAM1	0.432183	0.00128437	0.00395972	Up-regulated in S2
P78314	SH3BP2	0.263863	9.63424e-05	0.000412343	Up-regulated in S2
O43521	BCL2L11	0.27308	0.000315386	0.00116047	Up-regulated in S2
Q659C4	LARP1B	0.428431	0.000977709	0.00312767	Up-regulated in S2
Q9HBM0	VEZT	0.494441	0.000101425	0.000430436	Up-regulated in S2
Q9BQK8	LPIN3	0.733119	0.00109819	0.00345423	Up-regulated in S2
P10163	PRB4	0.890408	0.00176585	0.00518421	Up-regulated in S2
P19021	PAM	0.57695	0.00039314	0.00141597	Up-regulated in S2
Q13470	TNK1	0.292585	0.000539834	0.00185413	Up-regulated in S2
Q6AI08	HEATR6	0.482871	0.000272223	0.00101755	Up-regulated in S2
O15550	KDM6A	0.287757	0.00015632	0.000623704	Up-regulated in S2
P0CK96	SLC35E2B	0.368775	0.000282269	0.00105368	Up-regulated in S2
Q8N3E9	PLCD3	0.373068	0.000145815	0.000589222	Up-regulated in S2
Q14CN4	KRT72	0.385753	9.57208e-05	0.000410158	Up-regulated in S2
Q14CZ7	FASTKD3	0.944347	0.000659566	0.00221281	Up-regulated in S2
P01721	IGLV6-57	0.27857	0.00364902	0.00970712	Up-regulated in S2
Q8IZQ1	WDFY3	0.318153	0.00216887	0.00618049	Up-regulated in S2
P22897	MRC1	0.349609	8.30022e-05	0.000361966	Up-regulated in S2
Q9H2L5	RASSF4	0.503297	1.84065e-05	9.55996e-05	Up-regulated in S2
Q7L273	KCTD9	0.919527	0.00288958	0.00795568	Up-regulated in S2
Q6MZP7	LIN54	0.358364	0.000300345	0.00111141	Up-regulated in S2
Q92997	DVL3	0.294101	0.000441655	0.00155528	Up-regulated in S2
Q38SD2	LRRK1	0.377431	0.000389303	0.00140444	Up-regulated in S2
Q96IK5	GMCL1	0.702491	0.00320513	0.00870323	Up-regulated in S2
Q9H9S5	FKRP	0.473288	0.000782642	0.00256736	Up-regulated in S2
P08603	CFH	0.419614	0.0011489	0.00358399	Up-regulated in S2
P86452	ZBED6	0.514063	0.00186741	0.00544913	Up-regulated in S2
Q7Z4S6	KIF21A	0.263901	0.00207467	0.00597204	Up-regulated in S2
Q96C92	ENTR1	0.463297	0.000113997	0.000476082	Up-regulated in S2
Q2M1P5	KIF7	0.263732	0.000418755	0.00149305	Up-regulated in S2
Q96FX7	TRMT61A	0.31968	0.000592846	0.00200968	Up-regulated in S2
Q9BT30	ALKBH7	0.307157	0.000818491	0.00266993	Up-regulated in S2
P01593	IGKV1D-33	0.485515	4.78524e-05	0.000220771	Up-regulated in S2
Q96J42	TXNDC15	0.272854	0.00100709	0.00320025	Up-regulated in S2
P53355	DAPK1	0.288466	1.31638e-05	7.07613e-05	Up-regulated in S2
Q9Y4D8	HECTD4	0.28907	0.000191789	0.000747437	Up-regulated in S2
Q9NXZ2	DDX43	0.773335	0.00137538	0.0041959	Up-regulated in S2
Q5TA31	RNF187	0.425669	0.000227281	0.000870431	Up-regulated in S2
Q07687	DLX2	0.575906	0.001998	0.00576483	Up-regulated in S2
O43734	TRAF3IP2	0.287483	0.000154372	0.000619052	Up-regulated in S2
Q96PN7	TRERF1	0.553342	0.00125327	0.0038703	Up-regulated in S2
O15033	AREL1	0.29911	0.000118699	0.000493155	Up-regulated in S2
P09237	MMP7	0.609134	0.00258614	0.00723544	Up-regulated in S2
Q04609	FOLH1	0.685487	0.00204755	0.00590163	Up-regulated in S2
Q9Y3D5	MRPS18C	0.366621	0.000790659	0.00259059	Up-regulated in S2
P14373	TRIM27	0.295506	0.000533157	0.00183374	Up-regulated in S2
Q9BXP2	SLC12A9	0.371507	7.50968e-06	4.2999e-05	Up-regulated in S2
Q15759	MAPK11	0.314444	0.000870702	0.00282691	Up-regulated in S2
Q96R06	SPAG5	0.504869	0.00154979	0.00464894	Up-regulated in S2
P36955	SERPINF1	0.284449	0.000364763	0.00132454	Up-regulated in S2
Q9NPG8	ZDHHC4	0.760085	0.002664	0.00742326	Up-regulated in S2
Q8TD26	CHD6	0.351732	0.00015632	0.000623704	Up-regulated in S2
Q9NQ84	GPRC5C	0.476399	0.00318388	0.00865189	Up-regulated in S2
Q9NUU6	OTULINL	0.412872	0.000463071	0.00161731	Up-regulated in S2
P0DOY3	IGLC3	0.454249	0.000552994	0.00189666	Up-regulated in S2
Q9H7P6	MVB12B	0.394121	0.00033381	0.00122257	Up-regulated in S2
Q6ZRQ5	MMS22L	0.670675	0.00288958	0.00795568	Up-regulated in S2
Q9C0B2	CFAP74	0.928415	0.00024975	0.000946008	Up-regulated in S2
P05937	CALB1	0.629304	2.47498e-06	1.64129e-05	Up-regulated in S2
Q9UPQ3	AGAP1	0.414176	0.00182155	0.00533924	Up-regulated in S2
Q9H115	NAPB	0.389047	0.00127698	0.00393915	Up-regulated in S2
P01764	IGHV3-23	0.792291	1.58393e-07	1.54321e-06	Up-regulated in S2
Q8N8U2	CDYL2	0.403236	0.00112753	0.00353627	Up-regulated in S2
Q8TAA9	VANGL1	0.399753	0.00133774	0.00410256	Up-regulated in S2
Q9Y2K5	R3HDM2	0.359401	0.000110439	0.000462308	Up-regulated in S2
Q86TS9	MRPL52	0.295088	0.00012892	0.000527501	Up-regulated in S2
P01130	LDLR	0.544177	0.00191102	0.00555397	Up-regulated in S2
Q9H0R5	GBP3	1.61694	0.002664	0.00742326	Up-regulated in S2
A0A075B6P5	IGKV2-28	0.78063	0.00090972	0.00293722	Up-regulated in S2
O15455	TLR3	0.355473	0.000401523	0.00143867	Up-regulated in S2
O43567	RNF13	0.266441	0.00176237	0.00517673	Up-regulated in S2
Q8TE85	GRHL3	0.277222	0.00200688	0.00578742	Up-regulated in S2
A0A075B6I9	IGLV7-46	0.357713	0.00299705	0.00821074	Up-regulated in S2
Q99081	TCF12	0.440177	0.00089717	0.00289924	Up-regulated in S2
Q9NPR2	SEMA4B	0.332024	0.00109973	0.00345423	Up-regulated in S2
O15162	PLSCR1	0.286893	0.00148822	0.00447962	Up-regulated in S2
P05121	SERPINE1	0.630685	0.000492802	0.00171143	Up-regulated in S2
A0A0A0MS15	IGHV3-49	0.400753	1.42791e-05	7.62009e-05	Up-regulated in S2
Q8N9U0	TC2N	0.348061	0.00109542	0.00345417	Up-regulated in S2
A0A0B4J1X5	IGHV3-74	0.477136	0.00176995	0.00519486	Up-regulated in S2
O95497	VNN1	0.71294	0.00050014	0.0017342	Up-regulated in S2
P08571	CD14	0.321903	0.00337438	0.00908039	Up-regulated in S2
Q13268	DHRS2	0.967489	0.000409907	0.00146681	Up-regulated in S2
P02787	TF	0.477204	0.00225965	0.00641278	Up-regulated in S2
Q13503	MED21	0.276681	0.00245157	0.00689904	Up-regulated in S2
Q9H2G9	BLZF1	0.373815	0.000773994	0.00254276	Up-regulated in S2
Q96AT9	RPE	0.280857	0.000102842	0.000433975	Up-regulated in S2
Q8N371	KDM8	0.274916	1.67862e-05	8.78851e-05	Up-regulated in S2
A1A5D9	BICDL2	0.63709	0.00152862	0.00459251	Up-regulated in S2
Q16890	TPD52L1	0.317284	0.000288595	0.00107331	Up-regulated in S2
P40426	PBX3	0.427061	0.000781571	0.00256461	Up-regulated in S2
O95365	ZBTB7A	0.267567	0.000508783	0.00175591	Up-regulated in S2
A0A0C4DH25	IGKV3D-20	0.431833	0.00080571	0.00262979	Up-regulated in S2
Q86UQ4	ABCA13	0.495563	0.000429424	0.00151897	Up-regulated in S2
Q9BZZ2	SIGLEC1	0.347864	0.000148455	0.000596407	Up-regulated in S2
Q16585	SGCB	0.537641	0.000449865	0.00158117	Up-regulated in S2
Q6PFW1	PPIP5K1	0.626699	0.000233495	0.000892994	Up-regulated in S2
Q92618	ZNF516	0.367182	0.000669979	0.00223706	Up-regulated in S2
Q8N2H9	PELI3	0.630972	0.00195393	0.00565831	Up-regulated in S2
Q13129	RLF	0.413405	0.00172441	0.00508684	Up-regulated in S2
Q92685	ALG3	0.350793	3.40268e-05	0.000163317	Up-regulated in S2
P22079	LPO	0.543493	0.00122969	0.00381345	Up-regulated in S2
O43439	CBFA2T2	0.70646	0.00346462	0.00931642	Up-regulated in S2
Q9H6X2	ANTXR1	0.355692	0.000935864	0.00300934	Up-regulated in S2
O60308	CEP104	0.316443	0.000509295	0.00175713	Up-regulated in S2
Q8IY22	CMIP	0.522058	0.00126574	0.00390773	Up-regulated in S2
Q17RY0	CPEB4	0.531378	2.14273e-05	0.000109138	Up-regulated in S2
Q9NZJ4	SACS	0.505006	0.000304063	0.00112404	Up-regulated in S2
A0A0G2JMI3	IGHV1-69-2	0.956818	0.00151952	0.0045664	Up-regulated in S2
Q9HD67	MYO10	0.477619	0.00256896	0.00718919	Up-regulated in S2
Q8WYQ5	DGCR8	0.334898	1.78272e-05	9.28087e-05	Up-regulated in S2
P80748	IGLV3-21	0.329678	0.00160822	0.00480427	Up-regulated in S2
P09238	MMP10	0.537327	0.000246543	0.000935461	Up-regulated in S2
P17861	XBP1	0.596291	0.000915751	0.00295497	Up-regulated in S2
Q96DE5	ANAPC16	0.491214	0.000838633	0.00273241	Up-regulated in S2
Q9Y625	GPC6	0.327545	0.000599665	0.00203218	Up-regulated in S2
Q9Y274	ST3GAL6	0.866326	3.83425e-05	0.000181589	Up-regulated in S2
Q9BVC3	DSCC1	0.539536	0.000149303	0.000599594	Up-regulated in S2
Q14493	SLBP	0.35367	0.0026011	0.00727362	Up-regulated in S2
Q9Y3R0	GRIP1	0.704092	0.000826257	0.00269446	Up-regulated in S2
Q5JSJ4	INTS6L	0.416588	0.000163279	0.00064866	Up-regulated in S2
Q9UBU6	FAM8A1	0.3608	0.00296634	0.00815486	Up-regulated in S2
A0A075B6K4	IGLV3-10	0.501417	0.000671844	0.00223706	Up-regulated in S2
Q9BXS4	TMEM59	0.47316	0.00347374	0.00933643	Up-regulated in S2
Q96IG2	FBXL20	0.483338	0.00120005	0.00372572	Up-regulated in S2
Q13239	SLA	0.568266	0.002997	0.00821074	Up-regulated in S2
O95147	DUSP14	0.4331	0.000977752	0.00312767	Up-regulated in S2
Q00536	CDK16	0.302123	0.00016822	0.000664474	Up-regulated in S2
Q6E0U4	DMKN	1.0024	0.00123406	0.00382379	Up-regulated in S2
P52569	SLC7A2	0.464277	0.002664	0.00742326	Up-regulated in S2
O75953	DNAJB5	0.527824	0.00113122	0.00354584	Up-regulated in S2
Q99759	MAP3K3	0.583053	0.00281272	0.00778863	Up-regulated in S2
P13196	ALAS1	0.372501	0.00224793	0.00639427	Up-regulated in S2
O43502	RAD51C	0.274518	0.00154799	0.00464894	Up-regulated in S2
P47224	RABIF	0.277345	0.000703256	0.00233183	Up-regulated in S2
P12074	COX6A1	0.411819	0.000449865	0.00158117	Up-regulated in S2
Q969S8	HDAC10	0.269667	0.0019592	0.00567209	Up-regulated in S2
Q9Y2B1	RXYLT1	0.33745	0.00039314	0.00141597	Up-regulated in S2
P52849	NDST2	0.649411	0.0017254	0.0050884	Up-regulated in S2
A0A0B4J1Y8	IGLV9-49	0.613312	0.000331117	0.00121311	Up-regulated in S2
Q96C24	SYTL4	0.380114	0.000545512	0.00187216	Up-regulated in S2
Q86VQ0	LCA5	0.277248	0.00289544	0.00796985	Up-regulated in S2
Q6QHF9	PAOX	0.327893	0.00255064	0.0071461	Up-regulated in S2
Q15058	KIF14	0.456408	0.000442282	0.00155602	Up-regulated in S2
Q9P121	NTM	0.380268	0.000159335	0.000634815	Up-regulated in S2
P15814	IGLL1	0.562417	4.47218e-05	0.000208677	Up-regulated in S2
Q9P2K2	TXNDC16	0.340583	0.00306253	0.00837975	Up-regulated in S2
A1A5C7	SLC22A23	0.534536	0.000525036	0.00181031	Up-regulated in S2
Q9H8M5	CNNM2	0.403896	0.00113122	0.00354584	Up-regulated in S2
Q7Z3D4	LYSMD3	0.546555	0.000669772	0.00223706	Up-regulated in S2
P49716	CEBPD	0.796161	0.00127698	0.00393915	Up-regulated in S2
O60658	PDE8A	1.01024	0.00371609	0.00987508	Up-regulated in S2
Q9BSY4	CHCHD5	0.575324	8.7871e-07	6.80109e-06	Up-regulated in S2
P11678	EPX	0.338754	0.000842774	0.00273945	Up-regulated in S2
O75365	PTP4A3	0.399304	0.00126839	0.00391482	Up-regulated in S2
O95678	KRT75	0.407143	0.00228051	0.00646866	Up-regulated in S2
Q8NG68	TTL	0.558839	0.00308515	0.00842914	Up-regulated in S2
A0A024RBG1	NUDT4B	0.510337	0.0016219	0.00483078	Up-regulated in S2
P01715	IGLV3-1	0.274028	0.00137843	0.00420404	Up-regulated in S2
Q9NZQ8	TRPM5	1.16624	0.001998	0.00576483	Up-regulated in S2
Q8N139	ABCA6	0.413922	0.00188859	0.00550365	Up-regulated in S2
A6NKP2	SDR42E2	0.501737	0.00229883	0.00651895	Up-regulated in S2
Q8WVL7	ANKRD49	0.605164	0.000403661	0.0014454	Up-regulated in S2
Q96MC6	MFSD14A	0.379453	0.0020971	0.00601469	Up-regulated in S2
Q8ND76	CCNY	0.367096	0.000389303	0.00140444	Up-regulated in S2
Q9HCJ6	VAT1L	0.695252	0.000183199	0.000716735	Up-regulated in S2
Q8NBW4	SLC38A9	0.492449	0.00194282	0.00562909	Up-regulated in S2
Q0ZGT2	NEXN	0.292562	0.00136617	0.00417009	Up-regulated in S2
Q7L2Z9	CENPQ	0.329768	0.00217212	0.00618816	Up-regulated in S2
Q9P2K1	CC2D2A	0.525068	0.00229955	0.00651933	Up-regulated in S2
Q9BWL3	C1orf43	0.603615	0.00266961	0.00743514	Up-regulated in S2
Q9P1U1	ACTR3B	0.432734	0.000921158	0.0029652	Up-regulated in S2
P20929	NEB	0.533966	0.00291229	0.00801423	Up-regulated in S2
P07359	GP1BA	0.456542	0.00080571	0.00262979	Up-regulated in S2
P49715	CEBPA	0.719239	0.00161366	0.00481921	Up-regulated in S2
Q9Y575	ASB3	0.434569	0.00320513	0.00870323	Up-regulated in S2
P69891	HBG1	0.422813	0.00235385	0.00665281	Up-regulated in S2
Q8N653	LZTR1	0.348492	0.000842774	0.00273945	Up-regulated in S2
P32418	SLC8A1	0.457775	0.00370319	0.00984315	Up-regulated in S2
O14492		0.298346	0.00108308	0.00341719	Up-regulated in S2
Q0VDG4	SCRN3	0.423035	4.27494e-05	0.00019981	Up-regulated in S2
Q9HBA0	TRPV4	0.36142	0.00148983	0.00448327	Up-regulated in S2
O43150	ASAP2	0.273768	9.35994e-05	0.000401223	Up-regulated in S2
A0A075B6H9	IGLV4-69	1.20337	0.00231078	0.00654947	Up-regulated in S2
Q3MII6	TBC1D25	0.339242	0.000391449	0.00141129	Up-regulated in S2
Q9NZC4	EHF	0.326473	2.30348e-05	0.000116256	Up-regulated in S2
P78539	SRPX	0.588024	2.01911e-05	0.000103461	Up-regulated in S2
Q96SQ9	CYP2S1	0.269011	0.00142601	0.00432413	Up-regulated in S2
Q71F56	MED13L	0.376403	0.00139367	0.00424702	Up-regulated in S2
Q70EL1	USP54	0.491124	0.00310969	0.00848229	Up-regulated in S2
Q9NWS6	FAM118A	0.420163	0.0023742	0.00670861	Up-regulated in S2
Q16760	DGKD	0.472734	0.00332168	0.00897675	Up-regulated in S2
O60673	REV3L	0.512453	0.00120005	0.00372572	Up-regulated in S2
O60518	RANBP6	0.32116	0.000234558	0.000894893	Up-regulated in S2
Q9GZZ8	LACRT	0.668174	0.00343498	0.00923896	Up-regulated in S2
Q9NYU1	UGGT2	0.263202	3.21823e-06	2.06131e-05	Up-regulated in S2
P13929	ENO3	0.771866	0.00168986	0.00499022	Up-regulated in S2
Q9NQS7	INCENP	0.396885	0.000140957	0.000570426	Up-regulated in S2
Q8WV74	NUDT8	0.37495	0.00368397	0.00979677	Up-regulated in S2
P05976	MYL1	1.78512	0.000242224	0.000922235	Up-regulated in S2
Q14674	ESPL1	0.297871	0.000726358	0.00240699	Up-regulated in S2
Q86WT6	TRIM69	0.47809	0.000301314	0.00111462	Up-regulated in S2
O76011	KRT34	0.815477	0.00309262	0.00844747	Up-regulated in S2
Q6W2J9	BCOR	0.612588	0.00142601	0.00432413	Up-regulated in S2
O43766	LIAS	0.417886	0.00306048	0.00837621	Up-regulated in S2
Q3MIR4	TMEM30B	0.606475	0.00213593	0.00612289	Up-regulated in S2
P22692	IGFBP4	0.765237	0.00251961	0.00708153	Up-regulated in S2
P01861	IGHG4	0.499482	0.000272223	0.00101755	Up-regulated in S2
P43681	CHRNA4	0.98837	0.00177906	0.00521884	Up-regulated in S2
Q9H3R0	KDM4C	0.429872	0.000370444	0.00134341	Up-regulated in S2
Q5T8I3	FAM102B	0.273906	0.00200688	0.00578742	Up-regulated in S2
Q8NB14	USP38	0.571531	0.00369233	0.00981665	Up-regulated in S2
Q5TCY1	TTBK1	0.926706	0.00024975	0.000946008	Up-regulated in S2
P27449	ATP6V0C	0.49829	2.45715e-06	1.63142e-05	Up-regulated in S2
Q16637	SMN1	0.433288	0.00080571	0.00262979	Up-regulated in S2
P11055	MYH3	0.881999	0.000102838	0.000433975	Up-regulated in S2
Q8IUG5	MYO18B	0.590977	0.000442282	0.00155602	Up-regulated in S2
P29536	LMOD1	0.418227	0.000881386	0.00284989	Up-regulated in S2
Q8N0U4	FAM185A	0.282991	0.00158161	0.00472861	Up-regulated in S2
O95210	STBD1	0.432777	0.000489455	0.00170034	Up-regulated in S2
Q96L46	CAPNS2	0.445042	0.000789797	0.0025893	Up-regulated in S2
P02808	STATH	1.55616	0.00123406	0.00382379	Up-regulated in S2
Q96GC9	VMP1	0.303322	0.00255292	0.0071461	Up-regulated in S2
Q96L93	KIF16B	0.329661	0.00343318	0.00923637	Up-regulated in S2
Q9NRA2	SLC17A5	0.266246	0.000508783	0.00175591	Up-regulated in S2
Q86XK2	FBXO11	0.581982	0.00077961	0.00255893	Up-regulated in S2
Q9H790	EXO5	0.549286	0.000701591	0.00233183	Up-regulated in S2
O95976	IGSF6	0.33571	0.000136071	0.000554098	Up-regulated in S2
Q8NB15	ZNF511	0.374409	0.00189969	0.00553456	Up-regulated in S2
O14640	DVL1	0.45241	0.00285658	0.00789824	Up-regulated in S2
Q9UHY8	FEZ2	0.288845	0.00182155	0.00533924	Up-regulated in S2
Q06609	RAD51	0.588309	0.000411353	0.00147151	Up-regulated in S2
Q07325	CXCL9	0.529492	0.00188135	0.00548546	Up-regulated in S2
O43909	EXTL3	0.506074	0.000437578	0.00154732	Up-regulated in S2
Q8WXI4	ACOT11	0.296246	0.000934805	0.00300681	Up-regulated in S2
Q9UM21	MGAT4A	0.382995	0.00248689	0.00699488	Up-regulated in S2
Q96F46	IL17RA	0.274896	0.00327982	0.00887555	Up-regulated in S2
Q03393	PTS	0.54318	0.00120508	0.00374026	Up-regulated in S2
Q9Y2Y0	ARL2BP	0.298338	0.00148822	0.00447962	Up-regulated in S2
Q8IVL5	P3H2	0.743849	1.93709e-05	9.99056e-05	Up-regulated in S2
Q9H1B5	XYLT2	0.391846	0.0016612	0.00493588	Up-regulated in S2
Q86VX9	MON1A	0.355289	0.00039153	0.00141129	Up-regulated in S2
Q8NB78	KDM1B	0.318363	7.86304e-05	0.000344803	Up-regulated in S2
Q5H9F3	BCORL1	0.616926	0.000758117	0.00250174	Up-regulated in S2
Q7Z5L7	PODN	0.39379	0.00119173	0.00371447	Up-regulated in S2
Q9NR00	TCIM	0.573769	0.00320513	0.00870323	Up-regulated in S2
Q96A08	H2BC1	0.644643	0.00191425	0.00555397	Up-regulated in S2
Q8IXQ3	C9orf40	0.412931	0.00119784	0.00372572	Up-regulated in S2
Q15583	TGIF1	0.30315	0.00219365	0.00624789	Up-regulated in S2
Q8TEW8	PARD3B	0.311414	0.00163331	0.00486345	Up-regulated in S2
Q9ULX9	MAFF	0.303776	0.00140702	0.00428652	Up-regulated in S2
Q8NC42	RNF149	0.329653	9.2208e-07	7.04319e-06	Up-regulated in S2
Q9ULJ3	ZBTB21	0.38044	0.00164564	0.0048949	Up-regulated in S2
Q5XLA6	CARD17	0.677352	0.00114485	0.00358399	Up-regulated in S2
P05412	JUN	0.659999	5.53434e-05	0.00025249	Up-regulated in S2
Q99550	MPHOSPH9	0.313645	0.00332168	0.00897675	Up-regulated in S2
Q9UKL3	CASP8AP2	0.550405	0.00265544	0.00741218	Up-regulated in S2
Q9UH62	ARMCX3	0.295833	0.00276699	0.00766429	Up-regulated in S2
Q96EE4	CCDC126	0.291766	0.00332168	0.00897675	Up-regulated in S2
Q5T011	SZT2	0.437867	8.30022e-05	0.000361966	Up-regulated in S2
Q9NRH1	YAE1	0.924841	0.00195393	0.00565831	Up-regulated in S2
Q8NC44	RETREG2	0.378877	0.00105248	0.0033254	Up-regulated in S2
Q58WW2	DCAF6	0.312953	0.00274612	0.00763861	Up-regulated in S2
Q9H0W8	SMG9	0.293766	0.00245157	0.00689904	Up-regulated in S2
Q9H0M0	WWP1	0.280952	0.00188631	0.00549848	Up-regulated in S2
Q06190	PPP2R3A	0.337841	0.00223882	0.00636998	Up-regulated in S2
Q96Q42		0.563992	7.48765e-05	0.0003307	Up-regulated in S2
Q9BUJ0	ABHD14A	0.606889	0.000646412	0.00217	Up-regulated in S2
P06732	CKM	0.770116	0.0011489	0.00358399	Up-regulated in S2
O76074	PDE5A	0.27398	0.000641718	0.00215621	Up-regulated in S2
Q8TF66	LRRC15	0.450048	0.00186228	0.00543702	Up-regulated in S2
Q12756	KIF1A	0.735711	0.00308515	0.00842914	Up-regulated in S2
Q9H3R2	MUC13	0.352107	0.00346916	0.00932636	Up-regulated in S2
Q5HYK7	SH3D19	0.356074	0.000921603	0.0029652	Up-regulated in S2
Q8WV92	MITD1	0.276926	0.00248156	0.00698168	Up-regulated in S2
P51681	CCR5	0.392643	0.00186286	0.00543727	Up-regulated in S2
P45378	TNNT3	0.60994	0.0022796	0.00646774	Up-regulated in S2
O15488	GYG2	0.818502	0.00308515	0.00842914	Up-regulated in S2
Q14324	MYBPC2	0.60678	0.00307046	0.00839729	Up-regulated in S2
P0DOX2		0.303353	0.0035093	0.00939774	Up-regulated in S2
P31151	S100A7	0.663044	0.00105248	0.0033254	Up-regulated in S2
Q86SR1	GALNT10	0.268694	0.000954202	0.00306741	Up-regulated in S2
Q9UJJ9	GNPTG	0.29481	0.00131188	0.00402659	Up-regulated in S2
Q9BQI7	PSD2	0.69078	0.00117965	0.00367786	Up-regulated in S2
Q9NSI6	BRWD1	0.407033	0.00348285	0.00935862	Up-regulated in S2
Q96BU1	S100PBP	0.505834	0.00204755	0.00590163	Up-regulated in S2
A0A0B4J1Y9	IGHV3-72	0.52219	0.00306935	0.00839633	Up-regulated in S2
P54259	ATN1	0.297794	0.000954699	0.00306812	Up-regulated in S2
Q9UBS3	DNAJB9	0.415476	0.0035093	0.00939774	Up-regulated in S2
Q14451	GRB7	0.358816	0.00301488	0.00825754	Up-regulated in S2
Q9H9Y4	GPN2	0.308366	0.00270079	0.00751819	Up-regulated in S2
P16112	ACAN	0.833869	7.20153e-05	0.000319337	Up-regulated in S2
Q49AH0	CDNF	0.345795	0.00188135	0.00548546	Up-regulated in S2
Q9BRV3	SLC50A1	0.42301	0.000602813	0.00204222	Up-regulated in S2
Q9BQQ3	GORASP1	0.282413	0.00245157	0.00689904	Up-regulated in S2
Q4ZHG4	FNDC1	0.581276	2.49718e-05	0.000124611	Up-regulated in S2
A0A0U1RQE8	GLYATL1B	0.478534	0.00354223	0.00948136	Up-regulated in S2
Q9Y5J6	TIMM10B	0.268352	0.00156454	0.00468263	Up-regulated in S2
P37108	SRP14	-0.544671	6.27003e-17	3.30461e-14	Down-regulated in S2
Q14683	SMC1A	-0.364353	1.17668e-18	2.6047e-15	Down-regulated in S2
P08559	PDHA1	-0.39541	7.85458e-11	2.18428e-09	Down-regulated in S2
O75937	DNAJC8	-0.684962	7.57783e-16	2.04565e-13	Down-regulated in S2
Q14980	NUMA1	-0.425974	2.33655e-17	1.52123e-14	Down-regulated in S2
Q15121	PEA15	-0.628976	5.8935e-16	1.71656e-13	Down-regulated in S2
P22087	FBL	-0.444283	1.23333e-15	2.7301e-13	Down-regulated in S2
Q86U42	PABPN1	-0.51502	1.35382e-14	1.78382e-12	Down-regulated in S2
Q86VM9	ZC3H18	-0.542352	2.03734e-16	8.05332e-14	Down-regulated in S2
Q9H2H8	PPIL3	-0.474336	3.86288e-15	7.12572e-13	Down-regulated in S2
Q15019	SEPTIN2	-0.427172	2.68452e-16	9.0037e-14	Down-regulated in S2
Q9UKM9	RALY	-0.418117	1.23333e-15	2.7301e-13	Down-regulated in S2
Q13148	TARDBP	-0.474822	7.3346e-15	1.12749e-12	Down-regulated in S2
P49756	RBM25	-0.509144	7.3346e-15	1.12749e-12	Down-regulated in S2
Q9UKV3	ACIN1	-0.404128	2.68452e-16	9.0037e-14	Down-regulated in S2
P23246	SFPQ	-0.342848	2.00888e-14	2.52663e-12	Down-regulated in S2
Q96AE4	FUBP1	-0.488963	1.10692e-14	1.53143e-12	Down-regulated in S2
O43719	HTATSF1	-0.433227	2.68452e-16	9.0037e-14	Up-regulated in S2
P12956	XRCC6	-0.401821	2.00888e-14	2.52663e-12	Up-regulated in S2
O60313	OPA1	-0.388379	9.0233e-15	1.31408e-12	Up-regulated in S2
Q92878	RAD50	-0.305054	2.68452e-16	9.0037e-14	Up-regulated in S2
Q9H307	PNN	-0.431764	2.43765e-14	2.9326e-12	Up-regulated in S2
Q00059	TFAM	-0.580759	9.0233e-15	1.31408e-12	Up-regulated in S2
Q6NYC8	PPP1R18	-0.40087	1.49378e-11	5.33328e-10	Up-regulated in S2
Q9Y3C6	PPIL1	-0.337679	3.09871e-15	5.81297e-13	Up-regulated in S2
Q13428	TCOF1	-0.546017	5.53811e-13	3.64856e-11	Up-regulated in S2
P35659	DEK	-0.356977	1.10692e-14	1.53143e-12	Up-regulated in S2
Q6YN16	HSDL2	-0.453747	1.76562e-13	1.51487e-11	Up-regulated in S2
Q9NXV6	CDKN2AIP	-0.372014	4.72609e-13	3.26927e-11	Up-regulated in S2
Q9HC35	EML4	-0.422255	5.94241e-15	9.67215e-13	Up-regulated in S2
Q8NFW8	CMAS	-0.459287	4.24455e-11	1.28007e-09	Up-regulated in S2
Q9P013	CWC15	-0.61725	4.79985e-15	8.17304e-13	Up-regulated in S2
Q00765	REEP5	-0.542351	2.0892e-13	1.72562e-11	Up-regulated in S2
E9PRG8	C11orf98	-0.556021	2.46777e-13	1.93711e-11	Up-regulated in S2
Q9NYF8	BCLAF1	-0.516286	4.29168e-14	4.703e-12	Up-regulated in S2
Q9Y383	LUC7L2	-0.375703	1.05431e-13	9.97355e-12	Up-regulated in S2
Q96NC0	ZMAT2	-0.674405	1.30534e-09	2.35685e-08	Up-regulated in S2
Q9Y2X3	NOP58	-0.43499	4.29168e-14	4.703e-12	Up-regulated in S2
Q8NEY8	PPHLN1	-0.601369	1.25433e-13	1.16663e-11	Up-regulated in S2
P17480	UBTF	-0.512135	5.53811e-13	3.64856e-11	Up-regulated in S2
P10606	COX5B	-0.478136	4.02706e-13	2.87558e-11	Up-regulated in S2
Q9Y5K6	CD2AP	-0.383775	3.56262e-14	4.10741e-12	Up-regulated in S2
Q86UP2	KTN1	-0.390552	5.53811e-13	3.64856e-11	Up-regulated in S2
P63279	UBE2I	-0.437329	1.19748e-12	6.59387e-11	Up-regulated in S2
O00151	PDLIM1	-0.492453	2.89248e-12	1.36812e-10	Up-regulated in S2
Q9Y3A5	SBDS	-0.436685	6.18699e-14	6.39978e-12	Up-regulated in S2
P84101	SERF2	-0.903679	2.46777e-13	1.93711e-11	Up-regulated in S2
Q16891	IMMT	-0.340068	8.83329e-13	5.31342e-11	Up-regulated in S2
O75438	NDUFB1	-0.692383	1.14785e-11	4.35082e-10	Up-regulated in S2
O60749	SNX2	-0.372289	6.47995e-13	4.19416e-11	Up-regulated in S2
P27694	RPA1	-0.455382	5.83923e-12	2.43881e-10	Up-regulated in S2
Q7Z4V5	HDGFL2	-0.413163	2.91009e-13	2.25237e-11	Up-regulated in S2
Q9P2W9	STX18	-0.375697	1.10692e-14	1.53143e-12	Up-regulated in S2
Q9Y5B9	SUPT16H	-0.360041	8.84443e-14	8.58686e-12	Up-regulated in S2
O75880	SCO1	-0.602439	3.42602e-13	2.57954e-11	Up-regulated in S2
Q8WZA0	LZIC	-0.63823	2.50176e-11	8.21646e-10	Up-regulated in S2
P35914	HMGCL	-0.323396	6.18699e-14	6.39978e-12	Up-regulated in S2
Q99590	SCAF11	-0.384673	2.16645e-12	1.08992e-10	Up-regulated in S2
Q9NYL9	TMOD3	-0.294011	8.84443e-14	8.58686e-12	Up-regulated in S2
Q96G03	PGM2	-0.380977	1.87155e-12	9.72501e-11	Up-regulated in S2
P13010	XRCC5	-0.366535	1.05431e-13	9.97355e-12	Up-regulated in S2
P53597	SUCLG1	-0.41604	1.19748e-12	6.59387e-11	Up-regulated in S2
A0A0B4J2D5	GATD3B	-0.482925	4.02706e-13	2.87558e-11	Up-regulated in S2
P52657	GTF2A2	-0.621065	2.50478e-12	1.22668e-10	Up-regulated in S2
Q13123	IK	-0.382834	7.57107e-13	4.65537e-11	Up-regulated in S2
O14745	SLC9A3R1	-0.382785	1.61477e-12	8.63394e-11	Up-regulated in S2
Q1KMD3	HNRNPUL2	-0.328727	4.79985e-15	8.17304e-13	Up-regulated in S2
P49419	ALDH7A1	-0.462867	4.29168e-14	4.703e-12	Up-regulated in S2
Q13523	PRPF4B	-0.440972	5.08506e-12	2.1985e-10	Up-regulated in S2
Q01658	DR1	-0.567759	1.49378e-11	5.33328e-10	Up-regulated in S2
Q9NXG2	THUMPD1	-0.623318	3.8438e-12	1.74357e-10	Up-regulated in S2
P09874	PARP1	-0.456335	4.72609e-13	3.26927e-11	Up-regulated in S2
Q9BVC6	TMEM109	-0.691596	1.53616e-10	3.76989e-09	Up-regulated in S2
Q12846	STX4	-0.307	2.46777e-13	1.93711e-11	Up-regulated in S2
Q9Y2W1	THRAP3	-0.513097	3.64902e-11	1.12187e-09	Up-regulated in S2
Q02218	OGDH	-0.32495	1.87155e-12	9.72501e-11	Up-regulated in S2
Q9BQ61	TRIR	-0.510219	8.78603e-12	3.46063e-10	Up-regulated in S2
O94906	PRPF6	-0.326055	9.0233e-15	1.31408e-12	Up-regulated in S2
Q9UQE7	SMC3	-0.308544	5.08506e-12	2.1985e-10	Up-regulated in S2
Q9UNH7	SNX6	-0.346806	8.55364e-11	2.31471e-09	Up-regulated in S2
Q8WX92	NELFB	-0.31213	2.0892e-13	1.72562e-11	Up-regulated in S2
Q8WUR7	C15orf40	-0.47628	2.46777e-13	1.93711e-11	Up-regulated in S2
P08579	SNRPB2	-0.490969	6.69809e-12	2.73559e-10	Up-regulated in S2
Q02880	TOP2B	-0.288192	1.02918e-12	5.99524e-11	Up-regulated in S2
Q99459	CDC5L	-0.320894	3.22036e-11	1.01258e-09	Up-regulated in S2
Q9UHB6	LIMA1	-0.351681	4.42353e-12	1.96625e-10	Up-regulated in S2
P09669	COX6C	-0.420383	3.3363e-12	1.53221e-10	Up-regulated in S2
Q14677	CLINT1	-0.313393	4.29168e-14	4.703e-12	Up-regulated in S2
P26368	U2AF2	-0.399301	1.49378e-11	5.33328e-10	Up-regulated in S2
Q9Y5X3	SNX5	-0.364232	5.83923e-12	2.43881e-10	Up-regulated in S2
Q13409	DYNC1I2	-0.349281	3.64902e-11	1.12187e-09	Up-regulated in S2
P55263	ADK	-0.450108	3.8438e-12	1.74357e-10	Up-regulated in S2
Q9Y5J7	TIMM9	-0.509072	8.55364e-11	2.31471e-09	Up-regulated in S2
Q86WR0	CCDC25	-0.346207	1.19748e-12	6.59387e-11	Up-regulated in S2
Q8N163	CCAR2	-0.315815	8.55364e-11	2.31471e-09	Up-regulated in S2
Q06546	GABPA	-0.511109	4.67335e-11	1.39045e-09	Up-regulated in S2
Q9NTI5	PDS5B	-0.301208	1.31007e-11	4.83328e-10	Up-regulated in S2
Q9BY42	RTF2	-0.392122	6.69809e-12	2.73559e-10	Up-regulated in S2
P62316	SNRPD2	-0.281173	1.93667e-11	6.69847e-10	Up-regulated in S2
O00139	KIF2A	-0.292562	1.49378e-11	5.33328e-10	Up-regulated in S2
P0DP25	CALM3	-0.358196	9.6305e-11	2.53184e-09	Up-regulated in S2
P51649	ALDH5A1	-0.409289	1.02918e-12	5.99524e-11	Up-regulated in S2
Q06547	GABPB1	-0.692701	3.03018e-10	6.91507e-09	Up-regulated in S2
Q9UBE0	SAE1	-0.26712	6.69809e-12	2.73559e-10	Up-regulated in S2
P00505	GOT2	-0.36756	3.78005e-10	8.3011e-09	Up-regulated in S2
O95674	CDS2	-0.395341	5.96573e-11	1.72399e-09	Up-regulated in S2
P18621	RPL17	-0.414601	5.83923e-12	2.43881e-10	Up-regulated in S2
Q8WUD4	CCDC12	-0.550928	4.91888e-09	7.4071e-08	Up-regulated in S2
O60832	DKC1	-0.404877	1.83672e-09	3.13716e-08	Up-regulated in S2
O00422	SAP18	-0.380855	1.87155e-12	9.72501e-11	Up-regulated in S2
P46063	RECQL	-0.340879	1.39146e-12	7.51255e-11	Up-regulated in S2
P52597	HNRNPF	-0.307037	1.49378e-11	5.33328e-10	Up-regulated in S2
Q9UBB5	MBD2	-0.353805	3.38551e-10	7.63152e-09	Up-regulated in S2
Q9BXP5	SRRT	-0.312346	4.70343e-10	9.99186e-09	Up-regulated in S2
O14776	TCERG1	-0.307534	5.83779e-10	1.18338e-08	Up-regulated in S2
P82979	SARNP	-0.408031	1.39146e-12	7.51255e-11	Up-regulated in S2
P09622	DLD	-0.313357	4.13125e-11	1.24931e-09	Up-regulated in S2
Q9UIJ7	AK3	-0.407689	2.16413e-10	5.15109e-09	Up-regulated in S2
Q27J81	INF2	-0.269794	2.20214e-11	7.45362e-10	Up-regulated in S2
Q15424	SAFB	-0.358966	1.10026e-09	2.00952e-08	Up-regulated in S2
O75531	BANF1	-0.513982	1.00474e-11	3.86127e-10	Up-regulated in S2
Q9P0L0	VAPA	-0.299043	2.83964e-11	9.1099e-10	Up-regulated in S2
Q9NWH9	SLTM	-0.380424	7.57107e-13	4.65537e-11	Up-regulated in S2
Q9NW64	RBM22	-0.353579	3.78005e-10	8.3011e-09	Up-regulated in S2
P26599	PTBP1	-0.478399	9.91413e-10	1.85354e-08	Up-regulated in S2
Q9BRU9	UTP23	-0.620282	1.37426e-08	1.79579e-07	Up-regulated in S2
Q9NR28	DIABLO	-0.422279	4.21787e-10	9.13569e-09	Up-regulated in S2
Q9UNZ2	NSFL1C	-0.319724	7.22809e-10	1.41845e-08	Up-regulated in S2
Q9HBH5	RDH14	-0.313817	3.50774e-09	5.55418e-08	Up-regulated in S2
P49753	ACOT2	-0.375142	1.12614e-08	1.52559e-07	Up-regulated in S2
O60925	PFDN1	-0.534704	1.22036e-09	2.20702e-08	Up-regulated in S2
Q9P2R7	SUCLA2	-0.274853	5.83779e-10	1.18338e-08	Up-regulated in S2
Q16836	HADH	-0.328847	2.19801e-08	2.73343e-07	Up-regulated in S2
Q9BWH2	FUNDC2	-0.48068	1.4988e-09	2.63313e-08	Up-regulated in S2
P25208	NFYB	-0.564037	9.6305e-11	2.53184e-09	Up-regulated in S2
P09038	FGF2	-0.575812	2.14188e-11	7.38516e-10	Up-regulated in S2
Q15024	EXOSC7	-0.316849	5.83779e-10	1.18338e-08	Up-regulated in S2
Q96GY0	ZC2HC1A	-0.561274	2.50176e-11	8.21646e-10	Up-regulated in S2
Q9NWB6	ARGLU1	-0.581883	3.33731e-09	5.29188e-08	Up-regulated in S2
P14406	COX7A2	-0.643806	5.24162e-10	1.09875e-08	Up-regulated in S2
O75152	ZC3H11A	-0.286687	1.65963e-09	2.89272e-08	Up-regulated in S2
Q96MG7	NSMCE3	-0.376938	4.13125e-11	1.24931e-09	Up-regulated in S2
Q08257	CRYZ	-0.482363	1.53616e-10	3.76989e-09	Up-regulated in S2
P41236	PPP1R2	-0.574487	5.41314e-09	8.03119e-08	Up-regulated in S2
Q6UN15	FIP1L1	-0.334465	4.70343e-10	9.99186e-09	Up-regulated in S2
O75167	PHACTR2	-0.428456	7.22809e-10	1.41845e-08	Up-regulated in S2
Q86YP4	GATAD2A	-0.294957	5.83779e-10	1.18338e-08	Up-regulated in S2
Q9UK45	LSM7	-0.434525	1.10026e-09	2.00952e-08	Up-regulated in S2
Q9UPT8	ZC3H4	-0.449621	1.37426e-08	1.79579e-07	Up-regulated in S2
Q15020	SART3	-0.335425	8.03567e-10	1.54676e-08	Up-regulated in S2
Q9UER7	DAXX	-0.378677	3.03018e-10	6.91507e-09	Up-regulated in S2
Q9H1E3	NUCKS1	-0.901533	8.92822e-10	1.6979e-08	Up-regulated in S2
P62899	RPL31	-0.56404	1.10026e-09	2.00952e-08	Up-regulated in S2
Q99798	ACO2	-0.349005	4.05567e-09	6.23447e-08	Up-regulated in S2
Q9NR46	SH3GLB2	-0.281905	1.37819e-08	1.7988e-07	Up-regulated in S2
Q96PK6	RBM14	-0.341397	3.67992e-09	5.69642e-08	Up-regulated in S2
P49959	MRE11	-0.320172	8.55364e-11	2.31471e-09	Up-regulated in S2
Q06830	PRDX1	-0.451997	8.4587e-08	8.91628e-07	Up-regulated in S2
Q9UIS9	MBD1	-0.495161	2.3526e-08	2.89961e-07	Up-regulated in S2
Q9H7Z7	PTGES2	-0.339279	7.22809e-10	1.41845e-08	Up-regulated in S2
P46779	RPL28	-0.374367	6.7323e-11	1.91059e-09	Up-regulated in S2
Q6NUQ1	RINT1	-0.265714	2.42272e-10	5.69313e-09	Up-regulated in S2
P31942	HNRNPH3	-0.381827	1.10026e-09	2.00952e-08	Up-regulated in S2
O60547	GMDS	-0.427998	5.41314e-09	8.03119e-08	Up-regulated in S2
Q15653	NFKBIB	-0.491372	9.6305e-11	2.53184e-09	Up-regulated in S2
Q969E2	SCAMP4	-0.509465	8.03567e-10	1.54676e-08	Up-regulated in S2
P39023	RPL3	-0.353449	5.83779e-10	1.18338e-08	Up-regulated in S2
Q8WXX5	DNAJC9	-0.348823	1.21808e-10	3.12076e-09	Up-regulated in S2
P46778	RPL21	-0.374303	8.03567e-10	1.54676e-08	Up-regulated in S2
P52565	ARHGDIA	-0.317899	8.67482e-09	1.20166e-07	Up-regulated in S2
Q9UKX7	NUP50	-0.307949	1.53616e-10	3.76989e-09	Up-regulated in S2
P08621	SNRNP70	-0.386849	2.48165e-09	4.06917e-08	Up-regulated in S2
Q8WUU5	GATAD1	-0.467104	6.9541e-10	1.38432e-08	Up-regulated in S2
P08047	SP1	-0.490932	5.24162e-10	1.09875e-08	Up-regulated in S2
Q00169	PITPNA	-0.307137	1.93183e-10	4.63806e-09	Up-regulated in S2
P56277	CMC4	-0.731997	2.65572e-08	3.23005e-07	Up-regulated in S2
Q9Y6A4	CFAP20	-0.748374	4.13125e-11	1.24931e-09	Up-regulated in S2
O95218	ZRANB2	-0.368969	1.35281e-09	2.40722e-08	Up-regulated in S2
P15954	COX7C	-0.504856	3.78005e-10	8.3011e-09	Up-regulated in S2
Q16666	IFI16	-0.292758	9.6305e-11	2.53184e-09	Up-regulated in S2
Q10570	CPSF1	-0.272523	2.74063e-09	4.44118e-08	Up-regulated in S2
Q15599	SLC9A3R2	-0.411364	2.74063e-09	4.44118e-08	Up-regulated in S2
Q16718	NDUFA5	-0.471878	1.96999e-08	2.48336e-07	Up-regulated in S2
P51610	HCFC1	-0.269925	1.25458e-08	1.66695e-07	Up-regulated in S2
Q8WVY7	UBLCP1	-0.33486	7.90143e-09	1.11547e-07	Up-regulated in S2
P62979	RPS27A	-0.294478	7.09194e-08	7.5986e-07	Up-regulated in S2
O43390	HNRNPR	-0.393721	2.48165e-09	4.06917e-08	Up-regulated in S2
Q969G3	SMARCE1	-0.290192	1.04417e-08	1.41976e-07	Up-regulated in S2
Q96HY6	DDRGK1	-0.508711	2.58895e-07	2.34681e-06	Up-regulated in S2
Q9P2X0	DPM3	-0.462641	7.78807e-08	8.28034e-07	Up-regulated in S2
Q9NX40	OCIAD1	-0.311251	1.96999e-08	2.48336e-07	Up-regulated in S2
Q00839	HNRNPU	-0.352907	1.36839e-10	3.43433e-09	Up-regulated in S2
P54727	RAD23B	-0.298279	3.9672e-08	4.5978e-07	Up-regulated in S2
O00423	EML1	-0.289226	9.6305e-11	2.53184e-09	Up-regulated in S2
Q5SNV9	C1orf167	-0.826625	5.41314e-09	8.03119e-08	Up-regulated in S2
P62266	RPS23	-0.500171	1.83672e-09	3.13716e-08	Up-regulated in S2
O95816	BAG2	-0.408939	4.03911e-07	3.4844e-06	Up-regulated in S2
P09668	CTSH	-0.510565	6.06497e-08	6.57464e-07	Up-regulated in S2
Q96CM8	ACSF2	-0.307275	5.12388e-08	5.72229e-07	Up-regulated in S2
Q01844	EWSR1	-0.335787	1.35281e-09	2.40722e-08	Up-regulated in S2
P09496	CLTA	-0.449905	3.33845e-08	3.93504e-07	Up-regulated in S2
P50402	EMD	-0.41192	6.65236e-08	7.14144e-07	Up-regulated in S2
P15880	RPS2	-0.3346	8.67482e-09	1.20166e-07	Up-regulated in S2
Q9H3K2	GHITM	-0.287871	6.54619e-09	9.48341e-08	Up-regulated in S2
P02545	LMNA	-0.463618	5.24162e-10	1.09875e-08	Up-regulated in S2
O14949	UQCRQ	-0.36123	7.19365e-09	1.03536e-07	Up-regulated in S2
Q7Z6B0	CCDC91	-0.276756	1.64681e-08	2.11694e-07	Up-regulated in S2
P61088	UBE2N	-0.360306	5.57567e-08	6.13435e-07	Up-regulated in S2
Q01780	EXOSC10	-0.333072	9.96709e-08	1.02907e-06	Up-regulated in S2
Q01105	SET	-0.446895	1.37426e-08	1.79579e-07	Up-regulated in S2
Q12965	MYO1E	-0.286885	4.21787e-10	9.13569e-09	Up-regulated in S2
O75146	HIP1R	-0.276757	3.03018e-10	6.91507e-09	Up-regulated in S2
Q5JPI3	C3orf38	-0.329717	4.32208e-08	4.93163e-07	Up-regulated in S2
Q9H5P4	PDZD7	-0.998282	3.43718e-06	2.18343e-05	Up-regulated in S2
P25786	PSMA1	-0.286647	1.08134e-07	1.1051e-06	Up-regulated in S2
Q9Y314	NOSIP	-0.395582	4.70686e-08	5.31045e-07	Up-regulated in S2
Q14119	VEZF1	-0.505426	1.25458e-08	1.66695e-07	Up-regulated in S2
Q9GZR7	DDX24	-0.281089	3.67992e-09	5.69642e-08	Up-regulated in S2
P43034	PAFAH1B1	-0.311332	1.25458e-08	1.66695e-07	Up-regulated in S2
Q9BUJ2	HNRNPUL1	-0.267891	1.35281e-09	2.40722e-08	Up-regulated in S2
P10515	DLAT	-0.313962	6.40668e-07	5.17963e-06	Up-regulated in S2
Q96Q11	TRNT1	-0.344564	4.32208e-08	4.93163e-07	Up-regulated in S2
Q1AE95	TMEM183B	-0.686395	2.93776e-08	3.5381e-07	Up-regulated in S2
P13804	ETFA	-0.283753	7.97834e-07	6.26143e-06	Up-regulated in S2
Q15843	NEDD8	-0.451137	2.39555e-07	2.18582e-06	Up-regulated in S2
Q9P0M6	MACROH2A2	-0.310324	3.67992e-09	5.69642e-08	Up-regulated in S2
Q14331	FRG1	-0.317571	4.41694e-07	3.74037e-06	Up-regulated in S2
Q9Y266	NUDC	-0.34373	2.48165e-09	4.06917e-08	Up-regulated in S2
P83916	CBX1	-0.479547	3.33845e-08	3.93504e-07	Up-regulated in S2
Q53H12	AGK	-0.31831	2.15327e-08	2.68372e-07	Up-regulated in S2
O75821	EIF3G	-0.268247	9.18367e-08	9.59819e-07	Up-regulated in S2
Q9Y333	LSM2	-0.266742	1.83672e-09	3.13716e-08	Up-regulated in S2
Q9H2U2	PPA2	-0.368851	2.80481e-08	3.38904e-07	Up-regulated in S2
O43169	CYB5B	-0.425284	3.06064e-08	3.6425e-07	Up-regulated in S2
Q12906	ILF3	-0.269827	3.21823e-06	2.06131e-05	Up-regulated in S2
O95139	NDUFB6	-0.279583	3.02082e-07	2.68917e-06	Up-regulated in S2
Q9BWS9	CHID1	-0.3147	8.25121e-07	6.46207e-06	Up-regulated in S2
P31937	HIBADH	-0.285652	1.64681e-08	2.11694e-07	Up-regulated in S2
P13073	COX4I1	-0.313367	2.42272e-10	5.69313e-09	Up-regulated in S2
Q9NVM6	DNAJC17	-0.359222	7.90143e-09	1.11547e-07	Up-regulated in S2
Q92804	TAF15	-0.486921	4.70686e-08	5.31045e-07	Up-regulated in S2
P53999	SUB1	-0.337161	9.18367e-08	9.59819e-07	Up-regulated in S2
P09758	TACSTD2	-0.586991	2.21585e-07	2.04205e-06	Up-regulated in S2
P09012	SNRPA	-0.264093	4.46757e-09	6.79218e-08	Up-regulated in S2
Q5RKV6	EXOSC6	-0.319383	3.26143e-07	2.87401e-06	Up-regulated in S2
P39687	ANP32A	-0.303258	5.13025e-07	4.27894e-06	Up-regulated in S2
P51648	ALDH3A2	-0.429359	1.37426e-08	1.79579e-07	Up-regulated in S2
P82970	HMGN5	-0.675436	1.49269e-07	1.45689e-06	Up-regulated in S2
Q96K19	RNF170	-0.408076	3.06435e-06	1.98457e-05	Up-regulated in S2
Q15149	PLEC	-0.286221	2.74063e-09	4.44118e-08	Up-regulated in S2
Q92947	GCDH	-0.363071	1.6256e-06	1.13158e-05	Up-regulated in S2
Q53F19	NCBP3	-0.320461	1.41324e-06	1.00915e-05	Up-regulated in S2
Q13442	PDAP1	-0.409437	3.9672e-08	4.5978e-07	Up-regulated in S2
P26373	RPL13	-0.328607	4.41694e-07	3.74037e-06	Up-regulated in S2
Q03154	ACY1	-0.329828	1.37785e-07	1.36282e-06	Up-regulated in S2
Q9H4B6	SAV1	-0.522534	1.24325e-06	9.01134e-06	Up-regulated in S2
O95758	PTBP3	-0.359846	6.59468e-08	7.09328e-07	Up-regulated in S2
O43823	AKAP8	-0.263678	3.9672e-08	4.5978e-07	Up-regulated in S2
P22626	HNRNPA2B1	-0.445786	8.4587e-08	8.91628e-07	Up-regulated in S2
Q9H6X4	TMEM134	-0.413754	7.19712e-07	5.74731e-06	Up-regulated in S2
Q9UMY1	NOL7	-0.383569	1.27138e-07	1.26772e-06	Up-regulated in S2
Q96EI5	TCEAL4	-0.488665	1.14307e-06	8.42308e-06	Up-regulated in S2
P04156	PRNP	-0.429393	7.61006e-09	1.09245e-07	Up-regulated in S2
O95400	CD2BP2	-0.300204	1.37785e-07	1.36282e-06	Up-regulated in S2
O75935	DCTN3	-0.301952	1.37785e-07	1.36282e-06	Up-regulated in S2
P62750	RPL23A	-0.305695	2.04892e-07	1.90567e-06	Up-regulated in S2
P55084	HADHB	-0.284073	1.27138e-07	1.26772e-06	Up-regulated in S2
Q96RT1	ERBIN	-0.263345	2.04892e-07	1.90567e-06	Up-regulated in S2
P08708	RPS17	-0.317469	2.21585e-07	2.04205e-06	Up-regulated in S2
P11177	PDHB	-0.28835	9.2208e-07	7.04319e-06	Up-regulated in S2
Q9NX63	CHCHD3	-0.401215	6.89488e-07	5.51391e-06	Up-regulated in S2
O95983	MBD3	-0.363811	1.27138e-07	1.26772e-06	Up-regulated in S2
Q86YN1		-0.353795	4.32208e-08	4.93163e-07	Up-regulated in S2
P19338	NCL	-0.429486	2.00113e-06	1.35465e-05	Up-regulated in S2
O95166	GABARAP	-0.466859	9.2208e-07	7.04319e-06	Up-regulated in S2
P62306	SNRPF	-0.396698	1.2272e-06	8.92419e-06	Up-regulated in S2
Q9UBU8	MORF4L1	-0.365128	3.79793e-07	3.2789e-06	Up-regulated in S2
P27701	CD82	-0.287789	1.61654e-07	1.55581e-06	Up-regulated in S2
Q8TEA8	DTD1	-0.35924	2.8136e-06	1.83723e-05	Up-regulated in S2
Q9NWV4	CZIB	-0.321174	3.52005e-07	3.0653e-06	Up-regulated in S2
P23497	SP100	-0.564375	5.9512e-07	4.86828e-06	Up-regulated in S2
P10155	RO60	-0.346095	1.75005e-07	1.65552e-06	Up-regulated in S2
Q9UHQ4	BCAP29	-0.33739	1.17273e-07	1.18754e-06	Up-regulated in S2
P63027	VAMP2	-0.314128	1.39432e-06	1.00015e-05	Up-regulated in S2
O95834	EML2	-0.359308	1.27138e-07	1.26772e-06	Up-regulated in S2
Q9P032	NDUFAF4	-0.289436	1.47699e-06	1.05263e-05	Up-regulated in S2
P63104	YWHAZ	-0.278615	4.19675e-06	2.5964e-05	Up-regulated in S2
Q14151	SAFB2	-0.312633	8.25566e-07	6.46207e-06	Up-regulated in S2
Q8IZR5	CMTM4	-0.683592	1.93877e-07	1.81696e-06	Up-regulated in S2
O95817	BAG3	-0.362166	9.90831e-07	7.43997e-06	Up-regulated in S2
P35637	FUS	-0.322559	2.00113e-06	1.35465e-05	Up-regulated in S2
Q14457	BECN1	-0.279399	1.08134e-07	1.1051e-06	Up-regulated in S2
Q7L4I2	RSRC2	-0.302594	6.89488e-07	5.51391e-06	Up-regulated in S2
Q96F10	SAT2	-0.328841	1.86772e-06	1.27369e-05	Up-regulated in S2
Q9H063	MAF1	-0.518509	1.01518e-05	5.63772e-05	Up-regulated in S2
P14854	COX6B1	-0.348536	2.00113e-06	1.35465e-05	Up-regulated in S2
P20226	TBP	-0.40401	1.27628e-06	9.22654e-06	Up-regulated in S2
P31483	TIA1	-0.46875	5.13025e-07	4.27894e-06	Up-regulated in S2
Q9Y277	VDAC3	-0.463897	9.2208e-07	7.04319e-06	Up-regulated in S2
Q7LG56	RRM2B	-0.313586	2.21585e-07	2.04205e-06	Up-regulated in S2
Q14118	DAG1	-0.379192	4.46757e-09	6.79218e-08	Up-regulated in S2
Q7Z6K5	ARPIN	-0.367692	4.41694e-07	3.74037e-06	Up-regulated in S2
Q96GC5	MRPL48	-0.291672	6.89488e-07	5.51391e-06	Up-regulated in S2
Q9Y324	FCF1	-0.455741	2.45715e-06	1.63142e-05	Up-regulated in S2
O75884	RBBP9	-0.283959	1.17273e-07	1.18754e-06	Up-regulated in S2
Q9NRV9	HEBP1	-0.396948	9.2208e-07	7.04319e-06	Up-regulated in S2
P14316	IRF2	-0.480212	1.06439e-06	7.89059e-06	Up-regulated in S2
P55081	MFAP1	-0.466345	1.51593e-06	1.07141e-05	Up-regulated in S2
P68036	UBE2L3	-0.29248	8.5784e-07	6.64421e-06	Up-regulated in S2
Q15428	SF3A2	-0.312341	5.13025e-07	4.27894e-06	Up-regulated in S2
Q9BY43	CHMP4A	-0.286312	2.39555e-07	2.18582e-06	Up-regulated in S2
P18077	RPL35A	-0.384074	2.21585e-07	2.04205e-06	Up-regulated in S2
Q8TF68	ZNF384	-0.4116	2.29527e-06	1.53592e-05	Up-regulated in S2
P84090	ERH	-0.396735	3.52005e-07	3.0653e-06	Up-regulated in S2
P20073	ANXA7	-0.273626	4.70686e-08	5.31045e-07	Up-regulated in S2
Q9H0G5	NSRP1	-0.344836	4.48174e-06	2.7573e-05	Up-regulated in S2
P30085	CMPK1	-0.337721	2.5693e-08	3.12839e-07	Up-regulated in S2
P31040	SDHA	-0.271767	2.39555e-07	2.18582e-06	Up-regulated in S2
P35269	GTF2F1	-0.296776	3.00954e-06	1.95249e-05	Up-regulated in S2
Q15746	MYLK	-0.419936	7.418e-07	5.87285e-06	Up-regulated in S2
P49207	RPL34	-0.466172	4.41694e-07	3.74037e-06	Up-regulated in S2
Q969Q0	RPL36AL	-0.407138	1.75005e-07	1.65552e-06	Up-regulated in S2
Q96MU7	YTHDC1	-0.323098	1.14307e-06	8.42308e-06	Up-regulated in S2
O14907	TAX1BP3	-0.386264	3.26143e-07	2.87401e-06	Up-regulated in S2
O60869	EDF1	-0.46878	1.86772e-06	1.27369e-05	Up-regulated in S2
Q8NCF5	NFATC2IP	-0.469311	2.39995e-05	0.000119922	Up-regulated in S2
P29966	MARCKS	-0.414613	5.44953e-06	3.248e-05	Up-regulated in S2
O95848	NUDT14	-0.439103	7.24647e-07	5.78254e-06	Up-regulated in S2
Q6UWH6	TEX261	-0.504504	5.14533e-06	3.09839e-05	Up-regulated in S2
P61353	RPL27	-0.384253	4.19675e-06	2.5964e-05	Up-regulated in S2
Q92934	BAD	-0.48818	9.90831e-07	7.43997e-06	Up-regulated in S2
P23511	NFYA	-0.448974	6.31929e-05	0.00028328	Up-regulated in S2
P05455	SSB	-0.292546	6.20011e-06	3.64047e-05	Up-regulated in S2
Q9BTD8	RBM42	-0.282782	6.06497e-08	6.57464e-07	Up-regulated in S2
P61956	SUMO2	-0.420484	5.65779e-05	0.000256476	Up-regulated in S2
P41223	BUD31	-0.375459	1.06439e-06	7.89059e-06	Up-regulated in S2
Q08170	SRSF4	-0.69852	1.86772e-06	1.27369e-05	Up-regulated in S2
Q6NVY1	HIBCH	-0.319137	5.52637e-07	4.57144e-06	Up-regulated in S2
O00170	AIP	-0.267917	5.52637e-07	4.57144e-06	Up-regulated in S2
Q9Y3E1	HDGFL3	-0.523015	4.48174e-06	2.7573e-05	Up-regulated in S2
Q9BRT3	MIEN1	-0.267936	3.21823e-06	2.06131e-05	Up-regulated in S2
Q15170	TCEAL1	-0.787974	1.15569e-05	6.30105e-05	Up-regulated in S2
Q86WV6	STING1	-0.304563	7.03577e-06	4.06854e-05	Up-regulated in S2
O15511	ARPC5	-0.297448	6.4877e-06	3.80328e-05	Up-regulated in S2
P11182	DBT	-0.282916	1.06439e-06	7.89059e-06	Up-regulated in S2
Q9Y3B4	SF3B6	-0.332476	8.75986e-05	0.000378284	Up-regulated in S2
Q15404	RSU1	-0.390081	5.44953e-06	3.248e-05	Up-regulated in S2
Q16186	ADRM1	-0.347002	4.09642e-07	3.5038e-06	Up-regulated in S2
O14602	EIF1AY	-0.441859	2.96052e-06	1.93088e-05	Up-regulated in S2
P62070	RRAS2	-0.43184	3.44046e-06	2.18343e-05	Up-regulated in S2
P51572	BCAP31	-0.334554	4.19675e-06	2.5964e-05	Up-regulated in S2
Q08623	PUDP	-0.282348	3.02082e-07	2.68917e-06	Up-regulated in S2
P14621	ACYP2	-0.39945	2.62971e-06	1.73144e-05	Up-regulated in S2
P52895	AKR1C2	-0.441983	4.41694e-07	3.74037e-06	Up-regulated in S2
Q92599	SEPTIN8	-0.307396	6.61076e-06	3.84689e-05	Up-regulated in S2
P57076	CFAP298	-0.428888	1.06439e-06	7.89059e-06	Up-regulated in S2
O75586	MED6	-0.265523	3.21823e-06	2.06131e-05	Up-regulated in S2
P25445	FAS	-0.326686	1.2272e-06	8.92419e-06	Up-regulated in S2
P20290	BTF3	-0.285021	5.06112e-05	0.00023253	Up-regulated in S2
Q02447	SP3	-0.346965	0.000441655	0.00155528	Up-regulated in S2
P09497	CLTB	-0.643971	1.61654e-07	1.55581e-06	Up-regulated in S2
Q969X5	ERGIC1	-0.286106	4.78481e-06	2.91942e-05	Up-regulated in S2
Q9UBK7	RABL2A	-0.378664	1.80172e-07	1.70294e-06	Up-regulated in S2
Q8N6S5	ARL6IP6	-0.359491	9.444e-07	7.18887e-06	Up-regulated in S2
Q15363	TMED2	-0.429858	9.07506e-06	5.07543e-05	Up-regulated in S2
O00287	RFXAP	-0.404027	1.6149e-05	8.51128e-05	Up-regulated in S2
Q32MZ4	LRRFIP1	-0.286438	2.39995e-05	0.000119922	Up-regulated in S2
Q9NPF8	ADAP2	-0.428239	1.14819e-05	6.26636e-05	Up-regulated in S2
P61254	RPL26	-0.33738	1.51593e-06	1.07141e-05	Up-regulated in S2
Q13247	SRSF6	-0.472676	2.00113e-06	1.35465e-05	Up-regulated in S2
Q9HCE5	METTL14	-0.344129	1.61654e-07	1.55581e-06	Up-regulated in S2
Q9H330	TMEM245	-0.363491	6.61076e-06	3.84689e-05	Up-regulated in S2
P23528	CFL1	-0.325885	1.2272e-06	8.92419e-06	Up-regulated in S2
P05787	KRT8	-0.358731	6.89488e-07	5.51391e-06	Up-regulated in S2
O43414	ERI3	-0.313991	1.23802e-05	6.70044e-05	Up-regulated in S2
O00418	EEF2K	-0.353513	2.26247e-05	0.00011429	Up-regulated in S2
Q9HD42	CHMP1A	-0.277946	4.19675e-06	2.5964e-05	Up-regulated in S2
Q9Y2D9	ZNF652	-0.491291	3.38235e-05	0.00016319	Up-regulated in S2
P00441	SOD1	-0.352628	1.0942e-05	5.98945e-05	Up-regulated in S2
O00358	FOXE1	-1.21421	0.00206398	0.00594281	Up-regulated in S2
Q96FK6	WDR89	-0.296292	6.31929e-05	0.00028328	Up-regulated in S2
Q9NVD7	PARVA	-0.402887	8.5784e-07	6.64421e-06	Up-regulated in S2
Q9Y320	TMX2	-0.382534	5.81347e-06	3.43165e-05	Up-regulated in S2
Q14155	ARHGEF7	-0.264821	3.92884e-06	2.45675e-05	Up-regulated in S2
Q9Y2V2	CARHSP1	-0.435481	7.86304e-05	0.000344803	Up-regulated in S2
P50213	IDH3A	-0.305865	4.19675e-06	2.5964e-05	Up-regulated in S2
Q8ND56	LSM14A	-0.307617	8.52216e-06	4.80996e-05	Up-regulated in S2
O94832	MYO1D	-0.310263	5.10704e-06	3.07701e-05	Up-regulated in S2
Q9BQ49	SMIM7	-0.283653	0.000328747	0.00120762	Up-regulated in S2
Q9H5V9	STEEP1	-0.279937	1.58021e-05	8.33245e-05	Up-regulated in S2
Q14103	HNRNPD	-0.351645	2.26247e-05	0.00011429	Up-regulated in S2
Q16595	FXN	-0.355161	9.66141e-06	5.37349e-05	Up-regulated in S2
Q93062	RBPMS	-0.308074	6.07131e-05	0.000273493	Up-regulated in S2
A8MWD9	SNRPGP15	-0.288502	2.00926e-05	0.000103004	Up-regulated in S2
Q9BYG3	NIFK	-0.275102	1.78272e-05	9.28087e-05	Up-regulated in S2
Q8WWI1	LMO7	-0.278439	1.5585e-05	8.26523e-05	Up-regulated in S2
Q13011	ECH1	-0.281256	3.52005e-07	3.0653e-06	Up-regulated in S2
O75832	PSMD10	-0.285165	3.52005e-07	3.0653e-06	Up-regulated in S2
Q5TBB1	RNASEH2B	-0.319114	1.02831e-05	5.68214e-05	Up-regulated in S2
P08651	NFIC	-0.368443	8.52216e-06	4.80996e-05	Up-regulated in S2
Q6UX04	CWC27	-0.272843	3.44046e-06	2.18343e-05	Up-regulated in S2
Q8N129	CNPY4	-0.317817	1.86772e-06	1.27369e-05	Up-regulated in S2
Q92688	ANP32B	-0.300875	4.48174e-06	2.7573e-05	Up-regulated in S2
Q7L9L4	MOB1B	-0.344162	4.78481e-06	2.91942e-05	Up-regulated in S2
Q13177	PAK2	-0.300552	7.0468e-06	4.06854e-05	Up-regulated in S2
Q70IA6	MOB2	-0.312712	4.76101e-07	4.00417e-06	Up-regulated in S2
O75683	SURF6	-0.285291	0.000148455	0.000596407	Up-regulated in S2
P84103	SRSF3	-0.418302	6.61076e-06	3.84689e-05	Up-regulated in S2
Q12959	DLG1	-0.299407	5.44953e-06	3.248e-05	Up-regulated in S2
P04440	HLA-DPB1	-0.519159	2.69861e-05	0.000133103	Up-regulated in S2
Q9Y5U8	MPC1	-0.458465	4.97171e-05	0.000229183	Up-regulated in S2
Q9BQ48	MRPL34	-0.349686	6.31929e-05	0.00028328	Up-regulated in S2
Q9H8W4	PLEKHF2	-0.30248	1.86772e-06	1.27369e-05	Up-regulated in S2
O00193	SMAP	-0.271831	1.6256e-06	1.13158e-05	Up-regulated in S2
Q9Y3D6	FIS1	-0.40199	4.78481e-06	2.91942e-05	Up-regulated in S2
Q8IWV2	CNTN4	-0.889094	3.40268e-05	0.000163317	Up-regulated in S2
Q5JVF3	PCID2	-0.283169	3.40268e-05	0.000163317	Up-regulated in S2
P14324	FDPS	-0.272986	2.26247e-05	0.00011429	Up-regulated in S2
Q8TAD8	SNIP1	-0.314473	7.44731e-05	0.000329049	Up-regulated in S2
O75251	NDUFS7	-0.282081	1.86772e-06	1.27369e-05	Up-regulated in S2
P03915	MT-ND5	-0.448733	1.48722e-05	7.89856e-05	Up-regulated in S2
P00966	ASS1	-0.425364	2.5452e-05	0.000126267	Up-regulated in S2
Q13151	HNRNPA0	-0.308522	2.14346e-06	1.44658e-05	Up-regulated in S2
Q9NP74	PALMD	-0.33364	1.67862e-05	8.78851e-05	Up-regulated in S2
Q9UKK9	NUDT5	-0.306501	4.78481e-06	2.91942e-05	Up-regulated in S2
A8MSI8	LYRM9	-0.421155	0.000114277	0.000476082	Up-regulated in S2
P32019	INPP5B	-0.265297	3.40268e-05	0.000163317	Up-regulated in S2
O14548	COX7A2L	-0.307915	2.69861e-05	0.000133103	Up-regulated in S2
O75380	NDUFS6	-0.401563	5.35173e-05	0.000244562	Up-regulated in S2
P45973	CBX5	-0.275762	1.31638e-05	7.07613e-05	Up-regulated in S2
Q9NR45	NANS	-0.313795	2.00926e-05	0.000103004	Up-regulated in S2
Q8TCC3	MRPL30	-0.269088	4.78481e-06	2.91942e-05	Up-regulated in S2
P61960	UFM1	-0.479304	0.000382738	0.00138255	Up-regulated in S2
P36915	GNL1	-0.299416	7.0468e-06	4.06854e-05	Up-regulated in S2
Q9Y281	CFL2	-0.39013	9.07506e-06	5.07543e-05	Up-regulated in S2
Q9Y6X5	ENPP4	-0.325825	3.40268e-05	0.000163317	Up-regulated in S2
P83731	RPL24	-0.374786	3.81567e-05	0.000180864	Up-regulated in S2
P02686	MBP	-0.335085	1.40401e-05	7.49619e-05	Up-regulated in S2
Q9ULH7	MRTFB	-0.26769	0.000107883	0.000454012	Up-regulated in S2
Q5SW96	LDLRAP1	-0.509095	0.000127001	0.000519838	Up-regulated in S2
O43583	DENR	-0.401589	4.78524e-05	0.000220771	Up-regulated in S2
P40429	RPL13A	-0.303385	0.000148455	0.000596407	Up-regulated in S2
P60953	CDC42	-0.372451	6.67635e-05	0.000297719	Up-regulated in S2
P62917	RPL8	-0.38986	6.67635e-05	0.000297719	Up-regulated in S2
Q9Y237	PIN4	-0.413992	4.03923e-05	0.000190077	Up-regulated in S2
Q9H0C8	ILKAP	-0.352625	1.48722e-05	7.89856e-05	Up-regulated in S2
Q8TEM1	NUP210	-0.281467	7.44731e-05	0.000329049	Up-regulated in S2
Q96CP2	FLYWCH2	-0.465645	1.4988e-09	2.63313e-08	Up-regulated in S2
P30626	SRI	-0.274238	9.66141e-06	5.37349e-05	Up-regulated in S2
Q9HBK9	AS3MT	-0.492388	3.98871e-05	0.000188582	Up-regulated in S2
Q8N4Q1	CHCHD4	-0.428236	0.000401523	0.00143867	Up-regulated in S2
P62841	RPS15	-0.402585	5.81347e-06	3.43165e-05	Up-regulated in S2
P38159	RBMX	-0.306594	0.000382738	0.00138255	Up-regulated in S2
P40425	PBX2	-0.352066	8.82089e-05	0.000380771	Up-regulated in S2
P61081	UBE2M	-0.329008	1.0942e-05	5.98945e-05	Up-regulated in S2
Q9P0R6	GSKIP	-0.434333	3.61712e-05	0.000172636	Up-regulated in S2
O15066	KIF3B	-0.282138	5.81347e-06	3.43165e-05	Up-regulated in S2
P36021	SLC16A2	-1.00604	3.93443e-05	0.000186095	Up-regulated in S2
O60613	SELENOF	-0.297734	7.86304e-05	0.000344803	Up-regulated in S2
Q9NNW7		-0.336911	5.12388e-08	5.72229e-07	Up-regulated in S2
P58546	MTPN	-0.276054	8.75986e-05	0.000378284	Up-regulated in S2
P21953	BCKDHB	-0.571526	4.27494e-05	0.00019981	Up-regulated in S2
Q2TAL8	QRICH1	-0.299548	1.0942e-05	5.98945e-05	Up-regulated in S2
Q0VGL1	LAMTOR4	-0.381618	0.000703256	0.00233183	Up-regulated in S2
P15927	RPA2	-0.278498	5.35173e-05	0.000244562	Up-regulated in S2
Q02543	RPL18A	-0.348854	4.03923e-05	0.000190077	Up-regulated in S2
P15884	TCF4	-0.37243	2.39995e-05	0.000119922	Up-regulated in S2
P0C7P0	CISD3	-0.270189	0.00015632	0.000623704	Up-regulated in S2
Q7RTV0	PHF5A	-0.679708	9.24299e-05	0.000396517	Up-regulated in S2
Q07666	KHDRBS1	-0.383712	0.000120512	0.000497141	Up-regulated in S2
Q15041	ARL6IP1	-0.644856	0.000421151	0.00149305	Up-regulated in S2
Q969L2	MAL2	-0.353065	9.75073e-05	0.000414762	Up-regulated in S2
P45880	VDAC2	-0.270809	5.98005e-05	0.000269711	Up-regulated in S2
Q9BV40	VAMP8	-0.271516	9.75073e-05	0.000414762	Up-regulated in S2
O95861	BPNT1	-0.31726	0.000102842	0.000433975	Up-regulated in S2
P55809	OXCT1	-0.280854	9.2208e-07	7.04319e-06	Up-regulated in S2
P55327	TPD52	-0.414783	0.00100709	0.00320025	Up-regulated in S2
Q9H246	C1orf21	-0.395762	0.000117501	0.000488725	Up-regulated in S2
Q969G5	CAVIN3	-0.382937	3.21218e-05	0.000155318	Up-regulated in S2
A6NGH8	ANKRD61	-0.506869	0.000123809	0.0005096	Up-regulated in S2
P49450	CENPA	-0.457044	9.93373e-05	0.000422384	Up-regulated in S2
Q5VW32	BROX	-0.2928	6.31929e-05	0.00028328	Up-regulated in S2
Q9H3J6	MTRFR	-0.480499	0.000257998	0.000974053	Up-regulated in S2
Q96DY7	MTBP	-0.449916	0.00016902	0.000667396	Up-regulated in S2
Q9Y5Z4	HEBP2	-0.295187	4.5234e-05	0.000210092	Up-regulated in S2
Q9P0V9	SEPTIN10	-0.337244	9.75073e-05	0.000414762	Up-regulated in S2
Q8WYH8	ING5	-0.337445	0.000117577	0.00048886	Up-regulated in S2
P12955	PEPD	-0.265225	0.000140957	0.000570426	Up-regulated in S2
Q86UT8	CENATAC	-0.434197	0.000161603	0.000642696	Up-regulated in S2
Q8N488	RYBP	-0.481437	9.07506e-06	5.07543e-05	Up-regulated in S2
Q9NRP2	CMC2	-0.330489	0.000382738	0.00138255	Up-regulated in S2
P51553	IDH3G	-0.3228	0.000729965	0.00241821	Up-regulated in S2
O60942	RNGTT	-0.307348	2.04892e-07	1.90567e-06	Up-regulated in S2
Q7Z7B0	FILIP1	-0.412352	0.000872397	0.00283158	Up-regulated in S2
Q12840	KIF5A	-0.536782	0.000183857	0.000719058	Up-regulated in S2
Q99417	MYCBP	-0.268486	9.75073e-05	0.000414762	Up-regulated in S2
Q9NX55	HYPK	-0.352481	6.31929e-05	0.00028328	Up-regulated in S2
P14550	AKR1A1	-0.26551	0.00100709	0.00320025	Up-regulated in S2
P55061	TMBIM6	-0.536468	0.00025909	0.000974053	Up-regulated in S2
P50895	BCAM	-0.36442	0.00015632	0.000623704	Up-regulated in S2
Q9UHG3	PCYOX1	-0.263548	8.75986e-05	0.000378284	Up-regulated in S2
P07195	LDHB	-0.269853	0.000736004	0.00242949	Down-regulated in S2
Q9H204	MED28	-0.365969	0.000102842	0.000433975	Down-regulated in S2
O14979	HNRNPDL	-0.378401	0.000201748	0.000781296	Down-regulated in S2
Q9UHD1	CHORDC1	-0.26975	0.00025909	0.000974053	Down-regulated in S2
P35580	MYH10	-0.358331	2.5452e-05	0.000126267	Down-regulated in S2
Q9NQ34	TMEM9B	-0.335799	0.000322841	0.00118672	Down-regulated in S2
Q96QR8	PURB	-0.378885	0.000421151	0.00149305	Down-regulated in S2
O00244	ATOX1	-0.271735	0.000140957	0.000570426	Down-regulated in S2
P08727	KRT19	-0.331654	0.000382738	0.00138255	Down-regulated in S2
Q7Z422	SZRD1	-0.274407	0.000585139	0.00198538	Down-regulated in S2
P51970	NDUFA8	-0.295494	0.000331117	0.00121311	Down-regulated in S2
Q53FV1	ORMDL2	-0.818667	0.000493624	0.00171375	Down-regulated in S2
Q9Y6A9	SPCS1	-0.534305	4.27494e-05	0.00019981	Down-regulated in S2
Q9UGV2	NDRG3	-0.383675	7.50968e-06	4.2999e-05	Down-regulated in S2
Q9NX52	RHBDL2	-0.853264	0.000352937	0.00128582	Down-regulated in S2
Q9H4G1	CST9L	-0.459235	6.61315e-05	0.000296213	Down-regulated in S2
P84157	MXRA7	-0.58134	0.000272223	0.00101755	Down-regulated in S2
Q9BTL3	RAMAC	-0.308111	0.000164569	0.000650518	Down-regulated in S2
Q9H3T2	SEMA6C	-0.549145	0.00030379	0.0011234	Down-regulated in S2
Q9H0W9	C11orf54	-0.302744	0.000347566	0.00126667	Down-regulated in S2
Q8N5M4	TTC9C	-0.379014	0.00158042	0.0047276	Down-regulated in S2
Q96AP7	ESAM	-0.365588	0.000363793	0.00132449	Down-regulated in S2
Q9H0N5	PCBD2	-0.28984	0.0031184	0.00848229	Down-regulated in S2
P43235	CTSK	-0.376079	0.00134725	0.00412943	Down-regulated in S2
Q9UHY7	ENOPH1	-0.265936	0.000881386	0.00284989	Down-regulated in S2
Q96FM1	PGAP3	-0.272101	0.000620745	0.002094	Down-regulated in S2
Q9GZT6	CCDC90B	-0.295002	0.00168986	0.00499022	Down-regulated in S2
P0DPK5	H3Y2	-0.749424	0.000669979	0.00223706	Down-regulated in S2
Q9NQY0	BIN3	-0.274227	0.000508783	0.00175591	Down-regulated in S2
Q9UBI6	GNG12	-0.408374	0.00199709	0.00576483	Down-regulated in S2
P98160	HSPG2	-0.274077	0.000164569	0.000650518	Down-regulated in S2
Q9BWD1	ACAT2	-0.30483	3.81567e-05	0.000180864	Down-regulated in S2
P63208	SKP1	-0.33368	0.000463071	0.00161731	Down-regulated in S2
Q13243	SRSF5	-0.292899	4.19675e-06	2.5964e-05	Down-regulated in S2
P09104	ENO2	-0.326742	0.000212182	0.000819124	Down-regulated in S2
Q86YL7	PDPN	-0.276114	0.000585139	0.00198538	Down-regulated in S2
P39060	COL18A1	-0.283258	0.000127001	0.000519838	Down-regulated in S2
P32969	RPL9	-0.299179	0.00120005	0.00372572	Down-regulated in S2
O75095	MEGF6	-0.393997	0.000192778	0.000751028	Down-regulated in S2
O75956	CDK2AP2	-0.759013	0.000102887	0.000433975	Down-regulated in S2
Q14192	FHL2	-0.329097	0.000612832	0.00206793	Down-regulated in S2
Q9NWB7	IFT57	-0.419648	0.000667932	0.00223706	Down-regulated in S2
Q9H1V8	SLC6A17	-0.577385	0.0014652	0.00443447	Down-regulated in S2
P22415	USF1	-0.280998	0.000201748	0.000781296	Down-regulated in S2
Q12999	TSPAN31	-0.325395	0.00160822	0.00480427	Down-regulated in S2
P11047	LAMC1	-0.360518	0.000533157	0.00183374	Down-regulated in S2
Q96BQ5	CCDC127	-0.491332	0.000457533	0.00160576	Down-regulated in S2
P62851	RPS25	-0.283023	0.000347566	0.00126667	Down-regulated in S2
O75822	EIF3J	-0.267271	0.000508783	0.00175591	Down-regulated in S2
Q9H930	SP140L	-0.401995	5.74661e-05	0.00026035	Down-regulated in S2
P63173	RPL38	-0.334597	0.000671844	0.00223706	Down-regulated in S2
Q96LZ7	RMDN2	-0.33191	0.000441655	0.00155528	Down-regulated in S2
Q9Y584	TIMM22	-0.364632	2.26009e-05	0.00011429	Down-regulated in S2
Q9Y6E0	STK24	-0.292196	0.00015632	0.000623704	Down-regulated in S2
Q7Z434	MAVS	-0.265002	0.00109973	0.00345423	Down-regulated in S2
P0DPB5	POLR1D	-0.268772	0.000120512	0.000497141	Down-regulated in S2
Q9UK53	ING1	-0.49406	1.15509e-05	6.30089e-05	Down-regulated in S2
P48163	ME1	-0.310804	0.000671844	0.00223706	Down-regulated in S2
P35226	BMI1	-0.278099	0.000164569	0.000650518	Down-regulated in S2
Q9H813	PACC1	-0.641678	0.00077961	0.00255893	Down-regulated in S2
Q8IYB3	SRRM1	-0.280323	0.000419598	0.00149305	Down-regulated in S2
P00414	MT-CO3	-0.439754	0.000254521	0.000963089	Down-regulated in S2
Q05682	CALD1	-0.361169	0.000272223	0.00101755	Down-regulated in S2
P55198	MLLT6	-0.316995	0.00299133	0.00821074	Down-regulated in S2
P00846	MT-ATP6	-0.512139	0.000223111	0.000855943	Down-regulated in S2
Q14978	NOLC1	-0.307264	0.000156689	0.000624949	Down-regulated in S2
P62861	FAU	-0.502528	0.000315386	0.00116047	Down-regulated in S2
O95619	YEATS4	-0.330951	2.70251e-05	0.000133236	Down-regulated in S2
Q9H875	PRKRIP1	-0.268985	0.000120512	0.000497141	Down-regulated in S2
Q02487	DSC2	-0.466765	0.000300345	0.00111141	Down-regulated in S2
O43493	TGOLN2	-0.392698	0.00176237	0.00517673	Down-regulated in S2
P0DSE2	TRB	-0.370888	0.00183825	0.00537111	Down-regulated in S2
Q9UDY4	DNAJB4	-0.287601	0.0011489	0.00358399	Down-regulated in S2
P04350	TUBB4A	-0.431366	0.000881386	0.00284989	Down-regulated in S2
Q96PE7	MCEE	-0.393599	0.000382738	0.00138255	Down-regulated in S2
Q96I23	PYURF	-0.693303	0.00243612	0.00687832	Down-regulated in S2
Q8N6N7	ACBD7	-0.473106	0.00115323	0.00359649	Down-regulated in S2
P61129	ZC3H6	-0.280725	0.000254134	0.000961956	Down-regulated in S2
O75506	HSBP1	-0.305081	0.000234558	0.000894893	Down-regulated in S2
P05386	RPLP1	-0.402013	0.000508783	0.00175591	Down-regulated in S2
Q9BZL1	UBL5	-0.477627	2.35459e-05	0.000118511	Down-regulated in S2
P48201	ATP5MC3	-0.443946	0.000315386	0.00116047	Down-regulated in S2
Q9ULG1	INO80	-0.444772	0.00138589	0.00422446	Down-regulated in S2
Q96GZ6	SLC41A3	-0.306679	0.000364763	0.00132454	Down-regulated in S2
P35869	AHR	-0.283844	0.000558595	0.00190701	Down-regulated in S2
P52564	MAP2K6	-0.280521	0.00100709	0.00320025	Down-regulated in S2
Q9P0U4	CXXC1	-0.29071	0.000368166	0.00133602	Down-regulated in S2
O00743	PPP6C	-0.285558	0.000201748	0.000781296	Down-regulated in S2
Q6ZT89	SLC25A48	-0.379323	0.0014652	0.00443447	Down-regulated in S2
O43181	NDUFS4	-0.323661	0.00245157	0.00689904	Down-regulated in S2
O76021	RSL1D1	-0.279966	0.000558595	0.00190701	Down-regulated in S2
Q8TDH9	BLOC1S5	-0.28798	0.00168986	0.00499022	Down-regulated in S2
Q14011	CIRBP	-0.379544	0.000736004	0.00242949	Down-regulated in S2
Q9BU23	LMF2	-0.333687	0.00130861	0.00401768	Down-regulated in S2
Q5TA50	CPTP	-0.284257	0.00337438	0.00908039	Down-regulated in S2
P25940	COL5A3	-0.325475	0.000975011	0.00312161	Down-regulated in S2
Q96E39	RBMXL1	-0.296562	0.00142601	0.00432413	Down-regulated in S2
P98179	RBM3	-0.304316	0.000963484	0.0030856	Down-regulated in S2
Q6NTF9	RHBDD2	-0.443848	0.00245157	0.00689904	Down-regulated in S2
P50219	MNX1	-0.278992	0.00313949	0.00853757	Down-regulated in S2
Q9NPE3	NOP10	-0.321051	0.000612832	0.00206793	Down-regulated in S2
Q9BXX2	ANKRD30B	-0.570719	0.00286253	0.0079127	Down-regulated in S2
Q9H207	OR10A5	-0.623093	0.00148184	0.00447962	Down-regulated in S2
P61927	RPL37	-0.482232	0.00162005	0.00482658	Down-regulated in S2
P13987	CD59	-0.395804	0.00287996	0.00793513	Down-regulated in S2
P67775	PPP2CA	-0.27196	0.00199709	0.00576483	Down-regulated in S2
P54274	TERF1	-0.340077	0.000130028	0.000531835	Down-regulated in S2
P42681	TXK	-1.21971	0.00146315	0.00443189	Down-regulated in S2
Q9P0T4	ZNF581	-0.446942	0.000554035	0.00189906	Down-regulated in S2
P56378	ATP5MJ	-0.281615	0.00364902	0.00970712	Down-regulated in S2
Q9BQB6	VKORC1	-0.55213	0.00100709	0.00320025	Down-regulated in S2
P60900	PSMA6	-0.304111	0.00255292	0.0071461	Down-regulated in S2
Q6P6C2	ALKBH5	-0.272977	0.000641718	0.00215621	Down-regulated in S2
Q96C01	FAM136A	-0.395001	0.000401523	0.00143867	Down-regulated in S2
P24821	TNC	-0.379604	0.00109973	0.00345423	Down-regulated in S2
Q9Y547	HSPB11	-0.264254	0.0035093	0.00939774	Down-regulated in S2
Q8TAV0	FAM76A	-0.285812	0.00109973	0.00345423	Down-regulated in S2
Q9ULL1	PLEKHG1	-0.351038	0.00155287	0.00464894	Down-regulated in S2

## Sheet: f. DE proteins (S1S2 vs Normal)
proID	gene_symbol	logFC	pvalue	qvalue	Label
Q9BQL6	FERMT1	0.963834	6.3537e-28	3.85701e-24	Up-regulated in both S1 and S2
P98194	ATP2C1	0.551329	3.90938e-26	9.49275e-23	Up-regulated in both S1 and S2
O00425	IGF2BP3	1.14736	3.47498e-24	1.91772e-21	Up-regulated in both S1 and S2
Q53EP0	FNDC3B	0.583676	2.87286e-21	4.25358e-19	Up-regulated in both S1 and S2
O14896	IRF6	0.756878	1.17958e-21	2.10608e-19	Up-regulated in both S1 and S2
Q15293	RCN1	0.639383	1.32054e-21	2.32358e-19	Up-regulated in both S1 and S2
P06756	ITGAV	0.76343	8.38312e-22	1.69632e-19	Up-regulated in both S1 and S2
P33527	ABCC1	0.495521	6.66703e-18	3.98741e-16	Up-regulated in both S1 and S2
Q07065	CKAP4	0.844665	5.74864e-25	4.65295e-22	Up-regulated in both S1 and S2
Q9HAV4	XPO5	0.448955	4.67245e-27	1.89094e-23	Up-regulated in both S1 and S2
P04183	TK1	1.16016	2.04203e-22	5.5094e-20	Up-regulated in both S1 and S2
P18564	ITGB6	0.987543	3.57293e-21	5.1034e-19	Up-regulated in both S1 and S2
P00749	PLAU	0.87476	7.61191e-23	2.71812e-20	Up-regulated in both S1 and S2
Q02809	PLOD1	0.647449	1.06565e-24	6.80951e-22	Up-regulated in both S1 and S2
Q9NNX1	TUFT1	0.779558	2.06454e-21	3.1332e-19	Up-regulated in both S1 and S2
Q9HCE1	MOV10	0.520443	3.20452e-21	4.63167e-19	Up-regulated in both S1 and S2
P78330	PSPH	0.910574	8.62981e-23	2.83174e-20	Up-regulated in both S1 and S2
Q14126	DSG2	0.689178	5.49838e-21	7.25606e-19	Up-regulated in both S1 and S2
P06493	CDK1	0.748517	1.57056e-20	1.79889e-18	Up-regulated in both S1 and S2
P50281	MMP14	0.665093	6.80402e-21	8.69553e-19	Up-regulated in both S1 and S2
P08637	FCGR3A	0.802206	5.11603e-18	3.18532e-16	Up-regulated in both S1 and S2
O43852	CALU	0.605491	3.54017e-20	3.70528e-18	Up-regulated in both S1 and S2
Q96PZ0	PUS7	0.452248	4.17728e-22	9.56913e-20	Up-regulated in both S1 and S2
P13674	P4HA1	0.78602	1.12213e-25	2.27063e-22	Up-regulated in both S1 and S2
P52292	KPNA2	0.65531	3.91811e-19	3.15032e-17	Up-regulated in both S1 and S2
Q6NXG1	ESRP1	0.608664	1.74071e-20	1.95684e-18	Up-regulated in both S1 and S2
Q8WWZ3	EDARADD	0.736025	2.96571e-19	2.50047e-17	Up-regulated in both S1 and S2
P15531	NME1	0.549822	3.57177e-19	2.9104e-17	Up-regulated in both S1 and S2
Q96KB5	PBK	0.742039	1.53285e-19	1.37854e-17	Up-regulated in both S1 and S2
Q9Y617	PSAT1	0.775372	3.91811e-19	3.15032e-17	Up-regulated in both S1 and S2
Q9H3D4	TP63	0.604149	2.26931e-15	7.53907e-14	Up-regulated in both S1 and S2
Q86XZ4	SPATS2	0.484278	1.22381e-14	3.3923e-13	Up-regulated in both S1 and S2
Q14257	RCN2	0.758021	1.17958e-21	2.10608e-19	Up-regulated in both S1 and S2
Q86XL3	ANKLE2	0.277849	1.51986e-18	1.06662e-16	Up-regulated in both S1 and S2
Q9UJS0	SLC25A13	0.433047	2.61711e-20	2.81189e-18	Up-regulated in both S1 and S2
P19525	EIF2AK2	0.616365	1.51986e-18	1.06662e-16	Up-regulated in both S1 and S2
P52630	STAT2	0.486861	1.1384e-14	3.16278e-13	Up-regulated in both S1 and S2
Q5T0W9	FAM83B	0.833842	3.14956e-17	1.61345e-15	Up-regulated in both S1 and S2
Q01650	SLC7A5	0.611323	1.51635e-17	8.25562e-16	Up-regulated in both S1 and S2
Q9UGK3	STAP2	0.867581	1.11642e-15	3.91746e-14	Up-regulated in both S1 and S2
P49736	MCM2	0.645026	1.29467e-16	5.69513e-15	Up-regulated in both S1 and S2
O43175	PHGDH	0.657574	7.52699e-17	3.54206e-15	Up-regulated in both S1 and S2
P05067	APP	0.433681	2.57178e-18	1.72508e-16	Up-regulated in both S1 and S2
Q9ULW0	TPX2	0.408277	2.61711e-20	2.81189e-18	Up-regulated in both S1 and S2
P11388	TOP2A	0.667227	2.31461e-13	4.9043e-12	Up-regulated in both S1 and S2
Q6ZU65	UBN2	0.395235	1.83924e-15	6.23749e-14	Up-regulated in both S1 and S2
Q9BRT9	GINS4	0.575753	4.00376e-17	2.0004e-15	Up-regulated in both S1 and S2
O60568	PLOD3	0.45254	1.51986e-18	1.06662e-16	Up-regulated in both S1 and S2
Q9BZD4	NUF2	0.512417	8.19667e-16	2.99746e-14	Up-regulated in both S1 and S2
P08243	ASNS	0.512653	8.13793e-17	3.74252e-15	Up-regulated in both S1 and S2
P33991	MCM4	0.687608	1.11642e-15	3.91746e-14	Up-regulated in both S1 and S2
P08195	SLC3A2	0.406746	1.10986e-16	4.97223e-15	Up-regulated in both S1 and S2
O60678	PRMT3	0.445252	1.28603e-17	7.16227e-16	Up-regulated in both S1 and S2
Q8IZA0	KIAA0319L	0.308592	6.06171e-18	3.69825e-16	Up-regulated in both S1 and S2
Q9NRZ9	HELLS	0.610758	9.5072e-17	4.29096e-15	Up-regulated in both S1 and S2
O95832	CLDN1	0.787451	4.65789e-16	1.81837e-14	Up-regulated in both S1 and S2
Q9BST9	RTKN	0.562166	5.22734e-15	1.61489e-13	Up-regulated in both S1 and S2
Q96QD8	SLC38A2	0.66135	3.72954e-16	1.49935e-14	Up-regulated in both S1 and S2
O43592	XPOT	0.437074	1.266e-19	1.14705e-17	Up-regulated in both S1 and S2
P50454	SERPINH1	0.730587	1.68591e-19	1.49406e-17	Up-regulated in both S1 and S2
P25205	MCM3	0.489475	8.99236e-16	3.21107e-14	Up-regulated in both S1 and S2
Q9H4L7	SMARCAD1	0.318487	9.5072e-17	4.29096e-15	Up-regulated in both S1 and S2
P57088	TMEM33	0.354288	3.45601e-15	1.10711e-13	Up-regulated in both S1 and S2
Q86Y07	VRK2	0.616042	2.45965e-19	2.13305e-17	Up-regulated in both S1 and S2
P30273	FCER1G	0.981358	2.43563e-14	6.27833e-13	Up-regulated in both S1 and S2
O96017	CHEK2	0.392956	6.86785e-15	2.05376e-13	Up-regulated in both S1 and S2
P42224	STAT1	0.699437	2.28142e-14	5.93121e-13	Up-regulated in both S1 and S2
O95757	HSPA4L	0.66251	2.37996e-16	9.96384e-15	Up-regulated in both S1 and S2
P78310	CXADR	0.619757	9.66632e-16	3.41159e-14	Up-regulated in both S1 and S2
Q8IV08	PLD3	0.502	4.65789e-16	1.81837e-14	Up-regulated in both S1 and S2
A4D1S0	KLRG2	0.975496	2.37996e-16	9.96384e-15	Up-regulated in both S1 and S2
Q96GX5	MASTL	0.687616	2.36521e-14	6.1359e-13	Up-regulated in both S1 and S2
P15408	FOSL2	0.541837	5.99343e-15	1.81011e-13	Up-regulated in both S1 and S2
P07237	P4HB	0.39619	1.05404e-12	1.94485e-11	Up-regulated in both S1 and S2
Q8NEY1	NAV1	0.408483	1.03078e-12	1.91063e-11	Up-regulated in both S1 and S2
Q9BYX4	IFIH1	0.430023	2.20694e-16	9.40156e-15	Up-regulated in both S1 and S2
O75153	CLUH	0.347476	2.76631e-16	1.1385e-14	Up-regulated in both S1 and S2
Q32P28	P3H1	0.644249	2.37996e-16	9.96384e-15	Up-regulated in both S1 and S2
P52789	HK2	0.448722	9.93892e-14	2.23047e-12	Up-regulated in both S1 and S2
Q9Y5V3	MAGED1	0.509366	2.28987e-17	1.21403e-15	Up-regulated in both S1 and S2
Q70UQ0	IKBIP	0.733953	5.8085e-16	2.21069e-14	Up-regulated in both S1 and S2
Q5ZPR3	CD276	0.444875	4.95812e-14	1.18497e-12	Up-regulated in both S1 and S2
P61024	CKS1B	0.914927	1.57379e-14	4.23667e-13	Up-regulated in both S1 and S2
O95340	PAPSS2	0.549024	1.10986e-16	4.97223e-15	Up-regulated in both S1 and S2
O96013	PAK4	0.313269	2.27271e-15	7.53907e-14	Up-regulated in both S1 and S2
O43251	RBFOX2	0.532001	8.18133e-13	1.56425e-11	Up-regulated in both S1 and S2
Q13308	PTK7	0.582176	3.63416e-18	2.37217e-16	Up-regulated in both S1 and S2
Q15646	OASL	0.413372	1.596e-15	5.52052e-14	Up-regulated in both S1 and S2
Q8NCH0	CHST14	0.47468	1.43794e-14	3.92315e-13	Up-regulated in both S1 and S2
P17812	CTPS1	0.496553	1.59419e-14	4.28209e-13	Up-regulated in both S1 and S2
Q9BZS1	FOXP3	0.436772	1.70521e-14	4.56011e-13	Up-regulated in both S1 and S2
P00533	EGFR	0.666335	1.44329e-13	3.14596e-12	Up-regulated in both S1 and S2
Q13112	CHAF1B	0.556905	1.10126e-14	3.0666e-13	Up-regulated in both S1 and S2
Q9NTJ3	SMC4	0.481488	3.00472e-13	6.25734e-12	Up-regulated in both S1 and S2
Q13188	STK3	0.339182	2.59991e-14	6.63141e-13	Up-regulated in both S1 and S2
Q08345	DDR1	0.489258	5.99343e-15	1.81011e-13	Up-regulated in both S1 and S2
Q8IVV2	LOXHD1	0.508816	1.20089e-12	2.18592e-11	Up-regulated in both S1 and S2
Q08380	LGALS3BP	0.607951	1.63283e-13	3.54003e-12	Up-regulated in both S1 and S2
P49441	INPP1	0.737963	2.00088e-14	5.24681e-13	Up-regulated in both S1 and S2
Q9H173	SIL1	0.398967	9.00263e-15	2.57179e-13	Up-regulated in both S1 and S2
P02786	TFRC	0.571848	7.52699e-17	3.54206e-15	Up-regulated in both S1 and S2
Q8NHV4	NEDD1	0.406205	3.63416e-18	2.37217e-16	Up-regulated in both S1 and S2
P18065	IGFBP2	0.638668	3.83573e-14	9.40799e-13	Up-regulated in both S1 and S2
O14929	HAT1	0.331958	2.5054e-13	5.26264e-12	Up-regulated in both S1 and S2
Q13085	ACACA	0.320587	3.03757e-14	7.61966e-13	Up-regulated in both S1 and S2
Q92820	GGH	0.503337	9.17408e-12	1.40634e-10	Up-regulated in both S1 and S2
P49327	FASN	0.510899	7.86535e-15	2.3066e-13	Up-regulated in both S1 and S2
Q9NSC5	HOMER3	0.495019	1.84638e-13	3.9536e-12	Up-regulated in both S1 and S2
O75717	WDHD1	0.437479	4.88078e-15	1.51554e-13	Up-regulated in both S1 and S2
Q96S86		0.619546	4.00376e-17	2.0004e-15	Up-regulated in both S1 and S2
Q14691	GINS1	0.518338	4.30836e-13	8.73252e-12	Up-regulated in both S1 and S2
O00459	PIK3R2	0.266159	1.71344e-15	5.85997e-14	Up-regulated in both S1 and S2
Q13751	LAMB3	0.504291	1.27514e-13	2.80462e-12	Up-regulated in both S1 and S2
O60361	NME2P1	0.641633	9.27698e-13	1.7328e-11	Up-regulated in both S1 and S2
O75718	CRTAP	0.519766	2.43563e-14	6.27833e-13	Up-regulated in both S1 and S2
Q8N1I0	DOCK4	0.372333	5.5977e-15	1.70758e-13	Up-regulated in both S1 and S2
Q9Y4C2	TCAF1	0.459256	3.59982e-13	7.40769e-12	Up-regulated in both S1 and S2
P31350	RRM2	0.491149	6.00258e-14	1.41235e-12	Up-regulated in both S1 and S2
Q8NBJ5	COLGALT1	0.499608	6.33518e-12	1.0015e-10	Up-regulated in both S1 and S2
Q9BYK8	HELZ2	0.358672	3.96947e-15	1.25831e-13	Up-regulated in both S1 and S2
O00468	AGRN	0.379736	1.19835e-13	2.65495e-12	Up-regulated in both S1 and S2
O95347	SMC2	0.509704	5.46599e-13	1.07732e-11	Up-regulated in both S1 and S2
Q15645	TRIP13	0.522844	4.65086e-14	1.11593e-12	Up-regulated in both S1 and S2
P78524	DENND2B	0.289204	2.35759e-13	4.97799e-12	Up-regulated in both S1 and S2
Q5TCZ1	SH3PXD2A	0.51263	4.65086e-14	1.11593e-12	Up-regulated in both S1 and S2
Q9H939	PSTPIP2	0.435188	8.75126e-13	1.64472e-11	Up-regulated in both S1 and S2
Q6GPH4	XAF1	0.810322	1.42329e-12	2.55246e-11	Up-regulated in both S1 and S2
P52758	RIDA	0.405494	6.52647e-13	1.26781e-11	Up-regulated in both S1 and S2
O95302	FKBP9	0.630016	9.00263e-15	2.57179e-13	Up-regulated in both S1 and S2
Q9NQW6	ANLN	0.592458	1.24743e-12	2.25708e-11	Up-regulated in both S1 and S2
Q9Y3S1	WNK2	0.569495	2.77491e-14	7.00419e-13	Up-regulated in both S1 and S2
Q96T88	UHRF1	0.34917	3.59617e-14	8.91044e-13	Up-regulated in both S1 and S2
Q9BZX2	UCK2	0.382221	4.57325e-13	9.20792e-12	Up-regulated in both S1 and S2
Q86SK9	SCD5	0.659033	1.46159e-12	2.61728e-11	Up-regulated in both S1 and S2
P50591	TNFSF10	0.444994	8.99184e-13	1.68472e-11	Up-regulated in both S1 and S2
Q15382	RHEB	0.357341	3.08192e-12	5.22592e-11	Up-regulated in both S1 and S2
P35613	BSG	0.292146	1.56075e-12	2.76629e-11	Up-regulated in both S1 and S2
Q8IXQ6	PARP9	0.326517	8.78515e-12	1.35013e-10	Up-regulated in both S1 and S2
P54277	PMS1	0.350573	1.78691e-11	2.60442e-10	Up-regulated in both S1 and S2
Q9H5Q4	TFB2M	0.402532	5.46599e-13	1.07732e-11	Up-regulated in both S1 and S2
P32322	PYCR1	0.415429	9.83323e-13	1.82546e-11	Up-regulated in both S1 and S2
P43490	NAMPT	0.469229	3.48274e-11	4.75634e-10	Up-regulated in both S1 and S2
Q13835	PKP1	0.820708	8.78515e-12	1.35013e-10	Up-regulated in both S1 and S2
P02778	CXCL10	0.559096	8.75126e-13	1.64472e-11	Up-regulated in both S1 and S2
O00469	PLOD2	0.563894	1.44329e-13	3.14596e-12	Up-regulated in both S1 and S2
Q9BVS4	RIOK2	0.535623	1.64951e-11	2.41869e-10	Up-regulated in both S1 and S2
Q13796	SHROOM2	0.363455	1.30121e-11	1.94318e-10	Up-regulated in both S1 and S2
Q9NZQ7	CD274	0.654002	2.06577e-11	2.97515e-10	Up-regulated in both S1 and S2
Q15678	PTPN14	0.437913	3.09718e-13	6.43885e-12	Up-regulated in both S1 and S2
O94923		0.483081	3.25953e-12	5.48116e-11	Up-regulated in both S1 and S2
Q6PL18	ATAD2	0.300206	3.85383e-12	6.37457e-11	Up-regulated in both S1 and S2
Q9H3R5	CENPH	0.643669	3.64564e-12	6.05495e-11	Up-regulated in both S1 and S2
Q9Y289	SLC5A6	0.322019	1.35122e-11	2.00798e-10	Up-regulated in both S1 and S2
Q86YB8	ERO1B	0.503501	9.33581e-14	2.11466e-12	Up-regulated in both S1 and S2
Q9NWM8	FKBP14	0.625827	2.76951e-11	3.88724e-10	Up-regulated in both S1 and S2
Q96RD7	PANX1	0.581718	2.339e-10	2.84262e-09	Up-regulated in both S1 and S2
Q15003	NCAPH	0.454816	4.99314e-11	6.62532e-10	Up-regulated in both S1 and S2
Q96PU5	NEDD4L	0.347214	3.9685e-10	4.61952e-09	Up-regulated in both S1 and S2
P13051	UNG	0.450095	1.5065e-10	1.8798e-09	Up-regulated in both S1 and S2
Q9BVW5	TIPIN	0.504304	2.02032e-11	2.92705e-10	Up-regulated in both S1 and S2
A0PJW8	DAPL1	0.792322	9.27399e-12	1.41987e-10	Up-regulated in both S1 and S2
Q9Y6K5	OAS3	0.499038	6.52647e-13	1.26781e-11	Up-regulated in both S1 and S2
O15460	P4HA2	0.516323	8.32127e-12	1.28699e-10	Up-regulated in both S1 and S2
Q9NVI1	FANCI	0.41085	3.38978e-13	6.98732e-12	Up-regulated in both S1 and S2
Q9NYQ8	FAT2	0.440065	3.04912e-10	3.63291e-09	Up-regulated in both S1 and S2
P09486	SPARC	0.7176	3.25953e-12	5.48116e-11	Up-regulated in both S1 and S2
P03956	MMP1	0.658319	1.15059e-11	1.73317e-10	Up-regulated in both S1 and S2
Q9Y2J8	PADI2	0.466135	4.18221e-10	4.85433e-09	Up-regulated in both S1 and S2
P62760	VSNL1	0.594952	2.339e-10	2.84262e-09	Up-regulated in both S1 and S2
P10586	PTPRF	0.320505	3.66765e-11	4.96974e-10	Up-regulated in both S1 and S2
P17301	ITGA2	0.394855	1.23626e-10	1.56186e-09	Up-regulated in both S1 and S2
Q16763	UBE2S	0.396368	3.09076e-09	3.04092e-08	Up-regulated in both S1 and S2
P35442	THBS2	0.49202	2.80449e-15	9.17773e-14	Up-regulated in both S1 and S2
P12314	FCGR1A	0.51933	1.29906e-10	1.63609e-09	Up-regulated in both S1 and S2
A5PLL7	PEDS1	0.549868	9.42425e-11	1.20569e-09	Up-regulated in both S1 and S2
P25325	MPST	0.277524	1.5825e-10	1.97058e-09	Up-regulated in both S1 and S2
Q8TD16	BICD2	0.268162	5.53003e-11	7.28991e-10	Up-regulated in both S1 and S2
Q13111	CHAF1A	0.592822	4.40849e-11	5.88817e-10	Up-regulated in both S1 and S2
Q9BXS6	NUSAP1	0.479081	8.71838e-11	1.11892e-09	Up-regulated in both S1 and S2
Q9UNY4	TTF2	0.308876	3.86203e-11	5.19257e-10	Up-regulated in both S1 and S2
P19878	NCF2	0.294759	3.13956e-11	4.33153e-10	Up-regulated in both S1 and S2
P22749	GNLY	0.666452	3.439e-10	4.03799e-09	Up-regulated in both S1 and S2
Q13153	PAK1	0.280597	1.50335e-11	2.21507e-10	Up-regulated in both S1 and S2
P12318	FCGR2A	0.523073	1.17391e-08	1.01876e-07	Up-regulated in both S1 and S2
O94851	MICAL2	0.441863	8.71658e-13	1.64472e-11	Up-regulated in both S1 and S2
O00762	UBE2C	0.476344	1.21403e-11	1.82195e-10	Up-regulated in both S1 and S2
P52209	PGD	0.291019	1.10569e-09	1.18723e-08	Up-regulated in both S1 and S2
Q9Y248	GINS2	0.38563	1.07607e-09	1.15924e-08	Up-regulated in both S1 and S2
Q8WVP7	LMBR1	0.586404	2.5045e-09	2.50884e-08	Up-regulated in both S1 and S2
P13928	ANXA8	0.857534	6.01569e-09	5.52052e-08	Up-regulated in both S1 and S2
P52732	KIF11	0.445744	2.68533e-11	3.77781e-10	Up-regulated in both S1 and S2
Q5T3F8	TMEM63B	0.53407	6.35408e-10	7.15354e-09	Up-regulated in both S1 and S2
Q14807	KIF22	0.405228	9.67641e-10	1.04707e-08	Up-regulated in both S1 and S2
Q96KC2	ARL5B	0.529549	1.26208e-10	1.59263e-09	Up-regulated in both S1 and S2
P27658	COL8A1	1.154	3.67678e-10	4.30056e-09	Up-regulated in both S1 and S2
P51153	RAB13	0.43823	1.10988e-09	1.18723e-08	Up-regulated in both S1 and S2
Q99661	KIF2C	0.474662	6.90758e-10	7.72949e-09	Up-regulated in both S1 and S2
P55210	CASP7	0.296294	3.509e-09	3.39196e-08	Up-regulated in both S1 and S2
P35052	GPC1	0.515573	5.79366e-10	6.61097e-09	Up-regulated in both S1 and S2
P05362	ICAM1	0.559761	2.32244e-08	1.89367e-07	Up-regulated in both S1 and S2
P54760	EPHB4	0.460795	1.01239e-09	1.09451e-08	Up-regulated in both S1 and S2
Q5PRF9	SAMD4B	0.383943	1.27327e-09	1.34424e-08	Up-regulated in both S1 and S2
Q24JP5	TMEM132A	0.439908	1.74959e-09	1.79863e-08	Up-regulated in both S1 and S2
Q9H0X4	FAM234A	0.264331	1.22747e-08	1.05994e-07	Up-regulated in both S1 and S2
Q96GD4	AURKB	0.514946	7.75161e-10	8.54014e-09	Up-regulated in both S1 and S2
O94985	CLSTN1	0.32013	7.75303e-11	1.00458e-09	Up-regulated in both S1 and S2
Q92626	PXDN	0.389978	2.17744e-11	3.11381e-10	Up-regulated in both S1 and S2
Q02241	KIF23	0.531773	1.41415e-09	1.48138e-08	Up-regulated in both S1 and S2
Q9Y316	MEMO1	0.413563	1.59833e-09	1.65716e-08	Up-regulated in both S1 and S2
Q6ZSJ8	C1orf122	0.336737	8.71838e-11	1.11892e-09	Up-regulated in both S1 and S2
P13995	MTHFD2	0.337899	4.63907e-09	4.34591e-08	Up-regulated in both S1 and S2
P14635	CCNB1	0.510621	4.25171e-09	4.01713e-08	Up-regulated in both S1 and S2
Q8NB49	ATP11C	0.270808	1.27327e-09	1.34424e-08	Up-regulated in both S1 and S2
O14879	IFIT3	0.64109	7.25885e-14	1.68831e-12	Up-regulated in both S1 and S2
Q2TAM9	TUSC1	0.444291	1.19666e-09	1.2778e-08	Up-regulated in both S1 and S2
O14777	NDC80	0.42277	1.10988e-09	1.18723e-08	Up-regulated in both S1 and S2
P20591	MX1	0.787937	6.12249e-11	8.01867e-10	Up-regulated in both S1 and S2
P41212	ETV6	0.390813	2.12239e-10	2.59757e-09	Up-regulated in both S1 and S2
Q03169	TNFAIP2	0.340929	6.33518e-12	1.0015e-10	Up-regulated in both S1 and S2
O14933	UBE2L6	0.395448	1.38492e-08	1.18411e-07	Up-regulated in both S1 and S2
P31995	FCGR2C	0.610641	1.34465e-09	1.41713e-08	Up-regulated in both S1 and S2
Q8WVB6	CHTF18	0.431195	1.0534e-08	9.2275e-08	Up-regulated in both S1 and S2
Q9UNW1	MINPP1	0.444501	1.39482e-09	1.46239e-08	Up-regulated in both S1 and S2
P48431	SOX2	0.704564	4.25171e-09	4.01713e-08	Up-regulated in both S1 and S2
Q96CP6	GRAMD1A	0.320317	3.86459e-08	3.0193e-07	Up-regulated in both S1 and S2
Q9BW19	KIFC1	0.355817	9.62315e-09	8.50944e-08	Up-regulated in both S1 and S2
P46531	NOTCH1	0.385904	1.35646e-09	1.42834e-08	Up-regulated in both S1 and S2
Q12884	FAP	0.557207	2.73744e-09	2.71308e-08	Up-regulated in both S1 and S2
P61812	TGFB2	0.50166	1.73369e-08	1.45666e-07	Up-regulated in both S1 and S2
P52790	HK3	0.440601	5.28442e-09	4.89384e-08	Up-regulated in both S1 and S2
P85298	ARHGAP8	0.363858	1.97437e-08	1.63178e-07	Up-regulated in both S1 and S2
O00182	LGALS9	0.385569	9.44635e-08	6.83481e-07	Up-regulated in both S1 and S2
Q14181	POLA2	0.322143	7.45563e-09	6.7051e-08	Up-regulated in both S1 and S2
P16499	PDE6A	0.950692	1.4792e-06	8.49126e-06	Up-regulated in both S1 and S2
A1X283	SH3PXD2B	0.37135	3.60064e-08	2.83314e-07	Up-regulated in both S1 and S2
Q8NBI6	XXYLT1	0.361859	1.43404e-10	1.79676e-09	Up-regulated in both S1 and S2
P98172	EFNB1	0.433031	2.09453e-09	2.11914e-08	Up-regulated in both S1 and S2
Q13501	SQSTM1	0.311633	2.64993e-09	2.63711e-08	Up-regulated in both S1 and S2
Q03405	PLAUR	0.397973	7.80187e-09	6.99575e-08	Up-regulated in both S1 and S2
Q96E29	MTERF3	0.518053	8.84085e-09	7.85774e-08	Up-regulated in both S1 and S2
Q9BWT6	MND1	0.362335	1.1146e-08	9.70059e-08	Up-regulated in both S1 and S2
Q96PP8	GBP5	0.624919	4.0699e-09	3.86641e-08	Up-regulated in both S1 and S2
P05161	ISG15	0.830151	4.16187e-10	4.83533e-09	Up-regulated in both S1 and S2
Q9NY25	CLEC5A	0.473396	6.34149e-09	5.80196e-08	Up-regulated in both S1 and S2
Q5VV41	ARHGEF16	0.305311	5.57896e-08	4.23868e-07	Up-regulated in both S1 and S2
Q99715	COL12A1	0.7248	6.36342e-10	7.15354e-09	Up-regulated in both S1 and S2
Q8WZA1	POMGNT1	0.266977	8.81461e-10	9.64128e-09	Up-regulated in both S1 and S2
P11802	CDK4	0.299227	7.19413e-08	5.3291e-07	Up-regulated in both S1 and S2
Q9Y2G5	POFUT2	0.29452	2.40164e-08	1.95039e-07	Up-regulated in both S1 and S2
P36222	CHI3L1	0.533686	1.87757e-08	1.56134e-07	Up-regulated in both S1 and S2
P50748	KNTC1	0.279421	5.03024e-10	5.78883e-09	Up-regulated in both S1 and S2
Q8TEW0	PARD3	0.273741	5.15501e-08	3.9537e-07	Up-regulated in both S1 and S2
Q14145	KEAP1	0.263508	1.67232e-09	1.7265e-08	Up-regulated in both S1 and S2
Q8IWU6	SULF1	0.418195	1.14047e-08	9.9045e-08	Up-regulated in both S1 and S2
P20248	CCNA2	0.376973	1.93668e-08	1.6072e-07	Up-regulated in both S1 and S2
Q9Y4K0	LOXL2	0.376383	3.60743e-10	4.22351e-09	Up-regulated in both S1 and S2
P00813	ADA	0.479771	2.12414e-08	1.74605e-07	Up-regulated in both S1 and S2
Q9Y653	ADGRG1	0.441733	2.76992e-07	1.82969e-06	Up-regulated in both S1 and S2
Q5BJF2	TMEM97	0.28089	5.80328e-08	4.3981e-07	Up-regulated in both S1 and S2
O95239	KIF4A	0.388163	7.2117e-09	6.52438e-08	Up-regulated in both S1 and S2
P35354	PTGS2	0.542904	3.27816e-10	3.87161e-09	Up-regulated in both S1 and S2
Q96QH2	PRAM1	0.273008	2.60563e-08	2.10059e-07	Up-regulated in both S1 and S2
P07996	THBS1	0.531777	1.87809e-07	1.28172e-06	Up-regulated in both S1 and S2
Q9NYT0	PLEK2	0.594657	6.35598e-08	4.7782e-07	Up-regulated in both S1 and S2
Q9Y4B5	MTCL1	0.506158	3.21745e-07	2.10242e-06	Up-regulated in both S1 and S2
Q13541		0.301061	1.23898e-08	1.06609e-07	Up-regulated in both S1 and S2
P32970	CD70	0.605323	7.27035e-08	5.38227e-07	Up-regulated in both S1 and S2
O76080	ZFAND5	0.600061	6.53243e-08	4.88363e-07	Up-regulated in both S1 and S2
P51161	FABP6	0.93397	5.57896e-08	4.23868e-07	Up-regulated in both S1 and S2
P23919	DTYMK	0.298319	3.56825e-09	3.44099e-08	Up-regulated in both S1 and S2
Q96H55	MYO19	0.401793	2.58887e-07	1.71757e-06	Up-regulated in both S1 and S2
O00767	SCD	0.400087	8.4818e-08	6.19227e-07	Up-regulated in both S1 and S2
Q719H9	KCTD1	0.492274	2.64178e-08	2.12691e-07	Up-regulated in both S1 and S2
P17936	IGFBP3	0.407513	2.5045e-09	2.50884e-08	Up-regulated in both S1 and S2
Q9H900	ZWILCH	0.315873	6.35729e-07	3.96221e-06	Up-regulated in both S1 and S2
P32455	GBP1	0.602844	1.12327e-07	7.9892e-07	Up-regulated in both S1 and S2
O14965	AURKA	0.649203	1.20574e-07	8.53079e-07	Up-regulated in both S1 and S2
Q8NBZ7	UXS1	0.313372	1.21639e-09	1.29038e-08	Up-regulated in both S1 and S2
P09914	IFIT1	0.640175	1.16196e-09	1.24184e-08	Up-regulated in both S1 and S2
O75787	ATP6AP2	0.282383	7.44423e-08	5.49091e-07	Up-regulated in both S1 and S2
Q9NYP9	MIS18A	0.599806	1.48556e-06	8.5237e-06	Up-regulated in both S1 and S2
O75054	IGSF3	0.456648	2.13528e-07	1.43944e-06	Up-regulated in both S1 and S2
Q92743	HTRA1	0.392418	3.90132e-08	3.04604e-07	Up-regulated in both S1 and S2
Q07002	CDK18	0.325485	8.25093e-08	6.03098e-07	Up-regulated in both S1 and S2
Q9NVP2	ASF1B	0.43361	1.00425e-07	7.21029e-07	Up-regulated in both S1 and S2
Q5EBM0	CMPK2	0.376912	1.83869e-07	1.25625e-06	Up-regulated in both S1 and S2
Q8TCB0	IFI44	0.609142	3.48274e-11	4.75634e-10	Up-regulated in both S1 and S2
Q15067	ACOX1	0.347506	3.74809e-08	2.93206e-07	Up-regulated in both S1 and S2
Q9Y519	TMEM184B	0.289937	6.8666e-08	5.11143e-07	Up-regulated in both S1 and S2
P23142	FBLN1	0.683819	5.23938e-07	3.31309e-06	Up-regulated in both S1 and S2
Q9P0L2	MARK1	0.417628	1.21884e-06	7.12127e-06	Up-regulated in both S1 and S2
Q5U3C3	TMEM164	0.630262	4.21183e-08	3.27374e-07	Up-regulated in both S1 and S2
O00411	POLRMT	0.457223	1.52651e-08	1.29243e-07	Up-regulated in both S1 and S2
P30825	SLC7A1	0.350587	3.02329e-06	1.63573e-05	Up-regulated in both S1 and S2
P30679	GNA15	0.342079	3.49132e-06	1.86158e-05	Up-regulated in both S1 and S2
P00973	OAS1	0.534637	2.97882e-07	1.95809e-06	Up-regulated in both S1 and S2
Q9NPD8	UBE2T	0.732785	5.74881e-07	3.60705e-06	Up-regulated in both S1 and S2
O14757	CHEK1	0.4134	8.58219e-08	6.24304e-07	Up-regulated in both S1 and S2
P25391	LAMA1	0.653993	7.12733e-07	4.38808e-06	Up-regulated in both S1 and S2
Q9P2Q2	FRMD4A	0.299999	7.3419e-08	5.41873e-07	Up-regulated in both S1 and S2
P05164	MPO	0.440269	2.87133e-07	1.89153e-06	Up-regulated in both S1 and S2
Q6SJ93	FAM111B	0.450354	3.93249e-07	2.54094e-06	Up-regulated in both S1 and S2
Q9UHA3	RSL24D1	0.300669	1.98168e-07	1.34411e-06	Up-regulated in both S1 and S2
O94808	GFPT2	0.337289	1.66257e-08	1.40273e-07	Up-regulated in both S1 and S2
P20718	GZMH	0.403188	1.07549e-06	6.36019e-06	Up-regulated in both S1 and S2
Q8NC54	KCT2	0.386904	8.65967e-07	5.24898e-06	Up-regulated in both S1 and S2
Q8NDZ4	DIPK2A	0.387426	1.56861e-06	8.95366e-06	Up-regulated in both S1 and S2
Q5SYE7	NHSL1	0.41588	4.14162e-07	2.66191e-06	Up-regulated in both S1 and S2
Q6ZMG9	CERS6	0.364697	1.18735e-06	6.96744e-06	Up-regulated in both S1 and S2
Q9P1Y5	CAMSAP3	0.280764	1.79633e-06	1.01438e-05	Up-regulated in both S1 and S2
P14222	PRF1	0.3909	1.19289e-06	6.973e-06	Up-regulated in both S1 and S2
Q9Y2X9	ZNF281	0.289548	4.94158e-07	3.14114e-06	Up-regulated in both S1 and S2
P27144	AK4	0.316422	2.53796e-05	0.000115579	Up-regulated in both S1 and S2
P49913	CAMP	0.678604	3.6072e-06	1.91747e-05	Up-regulated in both S1 and S2
Q8N1S5	SLC39A11	0.412046	4.95202e-07	3.14448e-06	Up-regulated in both S1 and S2
P24001	IL32	0.518994	1.8667e-06	1.05167e-05	Up-regulated in both S1 and S2
Q53G44	IFI44L	0.709764	3.60064e-08	2.83314e-07	Up-regulated in both S1 and S2
Q8IX19	MCEMP1	0.662365	5.64305e-07	3.55354e-06	Up-regulated in both S1 and S2
Q8TBE9	NANP	0.308579	2.19511e-06	1.21949e-05	Up-regulated in both S1 and S2
O75330	HMMR	0.31313	3.33591e-06	1.78656e-05	Up-regulated in both S1 and S2
Q96C10	DHX58	0.328646	2.05711e-07	1.39061e-06	Up-regulated in both S1 and S2
O15440	ABCC5	0.407353	5.09649e-07	3.23284e-06	Up-regulated in both S1 and S2
P13611	VCAN	0.597636	1.91459e-09	1.95501e-08	Up-regulated in both S1 and S2
P08069	IGF1R	0.268757	1.85799e-06	1.04725e-05	Up-regulated in both S1 and S2
P54821	PRRX1	0.362575	3.32484e-07	2.17026e-06	Up-regulated in both S1 and S2
Q15035	TRAM2	0.477105	5.71384e-07	3.58881e-06	Up-regulated in both S1 and S2
P02751	FN1	0.44042	1.39685e-05	6.69262e-05	Up-regulated in both S1 and S2
P21462	FPR1	0.497373	7.29912e-06	3.67865e-05	Up-regulated in both S1 and S2
Q03518	TAP1	0.340189	7.08862e-07	4.36646e-06	Up-regulated in both S1 and S2
Q14956	GPNMB	0.377338	2.68343e-06	1.46557e-05	Up-regulated in both S1 and S2
Q9UKX5	ITGA11	0.399956	6.37873e-06	3.24986e-05	Up-regulated in both S1 and S2
O95067	CCNB2	0.339194	1.00304e-05	4.92234e-05	Up-regulated in both S1 and S2
Q5SYB0	FRMPD1	0.683394	3.84631e-07	2.48658e-06	Up-regulated in both S1 and S2
P38570	ITGAE	0.394475	4.95202e-07	3.14448e-06	Up-regulated in both S1 and S2
P02746	C1QB	0.460303	1.36853e-06	7.93092e-06	Up-regulated in both S1 and S2
Q96AY3	FKBP10	0.299066	5.06116e-05	0.000214702	Up-regulated in both S1 and S2
Q07075	ENPEP	0.343329	6.64029e-06	3.36617e-05	Up-regulated in both S1 and S2
Q9UKA9	PTBP2	0.387062	2.11497e-07	1.42893e-06	Up-regulated in both S1 and S2
P31327	CPS1	0.513478	8.90029e-06	4.40875e-05	Up-regulated in both S1 and S2
Q03692	COL10A1	0.549443	8.80689e-06	4.36426e-05	Up-regulated in both S1 and S2
Q9UHQ1	NARF	0.325578	5.43927e-06	2.81253e-05	Up-regulated in both S1 and S2
P33981	TTK	0.411293	2.52994e-06	1.38924e-05	Up-regulated in both S1 and S2
P17676	CEBPB	0.338957	6.60396e-08	4.93104e-07	Up-regulated in both S1 and S2
Q14781	CBX2	0.576586	1.47398e-05	7.03167e-05	Up-regulated in both S1 and S2
Q8IVL1	NAV2	0.494602	6.39675e-08	4.8029e-07	Up-regulated in both S1 and S2
Q86X52	CHSY1	0.288875	1.46668e-06	8.42734e-06	Up-regulated in both S1 and S2
Q8IUX7	AEBP1	0.361168	1.46532e-06	8.4235e-06	Up-regulated in both S1 and S2
Q8WXG1	RSAD2	0.359884	2.24982e-07	1.51246e-06	Up-regulated in both S1 and S2
Q8TBR7	TLCD3A	0.350952	3.1587e-05	0.000140424	Up-regulated in both S1 and S2
P17948	FLT1	0.307738	1.7501e-05	8.23563e-05	Up-regulated in both S1 and S2
Q14191	WRN	0.289307	8.57721e-08	6.24304e-07	Up-regulated in both S1 and S2
P09913	IFIT2	0.523462	7.45563e-09	6.7051e-08	Up-regulated in both S1 and S2
Q2NKX8	ERCC6L	0.347121	3.06217e-06	1.65308e-05	Up-regulated in both S1 and S2
Q9UM07	PADI4	0.357988	8.80689e-06	4.36426e-05	Up-regulated in both S1 and S2
P06126	CD1A	0.956338	1.17576e-05	5.68946e-05	Up-regulated in both S1 and S2
P20132	SDS	0.609977	1.24314e-05	5.99643e-05	Up-regulated in both S1 and S2
Q5T3I0	GPATCH4	0.278298	9.68973e-06	4.77447e-05	Up-regulated in both S1 and S2
O95881	TXNDC12	0.358395	5.66573e-06	2.91968e-05	Up-regulated in both S1 and S2
Q96ED9	HOOK2	0.279141	8.01953e-06	4.00844e-05	Up-regulated in both S1 and S2
Q01968	OCRL	0.284072	3.44848e-07	2.24253e-06	Up-regulated in both S1 and S2
Q8IVL6	P3H3	0.302006	4.64998e-05	0.000198927	Up-regulated in both S1 and S2
Q8TAE6	PPP1R14C	0.456929	2.93735e-05	0.000131305	Up-regulated in both S1 and S2
P29728	OAS2	0.39746	3.20544e-07	2.09571e-06	Up-regulated in both S1 and S2
Q13162	PRDX4	0.338714	7.4727e-05	0.000305167	Up-regulated in both S1 and S2
Q96FF9	CDCA5	0.522899	5.84319e-05	0.000244291	Up-regulated in both S1 and S2
P17302	GJA1	0.33206	1.52996e-05	7.26448e-05	Up-regulated in both S1 and S2
Q9Y6L7	TLL2	0.495457	1.86764e-05	8.73122e-05	Up-regulated in both S1 and S2
Q13509	TUBB3	0.494963	3.20464e-05	0.000141946	Up-regulated in both S1 and S2
P17213	BPI	0.581358	7.07218e-05	0.00029057	Up-regulated in both S1 and S2
P62324	BTG1	0.264643	7.89808e-06	3.95588e-05	Up-regulated in both S1 and S2
Q658P3	STEAP3	0.269967	0.000282595	0.00101209	Up-regulated in both S1 and S2
Q86YR5	GPSM1	0.289911	2.29118e-05	0.000105488	Up-regulated in both S1 and S2
O75936	BBOX1	0.73481	3.1516e-06	1.7006e-05	Up-regulated in both S1 and S2
Q06033	ITIH3	0.327958	5.92109e-07	3.70556e-06	Up-regulated in both S1 and S2
Q9H8V3	ECT2	0.39235	7.26787e-05	0.000297986	Up-regulated in both S1 and S2
O43663	PRC1	0.506189	7.29904e-05	0.000299081	Up-regulated in both S1 and S2
Q5TG30	ARHGAP40	0.554945	2.97324e-05	0.000132811	Up-regulated in both S1 and S2
P51911	CNN1	0.383993	0.000594647	0.00198846	Up-regulated in both S1 and S2
Q8IXS6	PALM2	0.40323	1.12653e-05	5.47123e-05	Up-regulated in both S1 and S2
Q9NQS5	GPR84	0.373146	2.56089e-05	0.00011658	Up-regulated in both S1 and S2
Q9UMW8	USP18	0.645882	1.46518e-06	8.4235e-06	Up-regulated in both S1 and S2
P02794	FTH1	0.359869	1.02839e-05	5.02039e-05	Up-regulated in both S1 and S2
Q9NY97	B3GNT2	0.384699	6.59527e-05	0.000272915	Up-regulated in both S1 and S2
P08648	ITGA5	0.27942	2.34948e-06	1.29777e-05	Up-regulated in both S1 and S2
P19827	ITIH1	0.386835	2.68343e-06	1.46557e-05	Up-regulated in both S1 and S2
Q8IVG5	SAMD9L	0.304918	2.1497e-05	9.93134e-05	Up-regulated in both S1 and S2
Q8N423	LILRB2	0.292953	0.000285923	0.00102071	Up-regulated in both S1 and S2
P49279	SLC11A1	0.788078	0.000108635	0.000427263	Up-regulated in both S1 and S2
P39900	MMP12	0.320536	1.48415e-05	7.07186e-05	Up-regulated in both S1 and S2
P04003	C4BPA	0.320712	2.3235e-05	0.000106693	Up-regulated in both S1 and S2
Q96CF2	CHMP4C	0.311133	0.00011287	0.000442333	Up-regulated in both S1 and S2
Q9Y243	AKT3	0.30173	6.85338e-06	3.47129e-05	Up-regulated in both S1 and S2
P08246	ELANE	0.516938	0.000271713	0.000975996	Up-regulated in both S1 and S2
Q4KWH8	PLCH1	0.304536	2.6135e-05	0.000118574	Up-regulated in both S1 and S2
Q8NC74	RBBP8NL	0.567577	0.000147313	0.00056385	Up-regulated in both S1 and S2
Q96BI3	APH1A	0.461077	3.20838e-06	1.72511e-05	Up-regulated in both S1 and S2
Q9C0C4	SEMA4C	0.284073	1.9874e-06	1.11245e-05	Up-regulated in both S1 and S2
Q5MNZ9	WIPI1	0.290223	0.000206535	0.000761939	Up-regulated in both S1 and S2
Q9P0Z9	PIPOX	0.369131	3.90235e-06	2.05993e-05	Up-regulated in both S1 and S2
O95235	KIF20A	0.320581	8.47833e-05	0.000342092	Up-regulated in both S1 and S2
Q15464	SHB	0.316942	0.000295022	0.00104978	Up-regulated in both S1 and S2
Q14517	FAT1	0.434653	7.27495e-06	3.67256e-05	Up-regulated in both S1 and S2
Q99758	ABCA3	0.323665	0.000171315	0.000645341	Up-regulated in both S1 and S2
Q96SC8	DMRTA2	0.606087	1.08315e-05	5.27499e-05	Up-regulated in both S1 and S2
Q9NSA3	CTNNBIP1	0.268859	3.2987e-05	0.000145783	Up-regulated in both S1 and S2
P78325	ADAM8	0.409835	1.19932e-05	5.79653e-05	Up-regulated in both S1 and S2
P13686	ACP5	0.375896	1.27784e-06	7.44446e-06	Up-regulated in both S1 and S2
Q9H825	METTL8	0.409874	0.00022738	0.000830439	Up-regulated in both S1 and S2
Q16620	NTRK2	0.46581	4.37683e-05	0.000188303	Up-regulated in both S1 and S2
O00602	FCN1	0.349866	3.20464e-05	0.000141946	Up-regulated in both S1 and S2
P08779	KRT16	0.507391	0.00084592	0.00272712	Up-regulated in both S1 and S2
P06280	GLA	0.334897	0.000106407	0.0004189	Up-regulated in both S1 and S2
O15350	TP73	0.340691	2.93798e-06	1.59383e-05	Up-regulated in both S1 and S2
Q6UX06	OLFM4	0.383484	0.000264942	0.000953932	Up-regulated in both S1 and S2
P56559	ARL4C	0.383019	0.00014798	0.000566043	Up-regulated in both S1 and S2
Q6UXM1	LRIG3	0.384425	1.03368e-05	5.04415e-05	Up-regulated in both S1 and S2
P30279	CCND2	0.375288	7.76322e-05	0.000315651	Up-regulated in both S1 and S2
Q15063	POSTN	0.478613	9.97096e-06	4.89516e-05	Up-regulated in both S1 and S2
Q07444	KLRC3	0.291755	0.00011281	0.000442333	Up-regulated in both S1 and S2
Q9UHE8	STEAP1	0.281314	0.00024686	0.000894663	Up-regulated in both S1 and S2
P01584	IL1B	0.436269	0.00015233	0.000580855	Up-regulated in both S1 and S2
P32320	CDA	0.303143	0.000251867	0.000910908	Up-regulated in both S1 and S2
P14780	MMP9	0.271434	0.000669785	0.00221637	Up-regulated in both S1 and S2
Q8WUA8	TSKU	0.281296	0.000154872	0.000589437	Up-regulated in both S1 and S2
Q99983	OMD	0.404056	0.000208462	0.000768347	Up-regulated in both S1 and S2
P41221	WNT5A	0.385165	0.00050556	0.00171453	Up-regulated in both S1 and S2
Q8IX90	SKA3	0.297456	0.00118347	0.0036918	Up-regulated in both S1 and S2
Q6FHJ7	SFRP4	0.364678	0.00162591	0.00490683	Up-regulated in both S1 and S2
Q5TAT6	COL13A1	0.727056	0.000271713	0.000975996	Up-regulated in both S1 and S2
P11926	ODC1	0.286347	0.000326935	0.0011522	Up-regulated in both S1 and S2
P12724	RNASE3	0.39575	0.000103583	0.000408841	Up-regulated in both S1 and S2
P20160	AZU1	0.365566	0.000221757	0.000811927	Up-regulated in both S1 and S2
P00736	C1R	0.291489	0.000112273	0.000440423	Up-regulated in both S1 and S2
P54710	FXYD2	0.744331	0.00012465	0.000485392	Up-regulated in both S1 and S2
P08254	MMP3	0.267817	0.000144927	0.000556468	Up-regulated in both S1 and S2
Q07864	POLE	0.318091	0.000582383	0.00195	Up-regulated in both S1 and S2
Q9NS56	TOPORS	0.269718	0.000179979	0.000674214	Up-regulated in both S1 and S2
P20851	C4BPB	0.264569	8.11351e-05	0.000328354	Up-regulated in both S1 and S2
Q9P2J2	IGSF9	0.307533	0.000795553	0.00258326	Up-regulated in both S1 and S2
Q9BXD5	NPL	0.378389	0.000515475	0.00174425	Up-regulated in both S1 and S2
Q05315	CLC	0.588804	0.000185195	0.000691619	Up-regulated in both S1 and S2
Q9NS93	TM7SF3	0.263399	0.00216356	0.00630348	Up-regulated in both S1 and S2
Q8NDV7	TNRC6A	0.39765	0.00032342	0.00114149	Up-regulated in both S1 and S2
Q71F23	CENPU	0.295639	0.000179776	0.000673662	Up-regulated in both S1 and S2
P80511	S100A12	0.418834	0.00103986	0.00328091	Up-regulated in both S1 and S2
Q9GZX9	TWSG1	0.26403	0.000116099	0.000453527	Up-regulated in both S1 and S2
Q12805	EFEMP1	0.522837	8.11351e-05	0.000328354	Up-regulated in both S1 and S2
P06312	IGKV4-1	0.502091	0.000195023	0.000724533	Up-regulated in both S1 and S2
O95498	VNN2	0.331048	0.000609322	0.00203236	Up-regulated in both S1 and S2
P00738	HP	0.271156	0.000456821	0.00155969	Up-regulated in both S1 and S2
Q9BXJ0	C1QTNF5	0.307535	0.00258881	0.00740943	Up-regulated in both S1 and S2
Q9UKY1		0.272413	0.000713708	0.00234891	Up-regulated in both S1 and S2
Q96JM2	ZNF462	0.387608	0.0008143	0.00263849	Up-regulated in both S1 and S2
Q96B01	RAD51AP1	0.323806	0.000847879	0.00273198	Up-regulated in both S1 and S2
Q14512	FGFBP1	0.455503	0.00117636	0.00367056	Up-regulated in both S1 and S2
Q96D15	RCN3	0.360189	0.000654172	0.00216944	Up-regulated in both S1 and S2
P23510	TNFSF4	0.422439	0.000277284	0.000994832	Up-regulated in both S1 and S2
Q8IV20	LACC1	0.291118	0.00149512	0.0045563	Up-regulated in both S1 and S2
Q9NZI8	IGF2BP1	0.382325	0.00172638	0.00518298	Up-regulated in both S1 and S2
Q9HD89	RETN	0.323832	0.00362233	0.00999515	Up-regulated in both S1 and S2
P32246	CCR1	0.48776	2.53796e-05	0.000115579	Up-regulated in both S1 and S2
P01714	IGLV3-19	0.350303	0.000435137	0.00149069	Up-regulated in both S1 and S2
P10153	RNASE2	0.339285	0.000239394	0.000869163	Up-regulated in both S1 and S2
O76013	KRT36	0.39415	0.000885003	0.00283579	Up-regulated in both S1 and S2
Q53HL2	CDCA8	0.299969	0.00128095	0.00396532	Up-regulated in both S1 and S2
P08519	LPA	0.618587	0.00182494	0.00542521	Up-regulated in both S1 and S2
Q9P2W1	PSMC3IP	0.444585	0.00133831	0.00412084	Up-regulated in both S1 and S2
Q8IZ52	CHPF	0.318215	0.000191776	0.000713343	Up-regulated in both S1 and S2
Q96SI1	KCTD15	0.30378	0.00241684	0.00695659	Up-regulated in both S1 and S2
P40305	IFI27	0.294684	0.000863283	0.00277425	Up-regulated in both S1 and S2
Q9Y5Q3	MAFB	0.30396	5.04195e-05	0.000214336	Up-regulated in both S1 and S2
O75096	LRP4	0.362357	0.000400864	0.00138382	Up-regulated in both S1 and S2
O15296	ALOX15B	0.301133	0.000306375	0.00108891	Up-regulated in both S1 and S2
P31997	CEACAM8	0.331427	0.00282704	0.00800995	Up-regulated in both S1 and S2
P02679	FGG	0.337122	0.00142372	0.0043529	Up-regulated in both S1 and S2
Q9P0M2		0.32488	0.00101834	0.00322055	Up-regulated in both S1 and S2
O14791	APOL1	0.280415	0.000315832	0.00111794	Up-regulated in both S1 and S2
P55774	CCL18	0.347619	0.00073354	0.00240765	Up-regulated in both S1 and S2
P0DOX5		0.408053	9.55241e-05	0.000381499	Up-regulated in both S1 and S2
P13727	PRG2	0.300095	0.00210651	0.00616267	Up-regulated in both S1 and S2
P24347	MMP11	0.439215	0.0013871	0.00425706	Up-regulated in both S1 and S2
Q9UH17	APOBEC3B	0.391116	0.000864745	0.00277759	Up-regulated in both S1 and S2
Q9NPA2	MMP25	0.273219	0.000614083	0.00204768	Up-regulated in both S1 and S2
O43451	MGAM	0.312453	0.00250435	0.00719313	Up-regulated in both S1 and S2
Q8IWE4	DCUN1D3	0.338818	0.000974258	0.00309403	Up-regulated in both S1 and S2
P22894	MMP8	0.308965	0.000216152	0.000792291	Up-regulated in both S1 and S2
Q96IY4	CPB2	0.310036	0.000885894	0.0028364	Up-regulated in both S1 and S2
P02675	FGB	0.276157	0.00234303	0.00676016	Up-regulated in both S1 and S2
Q5TEU4	NDUFAF5	0.268092	0.00351221	0.00972447	Up-regulated in both S1 and S2
P01768	IGHV3-30	0.331219	0.00201813	0.00592269	Up-regulated in both S1 and S2
P04432	IGKV1D-39	0.342035	0.00221477	0.00643135	Up-regulated in both S1 and S2
P02763	ORM1	0.378106	0.000971094	0.00308559	Up-regulated in both S1 and S2
P59827	BPIFB4	0.324654	0.00163427	0.00492717	Up-regulated in both S1 and S2
P0DOX7		0.335964	0.00152122	0.00462422	Up-regulated in both S1 and S2
Q96Q45	TMEM237	0.272241	0.00295032	0.00830702	Up-regulated in both S1 and S2
P08473	MME	0.294375	0.000162607	0.000615018	Up-regulated in both S1 and S2
Q53EZ4	CEP55	0.424342	0.00066855	0.0022147	Up-regulated in both S1 and S2
A0A0C4DH36	IGHV3-38	0.304692	0.00227332	0.00658562	Up-regulated in both S1 and S2
Q6ICB0	DESI1	0.413648	0.00186214	0.0055142	Up-regulated in both S1 and S2
P53350	PLK1	0.299475	0.00121802	0.00378886	Up-regulated in both S1 and S2
Q6ZUX7	LHFPL2	0.280416	0.000728943	0.00239321	Up-regulated in both S1 and S2
P00325	ADH1B	-2.10061	4.19165e-25	4.2409e-22	Down-regulated in both S1 and S2
P08913	ADRA2A	-1.35828	3.90331e-28	3.85701e-24	Down-regulated in both S1 and S2
P17927	CR1	-1.38026	4.91186e-25	4.5873e-22	Down-regulated in both S1 and S2
Q14005	IL16	-0.891463	1.85938e-25	2.82184e-22	Down-regulated in both S1 and S2
Q02556	IRF8	-0.70465	2.09088e-23	9.06622e-21	Down-regulated in both S1 and S2
P82980	RBP5	-1.82827	3.00828e-24	1.73922e-21	Down-regulated in both S1 and S2
P20023	CR2	-1.3303	1.40904e-17	7.74079e-16	Down-regulated in both S1 and S2
Q6ZVX7	NCCRP1	-1.22402	7.8453e-25	5.60293e-22	Down-regulated in both S1 and S2
Q7LDG7	RASGRP2	-0.754313	4.62371e-24	2.24546e-21	Down-regulated in both S1 and S2
Q9Y2P4	SLC27A6	-1.13827	6.70975e-23	2.46858e-20	Down-regulated in both S1 and S2
P51608	MECP2	-0.933133	4.01026e-24	2.1169e-21	Down-regulated in both S1 and S2
Q9Y228	TRAF3IP3	-0.739037	3.90938e-26	9.49275e-23	Down-regulated in both S1 and S2
P29350	PTPN6	-0.816622	7.8453e-25	5.60293e-22	Down-regulated in both S1 and S2
P27361	MAPK3	-0.445959	2.58448e-25	2.85256e-22	Down-regulated in both S1 and S2
P31146	CORO1A	-0.887545	4.62371e-24	2.24546e-21	Down-regulated in both S1 and S2
Q7Z7G0	ABI3BP	-1.15957	6.83072e-17	3.26503e-15	Down-regulated in both S1 and S2
P13765	HLA-DOB	-1.06622	9.29547e-24	4.34062e-21	Down-regulated in both S1 and S2
P23458	JAK1	-0.344175	5.74864e-25	4.65295e-22	Down-regulated in both S1 and S2
Q96RJ3	TNFRSF13C	-1.62512	1.65268e-21	2.57246e-19	Down-regulated in both S1 and S2
Q53GL0	PLEKHO1	-0.479996	1.06565e-24	6.80951e-22	Down-regulated in both S1 and S2
Q13813	SPTAN1	-0.474735	9.77764e-23	3.04385e-20	Down-regulated in both S1 and S2
P11836	MS4A1	-1.34686	2.23962e-16	9.50743e-15	Down-regulated in both S1 and S2
Q9Y4F9	RIPOR2	-0.856584	2.30395e-22	6.08092e-20	Down-regulated in both S1 and S2
Q02548	PAX5	-0.980663	1.25282e-22	3.80262e-20	Down-regulated in both S1 and S2
Q53QZ3	ARHGAP15	-0.681958	4.17728e-22	9.56913e-20	Down-regulated in both S1 and S2
P50453	SERPINB9	-0.610706	8.62981e-23	2.83174e-20	Down-regulated in both S1 and S2
P52566	ARHGDIB	-0.737318	3.71264e-22	9.01504e-20	Down-regulated in both S1 and S2
Q8WYJ6	SEPTIN1	-0.864381	3.10369e-23	1.29937e-20	Down-regulated in both S1 and S2
Q13315	ATM	-0.41621	1.23988e-24	7.5267e-22	Down-regulated in both S1 and S2
Q01082	SPTBN1	-0.47121	1.41683e-22	4.09566e-20	Down-regulated in both S1 and S2
Q68EM7	ARHGAP17	-0.582043	7.5643e-21	9.37124e-19	Down-regulated in both S1 and S2
Q01484	ANK2	-0.922232	3.29791e-22	8.34166e-20	Down-regulated in both S1 and S2
Q8NDB2	BANK1	-0.933383	3.98199e-21	5.55693e-19	Down-regulated in both S1 and S2
Q96IU4	ABHD14B	-0.743491	1.65268e-21	2.57246e-19	Down-regulated in both S1 and S2
Q96FS4	SIPA1	-0.481768	3.71264e-22	9.01504e-20	Down-regulated in both S1 and S2
O95865	DDAH2	-0.755262	1.60136e-22	4.52142e-20	Down-regulated in both S1 and S2
Q8IZQ5	SELENOH	-0.566522	3.20452e-21	4.63167e-19	Down-regulated in both S1 and S2
P06239	LCK	-0.576281	1.47765e-21	2.42435e-19	Down-regulated in both S1 and S2
P15391	CD19	-1.25353	3.54017e-20	3.70528e-18	Down-regulated in both S1 and S2
O15400	STX7	-0.513059	2.59799e-22	6.7111e-20	Down-regulated in both S1 and S2
Q99584	S100A13	-0.843269	9.33812e-21	1.11151e-18	Down-regulated in both S1 and S2
O15229	KMO	-0.6227	4.43601e-21	6.05141e-19	Down-regulated in both S1 and S2
O60279	SUSD5	-0.927956	2.13593e-20	2.35749e-18	Down-regulated in both S1 and S2
Q86XR2	NIBAN3	-0.820946	1.05317e-21	2.02961e-19	Down-regulated in both S1 and S2
Q9H4M9	EHD1	-0.485389	5.27989e-22	1.16551e-19	Down-regulated in both S1 and S2
Q13421	MSLN	-0.994764	6.1177e-21	7.90159e-19	Down-regulated in both S1 and S2
P11049	CD37	-1.22979	5.65764e-19	4.43157e-17	Down-regulated in both S1 and S2
P27338	MAOB	-0.799719	4.17728e-22	9.56913e-20	Down-regulated in both S1 and S2
Q9BPU6	DPYSL5	-0.540077	2.53392e-19	2.18187e-17	Down-regulated in both S1 and S2
Q5JSL3	DOCK11	-0.474878	8.4062e-21	1.0206e-18	Down-regulated in both S1 and S2
Q9HBH0	RHOF	-0.584697	1.17958e-21	2.10608e-19	Down-regulated in both S1 and S2
P20273	CD22	-0.939413	4.93973e-21	6.6637e-19	Down-regulated in both S1 and S2
P01730	CD4	-0.72226	1.41653e-20	1.63791e-18	Down-regulated in both S1 and S2
Q01543	FLI1	-0.478825	8.4062e-21	1.0206e-18	Down-regulated in both S1 and S2
Q6UWY5	OLFML1	-1.14092	2.74782e-16	1.1385e-14	Down-regulated in both S1 and S2
Q9Y2S2	CRYL1	-0.556621	8.38312e-22	1.69632e-19	Down-regulated in both S1 and S2
P14921	ETS1	-0.552221	1.47765e-21	2.42435e-19	Down-regulated in both S1 and S2
P21854	CD72	-0.884171	5.15235e-19	4.08854e-17	Down-regulated in both S1 and S2
Q9UEY8	ADD3	-0.397865	5.91065e-23	2.31488e-20	Down-regulated in both S1 and S2
Q9NRG7	SDR39U1	-0.607108	1.41653e-20	1.63791e-18	Down-regulated in both S1 and S2
Q96BZ4	PLD4	-0.598721	8.38312e-22	1.69632e-19	Down-regulated in both S1 and S2
P48426	PIP4K2A	-0.480225	5.49838e-21	7.25606e-19	Down-regulated in both S1 and S2
Q13228	SELENBP1	-0.898838	9.48041e-20	8.92261e-18	Down-regulated in both S1 and S2
Q9BQI9	NRIP2	-0.794167	8.60369e-20	8.16073e-18	Down-regulated in both S1 and S2
P35611	ADD1	-0.383724	1.17958e-21	2.10608e-19	Down-regulated in both S1 and S2
P14151	SELL	-0.814576	2.03757e-19	1.79262e-17	Down-regulated in both S1 and S2
P56279	TCL1A	-1.49725	8.60369e-20	8.16073e-18	Down-regulated in both S1 and S2
P05771	PRKCB	-0.738659	5.65764e-19	4.43157e-17	Down-regulated in both S1 and S2
P08133	ANXA6	-0.455757	2.58448e-25	2.85256e-22	Down-regulated in both S1 and S2
Q96SI9	STRBP	-0.480741	5.93131e-22	1.28593e-19	Down-regulated in both S1 and S2
P06340	HLA-DOA	-0.980746	5.27073e-20	5.37748e-18	Down-regulated in both S1 and S2
P41240	CSK	-0.507262	6.41832e-20	6.38728e-18	Down-regulated in both S1 and S2
P35237	SERPINB6	-0.459671	9.77764e-23	3.04385e-20	Down-regulated in both S1 and S2
Q92918		-0.616715	1.17958e-21	2.10608e-19	Down-regulated in both S1 and S2
Q92619	ARHGAP45	-0.561824	4.29682e-19	3.43209e-17	Down-regulated in both S1 and S2
Q86UX2	ITIH5	-0.823424	1.39108e-18	9.99353e-17	Down-regulated in both S1 and S2
Q9HB19	PLEKHA2	-0.432458	1.65268e-21	2.57246e-19	Down-regulated in both S1 and S2
O95428	PAPLN	-0.762441	1.74071e-20	1.95684e-18	Down-regulated in both S1 and S2
Q8WU79	SMAP2	-0.434885	2.36473e-20	2.58651e-18	Down-regulated in both S1 and S2
O00479	HMGN4	-1.03922	1.39108e-18	9.99353e-17	Down-regulated in both S1 and S2
Q6YP21	KYAT3	-0.456583	8.37208e-16	3.03419e-14	Down-regulated in both S1 and S2
O14639	ABLIM1	-0.437976	9.25616e-16	3.29557e-14	Down-regulated in both S1 and S2
Q9UJU6	DBNL	-0.313006	7.5643e-21	9.37124e-19	Down-regulated in both S1 and S2
Q6ZS81	WDFY4	-0.603509	7.07918e-20	6.87587e-18	Down-regulated in both S1 and S2
Q9BZF1	OSBPL8	-0.384174	7.5643e-21	9.37124e-19	Down-regulated in both S1 and S2
Q4V9L6	TMEM119	-0.836553	8.62981e-23	2.83174e-20	Down-regulated in both S1 and S2
Q12765	SCRN1	-0.619483	3.25513e-19	2.70689e-17	Down-regulated in both S1 and S2
P36402	TCF7	-0.578916	5.23188e-14	1.24794e-12	Down-regulated in both S1 and S2
Q14141	SEPTIN6	-0.600958	7.43116e-19	5.60383e-17	Down-regulated in both S1 and S2
Q8TC05	MDM1	-0.585541	1.47765e-21	2.42435e-19	Down-regulated in both S1 and S2
Q96NY7	CLIC6	-0.934539	1.81291e-18	1.25775e-16	Down-regulated in both S1 and S2
Q6UWZ7	ABRAXAS1	-0.455639	1.28603e-17	7.16227e-16	Down-regulated in both S1 and S2
O60262	GNG7	-0.641712	3.91253e-20	4.06e-18	Down-regulated in both S1 and S2
P04066	FUCA1	-0.665318	2.96571e-19	2.50047e-17	Down-regulated in both S1 and S2
Q16181	SEPTIN7	-0.412686	1.15001e-19	1.04979e-17	Down-regulated in both S1 and S2
Q06187	BTK	-0.631072	6.06171e-18	3.69825e-16	Down-regulated in both S1 and S2
Q9UHD8	SEPTIN9	-0.317744	7.07918e-20	6.87587e-18	Down-regulated in both S1 and S2
O94804	STK10	-0.457415	7.43116e-19	5.60383e-17	Down-regulated in both S1 and S2
P13612	ITGA4	-0.470981	1.16444e-18	8.51653e-17	Down-regulated in both S1 and S2
Q92835	INPP5D	-0.611038	6.78734e-19	5.21552e-17	Down-regulated in both S1 and S2
Q9UKT9	IKZF3	-0.63217	3.57177e-19	2.9104e-17	Down-regulated in both S1 and S2
Q6P9G4	TMEM154	-0.737791	2.96571e-19	2.50047e-17	Down-regulated in both S1 and S2
Q14643	ITPR1	-0.426754	1.07956e-17	6.1535e-16	Down-regulated in both S1 and S2
O00534	VWA5A	-0.590345	1.97925e-18	1.34246e-16	Down-regulated in both S1 and S2
Q9UH65	SWAP70	-0.428825	1.04432e-19	9.67866e-18	Down-regulated in both S1 and S2
Q9H6L2	TMEM231	-1.12728	3.69671e-17	1.86231e-15	Down-regulated in both S1 and S2
Q96RU3	FNBP1	-0.560944	8.48669e-18	4.90652e-16	Down-regulated in both S1 and S2
Q5SSJ5	HP1BP3	-0.481909	1.27289e-18	9.25395e-17	Down-regulated in both S1 and S2
Q13422	IKZF1	-0.606512	6.78734e-19	5.21552e-17	Down-regulated in both S1 and S2
P0DMN0	SULT1A4	-1.02709	5.94903e-17	2.88908e-15	Down-regulated in both S1 and S2
Q5TEC6		-0.557497	2.23901e-19	1.95567e-17	Down-regulated in both S1 and S2
Q12912	IRAG2	-0.790954	4.77397e-20	4.91193e-18	Down-regulated in both S1 and S2
P41222	PTGDS	-0.798442	6.06171e-18	3.69825e-16	Down-regulated in both S1 and S2
Q7Z5R6	APBB1IP	-0.533093	1.00283e-17	5.74312e-16	Down-regulated in both S1 and S2
O94953	KDM4B	-0.447097	8.1133e-15	2.37358e-13	Down-regulated in both S1 and S2
Q93084	ATP2A3	-0.592717	6.41832e-20	6.38728e-18	Down-regulated in both S1 and S2
Q9NTX5	ECHDC1	-0.534536	1.81291e-18	1.25775e-16	Down-regulated in both S1 and S2
Q9Y2T3	GDA	-0.873663	6.78734e-19	5.21552e-17	Down-regulated in both S1 and S2
Q96D96	HVCN1	-0.666525	8.13793e-17	3.74252e-15	Down-regulated in both S1 and S2
Q8TC44	POC1B	-0.692219	8.48669e-18	4.90652e-16	Down-regulated in both S1 and S2
P42331	ARHGAP25	-0.569889	2.16032e-18	1.45714e-16	Down-regulated in both S1 and S2
Q13642	FHL1	-1.0587	1.51986e-18	1.06662e-16	Down-regulated in both S1 and S2
Q92556	ELMO1	-0.497321	8.48669e-18	4.90652e-16	Down-regulated in both S1 and S2
Q96JQ2	CLMN	-0.578619	6.61695e-14	1.55089e-12	Down-regulated in both S1 and S2
Q8IV53	DENND1C	-0.570303	1.19882e-16	5.33143e-15	Down-regulated in both S1 and S2
Q14761	PTPRCAP	-0.768309	3.21312e-16	1.3047e-14	Down-regulated in both S1 and S2
Q9UN36	NDRG2	-0.556404	8.13793e-17	3.74252e-15	Down-regulated in both S1 and S2
P55268	LAMB2	-0.910322	1.9313e-14	5.10848e-13	Down-regulated in both S1 and S2
P20701	ITGAL	-0.607985	3.26174e-13	6.75781e-12	Down-regulated in both S1 and S2
Q9Y2D5	AKAP2	-0.410162	4.69843e-18	2.95563e-16	Down-regulated in both S1 and S2
O00339	MATN2	-0.701752	3.57177e-19	2.9104e-17	Down-regulated in both S1 and S2
P46527	CDKN1B	-0.647294	6.43558e-17	3.08831e-15	Down-regulated in both S1 and S2
Q8NF50	DOCK8	-0.471901	3.95994e-18	2.54379e-16	Down-regulated in both S1 and S2
Q5BJF6	ODF2	-0.454495	5.56947e-18	3.44995e-16	Down-regulated in both S1 and S2
Q92930	RAB8B	-0.583078	8.99236e-16	3.21107e-14	Down-regulated in both S1 and S2
P14317	HCLS1	-0.579767	1.62892e-16	7.0631e-15	Down-regulated in both S1 and S2
Q9H0R4	HDHD2	-0.429054	3.41253e-17	1.72631e-15	Down-regulated in both S1 and S2
Q13588	GRAP	-0.679195	4.69369e-17	2.30713e-15	Down-regulated in both S1 and S2
Q9BW30	TPPP3	-1.46355	5.39732e-16	2.0737e-14	Down-regulated in both S1 and S2
P23297	S100A1	-1.43233	2.0388e-17	1.10013e-15	Down-regulated in both S1 and S2
Q9H098	FAM107B	-0.564582	1.97925e-18	1.34246e-16	Down-regulated in both S1 and S2
Q86YV0	RASAL3	-0.447801	1.15001e-19	1.04979e-17	Down-regulated in both S1 and S2
P25713	MT3	-2.25859	6.72387e-16	2.48886e-14	Down-regulated in both S1 and S2
Q9H6A0	DENND2D	-0.581547	2.51127e-14	6.4596e-13	Down-regulated in both S1 and S2
Q9NVA2	SEPTIN11	-0.345018	3.25513e-19	2.70689e-17	Down-regulated in both S1 and S2
Q15847	ADIRF	-1.05325	7.23252e-16	2.669e-14	Down-regulated in both S1 and S2
Q14019	COTL1	-0.705044	8.99236e-16	3.21107e-14	Down-regulated in both S1 and S2
Q8NBI2	CYB561A3	-0.507811	8.79679e-17	4.00007e-15	Down-regulated in both S1 and S2
Q6QEF8	CORO6	-0.759003	2.10105e-15	7.08581e-14	Down-regulated in both S1 and S2
P62805	H4C1	-0.446043	5.39732e-16	2.0737e-14	Down-regulated in both S1 and S2
Q6JBY9	RCSD1	-0.60891	5.8085e-16	2.21069e-14	Down-regulated in both S1 and S2
P09326	CD48	-0.674303	1.29467e-16	5.69513e-15	Down-regulated in both S1 and S2
Q15027	ACAP1	-0.567389	5.49819e-17	2.69168e-15	Down-regulated in both S1 and S2
P36957	DLST	-0.3748	6.59595e-18	3.96443e-16	Down-regulated in both S1 and S2
O00585	CCL21	-1.31139	2.80449e-15	9.17773e-14	Down-regulated in both S1 and S2
P08575	PTPRC	-0.634507	6.24997e-16	2.34925e-14	Down-regulated in both S1 and S2
Q16566	CAMK4	-0.565937	6.43558e-17	3.08831e-15	Down-regulated in both S1 and S2
P51692	STAT5B	-0.431935	1.62892e-16	7.0631e-15	Down-regulated in both S1 and S2
Q8N4P3	HDDC3	-0.709246	1.02986e-14	2.89433e-13	Down-regulated in both S1 and S2
P53007	SLC25A1	-0.337437	5.94903e-17	2.88908e-15	Down-regulated in both S1 and S2
O15117	FYB1	-0.494128	1.89671e-16	8.13707e-15	Down-regulated in both S1 and S2
O95342	ABCB11	-0.651525	8.13793e-17	3.74252e-15	Down-regulated in both S1 and S2
P19397	CD53	-0.846576	1.38406e-15	4.80111e-14	Down-regulated in both S1 and S2
Q15052	ARHGEF6	-0.338928	8.36405e-16	3.03419e-14	Down-regulated in both S1 and S2
P08729	KRT7	-1.28227	5.22734e-15	1.61489e-13	Down-regulated in both S1 and S2
O94768	STK17B	-0.460012	5.01441e-16	1.95128e-14	Down-regulated in both S1 and S2
Q8IUI8	CRLF3	-0.409512	4.32598e-16	1.70525e-14	Down-regulated in both S1 and S2
O95837	GNA14	-0.568192	2.04613e-16	8.74722e-15	Down-regulated in both S1 and S2
O75602	SPAG6	-0.873125	1.83924e-15	6.23749e-14	Down-regulated in both S1 and S2
Q8WUM4	PDCD6IP	-0.296459	2.37996e-16	9.96384e-15	Down-regulated in both S1 and S2
O60256	PRPSAP2	-0.354398	1.28859e-15	4.49562e-14	Down-regulated in both S1 and S2
Q96BX8	MOB3A	-0.515888	3.22404e-15	1.03828e-13	Down-regulated in both S1 and S2
Q13938	CAPS	-1.1785	5.39732e-16	2.0737e-14	Down-regulated in both S1 and S2
Q9Y6W5	WASF2	-0.291709	9.66632e-16	3.41159e-14	Down-regulated in both S1 and S2
Q6UWF3	SCIMP	-0.63222	2.27271e-15	7.53907e-14	Down-regulated in both S1 and S2
Q92633	LPAR1	-0.859601	8.13969e-18	4.77411e-16	Down-regulated in both S1 and S2
Q96B97	SH3KBP1	-0.439646	4.01704e-16	1.59382e-14	Down-regulated in both S1 and S2
P50135	HNMT	-0.484801	2.98162e-16	1.21885e-14	Down-regulated in both S1 and S2
P55042	RRAD	-0.721363	8.41539e-15	2.43265e-13	Down-regulated in both S1 and S2
P17252	PRKCA	-0.482396	2.71713e-13	5.69752e-12	Down-regulated in both S1 and S2
Q5TD94	RSPH4A	-1.13545	7.35022e-15	2.17656e-13	Down-regulated in both S1 and S2
P43403	ZAP70	-0.48284	2.43808e-15	8.04366e-14	Down-regulated in both S1 and S2
O75891	ALDH1L1	-0.601174	1.3966e-17	7.70734e-16	Down-regulated in both S1 and S2
O14645	DNALI1	-0.887535	1.10126e-14	3.0666e-13	Down-regulated in both S1 and S2
P55160	NCKAP1L	-0.4945	3.96947e-15	1.25831e-13	Down-regulated in both S1 and S2
P13861	PRKAR2A	-0.440056	1.25874e-14	3.46538e-13	Down-regulated in both S1 and S2
P16403	H1-2	-0.74371	1.7864e-17	9.68242e-16	Down-regulated in both S1 and S2
P40259	CD79B	-0.964961	8.06283e-16	2.95743e-14	Down-regulated in both S1 and S2
Q15506	SPA17	-0.915967	5.5977e-15	1.70758e-13	Down-regulated in both S1 and S2
Q96C86	DCPS	-0.341955	6.24997e-16	2.34925e-14	Down-regulated in both S1 and S2
Q8WW22	DNAJA4	-0.666529	2.43563e-14	6.27833e-13	Down-regulated in both S1 and S2
P09429	HMGB1	-0.368224	4.55653e-15	1.4369e-13	Down-regulated in both S1 and S2
Q6UUV7	CRTC3	-0.321255	1.43794e-14	3.92315e-13	Down-regulated in both S1 and S2
Q15124	PGM5	-0.595007	7.35022e-15	2.17656e-13	Down-regulated in both S1 and S2
Q00577	PURA	-0.412325	4.48405e-13	9.07348e-12	Down-regulated in both S1 and S2
P62328	TMSB4X	-0.584506	3.45601e-15	1.10711e-13	Down-regulated in both S1 and S2
O75475	PSIP1	-0.505337	1.53658e-14	4.14569e-13	Down-regulated in both S1 and S2
O43491	EPB41L2	-0.423477	2.80449e-15	9.17773e-14	Down-regulated in both S1 and S2
P15311	EZR	-0.367624	9.62949e-15	2.72521e-13	Down-regulated in both S1 and S2
Q96F85	CNRIP1	-0.912033	9.93892e-14	2.23047e-12	Down-regulated in both S1 and S2
Q99828	CIB1	-0.428393	2.27271e-15	7.53907e-14	Down-regulated in both S1 and S2
Q7Z591	AKNA	-0.377721	4.88078e-15	1.51554e-13	Down-regulated in both S1 and S2
Q9ULZ2	STAP1	-0.545271	6.24997e-16	2.34925e-14	Down-regulated in both S1 and S2
Q9NYB0	TERF2IP	-0.349521	7.86535e-15	2.3066e-13	Down-regulated in both S1 and S2
O76062	TM7SF2	-0.616635	6.00258e-14	1.41235e-12	Down-regulated in both S1 and S2
O95760	IL33	-1.25389	2.63038e-14	6.69506e-13	Down-regulated in both S1 and S2
Q9UGI8	TES	-0.394578	5.99343e-15	1.81011e-13	Down-regulated in both S1 and S2
Q96I99	SUCLG2	-0.324239	5.99343e-15	1.81011e-13	Down-regulated in both S1 and S2
Q9NZR1	TMOD2	-0.466125	1.7539e-14	4.66977e-13	Down-regulated in both S1 and S2
Q96SB3	PPP1R9B	-0.271571	6.86785e-15	2.05376e-13	Down-regulated in both S1 and S2
Q86WV1	SKAP1	-0.565	2.00088e-14	5.24681e-13	Down-regulated in both S1 and S2
Q8IVB4	SLC9A9	-0.456281	1.87345e-14	4.96629e-13	Down-regulated in both S1 and S2
Q13303	KCNAB2	-0.430349	2.00088e-14	5.24681e-13	Down-regulated in both S1 and S2
Q8IUZ5	PHYKPL	-0.447252	2.28142e-14	5.93121e-13	Down-regulated in both S1 and S2
Q969Z3	MTARC2	-0.785608	7.7316e-14	1.77783e-12	Down-regulated in both S1 and S2
Q86X27	RALGPS2	-0.65263	9.62949e-15	2.72521e-13	Down-regulated in both S1 and S2
P50336	PPOX	-0.343273	4.88078e-15	1.51554e-13	Down-regulated in both S1 and S2
Q49A26	GLYR1	-0.386256	7.77837e-16	2.86173e-14	Down-regulated in both S1 and S2
Q99766	DMAC2L	-0.332908	5.5977e-15	1.70758e-13	Down-regulated in both S1 and S2
Q9UI08	EVL	-0.52361	4.09071e-14	9.95296e-13	Down-regulated in both S1 and S2
Q5JVL4	EFHC1	-0.779766	5.28501e-14	1.25814e-12	Down-regulated in both S1 and S2
Q16854	DGUOK	-0.353093	4.36208e-14	1.05288e-12	Down-regulated in both S1 and S2
Q9H1X1	RSPH9	-1.1102	3.15979e-14	7.89362e-13	Down-regulated in both S1 and S2
Q9BPW9	DHRS9	-0.928716	2.46061e-12	4.23749e-11	Down-regulated in both S1 and S2
Q8TD06	AGR3	-0.93978	9.33581e-14	2.11466e-12	Down-regulated in both S1 and S2
O60237	PPP1R12B	-0.537645	4.95812e-14	1.18497e-12	Down-regulated in both S1 and S2
Q8N4N3	KLHL36	-0.402072	1.6837e-13	3.63733e-12	Down-regulated in both S1 and S2
P49711	CTCF	-0.286028	1.44329e-13	3.14596e-12	Down-regulated in both S1 and S2
A8MYP8	ODF3B	-0.860746	2.11824e-15	7.12399e-14	Down-regulated in both S1 and S2
P22105	TNXB	-0.784765	5.63274e-14	1.33568e-12	Down-regulated in both S1 and S2
Q9BZW7	TSGA10	-0.810498	2.1367e-14	5.59087e-13	Down-regulated in both S1 and S2
Q8WUX9	CHMP7	-0.2691	5.8085e-16	2.21069e-14	Down-regulated in both S1 and S2
Q9NRN5	OLFML3	-0.895809	1.12604e-13	2.50849e-12	Down-regulated in both S1 and S2
Q13683	ITGA7	-0.764097	7.8148e-13	1.49889e-11	Down-regulated in both S1 and S2
Q86XR8	CEP57	-0.358038	6.86785e-15	2.05376e-13	Down-regulated in both S1 and S2
Q13557	CAMK2D	-0.294425	1.7539e-14	4.66977e-13	Down-regulated in both S1 and S2
P07099	EPHX1	-0.48709	3.83573e-14	9.40799e-13	Down-regulated in both S1 and S2
P43155	CRAT	-0.412174	4.09071e-14	9.95296e-13	Down-regulated in both S1 and S2
H7BZ55	CROCC2	-0.829618	6.41622e-15	1.93299e-13	Down-regulated in both S1 and S2
P08294	SOD3	-0.596979	1.02986e-14	2.89433e-13	Down-regulated in both S1 and S2
O95810	CAVIN2	-0.671915	6.92232e-13	1.34041e-11	Down-regulated in both S1 and S2
Q9H1E5	TMX4	-0.397121	8.25443e-13	1.5708e-11	Down-regulated in both S1 and S2
Q8IY95	TMEM192	-0.292979	1.19951e-15	4.19691e-14	Down-regulated in both S1 and S2
Q8NHV1	GIMAP7	-0.62756	8.75126e-13	1.64472e-11	Down-regulated in both S1 and S2
Q9BU79	TMEM243	-0.445697	4.06236e-14	9.92376e-13	Down-regulated in both S1 and S2
Q8TC71	SPATA18	-0.962573	8.76822e-14	1.99728e-12	Down-regulated in both S1 and S2
Q8NEG2	C7orf57	-0.82233	8.27297e-15	2.41447e-13	Down-regulated in both S1 and S2
Q86XW9	NME9	-0.795387	5.40466e-13	1.07044e-11	Down-regulated in both S1 and S2
O43665	RGS10	-0.413587	1.19835e-13	2.65495e-12	Down-regulated in both S1 and S2
Q53EL6	PDCD4	-0.474861	2.5054e-13	5.26264e-12	Down-regulated in both S1 and S2
Q96C74	ROPN1L	-0.851937	2.75436e-12	4.69015e-11	Down-regulated in both S1 and S2
Q8N0U7	C1orf87	-0.786045	3.38978e-13	6.98732e-12	Down-regulated in both S1 and S2
P21399	ACO1	-0.360782	2.96129e-14	7.4437e-13	Down-regulated in both S1 and S2
Q8TC29	ENKUR	-0.729111	2.22444e-13	4.72149e-12	Down-regulated in both S1 and S2
Q92522	H1-10	-0.513702	4.36208e-14	1.05288e-12	Down-regulated in both S1 and S2
Q9H3M7	TXNIP	-0.334456	3.54643e-12	5.92258e-11	Down-regulated in both S1 and S2
O00499	BIN1	-0.355484	1.74998e-12	3.09716e-11	Down-regulated in both S1 and S2
P23743	DGKA	-0.363584	4.30836e-13	8.73252e-12	Down-regulated in both S1 and S2
Q8WYR4	RSPH1	-0.913519	7.34138e-13	1.41704e-11	Down-regulated in both S1 and S2
Q5RHP9	ERICH3	-0.820066	1.17026e-12	2.13656e-11	Down-regulated in both S1 and S2
P04234	CD3D	-0.426564	7.25885e-14	1.68831e-12	Down-regulated in both S1 and S2
O94875	SORBS2	-0.557287	1.12604e-13	2.50849e-12	Down-regulated in both S1 and S2
Q86UF1	TSPAN33	-0.525557	1.11937e-12	2.05602e-11	Down-regulated in both S1 and S2
Q14894	CRYM	-0.956575	4.25319e-15	1.34474e-13	Down-regulated in both S1 and S2
P05186	ALPL	-0.952705	6.0243e-14	1.41472e-12	Down-regulated in both S1 and S2
Q5TZA2	CROCC	-0.469585	7.25885e-14	1.68831e-12	Down-regulated in both S1 and S2
P36269	GGT5	-0.660635	1.04217e-12	1.92587e-11	Down-regulated in both S1 and S2
P16219	ACADS	-0.360023	8.75126e-13	1.64472e-11	Down-regulated in both S1 and S2
Q8TD19	NEK9	-0.274376	2.32535e-12	4.02166e-11	Down-regulated in both S1 and S2
Q9UKU7	ACAD8	-0.359795	3.76817e-11	5.10026e-10	Down-regulated in both S1 and S2
B1AJZ9	FHAD1	-0.803834	7.10945e-12	1.11519e-10	Down-regulated in both S1 and S2
P33241	LSP1	-0.480877	9.93892e-14	2.23047e-12	Down-regulated in both S1 and S2
Q8IUI4	SNX29P2	-0.858639	8.93789e-13	1.6772e-11	Down-regulated in both S1 and S2
O95379	TNFAIP8	-0.507439	1.42533e-11	2.11035e-10	Down-regulated in both S1 and S2
P60891	PRPS1	-0.346619	2.75436e-12	4.69015e-11	Down-regulated in both S1 and S2
Q8N1V2	CFAP52	-0.646607	6.92232e-13	1.34041e-11	Down-regulated in both S1 and S2
Q7Z6J4	FGD2	-0.335958	8.60333e-12	1.32892e-10	Down-regulated in both S1 and S2
O75367	MACROH2A1	-0.277058	1.27514e-13	2.80462e-12	Down-regulated in both S1 and S2
P42768	WAS	-0.357753	1.70932e-10	2.12196e-09	Down-regulated in both S1 and S2
P09210	GSTA2	-1.54461	1.73643e-13	3.73794e-12	Down-regulated in both S1 and S2
O00255	MEN1	-0.314	1.56075e-12	2.76629e-11	Down-regulated in both S1 and S2
P06127	CD5	-0.467306	5.99716e-12	9.56788e-11	Down-regulated in both S1 and S2
Q96JY6	PDLIM2	-0.403219	8.75126e-13	1.64472e-11	Down-regulated in both S1 and S2
P30203	CD6	-0.755095	5.79945e-13	1.1375e-11	Down-regulated in both S1 and S2
Q9C0I1	MTMR12	-0.263805	4.57325e-13	9.20792e-12	Down-regulated in both S1 and S2
P12277	CKB	-0.859182	8.25443e-13	1.5708e-11	Down-regulated in both S1 and S2
Q9NQ48	LZTFL1	-0.485829	8.32127e-12	1.28699e-10	Down-regulated in both S1 and S2
Q15025	TNIP1	-0.285388	5.67662e-12	9.10434e-11	Down-regulated in both S1 and S2
P07766	CD3E	-0.60496	7.06738e-12	1.11003e-10	Down-regulated in both S1 and S2
Q15661	TPSAB1	-1.19851	2.98047e-11	4.1593e-10	Down-regulated in both S1 and S2
P11912	CD79A	-0.733661	2.14311e-11	3.07923e-10	Down-regulated in both S1 and S2
Q16853	AOC3	-0.765281	4.30691e-12	7.06623e-11	Down-regulated in both S1 and S2
Q6K0P9	PYHIN1	-0.462776	4.99314e-11	6.62532e-10	Down-regulated in both S1 and S2
P84243	H3-3A	-0.629989	1.10442e-12	2.03163e-11	Down-regulated in both S1 and S2
Q8TCD5	NT5C	-0.348259	7.7316e-14	1.77783e-12	Down-regulated in both S1 and S2
O43488	AKR7A2	-0.272435	7.06738e-12	1.11003e-10	Down-regulated in both S1 and S2
O60551	NMT2	-0.349967	2.19729e-12	3.81649e-11	Down-regulated in both S1 and S2
P20700	LMNB1	-0.296877	4.85387e-13	9.69257e-12	Down-regulated in both S1 and S2
P20963	CD247	-0.521108	3.13956e-11	4.33153e-10	Down-regulated in both S1 and S2
Q9HA65	TBC1D17	-0.319801	2.60348e-12	4.46453e-11	Down-regulated in both S1 and S2
Q9UK22	FBXO2	-0.550445	1.26325e-10	1.59263e-09	Down-regulated in both S1 and S2
P78559	MAP1A	-0.511158	3.11015e-10	3.702e-09	Down-regulated in both S1 and S2
Q8N3Y7	SDR16C5	-0.787951	1.21403e-11	1.82195e-10	Down-regulated in both S1 and S2
P59910	DNAJB13	-0.828967	2.38015e-11	3.38773e-10	Down-regulated in both S1 and S2
Q9H4E7	DEF6	-0.364993	1.15059e-11	1.73317e-10	Down-regulated in both S1 and S2
Q13342	SP140	-0.517631	5.37268e-12	8.65116e-11	Down-regulated in both S1 and S2
P28068	HLA-DMB	-0.478205	4.2811e-11	5.72432e-10	Down-regulated in both S1 and S2
Q8WWP7	GIMAP1	-0.490432	2.06577e-11	2.97515e-10	Down-regulated in both S1 and S2
Q7Z4H3	HDDC2	-0.366079	3.86203e-11	5.19257e-10	Down-regulated in both S1 and S2
P52943	CRIP2	-0.490558	5.99716e-12	9.56788e-11	Down-regulated in both S1 and S2
O15061	SYNM	-0.385121	1.17026e-12	2.13656e-11	Down-regulated in both S1 and S2
P32519	ELF1	-0.315646	1.56075e-12	2.76629e-11	Down-regulated in both S1 and S2
Q9P016	THYN1	-0.340234	2.06577e-11	2.97515e-10	Down-regulated in both S1 and S2
P16402	H1-3	-1.03166	4.05836e-13	8.28111e-12	Down-regulated in both S1 and S2
Q9BXL7	CARD11	-0.427676	2.00088e-14	5.24681e-13	Down-regulated in both S1 and S2
O15143	ARPC1B	-0.358274	2.1739e-10	2.65794e-09	Down-regulated in both S1 and S2
Q9P2T1	GMPR2	-0.424502	1.42533e-11	2.11035e-10	Down-regulated in both S1 and S2
P25490	YY1	-0.276035	9.7891e-12	1.49308e-10	Down-regulated in both S1 and S2
O15484	CAPN5	-0.598967	1.28085e-11	1.91749e-10	Down-regulated in both S1 and S2
Q8IYT3	CCDC170	-0.730034	5.25496e-11	6.95753e-10	Down-regulated in both S1 and S2
P21266	GSTM3	-0.772381	8.41539e-15	2.43265e-13	Down-regulated in both S1 and S2
P16104	H2AX	-0.667077	1.11933e-10	1.42153e-09	Down-regulated in both S1 and S2
Q92854	SEMA4D	-0.324109	1.85882e-11	2.70274e-10	Down-regulated in both S1 and S2
Q9Y259	CHKB	-0.474542	1.21403e-11	1.82195e-10	Down-regulated in both S1 and S2
O95243	MBD4	-0.392158	2.60348e-12	4.46453e-11	Down-regulated in both S1 and S2
P00326	ADH1C	-1.39378	4.07428e-12	6.71178e-11	Down-regulated in both S1 and S2
P27695	APEX1	-0.391659	1.31354e-12	2.36612e-11	Down-regulated in both S1 and S2
Q5T6J7	IDNK	-0.512514	1.85274e-12	3.2695e-11	Down-regulated in both S1 and S2
Q92623	TTC9	-0.512393	1.9252e-10	2.36577e-09	Down-regulated in both S1 and S2
P08670	VIM	-0.396235	3.66765e-11	4.96974e-10	Down-regulated in both S1 and S2
Q9UL16	CFAP45	-0.677939	1.48863e-10	1.86325e-09	Down-regulated in both S1 and S2
P04233	CD74	-0.417959	5.37268e-12	8.65116e-11	Down-regulated in both S1 and S2
P31946	YWHAB	-0.264272	6.44126e-11	8.39993e-10	Down-regulated in both S1 and S2
P50440	GATM	-0.506225	1.03318e-11	1.56603e-10	Down-regulated in both S1 and S2
O60711	LPXN	-0.331445	2.07403e-09	2.10366e-08	Down-regulated in both S1 and S2
P40394	ADH7	-1.17336	5.81898e-11	7.63764e-10	Down-regulated in both S1 and S2
Q9HAJ7	SAP30L	-0.461714	4.07428e-12	6.71178e-11	Down-regulated in both S1 and S2
O75083	WDR1	-0.263852	1.06399e-09	1.14724e-08	Down-regulated in both S1 and S2
Q9BPX5	ARPC5L	-0.349273	3.13956e-11	4.33153e-10	Down-regulated in both S1 and S2
P24310	COX7A1	-0.57042	2.57687e-10	3.10839e-09	Down-regulated in both S1 and S2
P29374	ARID4A	-0.324771	7.88112e-12	1.22516e-10	Down-regulated in both S1 and S2
P50238	CRIP1	-0.605851	1.50187e-09	1.56516e-08	Down-regulated in both S1 and S2
Q96M98	PACRG	-0.651398	5.48528e-11	7.25455e-10	Down-regulated in both S1 and S2
Q9UJC5	SH3BGRL2	-0.514426	8.41566e-10	9.23821e-09	Down-regulated in both S1 and S2
P30838	ALDH3A1	-1.01636	4.81132e-12	7.8094e-11	Down-regulated in both S1 and S2
Q92903	CDS1	-0.641329	2.12239e-10	2.59757e-09	Down-regulated in both S1 and S2
Q9HC38	GLOD4	-0.339019	2.17744e-11	3.11381e-10	Down-regulated in both S1 and S2
P05114	HMGN1	-0.565815	6.0721e-10	6.87699e-09	Down-regulated in both S1 and S2
Q8N335	GPD1L	-0.424009	2.7044e-10	3.24128e-09	Down-regulated in both S1 and S2
Q8IV56	PRR15	-0.82682	9.226e-10	1.00703e-08	Down-regulated in both S1 and S2
P0C0S5	H2AZ1	-0.315283	7.51531e-10	8.31754e-09	Down-regulated in both S1 and S2
P00367	GLUD1	-0.284787	1.77923e-08	1.49286e-07	Down-regulated in both S1 and S2
Q9UHQ9	CYB5R1	-0.365988	6.98702e-10	7.76826e-09	Down-regulated in both S1 and S2
Q96DU3	SLAMF6	-0.359955	1.42533e-11	2.11035e-10	Down-regulated in both S1 and S2
Q96CX2	KCTD12	-0.383125	1.71646e-13	3.70151e-12	Down-regulated in both S1 and S2
Q99447	PCYT2	-0.27494	2.339e-10	2.84262e-09	Down-regulated in both S1 and S2
[truncated: 246 more rows]

## Sheet: g. Pathway-DE proteins(S1 vs N)
Up-regulated pathways
[truncated: 46 more rows]

## Sheet: h. Pathway-DE proteins(S2 vs N)
Up-regulated pathways
[truncated: 61 more rows]

## Sheet: i. Pathway-DE proteins(S1S2vsN)
Up-regulated pathways
[truncated: 59 more rows]

[truncated: 2 more sheets: j.Clinical information, k.H-score]
