# Supplementary material for: Large-scale and high-resolution mass spectrometry-based proteomics defines molecular subtypes of nasopharyngeal carcinoma for therapeutic targeting
Source: Signal Transduct Target Ther. 2026 Jun 23;11:244. doi: 10.1038/s41392-026-02742-0 (PMC13287748; doi:10.1038/s41392-026-02742-0)
Supplement: Supplementary file 8 — Data S7 [file 41392_2026_2742_MOESM8_ESM.xlsx]

## Sheet: Description
Data S7: Drug prediction and validation.
a. Query signature for NPC. This sheet lists the top 150 up-regulated and 150 down-regulated proteins that used as the query signature for CMAP. "FC.Prot" represents protein expression ratio of samples in tumor samples to those in non-tumor samples. "P value" is calculated by a two-sided Wilcox signed-rank test."BH adjusted P value" is the Benjamini-Hochberg (BH) corrected P value.
b. Drug prediction for NPC. "N" is the number of associated instances. "TAG" represents the connectivity scores. "Moa" is mechanism of action.
c. Query signature for S2 and S1. This sheet lists the 86 up-regulated and 24 down-regulated proteins that used as the query signature for CMAP. "FC.Prot" represents protein expression ratio of samples in subtype S2 to those in subtype S1. "P value" is calculated by a two-sided Wilcox rank sum test."BH adjusted P value" is the Benjamini-Hochberg (BH) corrected P value.The association between prot…
d. Drug prediction for S2 and S1. "N" is the number of associated instances. "TAG" represents the connectivity scores. "Moa" is mechanism of action.

## Sheet: a. Query signature for NPC
UniProt ID	Gene symbol	FC.Prot	log2(FC.Prot)	q value
O00425	IGF2BP3	1.95942	0.970429	2.82395e-25
Q9BQL6	FERMT1	1.78363	0.834816	3.04904e-29
P00749	PLAU	1.86903	0.90229	1.6636e-24
P18564	ITGB6	1.95291	0.965625	1.02254e-21
P04183	TK1	1.9661	0.975336	2.93531e-18
Q02809	PLOD1	1.57785	0.657956	2.92873e-26
P13674	P4HA1	1.55843	0.640097	1.05616e-25
Q07065	CKAP4	1.55712	0.638876	1.6636e-24
P30273	FCER1G	1.98526	0.989325	8.79488e-16
P06756	ITGAV	1.59793	0.676201	2.8467e-22
Q96KB5	PBK	1.64581	0.718797	3.2896e-20
P08637	FCGR3A	1.72418	0.785914	1.02928e-17
P50454	SERPINH1	1.64101	0.714581	2.27799e-19
Q8WWZ3	EDARADD	1.65981	0.731017	9.38705e-19
P50281	MMP14	1.53301	0.616363	6.98886e-22
P06493	CDK1	1.5958	0.67428	7.77912e-20
Q96S86		1.59169	0.670558	6.99461e-20
P78330	PSPH	1.65552	0.727284	2.21619e-18
Q53EP0	FNDC3B	1.46277	0.548706	1.20863e-22
Q9Y617	PSAT1	1.58524	0.664704	1.06313e-18
Q9UGK3	STAP2	1.73762	0.797112	1.13992e-15
Q70UQ0	IKBIP	1.59653	0.674944	7.80073e-18
P03956	MMP1	1.74424	0.802602	5.99353e-15
Q15293	RCN1	1.49139	0.576654	1.84002e-20
P98194	ATP2C1	1.42031	0.506202	5.18962e-23
Q9HAV4	XPO5	1.34151	0.423861	2.39539e-26
A4D1S0	KLRG2	1.7453	0.803476	4.32167e-14
Q14257	RCN2	1.56954	0.650345	5.39388e-17
Q9NNX1	TUFT1	1.54761	0.63004	2.54395e-17
O43175	PHGDH	1.50731	0.591978	2.66019e-18
Q9BRT9	GINS4	1.48513	0.570593	7.24906e-19
O14896	IRF6	1.53645	0.619605	2.3168e-17
P52292	KPNA2	1.52698	0.610684	2.42749e-17
Q02790	FKBP4	1.39329	0.478491	1.30454e-21
Q14126	DSG2	1.49026	0.575568	9.26168e-18
O00469	PLOD2	1.55378	0.635782	4.07672e-16
Q6NXG1	ESRP1	1.46239	0.548331	3.31446e-18
P35442	THBS2	1.46558	0.551469	6.14349e-18
P18065	IGFBP2	1.56774	0.64869	2.6698e-15
Q01650	SLC7A5	1.51336	0.597754	1.99362e-16
Q96PZ0	PUS7	1.35232	0.435438	2.8467e-22
O43592	XPOT	1.35219	0.435301	3.04071e-22
Q32P28	P3H1	1.48421	0.569691	4.04614e-17
O60568	PLOD3	1.37734	0.461881	8.48335e-21
O43852	CALU	1.41276	0.49852	2.96865e-19
Q08380	LGALS3BP	1.55101	0.633209	4.12844e-15
Q86Y07	VRK2	1.3693	0.453437	9.6901e-21
P42224	STAT1	1.55167	0.633821	5.51842e-15
Q13308	PTK7	1.38563	0.470539	6.63656e-20
P09486	SPARC	1.60914	0.686292	7.59471e-14
Q5T0W9	FAM83B	1.56809	0.649006	1.43639e-14
Q96QD8	SLC38A2	1.57931	0.659297	3.27747e-14
Q8NCH0	CHST14	1.45369	0.539721	4.04614e-17
P02786	TFRC	1.43991	0.525984	1.6607e-17
P20591	MX1	1.70856	0.772783	3.81181e-12
Q8IV08	PLD3	1.43457	0.520617	1.22936e-17
O00515	LAD1	1.57649	0.656714	6.00256e-14
P61024	CKS1B	1.68555	0.753219	3.17315e-12
P02778	CXCL10	1.50847	0.593083	2.6698e-15
Q9BZD4	NUF2	1.44837	0.534431	7.75688e-17
Q9Y3S1	WNK2	1.48681	0.572221	1.13992e-15
Q15645	TRIP13	1.46367	0.549591	2.90814e-16
O75718	CRTAP	1.45024	0.53629	1.27569e-16
P19525	EIF2AK2	1.42588	0.511851	2.42749e-17
Q9NRZ9	HELLS	1.51891	0.603036	8.40104e-15
Q13112	CHAF1B	1.48287	0.568389	1.20229e-15
P27658	COL8A1	2.10297	1.07243	1.36028e-08
Q9NY25	CLEC5A	1.63877	0.712609	1.64658e-12
Q6GPH4	XAF1	1.64309	0.716408	2.45422e-12
O14879	IFIT3	1.54143	0.624271	6.29904e-14
P15531	NME1	1.40337	0.488896	1.6607e-17
O15460	P4HA2	1.50729	0.59196	2.01269e-14
P33527	ABCC1	1.36762	0.45167	1.3446e-18
Q9UJS0	SLC25A13	1.33267	0.414322	7.77912e-20
O95757	HSPA4L	1.45692	0.54292	4.76257e-15
P33991	MCM4	1.5039	0.588706	6.59257e-14
Q9ULW0	TPX2	1.32459	0.405545	8.30162e-20
O95302	FKBP9	1.50823	0.592858	1.01144e-13
P08243	ASNS	1.37249	0.456794	1.57584e-17
Q86YB8	ERO1B	1.42206	0.507984	8.79488e-16
P49736	MCM2	1.4857	0.571139	4.13864e-14
P12314	FCGR1A	1.55865	0.6403	1.18661e-12
P05161	ISG15	1.69513	0.761399	1.28817e-10
Q15646	OASL	1.36449	0.448361	1.76101e-17
A0PJW8	DAPL1	1.58823	0.66742	6.68115e-12
O75717	WDHD1	1.36329	0.447095	2.3168e-17
P36222	CHI3L1	1.63283	0.707372	3.27874e-11
Q9H3R5	CENPH	1.53549	0.6187	1.16357e-12
Q9Y6K5	OAS3	1.45838	0.544368	3.12063e-14
Q96GX5	MASTL	1.57741	0.657554	8.69839e-12
Q96P70	IPO9	1.27477	0.350243	1.77681e-21
P22749	GNLY	1.60251	0.680334	2.41409e-11
Q8TCB0	IFI44	1.57338	0.653869	9.58988e-12
Q9NWM8	FKBP14	1.56105	0.642517	6.88988e-12
P15408	FOSL2	1.43108	0.517101	1.37027e-14
O95340	PAPSS2	1.38907	0.474123	7.9824e-16
P13611	VCAN	1.58793	0.667151	1.99087e-11
Q9H939	PSTPIP2	1.40393	0.489471	3.2631e-15
P49441	INPP1	1.47662	0.5623	3.0618e-13
Q5UIP0	RIF1	1.33807	0.42015	2.19843e-17
Q10471	GALNT2	1.31742	0.397714	2.93531e-18
Q9NZQ7	CD274	1.5054	0.590146	1.58369e-12
P78310	CXADR	1.44845	0.534507	1.10389e-13
P08195	SLC3A2	1.33458	0.416383	2.54395e-17
Q99715	COL12A1	1.59395	0.672604	5.55296e-11
P52789	HK2	1.3974	0.48274	5.99353e-15
O95832	CLDN1	1.46782	0.553677	3.99991e-13
Q5SYB0	FRMPD1	1.70139	0.766717	1.14425e-09
Q14566	MCM6	1.50406	0.588862	2.51739e-12
O60361	NME2P1	1.50977	0.594333	3.23652e-12
Q9H3D4	TP63	1.40493	0.490496	1.21756e-14
Q24JP5	TMEM132A	1.48583	0.571266	1.28921e-12
P35354	PTGS2	1.49872	0.583735	2.32002e-12
Q96RD7	PANX1	1.49627	0.581367	2.12579e-12
Q9BYK8	HELZ2	1.34182	0.424188	1.00844e-16
Q86SK9	SCD5	1.56183	0.643238	2.94101e-11
Q92820	GGH	1.46321	0.549133	5.04084e-13
Q9NQW6	ANLN	1.55394	0.635928	2.53342e-11
P50591	TNFSF10	1.38538	0.470279	5.17306e-15
Q9BST9	RTKN	1.41968	0.505562	5.2337e-14
Q9NSC5	HOMER3	1.40094	0.486391	1.7387e-14
P52630	STAT2	1.36902	0.453149	1.88829e-15
O60678	PRMT3	1.34234	0.424751	2.47621e-16
Q12884	FAP	1.51773	0.601917	9.96782e-12
Q14691	GINS1	1.4082	0.49385	4.13864e-14
Q8NHV4	NEDD1	1.30755	0.386866	9.26168e-18
Q13835	PKP1	1.57427	0.654685	1.06065e-10
P05067	APP	1.30108	0.379709	7.40045e-18
Q9HCE1	MOV10	1.38359	0.468421	1.52144e-14
Q8WVP7	LMBR1	1.49379	0.578976	7.8228e-12
Q8NBJ5	COLGALT1	1.416	0.501823	1.71045e-13
Q8IWU6	SULF1	1.52333	0.607231	3.162e-11
P49327	FASN	1.3975	0.482846	7.25769e-14
Q8IVV2	LOXHD1	1.46997	0.555783	3.87046e-12
P09914	IFIT1	1.56484	0.646015	1.54892e-10
Q96PP8	GBP5	1.57119	0.651859	2.34231e-10
P31995	FCGR2C	1.6035	0.681226	6.5176e-10
Q9Y5V3	MAGED1	1.35084	0.433859	3.85506e-15
Q13751	LAMB3	1.38927	0.474322	6.59257e-14
Q53G44	IFI44L	1.66521	0.735708	3.43892e-09
O94851	MICAL2	1.36859	0.452691	1.93013e-14
P51161	FABP6	1.81823	0.862535	6.77882e-08
Q15678	PTPN14	1.39792	0.483282	1.89991e-13
P61812	TGFB2	1.59573	0.674217	8.08197e-10
Q8N1I0	DOCK4	1.29995	0.378456	9.09805e-17
P17812	CTPS1	1.36297	0.446753	3.64297e-14
Q9Y2J8	PADI2	1.43585	0.5219	3.23258e-12
Q1ED39	KNOP1	1.28392	0.36056	2.54395e-17
O75874	IDH1	1.30415	0.383108	2.47621e-16
Q9Y289	SLC5A6	1.33755	0.419589	5.7508e-15
P00325	ADH1B	0.24697	-2.0176	1.56993e-25
P25713	MT3	0.200779	-2.31632	5.06538e-19
P82980	RBP5	0.296372	-1.75452	6.11322e-23
Q96RJ3	TNFRSF13C	0.321173	-1.63858	8.27649e-24
P08913	ADRA2A	0.37002	-1.43433	5.57138e-26
P56279	TCL1A	0.375633	-1.41261	1.63681e-19
Q6ZVX7	NCCRP1	0.443066	-1.17441	4.86367e-23
P17927	CR1	0.425915	-1.23136	6.95197e-21
Q9BW30	TPPP3	0.363152	-1.46136	1.30415e-17
P11049	CD37	0.419945	-1.25173	2.63038e-20
P51608	MECP2	0.515265	-0.956614	1.05616e-25
P13765	HLA-DOB	0.501171	-0.996624	4.86367e-23
Q9Y2P4	SLC27A6	0.481539	-1.05428	1.52287e-21
P15391	CD19	0.435873	-1.19802	5.74308e-19
Q15847	ADIRF	0.441192	-1.18052	3.89991e-19
P20023	CR2	0.419977	-1.25162	9.88218e-18
Q13642		0.477543	-1.0663	1.96581e-20
Q99584	S100A13	0.524118	-0.932036	3.17247e-23
P11836	MS4A1	0.419406	-1.25358	6.87684e-17
Q14005	IL16	0.578382	-0.789906	2.92873e-26
Q8WYJ6	SEPTIN1	0.556052	-0.84671	1.86531e-24
P09210	GSTA2	0.357594	-1.4836	4.32167e-14
P23297	S100A1	0.399519	-1.32367	1.10949e-15
P31146	CORO1A	0.565855	-0.821496	1.42339e-23
Q9Y228	TRAF3IP3	0.604471	-0.726254	1.48086e-26
O00479	HMGN4	0.475554	-1.07232	9.76335e-18
Q92633	LPAR1	0.511542	-0.967076	1.79643e-19
O95865	DDAH2	0.592245	-0.755735	1.86531e-24
P29350	PTPN6	0.584341	-0.775119	9.77889e-24
Q6UWY5	OLFML1	0.466214	-1.10094	1.67629e-16
Q13938	CAPS	0.457156	-1.12924	4.52586e-16
P21854	CD72	0.551183	-0.859398	1.04032e-20
Q02548	PAX5	0.559635	-0.837443	3.50201e-21
O60279	SUSD5	0.536504	-0.89834	8.8589e-20
Q02556	IRF8	0.61658	-0.69764	6.83656e-25
Q7Z7G0	ABI3BP	0.483833	-1.04742	1.27741e-16
P08729	KRT7	0.456928	-1.12996	2.8022e-15
Q8NDB2	BANK1	0.545583	-0.874129	6.11467e-19
Q96NY7	CLIC6	0.562974	-0.82886	1.42408e-19
Q9H6L2	TMEM231	0.476331	-1.06996	3.39979e-15
Q4V9L6	TMEM119	0.588394	-0.765144	7.93817e-21
P00326	ADH1C	0.393059	-1.34718	4.86177e-12
Q96IU4	ABHD14B	0.609984	-0.713157	5.97171e-22
Q96AM1	MRGPRF	0.2708	-1.8847	1.08367e-08
P20273	CD22	0.573765	-0.801468	4.15404e-19
P27338	MAOB	0.585623	-0.771956	9.45323e-20
Q12912	IRAG2	0.62348	-0.681585	2.8467e-22
P40259	CD79B	0.527483	-0.922803	1.33124e-16
Q01484	ANK2	0.564965	-0.823766	2.21619e-18
O95760	IL33	0.478518	-1.06336	2.60718e-14
O00585	CCL21	0.453135	-1.14199	2.57312e-13
P14091	CTSE	0.456649	-1.13084	2.03877e-13
P50453	SERPINB9	0.654971	-0.610498	3.28533e-24
Q86UX2	ITIH5	0.570506	-0.809685	2.82676e-18
Q5TD94	RSPH4A	0.467998	-1.09543	1.20466e-13
P40394	ADH7	0.446754	-1.16245	8.80311e-13
O95428	PAPLN	0.593603	-0.75243	2.58811e-19
Q6P9G4	TMEM154	0.60495	-0.725112	6.99461e-20
P09326	CD48	0.604224	-0.726845	2.58811e-19
Q13421	MSLN	0.550492	-0.861206	2.60467e-16
Q9Y4F9	RIPOR2	0.582632	-0.779343	8.27917e-18
Q13422	IKZF1	0.637733	-0.648976	3.33608e-21
P01730	CD4	0.62069	-0.688055	5.39661e-20
P55268	LAMB2	0.546349	-0.872104	8.27926e-16
P0DMN0	SULT1A4	0.533143	-0.907405	3.39979e-15
Q8TC44	POC1B	0.620038	-0.689571	1.34972e-19
Q9BT23	LIMD2	0.407638	-1.29464	9.84799e-11
Q96SI9	STRBP	0.687081	-0.541448	1.6636e-24
A8MYP8	ODF3B	0.557805	-0.842168	5.59888e-16
Q13813	SPTAN1	0.696201	-0.522425	2.82395e-25
Q8IZQ5	SELENOH	0.671411	-0.574732	7.93461e-23
P06340	HLA-DOA	0.541888	-0.883933	4.76257e-15
P04066	FUCA1	0.647287	-0.627523	7.93817e-21
Q9UKT9	IKZF3	0.644796	-0.633086	1.28346e-20
Q8TC71	SPATA18	0.53242	-0.909365	1.8275e-14
Q13228	SELENBP1	0.567023	-0.81852	5.88482e-16
P21266	GSTM3	0.584828	-0.773916	1.00844e-16
P16402	H1-3	0.485021	-1.04388	1.45534e-12
Q7LDG7	RASGRP2	0.617743	-0.694921	2.35543e-18
P05186	ALPL	0.547238	-0.86976	9.10294e-15
P14151	SELL	0.595154	-0.748665	5.39388e-17
A0A3B3IS91		0.485797	-1.04158	0.000985165
Q86XR2	NIBAN3	0.61211	-0.708137	8.78631e-18
O00534	VWA5A	0.665082	-0.588395	3.50201e-21
Q14019	COTL1	0.629824	-0.66698	1.06313e-18
Q12765	SCRN1	0.661256	-0.59672	9.06646e-21
Q68EM7	ARHGAP17	0.671452	-0.574644	2.21598e-21
Q9BQI9	NRIP2	0.637546	-0.649399	7.24906e-19
P46527	CDKN1B	0.640031	-0.643787	5.39375e-19
Q96NR8	RDH12	0.312258	-1.67919	1.05069e-07
Q01082	IPO9	0.71754	-0.478868	1.13954e-24
P15088	CPA3	0.435702	-1.19859	2.81057e-10
P19397	CD53	0.591918	-0.756531	7.9824e-16
P16403	H1-2	0.595142	-0.748695	5.88482e-16
Q96RU3	FNBP1	0.66301	-0.592897	6.22088e-20
Q969Z3	MTARC2	0.577132	-0.793027	5.51842e-15
Q5SSJ5	HP1BP3	0.690107	-0.535107	9.55814e-22
P30203	CD6	0.577037	-0.793264	8.81076e-15
P14921	ETS1	0.68266	-0.55076	6.95197e-21
O00339	MATN2	0.62453	-0.679157	1.00844e-16
Q9BPU6	DPYSL5	0.68454	-0.546793	1.39784e-20
Q9Y2T3	GDA	0.599495	-0.73818	2.35603e-15
Q15506	SPA17	0.544101	-0.878054	5.17161e-13
Q8WYR4	RSPH1	0.531734	-0.911222	1.45534e-12
Q6QEF8	CORO6	0.597942	-0.741923	2.95243e-15
Q9UEY8	ADD3	0.737949	-0.438408	2.64752e-25
Q15661	TPSAB1	0.476281	-1.07012	9.84799e-11
P62328	TMSB4X	0.613186	-0.705603	6.9194e-16
P05771	PRKCB	0.627401	-0.672541	1.88591e-16
Q14761	PTPRCAP	0.597446	-0.743119	7.61282e-15
P30838	ALDH3A1	0.509055	-0.974105	1.71453e-11
P14317	HCLS1	0.658736	-0.602228	4.2845e-18
Q9H1X1	RSPH9	0.520071	-0.943221	1.30331e-11
O75602	SPAG6	0.577112	-0.793077	1.20466e-13
Q93084	ATP2A3	0.700207	-0.514147	1.84002e-20
Q06187	BTK	0.671406	-0.574743	2.50326e-18
A0A3B3IS91		0.485797	-1.04158	0.000985165
Q6JBY9	RCSD1	0.648417	-0.625006	9.62714e-17
P52566	ARHGDIB	0.617631	-0.695182	4.12844e-15
Q9BPW9	DHRS9	0.568454	-0.814886	5.91455e-13
P06239	LCK	0.697715	-0.51929	7.46281e-20
Q9HBH0	RHOF	0.694083	-0.52682	1.42408e-19
Q9UH65	SWAP70	0.726937	-0.460098	3.38888e-22
P48426	PIP4K2A	0.727876	-0.458235	3.16809e-22
Q14894	CRYM	0.563115	-0.8285	1.28921e-12
Q8IUI4	SNX29P2	0.539472	-0.89038	8.73896e-12
Q9H098	FAM107B	0.687144	-0.541316	7.65143e-19
P08133	ANXA6	0.741531	-0.431422	1.86231e-23
O75475	PSIP1	0.674691	-0.5677	6.14349e-18
Q8TC05	MDM1	0.689317	-0.536761	7.65143e-19
O14645	DNALI1	0.560756	-0.834555	2.41898e-12
Q16181	SEPTIN7	0.729567	-0.454887	5.97171e-22
P19075	TSPAN8	0.540786	-0.886871	1.77852e-11
H7BZ55	CROCC2	0.604823	-0.725416	7.25769e-14
O15400	STX7	0.711974	-0.490104	3.79875e-20
O15117	FYB1	0.69682	-0.521143	6.50992e-19
Q8NHV1	GIMAP7	0.640004	-0.643847	1.94284e-15
Q9NTX5	ECHDC1	0.697881	-0.518946	6.86896e-19
P27361	MAPK3	0.759176	-0.397493	2.21656e-24
O00168	FXYD1	0.476153	-1.0705	1.7791e-09
Q92835	INPP5D	0.691066	-0.533104	2.93531e-18
Q96BZ4	PLD4	0.677987	-0.56067	2.19843e-17
O60896	RAMP3	0.368091	-1.44186	3.59924e-07
Q13588	GRAP	0.680606	-0.555108	1.8446e-17
P11912	CD79A	0.565746	-0.821775	5.55702e-12
Q8WXI7	MUC16	0.485226	-1.04327	1.49672e-09
Q9BZW7	TSGA10	0.597669	-0.742581	4.3363e-13
Q9UHD8	KNOP1	0.749076	-0.416816	1.02804e-22
Q8N4P3	HDDC3	0.642689	-0.637806	4.32601e-15
P41222	PTGDS	0.600173	-0.736549	3.67321e-13

## Sheet: b. Drug prediction for NPC
NO.	pert_iname	TAG	moa	gene_targets
1	ISOX	-98.87	HDAC inhibitor	HDAC6
2	apicidin	-98.31	HDAC inhibitor	HDAC1|HDAC2|HDAC3|HDAC8|HDAC10|HDAC11|HDAC4|HDAC5|HDAC6|HDAC7|HDAC9
3	XMD-1150	-97.99	Leucine rich repeat kinase inhibitor	LRRK2
4	WT-171	-97.65	HDAC inhibitor	HDAC6
5	droxinostat	-97.64	HDAC inhibitor	HDAC6|HDAC8
6	BRD-K30351863	-97.64	APEX inhibitor	APEX1
7	LY-294002	-97.5	MTOR inhibitor|DNA dependent protein kinase inhibitor|Phosphodiesterase inhibitor|PLK inhibitor	MTOR|PIK3CD|PIK3CG|PIK3CA|PIK3CB|PLK1|PRKDC
8	PI-828	-97.29	PI3K inhibitor
9	selumetinib	-97.2	MEK inhibitor	MAP2K1
10	AZD-8055	-96.9	MTOR inhibitor	MTOR
11	KU-0063794	-96.86	MTOR inhibitor	MTOR
12	panobinostat	-96.79	HDAC inhibitor	HDAC1|HDAC2
13	BI-2536	-96.72	PLK inhibitor	PLK1
14	BMS-754807	-96.69	IGF-1 inhibitor	IGF1R
15	vorinostat	-96.51	HDAC inhibitor	HDAC1|HDAC2|HDAC3|HDAC6|HDAC8
16	PCI-24781	-96.51	HDAC inhibitor	HDAC1|HDAC10|HDAC2|HDAC3|HDAC6
17	pyroxamide	-96.34	HDAC inhibitor
18	NVP-BEZ235	-96.16	MTOR inhibitor|PI3K inhibitor	MTOR|PIK3CA|PIK3CG|PIK3CD
19	scriptaid	-96.01	HDAC inhibitor	HDAC1
20	PIK-90	-95.91	PI3K inhibitor
21	SB-203580	-95.74	P38 MAPK inhibitor	MAPK14|MAPK1|MAPK11
22	PI-103	-95.6	PI3K inhibitor|MTOR inhibitor	PIK3CA|PIK3CG|MTOR|PIK3CB|PIK3CD
23	TG-101348	-95.38	JAK inhibitor|FLT3 inhibitor	JAK2|FLT3
24	everolimus	-94.89	MTOR inhibitor	MTOR
25	AZD-6482	-94.71	PI3K inhibitor	PIK3CB|PIK3CD|PIK3CG
26	trichostatin-a	-94.48	HDAC inhibitor|CDK expression enhancer|ID1 expression inhibitor	HDAC1|HDAC3|HDAC4|HDAC6|HDAC7|HDAC8|HDAC10
27	HC-toxin	-93.9	HDAC inhibitor
28	daphnetin	-93.47	Protein kinase inhibitor
29	ZSTK-474	-93.33	PI3K inhibitor	PIK3CG
30	reversine	-92.34	Aurora kinase inhibitor	AURKB
31	PP-30	-91.69	RAF inhibitor	RAF1
32	KU-0060648	-91.26	DNA dependent protein kinase inhibitor|PI3K inhibitor	PIK3CA|PIK3CB|PIK3CD|PRKDC
33	danusertib	-90.96	Aurora kinase inhibitor|Growth factor receptor inhibitor	AURKA|AURKB|AURKC|FGFR1|NTRK1|RET
34	fostamatinib	-90.57	SYK inhibitor	SYK
35	cephaeline	-90.31	Protein synthesis inhibitor
36	aurora-a-inhibitor-i	-90.22	Aurora kinase inhibitor	AURKA
37	XMD-892	-89.6	MAP kinase inhibitor	MAPK7
38	dacinostat	-89.56	HDAC inhibitor	HDAC1
39	GDC-0941	-89.26	PI3K inhibitor	PIK3CG
40	trichostatin-a	-89.1	HDAC inhibitor|CDK expression enhancer|ID1 expression inhibitor	HDAC1|HDAC3|HDAC4|HDAC6|HDAC7|HDAC8|HDAC10
41	NCH-51	-88.58	HDAC inhibitor	HDAC1|HDAC10|HDAC11|HDAC2|HDAC3|HDAC4|HDAC5|HDAC6|HDAC7|HDAC8|HDAC9
42	KU-C103898N	-88.43
43	homoharringtonine	-88.27	Protein synthesis inhibitor
44	linsitinib	-87.52	IGF-1 inhibitor	IGF1R|INSR
45	OSI-027	-87.21	MTOR inhibitor	MTOR
46	WYE-125132	-86.73	MTOR inhibitor	MTOR
47	sunitinib	-86.47	FLT3 inhibitor|KIT inhibitor|PDGFR tyrosine kinase receptor inhibitor|RET tyrosine kinase inhibitor|VEGFR inhibitor	FLT3|KDR|KIT|FLT4|FLT1|PDGFRA|PDGFRB|RET
48	JWE-035	-85.17	Aurora kinase inhibitor	AURKA
49	MK-2206	-84.05	AKT inhibitor	AKT1
50	naftopidil	-82.98	Adrenergic receptor antagonist
51	naltrexone	-82.47	Opioid receptor antagonist	OPRK1|OPRM1|OPRD1
52	tozasertib	-81.9	Aurora kinase inhibitor|Bcr-Abl kinase inhibitor|FLT3 inhibitor|JAK inhibitor	AURKA|AURKB|ABL1|AURKC|BCR|FLT3|JAK2
53	pentobarbital	-81.78	Barbiturate antiepileptic|GABA receptor modulator	GABRA1|GABRA2|GABRA3|GABRA4|GABRA5|GABRA6|GABRB1|GABRB2|GABRB3|GABRD|GABRE|GABRG1|GABRG2|GABRG3|GABRP|GABRQ
54	BMS-536924	-81.57	IGF-1 inhibitor	IGF1R
55	BRD-K01265221	-81.21	BCL inhibitor	BCL2
56	alprazolam	-80.88	Benzodiazepine receptor agonist	GABRA1|GABRA2|GABRA3|GABRA5|GABRA4|GABRA6|GABRB1|GABRB2|GABRB3|GABRD|GABRE|GABRG1|GABRG2|GABRG3|GABRP|GABRQ
57	belinostat	-80.51	HDAC inhibitor	HDAC1|HDAC2|HDAC3|HDAC4|HDAC5|HDAC6|HDAC7|HDAC8|HDAC9
58	wortmannin	-80.02	PI3K inhibitor	PIK3CA|PIK3CG|PLK1
59	saracatinib	-79.78	Src inhibitor	SRC|ABL1
60	wortmannin	-77.83	PI3K inhibitor	PIK3CA|PIK3CG|PLK1
61	HG-5-88-01	-76.9	Protein kinase inhibitor	COQ8B|EGFR
62	JW-7-24-1	-76.49	LCK Inhibitor	LCK
63	mycophenolate-mofetil	-76.45	Inosine monophosphate dehydrogenase inhibitor|Hydroxycarboxylic acid receptor agonist|Immunosuppressant|Dehydrogenase inhibitor|Inositol monophosphatase inhibitor	IMPDH1|IMPDH2
64	carprofen	-75.81	Cyclooxygenase inhibitor	PTGS2|PTGS1
65	tipifarnib-P2	-75.51	Farnesyltransferase inhibitor	FNTA|FNTB
66	TWS-119	-75.21	Glycogen synthase kinase inhibitor	GSK3B
67	givinostat	-75.09	HDAC inhibitor	HDAC2
68	cycloheximide	-74.55	Protein synthesis inhibitor	RPL3
69	FR-180204	-74.11	MAP kinase inhibitor	MAPK1|MAPK3
70	quercetagetin	-74.11	PIM kinase inhibitor	PIM1
71	WYE-354	-74.1	MTOR inhibitor	MTOR
72	wortmannin	-73.02	PI3K inhibitor	PIK3CA|PIK3CG|PLK1
73	XAV-939	-72.49	Tankyrase inhibitor	TNKS|TNKS2
74	SIB-1893	-72.32	Glutamate receptor antagonist	GRM5
75	Merck60	-72.32	HDAC inhibitor	HDAC1|HDAC2
76	KIN001-242	-71.08	Protein kinase inhibitor	RPS6KA3
77	verrucarin-a	-70.97	Protein synthesis inhibitor
78	epoxycholesterol	-69.84	LXR agonist	NR1H3|NR1H2
79	sirolimus	-68.32	MTOR inhibitor	MTOR|FKBP1A
80	REV-5901	-67.82	Leukotriene receptor antagonist|Lipoxygenase inhibitor	ALOX5
81	nitrendipine	-67.63	Calcium channel blocker	CACNA1C|CACNA1D|CACNA2D1
82	triclabendazole	-67.56	Microtubule inhibitor	DNMT1
83	narciclasine	-66.91	Coflilin signaling pathway activator|LIM kinase activator|Rho associated kinase activator	RHOA
84	bethanechol	-66.87	Acetylcholine receptor agonist	CHRM2
85	simvastatin	-65.77	HMGCR inhibitor	HMGCR
86	tozasertib	-65.57	Aurora kinase inhibitor|Bcr-Abl kinase inhibitor|FLT3 inhibitor|JAK inhibitor	AURKA|AURKB|ABL1|AURKC|BCR|FLT3|JAK2
87	TPCA-1	-65.28	IKK inhibitor	IKBKB
88	PP-1	-65.1	Src inhibitor|Abl kinase inhibitor
89	acitretin	-64.02	Retinoid receptor agonist	RARA|RXRG
90	XMD-885	-63.9	Leucine rich repeat kinase inhibitor|MAP kinase inhibitor	LRRK2|MAPK7
91	anisomycin	-63.77	DNA synthesis inhibitor
92	SR-59230A	-63.69	Adrenergic receptor antagonist	ADRB3
93	deforolimus	-63.33	MTOR inhibitor	MTOR
94	halcinonide	-63.18	Glucocorticoid receptor agonist	NR3C1
95	ellipticine	-63.17	Topoisomerase inhibitor	TOP2A|TOP2B
96	latrunculin-b	-62.98	Actin polymerization inhibitor|Unidentified pharmacological activity	WWTR1|YAP1
97	emetine	-62.57	Protein synthesis inhibitor	RPS2
98	VER-155008	-62.38	HSP inhibitor	HSPA1A
99	WZ-3146	-62.28	EGFR inhibitor	EGFR
100	gatifloxacin	-62.03	Bacterial DNA gyrase inhibitor
101	paclitaxel	-62.01	Tubulin inhibitor	TUBB|NR1I2
102	ergometrine	-61.66	Adrenergic receptor agonist|Serotonin receptor agonist	HTR2A
103	JAK3-inhibitor-I	-60.99	JAK inhibitor	JAK3
104	CGS-15943	-60.27	Adenosine receptor antagonist	ADORA1|ADORA2A|ADORA2B
105	D-64131	-60.22	Microtubule inhibitor	TUBB
106	bisbenzimide	-59.75	DNA binding agent	TOP1
107	APHA-compound-8	-59.61	HDAC inhibitor
108	tremulacin	-59.57	Lipoxygenase inhibitor
109	oleanolic-acid	-59.22	G protein-coupled receptor agonist
110	sirolimus	-58.87	MTOR inhibitor	MTOR|FKBP1A
111	carmofur	-58.59	Thymidylate synthase inhibitor	TYMS
112	homoharringtonine	-57.87	Protein synthesis inhibitor
113	hydrocortisone	-57.38	Glucocorticoid receptor agonist	NR3C1
114	celastrol	-56.48	Anti-inflammatory agent|Antioxidant|HSP inhibitor|NFkB pathway inhibitor|Topoisomerase inhibitor
115	AZD-7762	-55.98	CHK inhibitor	CHEK1|CHEK2
116	ZD-7288	-55.6	HCN channel blocker	HCN1|HCN2|HCN3|HCN4
117	LDN-193189	-55.58	Serine/threonine kinase inhibitor	ACVR1|BMPR1A
118	procarbazine	-55.23	Monoamine oxidase inhibitor
119	AS-605240	-54.65	PI3K inhibitor	PIK3CG
120	yohimbine	-53.43	Adrenergic receptor antagonist	ADRA2A|ADRA2C|ADRA2B|HTR1A|HTR1B|HTR1D|HTR2B
121	PNU-22394	-53.27	Serotonin receptor agonist	HTR2A|HTR2B|HTR2C
122	Y-27632	-53.25	Rho associated kinase inhibitor	ROCK1|ROCK2
123	PD-184352	-53.19	MEK inhibitor	MAP2K1
124	cerivastatin	-52.46	HMGCR inhibitor	HMGCR
125	mestinon	-52.42	Cholinesterase inhibitor	ACHE
126	gestrinone	-52.28	Progesterone receptor antagonist	PGR|AR|ESR1
127	betamethasone	-51.86	Glucocorticoid receptor agonist	NR3C1
128	PP-2	-51.81	Src inhibitor	SRC|LCK
129	NVP-AUY922	-51.57	HSP inhibitor	HSP90AA1|HSP90AB1
130	IKK-16	-51.23	IKK inhibitor	IKBKB
131	zalcitabine	-50.83	Nucleoside reverse transcriptase inhibitor
132	calpeptin	-50.66	Calpain inhibitor
133	piperacillin	-50.31	Bacterial cell wall synthesis inhibitor
134	esculin	-49.97	Antioxidant
135	loratadine	-49.88	Histamine receptor antagonist	HRH1
136	BX-795	-49.67	IKK inhibitor	PDPK1|PDK1
137	pifithrin	-49.38	Interleukin receptor antagonist
138	repaglinide	-49.19	Insulin secretagogue	ABCC8|KCNJ11
139	BRD-K72817452	-49.11	Lipoxygenase inhibitor
140	cardiogenol-c	-49.03	Cardiomyogenesis inducer
141	emetine	-48.42	Protein synthesis inhibitor	RPS2
142	catechin	-48.27	Beta secretase inhibitor|Fatty acid synthase inhibitor|LDL antioxidants
143	SDZ-21009	-47.98	Adrenergic receptor antagonist|Serotonin receptor antagonist	HTR1A|HTR1B
144	PD-0325901	-47.85	MEK inhibitor|MAP kinase inhibitor|Protein kinase inhibitor	MAP2K1
145	PSB-36	-47.71	Adenosine receptor antagonist	ADORA1
146	crizotinib	-47.65	ALK tyrosine kinase receptor inhibitor	ALK|MET
147	PD-123319	-46.93	Angiotensin antagonist	AGTR2
148	NTNCB	-46.54	Neuropeptide receptor antagonist	NPY5R
149	BRD-K15107389	-46.52	Ribosomal protein inhibitor	RPS6KA1|RPS6KA2|RPS6KA3
150	budesonide	-46.43	Glucocorticoid receptor agonist	NR3C1
151	dibenzoylmethane	-46.39	Anticancer agent
152	norethindrone	-46.07	Progestogen hormone	PGR
153	BVT-948	-45.76	Tyrosine phosphatase inhibitor	PTPN1|PTPN11|PTPN2
154	PNU-96415E	-45.76	Dopamine receptor antagonist
155	AKT-inhibitor-1-2	-45.35	AKT inhibitor	AKT1|AKT2
156	mestanolone	-45.16	Androgenic steroid
157	amcinonide	-44.97	Glucocorticoid receptor agonist	NR3C1
158	zolantidine	-44.49	Histamine receptor antagonist
159	LY-303511	-44.48	Casein kinase inhibitor|PI3K inhibitor	BRD2|BRD3|BRD4
160	KIN001-127	-44.32	ITK inhibitor	ITK
161	hydrocortisone-hemisuccinate	-44.29	Glucocorticoid receptor agonist	NR3C1
162	tegafur	-44.26	Thymidylate synthase inhibitor	TYMS
163	QL-X-138	-44.21	MTOR inhibitor	BTK|JAK3|MKNK2|MTOR|PRKDC
164	SB-239063	-44.15	P38 MAPK inhibitor	MAPK11|MAPK14
165	NVP-TAE684	-43.96	ALK tyrosine kinase receptor inhibitor	ALK
166	benzo(a)pyrene	-43.48	Carcinogen
167	sirolimus	-43.02	MTOR inhibitor	MTOR|FKBP1A
168	midazolam	-42.79	Benzodiazepine receptor agonist
169	naloxone	-42.78	Opioid receptor antagonist	OPRM1|OPRK1|OPRD1
170	SU-11274	-42.65	Hepatocyte growth factor receptor inhibitor|Tyrosine kinase inhibitor	MET
171	somatostatin	-42.17	Somatostatin receptor agonist	SSTR1|SSTR2|SSTR3|SSTR4|SSTR5
172	rescinnamine	-42.01	Angiotensin converting enzyme inhibitor	ACE
173	SN-38	-41.72	Topoisomerase inhibitor	TOP1
174	dihydroxyphenylglycine	-41.55	Glutamate receptor agonist	GRM1|GRM5
175	U-0126	-41.33	MEK inhibitor	MAP2K1|MAP2K2
176	mepireserpate	-41.27	Catecholamine depleting sympatholytic	SLC18A2|SLC18A1
177	PHTPP	-41.17	Estrogen receptor antagonist	ESR2
178	aminopurvalanol-a	-41.12	Tyrosine kinase inhibitor|CDK inhibitor	CDK2|CDK1|CDK5
179	diphemanil	-40.67	Acetylcholine receptor antagonist	CHRM3
180	tamoxifen	-40.66	Estrogen receptor antagonist|Selective estrogen receptor modulator (SERM)	ESR1|ESR2
181	NAN-190	-40.49	Serotonin receptor agonist	HTR1A
182	tracazolate	-40.42	GABA receptor modulator	GABRA1
183	GW-3965	-40.4	LXR agonist|ABC transporter expression enhancer	NR1H2|NR1H3
184	NU-7441	-40.27	P-glycoprotein inhibitor|DNA dependent protein kinase inhibitor	PRKDC
185	UNC-0321	-40.26	Histone lysine methyltransferase inhibitor	EHMT2
186	SB-590885	-40.18	RAF inhibitor	BRAF
187	mevastatin	-40.08	HMGCR inhibitor	HMGCR
188	tipifarnib	-40.08	Farnesyltransferase inhibitor
189	IB-MECA	-39.57	Adenosine receptor agonist	ADORA3
190	BRD-K68783079	-39.55	CLK inhibitor|DYRK inhibitor	CLK1|CLK4|DYRK1A
191	cycloheximide	-39.14	Protein synthesis inhibitor	RPL3
192	PD-0325901	-39.1	MEK inhibitor|MAP kinase inhibitor|Protein kinase inhibitor	MAP2K1
193	ZK-164015	-38.81	Estrogen receptor antagonist
194	SB-334867	-38.71	Orexin receptor antagonist	HCRTR1
195	AS-703026	-38.47	MEK inhibitor	MAP2K1|MAP2K2
196	alfaxalone	-38.29	Chloride channel agonist|GABA receptor agonist	GABBR1
197	troglitazone	-38.26	PPAR receptor agonist|Insulin sensitizer	PPARG
198	iloprost	-38.09	Platelet aggregation inhibitor|Prostanoid receptor agonist	PTGIR|PTGER1|PTGER2
199	barasertib-HQPA	-38.08	Aurora kinase inhibitor	AURKA|AURKB
200	vincristine	-37.95	Tubulin inhibitor	TUBB
201	met-leu-phe	-37.81
202	PD-407824	-37.73	PKC inhibitor
203	tropisetron	-37.73	Serotonin receptor antagonist	HTR3A
204	L-ascorbyl-6-palmitate	-37.16	Antioxidant
205	crotamiton	-36.99	Antipruritic
206	PD-158780	-36.18	EGFR inhibitor	EGFR
207	fenbendazole	-36.13	Tubulin inhibitor	TUBB
208	dihydroergocristine	-36.07	Adrenergic receptor antagonist|Prolactin inhibitor	ADRA1A|ADRB1|DRD1|DRD2|DRD3|DRD4|DRD5|HTR1A|HTR2A|HTR3A|HTR4|HTR5A|HTR6|HTR7
209	rimantadine	-36.05	Antiviral|RNA synthesis inhibitor
210	KB-R7943	-36.01	Sodium/calcium exchange inhibitor	SLC8A1
211	balsalazide	-35.66	Cyclooxygenase inhibitor	PTGS1|PTGS2
212	flufenamic-acid	-35.65	Chloride channel blocker	AKR1C3|AR|PTGS1|PTGS2
213	budesonide	-35.53	Glucocorticoid receptor agonist	NR3C1
214	nizatidine	-35.5	Histamine receptor antagonist	HRH2
215	tyrphostin-AG-1288	-35.42	TNF production inhibitor	TNF
216	thiazolidinecarboxylic-acid	-35.32	Reducing agent
217	MK-1775	-35.16	WEE1 kinase inhibitor	WEE1
218	BML-257	-35.03	AKT inhibitor|HCV inhibitor	AKT1
219	fluorometholone	-35	Glucocorticoid receptor agonist	NR3C1
220	goserelin	-34.97	Luteinizing hormone releasing hormone agonist	GNRHR
221	flucloxacillin	-34.74	Bacterial cell wall synthesis inhibitor
222	xanthohumol	-34.72	ATPase inhibitor	VCP
223	KN-93	-34.41	Calcium/calmodulin dependent protein kinase inhibitor	CAMK2A
224	montelukast	-34.27	Leukotriene receptor antagonist	CYSLTR1
225	buflomedil	-33.94	Adrenergic receptor antagonist|Calcium channel blocker	ADRA1A
226	azithromycin	-33.92	Bacterial 50S ribosomal subunit inhibitor
227	Y-134	-33.87	Estrogen receptor antagonist	ESR1|ESR2
228	amonafide	-33.23	Topoisomerase inhibitor	TOP2A
229	BRD-K20168484	-33.21	Lipoxygenase inhibitor	ALOX5AP
230	palbociclib	-32.89	CDK inhibitor	CDK4|CDK6
231	HG-6-64-01	-32.72	RAF inhibitor
232	urapidil	-32.7	Adrenergic receptor antagonist	HTR1A
233	isoreserpine	-32.6	Vesicular monoamine transporter inhibitor	SLC18A2|SLC18A1
234	ergocryptine	-32.58	Dopamine agonist
235	pitavastatin	-32.57	HMGCR inhibitor	HMGCR
236	AM-92016	-32.47	Potassium channel blocker
237	alverine	-32.37	Muscle relaxant
238	pterostilbene	-32.24	Cyclooxygenase inhibitor|PPAR receptor agonist	PTGS2
239	GTP-14564	-32.04	FLT3 inhibitor|Tyrosine kinase inhibitor	FLT3
240	WZ-4-145	-31.91	EGFR inhibitor
241	pramipexole	-31.76	Dopamine receptor agonist	DRD3|DRD2
242	dosulepin	-31.51	Norepinephrine reuptake inhibitor|Serotonin reuptake inhibitor|Tricyclic antidepressant	SLC6A2|SLC6A4
243	xylazine	-31.49	Adrenergic receptor agonist
244	propylthiouracil	-31.41	Thyroid peroxidase inhibitor	TPO|DIO1
245	genistein	-31.39	Tyrosine kinase inhibitor	CFTR|ESR2
246	DH-97	-31.32	Melatonin receptor antagonist
247	latanoprost	-31.28	Prostanoid receptor agonist	PTGFR
248	Ala-Ala-Phe-CMK	-31.25	Tripeptidyl peptidase inhibitor	TPP2
249	mometasone	-31.24	Glucocorticoid receptor agonist	NR3C1
250	oxymetholone	-31.17	Androgen receptor agonist	AR
251	DAPT-GSI-IX	-31.03	Gamma secretase inhibitor
252	atorvastatin	-30.79	HMGCR inhibitor	HMGCR|DPP4
253	theophylline	-30.71	Adenosine receptor antagonist	ADORA1|ADORA2A|ADORA2B|PDE3A|ADORA3|PDE4A|PDE4B
254	bosutinib	-30.62	Src inhibitor|Abl kinase inhibitor|Bcr-Abl kinase inhibitor	ABL1|SRC|BCR|LYN|CAMK2G|HCK
255	safinamide	-30.61	Dopamine uptake inhibitor|Glutamate inhibitor|Monoamine oxidase inhibitor	MAOB|SLC6A3
256	ipidacrine	-30.41	Acetylcholinesterase inhibitor	ACHE
257	DPPE	-30.4	Histamine receptor antagonist
258	dichlorobenzamil	-30.39	Sodium/calcium exchange inhibitor
259	purvalanol-a	-30.32	CDK inhibitor|DYRK inhibitor	CDK1|CDK2|CDK4|CDK5
260	mercaptopurine	-30.19	Immunosuppressant|Protein synthesis inhibitor|Purine antagonist
261	memantine	-30.06	Glutamate receptor antagonist	GRIN1
262	tandutinib	-30.06	FLT3 inhibitor|KIT inhibitor|PDGFR tyrosine kinase receptor inhibitor	FLT3|KIT|PDGFRA|PDGFRB
263	brompheniramine	-29.73	Histamine receptor antagonist	HRH1
264	digoxigenin	-29.62	Steroid
265	quinapril	-29.38	Angiotensin converting enzyme inhibitor	ACE
266	BIBU-1361	-29.05	EGFR inhibitor	EGFR
267	prunetin	-28.98	Breast cancer resistance protein inhibitor
268	VAMA-37	-28.97	DNA dependent protein kinase inhibitor	PRKDC
269	taxifolin	-28.78	Opioid receptor antagonist	ADIPOR2
270	BRD-K24127443	-28.72	Lipoxygenase inhibitor
271	arachidonamide	-28.42	Cannabinoid receptor agonist	CNR1|CNR2
272	dapsone	-28.37	Bacterial antifolate	DHFR
273	canrenoic-acid	-28.3	Mineralocorticoid receptor antagonist	NR3C2
274	glimepiride	-28.18	Insulin secretagogue	ABCC8|KCNJ11
275	HA-14-1	-27.99	BCL inhibitor	BCL2
276	ampicillin	-27.92	Bacterial cell wall synthesis inhibitor
277	guanabenz	-27.9	Adrenergic receptor agonist
278	NPC-15199	-27.89	ICAM1 antagonist|ICAM 1 antagonist
279	GSK-1059615	-27.85	PI3K inhibitor
280	guggulsterone	-27.6	Estrogen receptor agonist|FXR antagonist|Progesterone receptor agonist|Cholesterol inhibitor|IKK inhibitor|Pregnane X receptor agonist	NR1H4|PGR|AR|NR3C1|NR3C2
281	fluvastatin	-27.52	HMGCR inhibitor	HMGCR
282	DMAB-anabaseine	-27.49	Adrenergic receptor agonist	CHRNA7
283	neratinib	-27.48	EGFR inhibitor	EGFR|ERBB2|ERBB4
284	pheniramine	-27.43	Histamine receptor antagonist	HRH1
285	tosyl-phenylalanyl-chloromethyl-ketone	-27.32	Chymotrypsin inhibitor
286	olmesartan-medoxomil	-27.31	Angiotensin receptor antagonist	AGTR1
287	BIX-01338	-27.22	Histone lysine methyltransferase inhibitor
288	parachlorophenol	-27.19	Antiinfective drug
289	cefotaxime	-27.17	Bacterial cell wall synthesis inhibitor
290	levetiracetam	-27.06	Calcium channel blocker	SV2A|CACNA1B
291	GSK-1070916	-27.02	Aurora kinase inhibitor	AURKB|AURKC
292	ambelline	-27	Plant alkaloid
293	tyrphostin-B44	-26.87	EGFR inhibitor
294	SKF-86002	-26.76	P38 MAPK inhibitor
295	pregnenolone	-26.7	Glutamate receptor modulator
296	donepezil	-26.64	Acetylcholinesterase inhibitor	ACHE
297	rimcazole	-26.58	Sigma receptor antagonist	SIGMAR1
298	ICI-118551	-26.52	Adrenergic receptor antagonist	ADRB2
299	dexamethasone-acetate	-26.47	Glucocorticoid receptor agonist|Corticosteroid agonist|Cytochrome P450 inhibitor	NR3C1
300	tivozanib	-26.23	VEGFR inhibitor	FLT1|FLT4|KDR|KIT|PDGFRA|PDGFRB
301	rifampicin	-26.07	RNA polymerase inhibitor	NR1I2
302	CDK2-5-inhibitor	-25.93	CDK inhibitor
303	carbacyclin	-25.9	IP receptor activator|PPAR receptor agonist	PTGIR|PPARD
304	practolol	-25.87	Adrenergic receptor antagonist	ADRB1
305	temsirolimus	-25.84	MTOR inhibitor	MTOR
306	NNC-05-2090	-25.77	GAT inhibitor|GABA uptake inhibitor	SLC6A12
307	nabumetone	-25.7	Cyclooxygenase inhibitor	PTGS2
308	progesterone	-25.58	Progesterone receptor agonist	PGR|CYP17A1|NR3C2
309	loteprednol	-25.47	Glucocorticoid receptor agonist|Phospholipase inhibitor	NR3C1
310	ochratoxin-a	-25.32	Phenylalanyl tRNA synthetase inhibitor
311	fluticasone	-25.21	Glucocorticoid receptor agonist	NR3C1|PGR
312	CHEMBL-374350	-25.18	NFkB pathway inhibitor
313	apafant	-25.16	Platelet activating factor receptor antagonist	PTAFR
314	terguride	-25.08	Dopamine receptor agonist|Serotonin receptor antagonist	DRD2|HTR2A|HTR2B
315	erbstatin-analog	-24.88	EGFR inhibitor|Tyrosine kinase inhibitor	EGFR
316	BRD-A12633378	-24.79	Potassium channel activator	KCNQ4
317	nadolol	-24.65	Adrenergic receptor antagonist	ADRB1|ADRB2
318	reserpine	-24.62	Vesicular monoamine transporter inhibitor	SLC18A2|SLC18A1
319	protriptyline	-24.4	Tricyclic antidepressant	SLC6A2|SLC6A4
320	L-693403	-24.15	Sigma receptor agonist|Sigma receptor antagonist	DRD2|SIGMAR1
321	ST-638	-23.95	Tyrosine kinase inhibitor
322	atomoxetine	-23.89	Norepinephrine transporter inhibitor	SLC6A2|SLC6A3|SLC6A4
323	naproxen	-23.81	Cyclooxygenase inhibitor	PTGS2|PTGS1
324	EO-1428	-23.66	P38 MAPK inhibitor	MAPK11|MAPK14
325	mexiletine	-23.49	Sodium channel blocker	SCN5A
326	enrofloxacin	-23.44	Bacterial DNA gyrase inhibitor
327	TAK-715	-23.36	P38 MAPK inhibitor	MAPK14
328	SB-203186	-23.32	Serotonin receptor antagonist	HTR4
329	hydrocortisone-valerate	-23.29	Corticosteroid agonist|Glucocorticoid receptor agonist	NR3C1
330	dexamethasone	-23.21	Glucocorticoid receptor agonist	NR3C1
331	pancuronium	-22.98	Acetylcholine receptor antagonist
332	GW-1929	-22.88	PPAR receptor agonist|Insulin sensitizer	PPARG
333	larixinic-acid	-22.86	Compund that interacts with metal centers
334	tetramethylsilane	-22.85	Internal standard for NMR spectroscopy
335	GANT-61	-22.85	GLI antagonist	GLI1|GLI2
336	ATPA	-22.79	Glutamate receptor agonist	GRIK1
337	bulleyaconitine-a	-22.72	Non-opiod analgesic
338	nicorandil	-22.69	Nitric oxide donor|Potassium channel activator
339	MDL-72832	-22.66	Serotonin receptor agonist	HTR1A
340	ribavirin	-22.57	Antiviral	IMPDH1
341	lofepramine	-22.56	Norepinephrine reuptake inhibitor|Serotonin reuptake inhibitor	SLC6A2|SLC6A4
342	dextromethorphan	-22.23	Glutamate receptor antagonist|Sigma receptor agonist	SIGMAR1|SLC6A4
343	mead-ethanolamide	-22.22	Cannabinoid receptor agonist
344	KU-14R	-22.21	Putative I3 antagonist|Imidazoline ligand
345	alimemazine	-22.08	Histamine receptor agonist	HRH1
346	SR-57227A	-22.08	Serotonin receptor agonist	HTR3A
347	cycloserine-(d)	-22.06	Bacterial cell wall synthesis inhibitor
348	BRD-K19985802	-21.72	Protein phosphatase inhibitor
349	glycodeoxycholic-acid	-21.71	Apoptosis stimulant
350	iso-olomoucine	-21.57	CDK inhibitor
351	mefloquine	-21.37	Adenosine receptor antagonist|Hemoglobin antagonist
352	TCB2	-21.34	Serotonin receptor agonist	HTR2A
353	enalapril	-21.23	Angiotensin converting enzyme inhibitor	ACE
354	erythrosine	-21.17	Coloring agent
355	busulfan	-21.14	DNA inhibitor
356	phenelzine	-21.1	Monoamine oxidase inhibitor	MAOB|AOC3|MAOA
357	KU-C103428N	-21.02	CDC inhibitor|Rho associated kinase inhibitor	NFE2
358	palonosetron	-20.9	Serotonin receptor antagonist	HTR3A
359	timolol	-20.86	Adrenergic receptor antagonist	ADRB2|ADRB1
360	nalbuphine	-20.78	Opioid receptor agonist|Opioid receptor antagonist	OPRD1|OPRK1|OPRM1
361	P-1075	-20.62	ATP channel activator|Potassium channel activator	KCNJ11
362	chromanol	-20.56	Potassium channel blocker
363	canertinib	-20.54	EGFR inhibitor	EGFR|ERBB2|ERBB4
364	BP-554	-20.47	Serotonin receptor agonist	HTR1A
365	EMD84	-20.38	Angiotensin receptor antagonist	AGTR1
366	icosapent	-20.34	Platelet aggregation inhibitor	PTGS1|PTGS2
367	salicin	-20.34	Anti-inflammatory agent
368	cortisone-acetate	-20.33	Glucocorticoid receptor agonist	NR3C1
369	ICI-162846	-20.33	Histamine receptor antagonist	HRH2
370	BRD-K98824517	-20.32	Tyrosine phosphatase inhibitor
371	roxatidine-acetate	-20.28	Histamine receptor antagonist	HRH2
372	probucol	-20.27	Atherogenesis inhibitor	ABCA1
373	midostaurin	-20.25	FLT3 inhibitor|KIT inhibitor|PKC inhibitor	FLT3|KIT
374	alisertib	-20.25	Aurora kinase inhibitor	AURKA
375	CGP-13501	-20.22	GABA receptor modulator	GABBR1
376	SSR-69071	-20.2	Leukocyte elastase inhibitor	ELANE
377	2-aminopurine	-20.11	Serine/threonine kinase inhibitor
378	proxyfan	-20.03	Histamine receptor modulator	HRH3
379	CAY-10470	-19.93	NFkB pathway inhibitor	NFKB1|TNF
380	SB-202190	-19.84	P38 MAPK inhibitor	MAPK14
381	chloramphenicol	-19.8	Bacterial 50S ribosomal subunit inhibitor
382	BRD-K55186349	-19.76	Apelin receptor antagonist	APLNR
383	ebelactone-b	-19.6	Lipase inhibitor	PNLIP
384	niflumic-acid	-19.59	Cyclooxygenase inhibitor	CLCNKA|PTGS2
385	ICI-199441	-19.59	Opioid receptor agonist	OPRK1
386	valdecoxib	-19.58	Cyclooxygenase inhibitor	PTGS2
387	beclomethasone-dipropionate	-19.55	Immunosuppressant|Glucocorticoid receptor agonist	NR3C1
388	ARC-239	-19.35	Adrenergic receptor antagonist	ADRA2B
389	halometasone	-19.31	Glucocorticoid receptor agonist	NR3C1
390	troxipide	-19.29	Glucosamine synthetase stimulant
391	dexamethasone	-19.25	Glucocorticoid receptor agonist	NR3C1
392	MLN-8054	-19.18	Aurora kinase inhibitor|Mitotic inhibitor|Protein kinase inhibitor	AURKA
393	hydrocortisone-acetate	-19.15	Corticosteroid agonist|Glucocorticoid receptor agonist	NR3C1
394	oxfendazole	-19.11	Anthelmintic agent
395	epothilone-a	-19.1	Microtubule stabilizing agent
396	estradiol-cypionate	-19.1	Estrogen receptor agonist	ESR1
397	ritodrine	-19.1	Adrenergic receptor agonist	ADRB2
398	docetaxel	-19.07	Tubulin inhibitor	TUBB
399	dephostatin	-19.03	Tyrosine phosphatase inhibitor	PTPN1|PTPN6
400	varenicline	-19.03	Acetylcholine receptor agonist	CHRNA4
401	dicyclohexylurea	-19.01	Epoxide hydolase inhibitor
402	MT-21	-18.98	Caspase activator	CYCS
403	SU-11652	-18.97	Tyrosine kinase inhibitor	KDR|PDGFRB
404	glycocholic-acid	-18.96	Cholesterol inhibitor
405	1-phenylbiguanide	-18.96	Serotonin receptor agonist
406	saquinavir	-18.94	HIV protease inhibitor
407	epitestosterone	-18.93	Inactive testosterone analog
408	secoisolariciresinol	-18.92	Antioxidant
409	vecuronium	-18.89	Acetylcholine receptor antagonist	CHRNA2
410	OBAA	-18.6	Phospholipase inhibitor	PLA2G1B
411	cyproheptadine	-18.6	Histamine receptor antagonist	HRH1
412	doxorubicin	-18.57	Topoisomerase inhibitor	TOP2A
413	zoxazolamine	-18.46	Myorelaxant
414	SU-6656	-18.44	Src inhibitor	LYN
415	doxycycline	-18.41	Metalloproteinase inhibitor	MMP8
416	testosterone	-18.2	Androgen receptor agonist
417	GR-113808	-18.17	Serotonin receptor antagonist	HTR4
418	NNC-711	-18.17	GAT inhibitor	SLC6A1
419	cinanserin	-18.15	Serotonin receptor antagonist
420	dimercaptosuccinic-acid	-18.13	Chelating agent	DNMT1
421	mibefradil	-18.08	T-type calcium channel blocker	CACNA1G|CACNA1H|CACNA1C|CACNA1I
422	diflorasone	-17.95	Glucocorticoid receptor agonist	NR3C1
423	IRL-2500	-17.94	Endothelin receptor antagonist	EDNRB
424	CAY-10578	-17.93	Casein kinase inhibitor
425	tubaic-acid	-17.84	Mitochondrial complex I inhibitor|NADH-ubiquinone oxidoreductase (Complex I) inhibitor
426	semaxanib	-17.72	VEGFR inhibitor	KDR|FLT1|KIT|PDGFRB
427	nifedipine	-17.71	Calcium channel blocker	CACNA1C|CACNA1D|CACNA1S|CACNA1F|CACNA2D1
428	valaciclovir	-17.59	DNA polymerase inhibitor
429	arcyriaflavin-a	-17.57	CDK inhibitor	CCND1|CDK4
430	dihydrexidine	-17.38	Dopamine receptor agonist	DRD1
431	paclitaxel	-17.37	Tubulin inhibitor	TUBB|NR1I2
432	phenylbutyrate	-17.32	HDAC inhibitor
433	dicycloverine	-17.26	Acetylcholine receptor antagonist	CHRM1|CHRM2
434	isorotenone	-17.22	Mitochondrial complex I inhibitor|NADH-ubiquinone oxidoreductase (Complex I) inhibitor
435	betahistine	-17.19	Histamine receptor agonist|Histamine receptor antagonist	HRH3|HRH1
436	indolophenanthridine	-17.18	CALY activator
437	cymarin	-16.99	ATPase inhibitor	ATP1A1
438	fasudil	-16.96	Rho associated kinase inhibitor	ROCK1|ROCK2
439	hippeastrine	-16.96	Plant alkaloid
440	cefixime	-16.85	Bacterial cell wall synthesis inhibitor
441	TCPOBOP	-16.84	CAR agonist	NR1I3
442	parbendazole	-16.83	Tubulin inhibitor	TUBB
443	forskolin	-16.65	Adenylyl cyclase activator	ADCY2
444	rifapentine	-16.65	RNA polymerase inhibitor	CYP2C8|CYP3A4|CYP2C9
445	STO-609	-16.64	Calmodulin antagonist	CAMKK1|CAMKK2
446	alfadolone-acetate	-16.62	GABA receptor agonist
447	cromakalim	-16.61	Potassium channel activator	KCNJ8
448	xaliproden	-16.6	Serotonin receptor agonist	HTR1A
449	LY-456236	-16.57	Glutamate receptor antagonist	GRM1
450	nTZDpa	-16.54	PPAR receptor agonist	PPARG
451	cefotiam	-16.48	Bacterial cell wall synthesis inhibitor
452	BRD-K54331210	-16.47	Alkaline phosphatase inhibitor	ALPL
453	danazol	-16.44	Estrogen receptor antagonist|Progesterone receptor agonist	ESR1|GNRHR
454	paroxetine	-16.41	Selective serotonin reuptake inhibitor (SSRI)	SLC6A4
455	methapyrilene	-16.39	Histamine receptor antagonist	HRH1
456	BIBX-1382	-16.38	EGFR inhibitor|Tyrosine kinase inhibitor	EGFR
457	huperzine-a	-16.37	Acetylcholinesterase inhibitor|Glutamate receptor antagonist	ACHE
458	staurosporine	-16.33	PKC inhibitor	CDK2|GSK3B
459	WAY-161503	-16.32	Serotonin receptor agonist	HTR2C
460	GYKI-52466	-16.32	Glutamate receptor antagonist|Kainate receptor antagonist	GRIA1
461	lisuride	-16.31	Dopamine receptor agonist	DRD2|HTR2B|HTR2C|ADRA2A|ADRA2B|ADRA2C|DRD1|DRD3|DRD4|DRD5|HTR1A|HTR1B|HTR1D|HTR2A
462	gemcitabine	-16.2	Ribonucleotide reductase inhibitor	RRM1
463	emodic-acid	-16.1	Laxative
464	KN-62	-16.09	Calcium/calmodulin dependent protein kinase inhibitor|Purinergic receptor antagonist	P2RX7|CAMK2A
465	flunisolide	-15.99	Cytochrome P450 inhibitor	NR3C1
466	vicriviroc	-15.97	CC chemokine receptor antagonist	CCR5
467	MRS-1754	-15.93	Adenosine receptor antagonist	ADORA2B
468	scopolamine	-15.92	Acetylcholine receptor antagonist	CHRM2|CHRM1|CHRM3|CHRM4
469	potassium-canrenoate	-15.89	Mineralocorticoid receptor antagonist	NR3C2
470	argatroban	-15.87	Thrombin inhibitor	F2
471	triamcinolone	-15.86	Glucocorticoid receptor agonist	NR3C1
472	BRD-K61463582	-15.84	Aryl hydrocarbon receptor agonist	AHR
473	riluzole	-15.8	Glutamate inhibitor	SCN5A
474	ceramide	-15.76	Phosphoenolpyruvate carboxylase activator|Serine/threonine protein phosphatase activator
475	BRD-K56658166	-15.75	Calcium channel blocker|Sodium channel blocker	CACNA1B
476	lestaurtinib	-15.66	FLT3 inhibitor|Growth factor receptor inhibitor|JAK inhibitor	FLT3|NTRK1
477	dasatinib	-15.59	KIT inhibitor|Src inhibitor|Bcr-Abl kinase inhibitor|Ephrin inhibitor|PDGFR tyrosine kinase receptor inhibitor|Tyrosine kinase inhibitor	ABL1|FYN|LCK|SRC|KIT|YES1|EPHA2|LYN|PDGFRB|BCR
478	SIB-1757	-15.51	Glutamate receptor antagonist	GRM5
479	vinpocetine	-15.46	Phosphodiesterase inhibitor|Sodium channel blocker	PDE1A
480	TUL-XXI039	-15.46	Serine/threonine kinase inhibitor
481	NNC-63-0532	-15.41	Opioid receptor agonist	OPRL1
482	TG-100115	-15.24		PIK3CD|PIK3CG
483	NSC-693868	-15.23	CDK inhibitor|Glycogen synthase kinase inhibitor	CDK1|CDK5|GSK3A
484	buddleoflavonoloside	-15.21	Acetylcholinesterase inhibitor
485	cimaterol	-15.19	Adrenergic receptor agonist	ADRB1|ADRB2|ADRB3
486	bromocriptine	-15.19	Dopamine receptor agonist	DRD2|ADRA2A|ADRA2B|ADRA2C|DRD1|DRD3|DRD4|DRD5|HTR1A|HTR1B|HTR1D|HTR2A|HTR2B|HTR2C
487	AVA	-15.17	Nucleophosmin inhibitor
488	prothionamide	-15.16	Mycobacterium tuberculosis enoyl-[acyl-carrier-protein] reductase [NADH] (inhA) inhibitor
489	diazepam	-15.1	Benzodiazepine receptor agonist	GABRA1|GABRA2|GABRA3|GABRA5|GABRA4|GABRA6|GABRB1|GABRB2|GABRB3|GABRD|GABRE|GABRG1|GABRG2|GABRG3|GABRP|GABRQ
490	entecavir	-15.06	DNA replication inhibitor|Reverse transcriptase inhibitor
491	mianserin	-15.06	Serotonin receptor antagonist	HTR2A|HTR2C|ADRA1A|ADRA1B|ADRA1D|DRD2|HRH1|HTR1A|HTR2B|HTR6|HTR7
492	paxilline	-14.82	Potassium channel blocker	KCNMA1
493	estriol	-14.79	Estrogen receptor agonist	ESR1|ESR2
494	W-9	-14.77	Calmodulin antagonist	CALM2
495	methyl-2,5-dihydroxycinnamate	-14.76	Tyrosine kinase inhibitor|EGFR inhibitor	EGFR
496	toremifene	-14.74	Selective estrogen receptor modulator (SERM)|Estrogen receptor antagonist	ESR1
497	naloxone	-14.67	Opioid receptor antagonist	OPRM1|OPRK1|OPRD1
498	acetylcholine	-14.65	Acetylcholine receptor agonist
499	prilocaine	-14.65	Local anesthetic	SCN5A
500	RS-39604	-14.61	Serotonin receptor antagonist	HTR4
501	eliprodil	-14.59	Glutamate receptor antagonist	GRIN1|GRIN2B
502	prazosin	-14.57	Adrenergic receptor antagonist	ADRA1A|ADRA1B|ADRA1D|ADRA2A|ADRA2B|ADRA2C
503	fluocinolone	-14.55	Glucocorticoid receptor agonist
504	myricetin	-14.53	Androgen receptor agonist|Cytochrome P450 inhibitor	PIK3CG
505	famotidine	-14.52	Histamine receptor antagonist	HRH2
506	daidzein	-14.51	Estrogen receptor agonist
507	Ro-16-6941	-14.5	Monoamine oxidase inhibitor
508	irsogladine	-14.43	Phosphodiesterase inhibitor	PDE4A
509	SB-218078	-14.39	CHK inhibitor	CHEK1
510	BRD-K76211160	-14.39	Cytochrome P450 inhibitor	CYP11B2
511	hymecromone	-14.33	Monoamine oxidase inhibitor	MAOA|MAOB
512	betamethasone-acetate	-14.32	Glucocorticoid receptor agonist	NR3C1
513	ricinine	-14.28	Casein kinase inhibitor
514	BIX-02188	-14.28	MEK inhibitor
515	oligomycin-a	-14.25	ATP synthase inhibitor|ATPase inhibitor	ATP5A1
516	isoflupredone-acetate	-14.19	Glucocorticoid receptor agonist	NR3C1
517	pefloxacin	-14.08	Bacterial DNA gyrase inhibitor
518	maprotiline	-14.04	Norepinephrine reputake inhibitor|Tricyclic antidepressant	SLC6A2
519	hydroxytacrine-maleate-(r,s)	-14.03	Cholinesterase inhibitor
520	terfenadine	-14.02	Histamine receptor antagonist	HRH1|KCNH2
521	genipin	-14.01	Choleretic agent
522	formoterol	-14.01	Adrenergic receptor agonist	ADRB2
523	T-0901317	-13.92	LXR agonist|ABC transporter expression enhancer|ROR inverse agonist	NR1H3|NR1H2
524	doconexent	-13.85	PPAR receptor agonist
525	INCA-6	-13.79	Calcineurin inhibitor	NFATC1
526	isocarboxazid	-13.74	Monoamine oxidase inhibitor	MAOA|MAOB
527	benidipine	-13.74	Calcium channel blocker	CACNA1C|CACNA1G
528	chlortetracycline	-13.68	Protein synthesis inhibitor
529	tebuthiuron	-13.61	Photosynthesis inhibitor
530	ubenimex	-13.6	Leukotriene inhibitor	LTA4H|RNPEP
531	testosterone	-13.59	Androgen receptor agonist
532	procainamide	-13.58	Sodium channel blocker	SCN5A
533	BRD-A73929928	-13.55	Adenosine receptor agonist	ADORA1
534	anandamide	-13.47	Cannabinoid receptor agonist	CNR1|CNR2|TRPV1
535	cefoxitin	-13.39	Bacterial cell wall synthesis inhibitor
536	lofexidine	-13.37	Adrenergic receptor agonist	ADRA2A
537	clobetasol	-13.36	Glucocorticoid receptor agonist	NR3C1
538	BAY-36-7620	-13.3	Glutamate receptor antagonist	GRM1
539	gelsemine	-13.28	Acetylcholine receptor antagonist|Glycine receptor antagonist	GLRA3
540	milnacipran	-13.28	Serotonin reuptake inhibitor	SLC6A2|SLC6A4
541	biochanin-a	-13.25	Estrogen receptor agonist
542	rosmarinic-acid	-13.18	GABA transaminase inhibitor
543	ivachtin	-13.16	Caspase inhibitor	CASP3
544	ML-7	-13.13	Myosin light chain kinase inhibitor	MYLK
545	benazepril	-13.08	Angiotensin converting enzyme inhibitor	ACE
546	eriochrome-black-t	-13.05	Azo dye used in titrations to detect metal ions
547	mesna	-13	Antioxidant
548	staurosporine	-12.97	PKC inhibitor	CDK2|GSK3B
549	BRD-K71427192	-12.96	XIAP inhibitor	XIAP
550	dofetilide	-12.92	Potassium channel blocker	KCNH2
551	baccatin-III	-12.91	Paclitaxel precursor
552	BU-239	-12.84	Imidazoline receptor agonist|Imidazoline ligand
553	L-741742	-12.83	Dopamine receptor antagonist	DRD4
554	BRD-A89208012	-12.75	Thromboxane receptor antagonist
555	SNS-314	-12.68	Aurora kinase inhibitor	AURKA|AURKB|AURKC
556	lobeline	-12.62	Acetylcholine receptor antagonist	SLC18A2
557	febuxostat	-12.61	Xanthine oxidase inhibitor	XDH
558	equol	-12.61	Estrogen receptor agonist	ESR2|ESR1
559	BRD-K20401833	-12.6	ROR inverse agonist	RORA
560	phosphodiesterase-V-inhibitor-II	-12.57	Phosphodiesterase inhibitor	PDE5A
561	WH-4023	-12.55	Src inhibitor	ABL1|SRC
562	MPEP	-12.5	Glutamate receptor antagonist	GRM5
563	SB-218795	-12.49	Tachykinin antagonist	TACR3
564	BRD-K70751730	-12.44	Histone lysine demethylase inhibitor
565	hexylresorcinol	-12.36	Local anesthetic
566	atenolol-(+/-)	-12.3	Adrenergic receptor antagonist	ADRB1|ADRB2
567	proguanil	-12.25	Dihydrofolate reductase inhibitor
568	RS-67333	-12.22	Serotonin receptor partial agonist	HTR4
569	dihydroergocristine	-12.21	Adrenergic receptor antagonist|Prolactin inhibitor	ADRA1A|ADRB1|DRD1|DRD2|DRD3|DRD4|DRD5|HTR1A|HTR2A|HTR3A|HTR4|HTR5A|HTR6|HTR7
570	lobelanidine	-12.21	Acetylcholine receptor antagonist|Dopamine receptor modulator|Opioid receptor antagonist|Vesicular monoamine transporter ligand	OPRM1|SLC18A2
571	chlorphenamine	-12.19	Histamine receptor antagonist	HRH1
572	AZ-628	-12.19	RAF inhibitor	BRAF|RAF1
573	cediranib	-12.19	VEGFR inhibitor|KIT inhibitor	KDR|FLT1|FLT4|KIT|PDGFRB
574	L-690330	-12.14	Inositol monophosphatase inhibitor	IMPA1
575	dihydroergocristine	-12.08	Adrenergic receptor antagonist|Prolactin inhibitor	ADRA1A|ADRB1|DRD1|DRD2|DRD3|DRD4|DRD5|HTR1A|HTR2A|HTR3A|HTR4|HTR5A|HTR6|HTR7
576	eicosatrienoic-acid	-12.08	Vasodilator
577	econazole	-12.06	Lanosterol demethylase inhibitor|Sterol demethylase inhibitor|Bacterial cell wall synthesis inhibitor
578	tizanidine	-12.02	Adrenergic receptor agonist
579	H-7	-12.02	PKA inhibitor
580	dextrorphan	-12.01	Glutamate receptor antagonist	OPRM1|OPRK1|OPRD1
581	lapatinib	-11.96	EGFR inhibitor|ErbB2 inhibitor	EGFR|ERBB2
582	bepridil	-11.91	Calcium channel blocker
583	MW-STK33-3B	-11.89	Potassium channel activator
584	MEK1-2-inhibitor	-11.88	MEK inhibitor	MAP2K2|MAP2K1
585	marbofloxacin	-11.85	Bacterial DNA gyrase inhibitor
586	ketorolac	-11.8	Cyclooxygenase inhibitor	PTGS1|PTGS2
587	fursultiamine	-11.79	Vitamin B
588	10-hydroxycamptothecin	-11.76	Topoisomerase inhibitor	TOP1
589	cercosporin	-11.72	Photoactivated toxin
590	BRD-K60218670	-11.67	Lipoxygenase inhibitor
591	ryuvidine	-11.66	Histone lysine methyltransferase inhibitor	CDK4
592	RS-100329	-11.62	Adrenergic receptor antagonist	ADRA1A
593	dantron	-11.59	Laxative
594	biperiden	-11.58	Acetylcholine receptor antagonist	CHRM1
595	mafenide	-11.55	Carbonic anhydrase inhibitor	CA6
596	CGP-60474	-11.45	CDK inhibitor	CDK1
597	pirlindole	-11.4	Monoamine oxidase inhibitor	MAOA
598	testosterone-propionate	-11.33	Androgen receptor agonist	AR
599	ergocornine	-11.27	Dopamine receptor agonist	DRD2
600	cefdinir	-11.26	Bacterial cell wall synthesis inhibitor
601	HG-5-113-01	-11.23	Protein kinase inhibitor
602	selamectin	-11.17	Nematocide
603	fludroxycortide	-11.17	Glucocorticoid receptor agonist	NR3C1
604	SQ-22536	-11.17	Adenylyl cyclase inhibitor	ADCY1
605	butoconazole	-11.11	Bacterial cell wall synthesis inhibitor
606	JNJ-38877605	-11.06	Tyrosine kinase inhibitor	MET
607	biotin	-11.06	Vitamin B
608	OM-137	-10.97	Aurora kinase inhibitor
609	YS-035	-10.96	Calcium channel blocker
610	phenazopyridine	-10.94	Local anesthetic
611	rutin	-10.92	Antioxidant|Capillary stabilizing agent|Nitric oxide scavenger	AKR1C3
612	homatropine	-10.88	Acetylcholine receptor antagonist	CHRM1
613	gliquidone	-10.83	Sulfonylurea	ABCC8
614	prednisolone	-10.81	Glucocorticoid receptor agonist
615	WAY-629	-10.8	Serotonin receptor agonist	HTR2C
616	sulfinpyrazone	-10.79	Uricosuric blocker	ABCC1|SLC22A12
617	thioperamide	-10.79	Histamine receptor antagonist	HRH3|HRH4
618	boldine	-10.77	Acetylcholine receptor antagonist|Dopamine receptor antagonist
619	15-delta-prostaglandin-j2	-10.76	PPAR receptor agonist	PPARG
620	lidoflazine	-10.73	Calcium channel blocker
621	moclobemide	-10.72	Monoamine oxidase inhibitor	MAOA
622	dihydrodeoxygedunin	-10.71	Growth factor receptor activator	NTRK2
623	quinpirol-(-)	-10.71	Dopamine receptor agonist	DRD2|DRD3|DRD4
624	lomerizine	-10.67	Calcium channel blocker
625	cetirizine	-10.66	Histamine receptor antagonist	HRH1
626	ZM-447439	-10.66	Aurora kinase inhibitor	AURKA|AURKB
627	BRD-K19059335	-10.66	Runt-related transcription factor inhibitor	RUNX1
628	propantheline	-10.64	Acetylcholine receptor antagonist	CHRM1
629	valsartan	-10.64	Angiotensin receptor antagonist	AGTR1
630	andarine	-10.63	Androgen receptor modulator	AR
631	WHI-P154	-10.62	JAK inhibitor	JAK3|EGFR
632	ipriflavone	-10.61	Bone resorption inhibitor
633	CL-218872	-10.6	GABA receptor agonist	GABRA1
634	nitrofural	-10.58	Bacterial DNA inhibitor
635	antimycin-a	-10.5	ATP synthase inhibitor	CYCS
636	artemether	-10.48	Antimalarial agent
637	indatraline	-10.45	Norepinephrine transporter inhibitor	MAOA|MAOB
638	flavokavain-b	-10.44	Anticancer agent	IKBKB
639	trap-101	-10.4	Opioid receptor antagonist|Nociceptin/orphanin FQ (NOP) receptor antagonist	OPRL1
640	ZK-93426	-10.38	Benzodiazepine receptor antagonist	GABRA1
641	PD-168077	-10.38	Dopamine receptor agonist
642	PHA-793887	-10.36	CDK inhibitor	CDK1|CDK2|CDK4|CDK5|CDK7|CDK9
643	triciribine	-10.32	AKT inhibitor	AKT1|AKT2|AKT3
644	clobetasol	-10.24	Glucocorticoid receptor agonist	NR3C1
645	ethambutol	-10.22	Bacterial cell wall synthesis inhibitor
646	dihydroergotamine	-10.16	Serotonin receptor agonist	HTR1D|HTR1B
647	trioxsalen	-10.01	DNA synthesis inhibitor
648	nitrocaramiphen	-10	Cholinergic receptor antagonist	CHRM1
649	BRD-K16604360	-9.95	Antiamyloidogenic agent
650	SU-4312	-9.95	Tyrosine kinase inhibitor|PDGFR tyrosine kinase receptor inhibitor|VEGFR inhibitor	KDR
651	hydrastine-(1r,-9s)	-9.86	Tyrosine hydroxylase inhibitor
652	sarmentogenin	-9.85	ATPase inhibitor
653	tramadol	-9.84	Opioid receptor agonist|Norepinephrine reputake inhibitor|Serotonin reuptake inhibitor	OPRM1|SLC6A2|SLC6A4
654	arachidonyl-trifluoro-methane	-9.79	Cytosolic phospholipase inhibitor	PLA2G4A
655	U0126	-9.78
656	zolmitriptan	-9.63	Serotonin receptor agonist	HTR1B|HTR1D|HTR1A|HTR1F
657	mead-acid	-9.61	KPL-1 tumor suppressor
658	tamoxifen	-9.59	Estrogen receptor antagonist|Selective estrogen receptor modulator (SERM)	ESR1|ESR2
659	BRD-A38793261	-9.49	ROR antagonist	RORC
660	GBR-13069	-9.47	Dopamine uptake inhibitor	SLC6A3
661	demeclocycline	-9.42	Bacterial 30S ribosomal subunit inhibitor
662	megestrol-acetate	-9.39	Progesterone receptor agonist|DNA inhibitor	PGR
663	solifenacin	-9.31	Acetylcholine receptor antagonist	CHRM3|CHRM1|CHRM2
664	anpirtoline	-9.27	Serotonin receptor agonist	HTR1B
665	BRD-K63954456	-9.13	TNF production inhibitor	MIF
666	NCS-382	-9.06	GABA receptor antagonist	GABBR1|GABBR2|SLC52A2
667	SB-431542	-9.06	TGF beta receptor inhibitor	TGFBR1|ACVR1C
668	eudesmic-acid	-9.03
669	methoxsalen	-8.95	DNA synthesis inhibitor	CYP1A2|CYP1A1|CYP2A13|CYP2A6|CYP3A4
670	methylergometrine	-8.95	Dopamine receptor antagonist|Serotonin receptor antagonist	DRD1
671	cilostazol	-8.93	Phosphodiesterase inhibitor	PDE3A
672	nimodipine	-8.92	Calcium channel blocker	CACNA1C|NR3C2|CACNA1D|CACNA1F|CACNA1S
673	dioxybenzone	-8.91	Topical sunscreen agent
674	PETCM	-8.9	Caspase activator
675	cortisone	-8.84	Glucocorticoid receptor agonist
676	DUP-697	-8.81	Cyclooxygenase inhibitor	PTGS2
677	methylnorlichexanthone	-8.78	Aurora kinase inhibitor|PIM kinase inhibitor|VEGFR inhibitor	AURKB|PIM1
678	methylprednisolone	-8.76	Glucocorticoid receptor agonist	NR3C1
679	sibutramine	-8.73	Serotonin reuptake inhibitor	SLC6A2|SLC6A4|SLC6A3
680	ODQ	-8.72	Guanylyl cyclase inhibitor	GUCY1A2
681	prednicarbate	-8.69	Phospholipase activator	NR3C1
682	Ro-08-2750	-8.69	NGF binding inhibitor	NGFR|NGF
683	spiroxatrine	-8.63	Serotonin receptor antagonist	HTR1A
684	erythromycin-ethylsuccinate	-8.57	Cytochrome P450 inhibitor|Motilin receptor agonist|NFkB pathway inhibitor|Protein synthesis inhibitor	CYP3A4|MLNR|ABCB1|ALB|CYP51A1|KCNH2|SLC47A1
685	fluprostenol	-8.56	Prostanoid receptor agonist
686	JLK-6	-8.54	Gamma secretase inhibitor|Antiamyloidogenic agent	PSEN1
687	medrysone	-8.54	Glucocorticoid receptor agonist	NR3C1
688	arvanil	-8.49	TRPV agonist	TRPV1|CNR1
689	reserpic-acid	-8.46	Norepinephrine transporter inhibitor
690	CGP-53353	-8.43	EGFR inhibitor|PKC inhibitor	EGFR
691	pravastatin	-8.37	HMGCR inhibitor	HMGCR
692	orlistat	-8.36	Lipase inhibitor	PNLIP|FASN|LIPF|DAGLA
693	fenbufen	-8.33	Cyclooxygenase inhibitor	PTGS1|PTGS2
694	vinburnine	-8.32	Adrenergic receptor antagonist
695	icariin	-8.32	Phosphodiesterase inhibitor
696	metoclopramide	-8.26	Dopamine receptor antagonist|Serotonin receptor antagonist	DRD2|HTR3A|HTR4
697	tetramisole	-8.24	Immunostimulant
698	phentolamine	-8.21	Adrenergic receptor antagonist	ADRA1A|ADRA2A
699	BRD-K35133769	-8.19	Lipoxygenase inhibitor
700	PCA-4248	-8.18	Platelet activating factor receptor antagonist	PTAFR
701	amoxicillin	-8.11	Penicillin binding protein inhibitor	SLC15A1|CYP2C19|SLC15A2|SLC22A6
702	epirizole	-8.08	Cyclooxygenase inhibitor	PTGS1|PTGS2
703	methylergometrine	-8.08	Dopamine receptor antagonist|Serotonin receptor antagonist	DRD1
704	JTE-013	-8.07	Lysophospholipid receptor antagonist	S1PR2
705	lupanine	-7.97	Sodium channel blocker	INS
706	CO-102862	-7.96	Sodium channel blocker
707	GR-46611	-7.92	Serotonin receptor agonist	HTR1D
708	nevirapine	-7.9	Reverse transcriptase inhibitor	CYP2B6|CYP3A4|CYP1A2|CYP2A6|CYP2C9|CYP2D6|CYP3A5
709	epitestosterone	-7.9	Inactive testosterone analog
710	methylene-blue	-7.89	Nitric oxide production inhibitor|Monoamine oxidase inhibitor|Tau aggregation inhibitor|Guanylyl cyclase inhibitor	ACHE
711	sirolimus	-7.81	MTOR inhibitor	MTOR|FKBP1A
712	taurocholic-acid	-7.75	Bile acid	CEL
713	bumetanide	-7.7	Solute carrier family member inhibitor	SLC12A1|SLC12A2
714	nafcillin	-7.68	Bacterial cell wall synthesis inhibitor	CYP3A4|CYP1A2|SLC22A6
715	SDZ-205-557	-7.68	Serotonin receptor antagonist
716	camptothecin	-7.65	Topoisomerase inhibitor	TOP1
717	pindolol	-7.63	Adrenergic receptor antagonist	ADRB1|ADRB2|HTR1A
718	alprostadil	-7.62	Prostanoid receptor agonist	PTGER1|PTGER2
719	GR-159897	-7.6	Tachykinin antagonist	TACR2|TAC1
720	dopamine	-7.59	Dopamine receptor agonist	DRD2|DRD1|DRD3|DRD4|DRD5
721	RHC-80267	-7.53	Triacylglycerol lipase inhibitor
722	tetrahydrocannabinol-7-oic-acid	-7.45	Anti-inflammatory agent|Cannabinoid metabolite
723	vitexin	-7.3	Antioxidant
724	GP-2a	-7.29	Cannabinoid receptor agonist	CNR2
725	pirfenidone	-7.28	TGF beta receptor inhibitor	TNF
726	GW-0742	-7.27	PPAR receptor agonist|Insulin sensitizer	PPARD
727	nizatidine	-7.27	Histamine receptor antagonist	HRH2
728	picrotoxin	-7.27	GABA receptor antagonist	GABRA1|GABRR1|GLRA2|GLRA3
729	picrotoxin	-7.26	GABA receptor antagonist	GABRA1|GABRR1|GLRA2|GLRA3
730	yohimbine	-7.2	Adrenergic receptor antagonist	ADRA2A|ADRA2C|ADRA2B|HTR1A|HTR1B|HTR1D|HTR2B
731	piperlongumine	-7.16	Glutathione transferase inhibitor
732	proscillaridin	-7.15	ATPase inhibitor	ATP1A1
733	MAPP-D-erythro	-7.13	Ceramidase inhibitor
734	AR-A014418	-7.12	Glycogen synthase kinase inhibitor	GSK3B
735	kynuramine	-7.1	Aryl hydrocarbon receptor activator
736	LFM-A13	-7.07	BTK inhibitor	BTK
737	tacrolimus	-7.06	Calcineurin inhibitor	FKBP1A
738	CFM-1571	-7.05	Guanylate cyclase activator
739	fluocinolone	-7.01	Glucocorticoid receptor agonist
740	mycophenolic-acid	-6.99	Dehydrogenase inhibitor|Inositol monophosphatase inhibitor	IMPDH1|IMPDH2
741	NSC-95397	-6.98	CDC inhibitor
742	mitomycin-c	-6.97	DNA alkylating drug|DNA inhibitor|DNA alkylating agent|DNA synthesis inhibitor
743	cytochalasin-d	-6.94	Actin polymerization inhibitor	ACTA1
744	azelastine	-6.94	Histamine receptor antagonist	HRH1
745	GW-5074	-6.93	RAF inhibitor|Leucine rich repeat kinase inhibitor	RAF1
746	clobetasol	-6.92	Glucocorticoid receptor agonist	NR3C1
747	levomepromazine	-6.91	Dopamine receptor antagonist	DRD2|DRD3|DRD4
748	BRD-K32656671	-6.89	Mannose-6-phosphate isomerate inhibitor
749	trimipramine	-6.88	Norepinephrine reputake inhibitor|Tricyclic antidepressant	SLC6A2|SLC6A4|SLC6A3
750	RS-504393	-6.88	CC chemokine receptor antagonist	CCR2
751	tangeritin	-6.8	Cell cycle inhibitor
752	talampicillin	-6.77	Bacterial cell wall synthesis inhibitor
753	KU-C103904N	-6.7
754	ibuprofen	-6.68	Cyclooxygenase inhibitor	PTGS2|PTGS1
755	megestrol	-6.68	Progesterone receptor agonist
756	naproxol	-6.64	Anti-inflammatory agent	PTGS1|PTGS2
757	lovastatin	-6.59	HMGCR inhibitor	HMGCR
758	tetrahydrozoline	-6.58	Adrenergic receptor agonist
759	desoximetasone	-6.53	Glucocorticoid receptor agonist	NR3C1
760	diloxanide	-6.52	Protein synthesis inhibitor
761	MRS-1334	-6.52	Adenosine receptor antagonist	ADORA3
762	TAS-301	-6.51	Calcium/calmodulin dependent protein kinase inhibitor	CAMK2A
763	NSC-3852	-6.43	HDAC inhibitor	HDAC1
764	BRD-K00256256	-6.43	Protein phosphatase inhibitor
765	depudecin	-6.39	HDAC inhibitor
766	ML-9	-6.38	Myosin light chain kinase inhibitor
767	SU-4312	-6.38	Tyrosine kinase inhibitor|PDGFR tyrosine kinase receptor inhibitor|VEGFR inhibitor	KDR
768	ALW-II-38-3	-6.37	Ephrin inhibitor	DDR1
769	docetaxel	-6.36	Tubulin inhibitor	TUBB
770	desoximetasone	-6.33	Glucocorticoid receptor agonist	NR3C1
771	hydralazine	-6.32	Vasodilator
772	methysergide	-6.31	Serotonin receptor antagonist	HTR2C|HTR1B|HTR1E|HTR1F|HTR2A|HTR2B|HTR7
773	amantadine	-6.29	Glutamate receptor antagonist
774	zafirlukast	-6.28	Leukotriene receptor antagonist	CYSLTR1
775	SB-206553	-6.26	Serotonin receptor antagonist	HTR2B|HTR2C
776	scopolamine	-6.26	Acetylcholine receptor antagonist	CHRM2|CHRM1|CHRM3|CHRM4
777	EMF-BCA1-64	-6.26	Caspase inhibitor	CASP3|STAT1
778	chlordiazepoxide	-6.24	Benzodiazepine receptor agonist	GABRA1|GABRA2|GABRA3|GABRA4|GABRA5|GABRA6|GABRB1|GABRB2|GABRB3|GABRD|GABRE|GABRG1|GABRG2|GABRG3|GABRP|GABRQ
779	SKF-96365	-6.23	Calcium channel blocker	CYP3A4|TRPC1
780	BU-226	-6.22	Imidazoline receptor ligand|Imidazoline ligand
781	herniarin	-6.19	Acetylcholinesterase inhibitor
782	tianeptine	-6.18	Selective serotonin reuptake enhancer (SSRE)	SLC6A4|OPRD1|OPRK1|OPRM1
783	ipratropium	-6.17	Acetylcholine receptor antagonist	CHRM1|CHRM2|CHRM3|CHRM4
784	molsidomine	-6.16	Guanylyl cyclase activator	GUCY1A3
785	DL-PDMP	-6.14	Glucosyltransferase inhibitor	UGCG|ASAH1
786	2',5'-dideoxyadenosine	-6.13	Adenylyl cyclase inhibitor
787	BRD-K58033748	-6.13	Acetylcholine receptor antagonist	CHRM1
788	chlorpromazine	-6.1	Dopamine receptor antagonist	DRD2|DRD3|DRD4|HTR2A|ADRA2A|ADRA2B|ADRA2C|DRD1|DRD5|HRH1|HTR1A|HTR2C|HTR6|HTR7
789	benactyzine	-6.1	Acetylcholine receptor antagonist
790	III606050	-6.09	Cytochrome P450 inhibitor
791	digitoxin	-6.04	ATPase inhibitor	ATP1A1
792	lavendustin-c	-5.98	EGFR inhibitor	CAMK2A|EGFR|SRC
793	tiagabine	-5.92	GABA uptake inhibitor	SLC6A1
794	BRD-K28452084	-5.91	Opioid receptor agonist	OPRK1
795	BD-1063	-5.88	Sigma receptor antagonist	SIGMAR1
796	marmesin	-5.87	Angiogenesis inhibitor
797	ecopipam	-5.86	Dopamine receptor antagonist	DRD1|DRD5
798	perospirone	-5.86	Dopamine receptor antagonist|Serotonin receptor antagonist	DRD2|HTR2A
799	CGP-54626	-5.85	GABA receptor antagonist	GABBR1|GABBR2
800	tolazoline	-5.8	Adrenergic receptor antagonist	ADRA2A|ADRA2B|ADRA2C
801	GR-235	-5.8	Estrogen receptor agonist|FXR antagonist|Progesterone receptor agonist	NR1H4
802	butein	-5.77	EGFR inhibitor|Src inhibitor	ACE
803	lysergol	-5.77	Ergoline alkaloid
804	SRC-kinase-inhibitor-II	-5.77	Src inhibitor
805	betulinic-acid	-5.74	Apoptosis stimulant|Caspase activator|Diacylglycerol O acyltransferase inhibitor|HIV integrase inhibitor|NFkB pathway activator|SARS coronavirus 3C-like protease inhibitor|Topoisomerase inhibitor	GPBAR1
806	ZD-7114	-5.68	Adrenergic receptor agonist	ADRB3
807	chaetocin	-5.67	Histone lysine methyltransferase inhibitor	SUV39H1
808	tubocurarine	-5.65	Acetylcholine receptor antagonist	CHRNA2|HTR3A
809	westcort	-5.64	Glucocorticoid receptor agonist
810	benzthiazide	-5.54	Carbonic anhydrase inhibitor	CA2|SLC12A3
811	metanephrine	-5.52	Epinephrine metabolite
812	piceatannol	-5.52	SYK inhibitor
813	cephalexin	-5.51	Bacterial cell wall synthesis inhibitor
814	mebeverine	-5.49	Acetylcholine receptor antagonist	CHRM1
815	EI-231	-5.49	Casein kinase inhibitor	CSNK2A1
816	podophyllotoxin	-5.48	Microtubule inhibitor|Tubulin inhibitor
817	phentermine	-5.48	Dopamine uptake inhibitor|Serotonin reuptake inhibitor	SLC6A2
818	aloisine	-5.46	CDK inhibitor|CFTR channel agonist|Glycogen synthase kinase inhibitor	CDK2
819	withaferin-a	-5.46	IKK inhibitor	IKBKB|NAMPT
820	niridazole	-5.44	Phosphofructokinase inhibitor
821	BMS-641988	-5.43	Androgen receptor antagonist	AR
822	spironolactone	-5.39	Mineralocorticoid receptor antagonist	NR3C2
823	BRD-K61106942	-5.39	Pyruvate kinase isozyme activator	PKM
824	BRD-K76425766	-5.38	Metalloproteinase inhibitor
825	YM-155	-5.36	Survivin inhibitor	BIRC5
826	JAK3-inhibitor-VI	-5.33	JAK inhibitor	JAK3
827	epothilone	-5.32	Microtubule inhibitor	TUBB
828	pirarubicin	-5.32	Topoisomerase inhibitor	TOP2A
829	proxymetacaine	-5.29	Sodium channel blocker
830	medroxyprogesterone	-5.29	Progesterone receptor agonist	PGR
831	GR-89696	-5.28	Opioid receptor agonist	OPRK1
832	voriconazole	-5.24	Cytochrome P450 inhibitor	CYP2C19|CYP2C9|CYP3A4|CYP3A5|PTGS1
833	protopine	-5.21	Histamine receptor antagonist	ACHE
834	tubastatin-a	-5.2	HDAC inhibitor	HDAC6
835	tegaserod	-5.18	Serotonin receptor partial agonist	HTR4|HTR2B
836	PSB-1115	-5.17	Adenosine receptor antagonist	ADORA2B|ADORA1
837	KU-55933	-5.15	ATM kinase inhibitor	ATM
838	zidovudine	-5.14	Reverse transcriptase inhibitor
839	zeranol	-5.14	Estrogen receptor agonist
840	CGS-12066B	-5.11	Serotonin receptor agonist	HTR1B
841	isamoltane	-5.09	Adrenergic receptor antagonist	HTR1A|HTR1B
842	triciribine	-5.08	AKT inhibitor	AKT1|AKT2|AKT3
843	KU-C103885	-5.06	Cystic fibrosis transmembrane conductance regulator inhibitor
844	SEW-2871	-5.05	Lysophospholipid receptor agonist	S1PR1
845	tyrphostin-AG-1478	-5.04	EGFR inhibitor	EGFR
846	alaproclate	-5.03	Serotonin receptor antagonist	SLC6A4
847	oxprenolol	-5.03	Adrenergic receptor antagonist	ADRB1
848	aristolochic-acid	-5.02	Phospholipase inhibitor
849	methantheline	-5	Acetylcholine receptor antagonist
850	7,8-dihydro-L-biopterin	-5	Dihydroneopterin aldolase inhibitor	NOS2
851	naringin	-4.94	Cytochrome P450 inhibitor
852	nafadotride	-4.92	Dopamine receptor antagonist	DRD3
853	doxapram	-4.91	Potassium channel blocker	KCNK3|KCNK9
854	GR-127935	-4.9	Serotonin receptor antagonist	HTR1B|HTR1D|HTR1A|HTR2A|HTR2C
855	L-741626	-4.9	Dopamine receptor antagonist	DRD2
856	fludarabine	-4.9	DNA synthesis inhibitor	RRM1
857	amlexanox	-4.86	Histamine receptor modulator
858	avrainvillamide-analog-2	-4.86	Nucleophosmin inhibitor
859	clozapine	-4.85	Serotonin receptor antagonist|Dopamine receptor antagonist	DRD2|DRD4|DRD3|HTR2A|ADRA1A|ADRA1B|CHRM1|CHRM2|CHRM3|CHRM4|DRD1|HRH1|HRH4|HTR1A|HTR1B|HTR1D|HTR1E|HTR2C|HTR6|HTR7
860	enzastaurin	-4.85	PKC inhibitor	PRKCB
861	rilmenidine	-4.79	Adrenergic receptor agonist|Imidazoline receptor agonist	NISCH|ADRA2A
862	VX-702	-4.77	P38 MAPK inhibitor	MAPK14
863	tranilast	-4.76	Angiogenesis inhibitor
864	sertaconazole	-4.75	Sterol demethylase inhibitor
865	QL-XII-47	-4.73	BTK inhibitor|Cytoplasmic tyrosine protein kinase BMX inhibitor	BMX|BTK
866	methandriol	-4.72	Androgenic steroid
867	prima-1-met	-4.71	Thioredoxin inhibitor	TP53
868	BRD-K12401458	-4.69	Lysophospholipid receptor agonist	S1PR4
869	tolazamide	-4.68	ATP channel blocker
870	rutin	-4.68	Antioxidant|Capillary stabilizing agent|Nitric oxide scavenger	AKR1C3
871	ormetoprim	-4.67	Bacterial antifolate	P2RX3|P2RX2
872	eicosadienoic-acid	-4.65		IMPDH1
873	QX-222	-4.64	Sodium channel blocker
874	BCL2-inhibitor	-4.63	BCL inhibitor	BCL2
875	methazolamide	-4.63	Carbonic anhydrase inhibitor	CA1|CA2|CA4|CA7
876	cyclopamine	-4.62	Smoothened receptor antagonist	SMO
877	mepacrine	-4.58	NFkB pathway inhibitor|Cytokine production inhibitor|TP53 activator	TP53
878	sappanone-a	-4.56	Melanin inhibitor|Tyrosinase inhibitor
879	5-aminolevulinic-acid	-4.55	Oxidizing agent	ALAD
880	diethyltoluamide	-4.55	DEET, activator of fly antenna ionotropic receptor IR40a
881	pyrvinium-pamoate	-4.5	Androgen receptor antagonist|AKT inhibitor	AR
882	zonisamide	-4.49	Sodium channel blocker|T-type calcium channel blocker	SCN1A|CA1|CA12|CA7|SCN11A|SCN2A|SCN3A|SCN4A|SCN5A|SCN9A
883	hyperoside	-4.47	Glucosidase inhibitor
884	tenofovir	-4.44	Reverse transcriptase inhibitor|HIV integrase inhibitor
885	GW-9508	-4.4	Free Fatty Acid Receptor 1 (FFAR1; GPR40) Agonists|G protein coupled receptor agonist|Free fatty acid receptor agonist|G protein-coupled receptor agonist	FFAR1|FFAR4
886	alclometasone	-4.36	Glucocorticoid receptor agonist	NR3C1
887	enalapril	-4.3	Angiotensin converting enzyme inhibitor	ACE
888	ranolazine	-4.3	Sodium channel blocker	SCN5A|SCN9A
889	berbamine	-4.26	Calmodulin antagonist	CALM1
890	ditolylguanidine	-4.23	Sigma receptor agonist
891	lidocaine	-4.2	Histamine receptor agonist	SCN5A|SCN10A|SCN9A
892	minaprine	-4.19	Serotonin reuptake inhibitor	HTR2B|SLC6A4
893	NU-7026	-4.19	DNA dependent protein kinase inhibitor|MTOR inhibitor|PI3K inhibitor	PRKDC
894	metergoline	-4.16	Dopamine receptor agonist|Serotonin receptor antagonist	HTR2A|HTR1A
895	ramipril	-4.16	Angiotensin converting enzyme inhibitor	ACE
896	gavestinel	-4.16	Glutamate receptor antagonist
897	devazepide	-4.13	CCK receptor antagonist	CCKAR
898	GR-135531	-4.11	Melatonin receptor agonist
899	acetohydroxamic-acid	-4.11	Urease inhibitor
900	formestane	-4.11	Aromatase inhibitor	CYP19A1
901	BRL-15572	-4.09	Serotonin receptor antagonist	HTR1D
902	carbenoxolone	-4.09	11-beta-HSD1 inhibitor	HSD11B1
903	SCH-442416	-4.09	Adenosine receptor antagonist	ADORA1|ADORA2A
904	WZ-4002	-4.09	EGFR inhibitor	EGFR|ERBB2
905	dexrazoxane	-4.07	Chelating agent|Topoisomerase inhibitor	TOP2A|TOP2B
906	isoeugenol	-4.05	Nitric oxide production inhibitor
907	RS-45041-190	-4.05	Imidazoline receptor agonist
908	olanzapine	-4.05	Dopamine receptor antagonist|Serotonin receptor antagonist	DRD2|HTR2A|HTR2C|DRD3|DRD4|DRD1|HRH1|HTR1A|HTR1B|HTR1D|HTR1E|HTR6|HTR7
909	aripiprazole	-4.03	Serotonin receptor agonist|Serotonin receptor antagonist	DRD2|HTR1A|HTR2A|HRH1|HTR1B|HTR1D|HTR2C
910	fluocinolone-acetonide	-3.99	Corticosteroid agonist|Glucocorticoid receptor agonist	NR3C1
911	alfuzosin	-3.98	Adrenergic receptor antagonist	ADRA1A|ADRA1D|ADRA1B
912	triamterene	-3.95	Sodium channel blocker	SCNN1A|SCNN1B|SCNN1G
913	flavoxate	-3.95	Acetylcholine receptor antagonist
914	ornidazole	-3.88	Antiprotozoal agent
915	PTB1	-3.87	AMPK activator	PTPN1
916	vincristine	-3.87	Tubulin inhibitor	TUBB
917	MAZ-51	-3.86	VEGFR inhibitor	FLT4
918	motesanib	-3.85	KIT inhibitor|PDGFR tyrosine kinase receptor inhibitor|VEGFR inhibitor	FLT1|FLT4|KDR|KIT
919	domperidone	-3.84	Dopamine receptor antagonist	DRD2|DRD3
920	VU-0415374-1	-3.83	Glutamate receptor modulator	GRM4
921	BADGE	-3.82	PPAR receptor antagonist	PPARG
922	phenanthridone	-3.81	PARP inhibitor	PARP1
923	perhexiline	-3.8	Carnitine palmitoyltransferase inhibitor	CPT1A|CPT2
924	GR-79236	-3.79	Adenosine receptor agonist	ADORA1
925	imiloxan	-3.77	Adrenergic receptor antagonist	ADRA2B|ADRA2A
926	piroxicam	-3.77	Cyclooxygenase inhibitor	PTGS2|PTGS1
927	D-4476	-3.75	TGF beta receptor inhibitor	CSNK1A1|TGFB1
928	SD-169	-3.71	P38 MAPK inhibitor	MAPK14
929	1,2-dichlorobenzene	-3.7	Hepatotoxicant|Organic compound
930	clomifene	-3.66	Estrogen receptor antagonist	ESR1
931	BRD-K75430629	-3.66	PI3K inhibitor	PIK3CD
932	cyclopiazonic-acid	-3.66	ATPase inhibitor	ATP2A1
933	acarbose	-3.63	Glucosidase inhibitor	GAA|MGAM|AMY2A
934	torin-1	-3.63	MTOR inhibitor|PI3K inhibitor	MTOR
935	moxonidine	-3.61	Imidazoline receptor agonist	NISCH
936	trimidox	-3.59	Ribonucleotide reductase inhibitor	RRM1
937	N-methyllidocaine-iodide	-3.59	Antiarrhythmic medication
938	niacin	-3.56	NAD precursor with lipid lowering effects|Vitamin B	HCAR2|HCAR3
939	guanabenz	-3.55	Adrenergic receptor agonist
940	propofol	-3.52	GABA receptor agonist	GABRA1|GABRA2|GABRA3|GABRA4|GABRA5|GABRA6|GABRB1|GABRB2|GABRB3|GABRD|GABRE|GABRG1|GABRG2|GABRG3|GABRP|GABRQ
941	Ro-60-0175	-3.52	Serotonin receptor agonist	HTR2C|HTR2A|HTR2B
942	trimebutine	-3.52	Opioid receptor agonist	OPRD1|OPRK1|OPRM1
943	dipropyl-dopamine	-3.49	Dopamine receptor agonist
944	XE-991	-3.45	Potassium channel blocker	KCNQ1|KCNQ2|KCNQ3
945	levonorgestrel	-3.45	Estrogen receptor agonist|Glucocorticoid receptor antagonist|Progesterone receptor agonist|Progesterone receptor antagonist	PGR
946	2-(4-methoxybenzylthio)-6-methylpyrimidin-4-ol	-3.45	Matrix metalloprotease inhibitor
947	ranitidine	-3.44	Histamine receptor antagonist	HRH2
948	GSK-461364	-3.42	PLK inhibitor	PLK1
949	cinobufagin	-3.42	ATPase inhibitor	ATP1A1
950	LM-1685	-3.42	Cyclooxygenase inhibitor	PTGS2
951	etomidate	-3.35	GABA receptor modulator	GABRA1|GABRA2|GABRA3|GABRA4|GABRA5|GABRA6|GABRB1|GABRB2|GABRB3|GABRD|GABRE|GABRG1|GABRG2|GABRG3|GABRP|GABRQ
952	famciclovir	-3.35	DNA polymerase inhibitor
953	D-609	-3.34	Phospholipase inhibitor
954	thiostrepton	-3.31	FOXM1 inhibitor|Protein synthesis inhibitor	FOXM1
955	rimcazole	-3.31	Sigma receptor antagonist	SIGMAR1
956	parthenolide	-3.28	NFkB pathway inhibitor
957	L-701252	-3.28	Glutamate receptor antagonist	GRIN1
958	S-14506	-3.26	Serotonin receptor agonist	HTR1A
959	aniracetam	-3.24	Glutamate receptor agonist	DRD2|GRIA1|GRIA2|GRIA3|HTR2A
960	2-(biphenyl-4-ylsulfonamido)pentanedioic-acid	-3.24	Matrix metalloprotease inhibitor
961	tosufloxacin	-3.24	Bacterial DNA gyrase inhibitor
962	asiaticoside	-3.22	Anticancer agent
963	dantrolene	-3.21	Calcium channel blocker	RYR1
964	amodiaquine	-3.21	Histamine receptor agonist	HNMT
965	BRD-A53107311	-3.21	Mitotic kinesin inhibitor
966	I-OMe-AG-538	-3.2	Inhibitor of insulin growth factor 1 receptor protein tyrosine kinase
967	GW-7647	-3.17	PPAR receptor agonist	PPARA
968	CL-82198	-3.17	Metalloproteinase inhibitor	MMP13
969	modafinil	-3.17	Adrenergic receptor agonist	SLC6A3
970	lapatinib	-3.17	EGFR inhibitor|ErbB2 inhibitor	EGFR|ERBB2
971	finasteride	-3.11	5 alpha reductase inhibitor	SRD5A2|SRD5A1
972	galantamine	-3.1	Acetylcholinesterase inhibitor	ACHE|BCHE
973	LY-364947	-3.1	TGF beta receptor inhibitor|P38 MAPK inhibitor	TGFBR1
974	remoxipride	-3.1	Dopamine receptor antagonist	DRD2
975	cefaclor	-3.1	Bacterial cell wall synthesis inhibitor
976	montelukast	-3.06	Leukotriene receptor antagonist	CYSLTR1
977	emetine	-3.03	Protein synthesis inhibitor	RPS2
978	clemastine	-3.02	Histamine receptor antagonist	HRH1
979	mefexamide	-3.01	Psychoactive drug
980	methyllycaconitine	-3	Acetylcholine receptor antagonist	CHRNA7
981	clioquinol	-2.99	Chelating agent
982	NNC-55-0396	-2.97	T-type calcium channel blocker
983	oleoylethanolamide	-2.95	Cannabinoid receptor agonist|Glucose dependent insulinotropic receptor agonist|Potassium channel blocker|PPAR receptor agonist	GPR119|PPARA
984	nialamide	-2.92	Monoamine oxidase inhibitor
985	FGIN-1-27	-2.91	Inositol monophosphatase inhibitor	TSPO
986	BRD-K97274161	-2.89	Beta-catenin inhibitor	OPRK1
987	L-368899	-2.88	Oxytocin receptor antagonist	OXTR
988	isotretinoin	-2.85	Retinoid receptor agonist	RARA|RARB|RARG
989	zimelidine	-2.82	Serotonin reuptake inhibitor	SLC6A4
990	FTase-inhibitor-B581	-2.82	Farnesyltransferase inhibitor
991	acetyl-geranyl-cysteine	-2.78	Isoprenylated protein methylation inhibitor
992	SB-205607	-2.75	Delta 1 opioid receptor agonist	OPRD1
993	BRL-52537	-2.71	Opioid receptor agonist
994	chlorprothixene	-2.71	Dopamine receptor antagonist	DRD2|DRD3|HTR2A|HTR2C
995	kawain	-2.71	Calcium channel modulator|MTOR inhibitor|Sodium channel blocker	MTOR
996	CGK-733	-2.71	ATM kinase inhibitor|ATR kinase inhibitor	ATM|ATR
997	LY-165163	-2.71	Serotonin receptor antagonist	HTR1A|HTR1D
998	penciclovir	-2.71	DNA directed DNA polymerase inhibitor
999	GW-5074	-2.7	RAF inhibitor|Leucine rich repeat kinase inhibitor	RAF1
1000	menadione	-2.68	Mitochondrial DNA polymerase inhibitor|Phosphatase inhibitor
1001	nadolol	-2.68	Adrenergic receptor antagonist	ADRB1|ADRB2
1002	GDC-0879	-2.68	RAF inhibitor	BRAF
1003	dexamethasone	-2.66	Glucocorticoid receptor agonist	NR3C1
1004	flurbiprofen-(+/-)	-2.65	Cyclooxygenase inhibitor	PTGS1|PTGS2
1005	amperozide	-2.65	Dopamine receptor antagonist	HTR2A|DRD2
1006	torin-2	-2.62	MTOR inhibitor	MTOR
1007	efavirenz	-2.61	HIV protease inhibitor	CYP2B6|CYP2C19|CYP3A4|CYP1A2|CYP2C9|CYP2D6
1008	farnesylthioacetic-acid	-2.57	Inhibitor of methyl esterification of farnesylated proteins
1009	DCPIB	-2.54	Chloride channel blocker|Gap junction modulator|Glutamate inhibitor	SLC1A2
1010	L-750667	-2.54	Dopamine receptor antagonist	DRD4
1011	iloperidone	-2.54	Dopamine receptor antagonist|Serotonin receptor antagonist	DRD2|HTR2A|HTR1A|HTR6|HTR7
1012	BRD-A28422330	-2.53	CDC inhibitor
1013	YK-4279	-2.5	Apoptosis stimulant|Binding of RNA helicase A to the transcription factor EWS-FLI1 inhibitor	FLI1|DHX9
1014	escitalopram	-2.47	Selective serotonin reuptake inhibitor (SSRI)	SLC6A4
1015	O-3M3FBS	-2.47	Phospholipase activator
1016	piretanide	-2.47	Glucocorticoid receptor agonist	SLC12A1|SLC12A2
1017	tyrphostin-AG-126	-2.47	ERK1 and ERK2 phosphorylation inhibitor
1018	flunisolide	-2.43	Cytochrome P450 inhibitor	NR3C1
1019	IKK-2-inhibitor	-2.43	IKK inhibitor|SYK inhibitor	IKBKB
1020	diphenhydramine	-2.43	Histamine receptor antagonist	HRH1
1021	BX-912	-2.4	Pyruvate dehydrogenase kinase inhibitor	PDPK1|PDK1
1022	quinpirole	-2.4	Dopamine receptor agonist	DRD2|DRD3|DRD4
1023	mecillinam	-2.37	Bacterial cell wall synthesis inhibitor
1024	malonoben	-2.36	Protein tyrosine kinase inhibitor	EGFR
1025	CS-110266	-2.32	Dopamine receptor agonist
1026	cimetidine	-2.3	Histamine receptor antagonist	HRH2
1027	altretamine	-2.29	DNA synthesis inhibitor
1028	zaprinast	-2.29	Phosphodiesterase inhibitor	PDE5A
1029	rolitetracycline	-2.29	Bacterial 30S ribosomal subunit inhibitor
1030	QL-XI-92	-2.29	DDR1 inhibitor	DDR1
1031	pilocarpine	-2.28	Acetylcholine receptor agonist	CHRM3|CHRM1|CHRM2
1032	purvalanol-b	-2.28	Tyrosine kinase inhibitor	CDK2|CDK4|MAPK1|MAPK3
1033	7-hydroxy-PIPAT	-2.26	Dopamine receptor ligand	DRD3
1034	thenoyltrifluoroacetone	-2.26	Chelating agent	CES1
1035	dolasetron	-2.24	Serotonin receptor antagonist	HTR3A
1036	BRD-A17664363	-2.23	Steroidogenic factor antagonist	NR5A1
1037	linoleamide	-2.22	ACAT inhibitor	SOAT1|SOAT2
1038	dihydrexidine	-2.21	Dopamine receptor agonist	DRD1
1039	benzopurpurin-4b	-2.2	Binds HIV gp120 and inhibits HIV-1 entry into the neural cell line SK-N-MC
1040	harpagoside	-2.2	Acetylcholinesterase inhibitor	NOS2|PTGS2
1041	fenpiverinium	-2.19	Acetylcholine receptor antagonist
1042	azacyclonol	-2.18	Histamine receptor antagonist
1043	hexamethyleneamiloride	-2.18	Sodium/hydrogen antiport inhibitor	GNRHR|SLC9A1
1044	Ro-10-5824	-2.18	Dopamine receptor agonist	DRD4
1045	nomifensine	-2.16	Dopamine uptake inhibitor|Noradrenaline uptake inhibitor	SLC6A2|SLC6A3
1046	sumatriptan	-2.16	Serotonin receptor agonist	HTR1D|HTR1B|HTR1A|HTR1F
1047	rifampicin	-2.15	RNA polymerase inhibitor	NR1I2
1048	calcipotriol	-2.15	Vitamin D receptor agonist	VDR
1049	ganglioside	-2.15	Src activator
1050	phentolamine	-2.15	Adrenergic receptor antagonist	ADRA1A|ADRA2A
1051	tropanyl-3,5-dimethylbenzoate	-2.13	Serotonin receptor antagonist	HTR3A|HTR3B
1052	NSC-23766	-2.11	Ras GTPase inhibitor
1053	minoxidil	-2.11	KATP activator|Kir6 channel (KATP) activator|Vasodilator	ABCC9|KCNJ11|KCNJ8
1054	BRD-K28680267	-2.11	CCK receptor antagonist
1055	masitinib	-2.11	KIT inhibitor|PDGFR tyrosine kinase receptor inhibitor|Src inhibitor	KIT|FGFR3|LYN|PDGFRA|PDGFRB
1056	decafluorobutane	-2.08	Contrast agent
1057	BRD-K47448802	-2.08	Acetylcholine receptor agonist	CHRM1
1058	metformin	-2.04	Insulin sensitizer
1059	BRL-50481	-2.04	Phosphodiesterase inhibitor
1060	betamethasone	-2.04	Glucocorticoid receptor agonist	NR3C1
1061	docosatrienoic-acid	-2.04	LTB4 inhibitor
1062	LY-255283	-2.04	Leukotriene receptor antagonist
1063	vardenafil	-2.04	Phosphodiesterase inhibitor	PDE5A
1064	vinpocetine	-2.04	Phosphodiesterase inhibitor|Sodium channel blocker	PDE1A
1065	BRD-K14048378	-2.04	Lysophospholipid receptor agonist	S1PR3
1066	benzonatate	-2.01	Local anesthetic	SCN5A
1067	CP-466722	-2.01	ATM kinase inhibitor	ATM
1068	papaverine	-2.01	Phosphodiesterase inhibitor	PDE10A
1069	perphenazine	-1.97	Dopamine receptor antagonist	DRD2
1070	phenylbutazone	-1.97	Cyclooxygenase inhibitor|Prostanoid receptor antagonist	PTGS2|PTGS1
1071	thalidomide	-1.96	TNF production inhibitor	TNF|CRBN
1072	aminogenistein	-1.96	Src inhibitor	LCK
1073	gamma-linolenic-acid	-1.96	Cyclooxygenase inhibitor|Prostanoid receptor agonist	PTGS1|PTGS2
1074	EI-273	-1.95	PKC inhibitor	PRKCA|PRKCG
1075	cyclazosin	-1.94	Adrenergic receptor antagonist	ADRA1B
1076	PCO-400	-1.94	Potassium channel activator	KCNJ8
1077	T-0156	-1.94	Phosphodiesterase inhibitor	PDE5A
1078	medetomidine	-1.9	Adrenergic receptor agonist	ADRA2A|ADRA2B|ADRA2C
1079	RG-13022	-1.9	PDGFR tyrosine kinase receptor inhibitor
1080	5-methoxytryptamine	-1.9	Serotonin receptor agonist	HTR2A|HTR6
1081	honokiol	-1.9	AKT inhibitor
1082	albendazole	-1.89	Tubulin inhibitor
1083	fexofenadine	-1.89	Histamine receptor antagonist	HRH1
1084	17-beta-estradiol	-1.88	Estrogen receptor agonist	ESR1
1085	SKF-77434	-1.87	Dopamine receptor agonist	DRD1
1086	tetradecylthioacetic-acid	-1.87	Lipid peroxidase inhibitor
1087	primidone	-1.83	GABA receptor antagonist	GABRA1|GABRA2|GABRA3|GABRA4|GABRA5|GABRA6|GABRB1|GABRB2|GABRB3|GABRD|GABRE|GABRG1|GABRG2|GABRG3|GABRP|GABRQ
1088	irilin-a	-1.83	Isoflavone
1089	prostaglandin-b2	-1.83	CAMP inhibitor
1090	vinorelbine	-1.83	Tubulin inhibitor	TUBB
1091	cefatrizine	-1.81	Bacterial cell wall synthesis inhibitor
1092	umbelliferone	-1.8	Cyclooxygenase inhibitor	CA9
1093	AG-494	-1.8	EGFR inhibitor|Tyrosine kinase inhibitor	EGFR
1094	clobenpropit	-1.8	Histamine receptor antagonist	HRH3|HRH4
1095	WAY-213613	-1.8	Glutamate inhibitor	SLC1A2
1096	sulpiride	-1.77	Dopamine receptor antagonist	DRD2|CA7|DRD3
1097	dicloxacillin	-1.76	Bacterial cell wall synthesis inhibitor
1098	metoprolol	-1.76	Adrenergic receptor antagonist	ADRB1|ADRB2
1099	pirenzepine	-1.76	Acetylcholine receptor antagonist	CHRM1
1100	pregnenolone	-1.76	Glutamate receptor modulator
1101	nitrendipine	-1.74	Calcium channel blocker	CACNA1C|CACNA1D|CACNA2D1
1102	evoxine	-1.74	Furoquinoline alkaloid
1103	tropicamide	-1.73	Acetylcholine receptor antagonist	CHRM3|CHRM4
1104	acebutolol	-1.73	Adrenergic receptor antagonist	ADRB1
1105	ipratropium	-1.73	Acetylcholine receptor antagonist	CHRM1|CHRM2|CHRM3|CHRM4
1106	tyrphostin-AG-538	-1.73	IGF-1 inhibitor
1107	ciclacillin	-1.73	Bacterial cell wall synthesis inhibitor
1108	naftifine	-1.73	Fungal squalene epoxidase inhibitor
1109	SB-225002	-1.73	CC chemokine receptor antagonist	CXCR2
1110	xanthoxyline	-1.73	Other antifungal
1111	tolbutamide	-1.69	ATP channel blocker	ABCC8|KCNJ11
1112	estriol	-1.69	Estrogen receptor agonist	ESR1|ESR2
1113	quinelorane	-1.69	Dopamine receptor agonist	DRD2|DRD3
1114	rifabutin	-1.69	Protein synthesis inhibitor
1115	W-12	-1.68	Calmodulin antagonist
1116	aminomethyltransferase	-1.66	Nitric oxide synthase inhibitor
1117	denbufylline	-1.66	Phosphodiesterase inhibitor
1118	medroxyprogesterone	-1.66	Progesterone receptor agonist	PGR
1119	chlorphenesin-carbamate	-1.64	Muscle relaxant
1120	pivmecillinam	-1.63	Bacterial cell wall synthesis inhibitor
1121	triflupromazine	-1.62	Dopamine receptor antagonist	DRD2|HTR2B
1122	CV-1808	-1.62	Adenosine receptor agonist	ADORA2A
1123	ritanserin	-1.62	Serotonin receptor antagonist	HTR2A|HTR2C|HTR2B
1124	DNQX	-1.62	Glutamate receptor antagonist
1125	fluphenazine	-1.62	Dopamine receptor antagonist	DRD2|DRD1
1126	JX-401	-1.62	P38 MAPK inhibitor	MAPK14
1127	niguldipine	-1.62	Adrenergic receptor antagonist|Calcium channel blocker	ADRA1A|CACNA1C
1128	ryanodine	-1.62	Calcium channel blocker	RYR1
1129	terazosin	-1.62	Adrenergic receptor antagonist	ADRA1D|ADRA1A|ADRA1B
1130	acamprosate	-1.62	Glutamate receptor antagonist
1131	bis-tyrphostin	-1.61	EGFR inhibitor	EGFR
1132	exemestane	-1.6	Aromatase inhibitor	CYP19A1
1133	glycopyrrolate	-1.59	Acetylcholine receptor antagonist	CHRM1|CHRM3|CHRM2
1134	sinensetin	-1.59	Cyclooxygenase inhibitor
1135	raclopride	-1.57	Dopamine receptor antagonist	DRD2|DRD3
1136	diphenoxylate	-1.57	Opioid receptor agonist	OPRM1
1137	metaxalone	-1.55	Muscle relaxant
1138	verapamil	-1.52	Calcium channel blocker	CACNA1C|CACNA1D|CACNA1G|CACNA1S
1139	sulfafurazole	-1.52	Bacterial antifolate
1140	L-755507	-1.52	Adrenergic receptor agonist	ADRB3
1141	lamivudine	-1.52	Nucleoside reverse transcriptase inhibitor
1142	isogedunin	-1.48	HSP inhibitor
1143	SR-27897	-1.48	CCK receptor antagonist	CCKAR
1144	rifabutin	-1.48	Protein synthesis inhibitor
1145	topotecan	-1.45	Topoisomerase inhibitor	TOP1
1146	isoxsuprine	-1.44	Adrenergic receptor agonist	ADRB2
1147	aminopentamide	-1.44	Acetylcholine receptor antagonist	CHRM1
1148	cinnarizine	-1.44	Calcium channel blocker	HRH1
1149	SJ-172550	-1.44	MDM inhibitor	MDM4
1150	isoxsuprine	-1.43	Adrenergic receptor agonist	ADRB2
1151	YM-298198	-1.41	Glutamate receptor antagonist	GRM1
1152	diphenyleneiodonium	-1.41	Nitric oxide synthase inhibitor	NOS2|NOS3
1153	HA-1004	-1.41	Calcium channel blocker
1154	LY-341495	-1.41	Glutamate receptor antagonist	GRM2|GRM3
1155	veratridine	-1.4	Sodium channel activator
1156	idarubicin	-1.37	Topoisomerase inhibitor	TOP2A
1157	MRS-1220	-1.37	Adenosine receptor antagonist	ADORA3
1158	norethisterone	-1.37	Progesterone receptor agonist
1159	morphothebaine	-1.37	Adrenergic receptor antagonist
1160	clotrimazole	-1.37	Cytochrome P450 inhibitor|Imidazoline ligand	KCNN4
1161	KIN001-244	-1.34	Phosphoinositide dependent kinase inhibitor	PDPK1
1162	EBPC	-1.34	Aldose reductase inhibitor	AKR1B1
1163	GR-144053	-1.34	Integrin antagonist	ITGB3
1164	pinacidil	-1.34	ATP channel activator|Potassium channel activator	ABCC9|ABCC8
1165	triclosan	-1.31	Enoyl-[acyl-carrier-protein] reductase [NADH] inhibitor	DNMT1
1166	benazepril	-1.3	Angiotensin converting enzyme inhibitor	ACE
1167	PD-160170	-1.3	Neuropeptide receptor antagonist	NPY1R
1168	Ro-19-4605	-1.3	GABA benzodiazepine site receptor inverse agonist
1169	vinblastine	-1.3	Microtubule inhibitor|Tubulin inhibitor	TUBB
1170	cisapride	-1.27	Serotonin receptor agonist	HTR4|KCNH2
1171	tribenoside	-1.27	Anti-inflammatory agent|Capillary stabilizing agent
1172	DAU-5884	-1.27	Acetylcholine receptor antagonist	CHRM3
1173	methysergide	-1.27	Serotonin receptor antagonist	HTR2C|HTR1B|HTR1E|HTR1F|HTR2A|HTR2B|HTR7
1174	piperidolate	-1.26	Acetylcholine receptor antagonist	CHRM1
1175	naftidrofuryl	-1.25	Adrenergic receptor antagonist
1176	H-8	-1.25	PKA inhibitor
1177	splitomycin	-1.24	SIRT inhibitor
1178	miglitol	-1.24	Glucosidase inhibitor	GAA|MGAM
1179	tenoxicam	-1.23	Cyclooxygenase inhibitor	PTGS2|PTGS1
1180	BW-723C86	-1.23	Serotonin receptor agonist	HTR2B
1181	PP-3	-1.23	EGFR inhibitor
1182	cyclosporin-a	-1.21	Calcineurin inhibitor	PPIA|PPP3CA
1183	citalopram	-1.2	Serotonin reuptake inhibitor	SLC6A4
1184	apigenin	-1.2	Casein kinase inhibitor|Cell proliferation inhibitor|Cytochrome P450 inhibitor
1185	mocimycin	-1.2	Protein synthesis inhibitor
1186	amcinonide	-1.16	Glucocorticoid receptor agonist	NR3C1
1187	bromocriptine	-1.16	Dopamine receptor agonist	DRD2|ADRA2A|ADRA2B|ADRA2C|DRD1|DRD3|DRD4|DRD5|HTR1A|HTR1B|HTR1D|HTR2A|HTR2B|HTR2C
1188	scopoline	-1.16	Acetylcholine receptor antagonist
1189	irinotecan	-1.16	Topoisomerase inhibitor	TOP1
1190	delcorine	-1.16	Antiarrhythmic|Ganglionic blocker
1191	phenothiazine	-1.16	Dopamine receptor antagonist
1192	esomeprazole	-1.16	ATPase inhibitor	ATP4A
1193	ioxaglic-acid	-1.13	Radiopaque medium
1194	dictamnine	-1.11	Furoquinoline alkaloid
1195	isoliquiritigenin	-1.09	Guanylate cyclase activator	GABBR1
1196	nicardipine	-1.09	Calcium channel blocker	CACNA1C
1197	dilazep	-1.09	Adenosine reuptake inhibitor	SLC29A1
1198	bisindolylmaleimide	-1.09	CDK inhibitor|PKC inhibitor	PRKCA
1199	UCL-2077	-1.09	Slow afterhyperpolarization channel blocker
1200	cortisone	-1.06	Glucocorticoid receptor agonist
1201	maackiain	-1.06	Sodium/glucose cotransporter inhibitor
1202	L-165041	-1.06	PPAR receptor agonist	PPARD
1203	oxindole-I	-1.06	VEGFR inhibitor	KDR
1204	tranilast	-1.06	Angiogenesis inhibitor
1205	galantamine	-1.06	Acetylcholinesterase inhibitor	ACHE|BCHE
1206	SQ-29548	-1.05	Thromboxane receptor antagonist	TBXA2R
1207	isradipine	-1.05	Calcium channel blocker	CACNA1C|CACNA1D|CACNA1F|CACNA1S|CACNA2D1
1208	U-0126	-1.05	MEK inhibitor	MAP2K1|MAP2K2
1209	nalbuphine	-1.02	Opioid receptor agonist|Opioid receptor antagonist	OPRD1|OPRK1|OPRM1
1210	BRD-K49061529	-1.02	GABA benzodiazepine site receptor inverse agonist
1211	diltiazem	-1.02	Calcium channel blocker	CACNA1C
1212	Ro-15-4513	-1.02	GABA benzodiazepine site receptor inverse agonist	GABRA1|GABRA2|GABRA3|GABRA5
1213	thiothixene	-1.02	Dopamine receptor antagonist	HTR2A
1214	m-chlorophenylbiguanide	-1.02	Serotonin receptor agonist
1215	tinidazole	-1.02	Antiprotozoal agent
1216	dydrogesterone	-1	Progesterone receptor agonist	PGR
1217	byssochlamic-acid	-0.99	Mycotoxin
1218	estradiol-benzoate	-0.99	Contraceptive agent	ESR1
1219	ketotifen	-0.99	Histamine receptor agonist|Leukotriene receptor antagonist|Phosphodiesterase inhibitor|Histamine receptor ligand	HRH1
1220	PD-102807	-0.99	Acetylcholine receptor antagonist	CHRM4
1221	bongkrek-acid	-0.99	Mitochondrial ADP, ATP translocase inhibitor	SLC25A4
1222	fludarabine	-0.99	DNA synthesis inhibitor	RRM1
1223	erlotinib	-0.99	EGFR inhibitor	EGFR
1224	doxorubicin	-0.95	Topoisomerase inhibitor	TOP2A
1225	erythromycin-estolate	-0.95	Bacterial 50S ribosomal subunit inhibitor	MLNR|ABCB1|ALB|CYP3A4|CYP51A1|KCNH2|SLC47A1
1226	NGB-2904	-0.95	Dopamine receptor antagonist	DRD3
1227	zolpidem	-0.95	Benzodiazepine receptor agonist	GABRA1|GABRA2|GABRA3
1228	Ro-28-1675	-0.94	Glucokinase activator	GCK
1229	BRD-A83255679	-0.92	Estrogen receptor antagonist	GPER1
1230	celecoxib	-0.92	Cyclooxygenase inhibitor	PTGS2
1231	PCI-34051	-0.92	HDAC inhibitor	HDAC8|HDAC1|HDAC10|HDAC6
1232	fluvoxamine	-0.92	Selective serotonin reuptake inhibitor (SSRI)	SLC6A4
1233	RS-102221	-0.92	Serotonin receptor antagonist	HTR2C
1234	sildenafil	-0.88	Phosphodiesterase inhibitor	PDE5A
1235	hydroflumethiazide	-0.88	Sodium/potassium/chloride transporter inhibitor	SLC12A1
1236	AG-490	-0.88	EGFR inhibitor|ErbB2 inhibitor|JAK inhibitor	JAK2|JAK3
1237	huperzine-a	-0.88	Acetylcholinesterase inhibitor|Glutamate receptor antagonist	ACHE
1238	oxaprozin	-0.85	Cyclooxygenase inhibitor	PTGS1|PTGS2
1239	rhamnetin	-0.85	Aldose reductase inhibitor	ALOX5
1240	talipexole	-0.85	Adrenergic receptor agonist|Dopamine receptor agonist	DRD2
1241	hexylcaine	-0.85	Sodium channel blocker	SCN5A
1242	MDM2-inhibitor	-0.85	MDM inhibitor	MDM2
1243	ifenprodil	-0.85	Adrenergic receptor antagonist|Glutamate receptor antagonist	GRIN1|GRIN2B
1244	simvastatin	-0.81	HMGCR inhibitor	HMGCR
1245	limonin	-0.81	HIV protease inhibitor
1246	flupentixol	-0.81	Dopamine receptor antagonist	DRD2|DRD1
1247	SID-26681509	-0.8	Cathepsin inhibitor	CTSL
1248	LY-2183240	-0.78	FAAH inhibitor|FAAH reuptake inhibitor	FAAH
1249	PD-98059	-0.78	MEK inhibitor|MAP kinase inhibitor	MAP2K1
1250	olaparib	-0.78	PARP inhibitor	PARP1|PARP2
1251	ipsapirone	-0.77	Serotonin receptor agonist	HTR1A
1252	RS-102895	-0.74	CCR antagonist	CCR2
1253	azauridine	-0.74	Antiviral
1254	pazufloxacin	-0.74	Topoisomerase inhibitor
1255	oxcarbazepine	-0.74	Sodium channel blocker	SCN1A|SCN3A|SCN5A
1256	tyrphostin-AG-82	-0.7	EGFR inhibitor	EGFR
1257	BRD-K98297262	-0.7	Fungal 1,3-beta-D-glucan synthase inhibitor
1258	triciribine	-0.7	AKT inhibitor	AKT1|AKT2|AKT3
1259	BAPTA-AM	-0.7	Potassium channel blocker	KCNA3|KCNA5|KCNH2
1260	forskolin	-0.7	Adenylyl cyclase activator	ADCY2
1261	GBR-12935	-0.7	Dopamine uptake inhibitor
1262	mifepristone	-0.7	Glucocorticoid receptor antagonist|Progesterone receptor antagonist	PGR|NR3C1|AR
1263	BRD-K71726959	-0.7	CDK inhibitor	CDK1|CDK5
1264	ramipril	-0.67	Angiotensin converting enzyme inhibitor	ACE
1265	darinaparsin	-0.67	Apoptosis stimulant
1266	ranitidine	-0.67	Histamine receptor antagonist	HRH2
1267	bisindolylmaleimide	-0.67	CDK inhibitor|PKC inhibitor	PRKCA
1268	carvedilol	-0.67	Adrenergic receptor antagonist	ADRB1|ADRB2|ADRA1A|ADRA1B|ADRA1D|ADRB3
1269	pirenperone	-0.67	Serotonin receptor antagonist	HTR2A
1270	CP-94253	-0.67	Serotonin receptor agonist	HTR1B
1271	cabergoline	-0.67	Dopamine receptor agonist	DRD2|ADRA1A|ADRA2A|ADRA2B|ADRA2C|DRD1|DRD3|DRD4|DRD5|HTR1A|HTR1B|HTR1D|HTR2A|HTR2B|HTR2C
1272	DCEBIO	-0.67	Potassium channel activator
1273	L-694247	-0.67	Serotonin receptor agonist	HTR1D
1274	sulconazole	-0.67	Sterol demethylase inhibitor
1275	7b-cis	-0.67	Exportin antagonist	XPO1
1276	auranofin	-0.67	NFkB pathway inhibitor
1277	dexchlorpheniramine	-0.67	Histamine receptor antagonist
1278	ICI-204448	-0.63	Opioid receptor agonist	OPRK1
1279	ticlopidine	-0.63	Purinergic receptor antagonist	P2RY12
1280	thiorphan	-0.63	Membrane metalloendopeptidase inhibitor	MME
1281	benzamil	-0.63	Sodium channel blocker	PKD2L1|SCNN1A|SCNN1B|SCNN1G|SCNN1D|SLC8A1
1282	acarbose	-0.63	Glucosidase inhibitor	GAA|MGAM|AMY2A
1283	taxifolin	-0.63	Opioid receptor antagonist	ADIPOR2
1284	prochlorperazine	-0.6	Dopamine receptor antagonist	DRD2
1285	propentofylline	-0.6	Adenosine reuptake inhibitor|Phosphodiesterase inhibitor	PDE1A
1286	dehydrocholic-acid	-0.6	Bile acid
1287	GW-441756	-0.6	Growth factor receptor inhibitor	NTRK1
1288	PG-9	-0.59	Acetylcholine receptor agonist
1289	HTMT	-0.56	Histamine receptor agonist
1290	disopyramide	-0.56	Sodium channel blocker	SCN5A
1291	mebendazole	-0.56	Tubulin inhibitor
1292	diltiazem	-0.56	Calcium channel blocker	CACNA1C
1293	piribedil	-0.56	Dopamine receptor agonist	DRD2|DRD3|ADRA2A
1294	tremorine	-0.56	Acetylcholine receptor agonist
1295	desipramine	-0.53	Tricyclic antidepressant	SLC6A2|SLC6A4
1296	AG-490	-0.53	EGFR inhibitor|ErbB2 inhibitor|JAK inhibitor	JAK2|JAK3
1297	lawsone	-0.53	Coloring agent
1298	levofloxacin	-0.53	Bacterial DNA gyrase inhibitor
1299	cyclophosphamide	-0.49	DNA alkylating agent	CYP2B6|CYP2C19|CYP3A5|CYP2A6|CYP2C18|CYP2C8|CYP2C9|CYP2D6|CYP3A4|CYP3A7
1300	rizatriptan	-0.49	Serotonin receptor agonist	HTR1D|HTR1B|HTR1F
1301	vincamine	-0.49	Adrenergic receptor antagonist
1302	wiskostatin	-0.49	Neural Wiskott-Aldrich syndrome protein inhibitor	WASL
1303	serdemetan	-0.49	MDM inhibitor	MDM2
1304	hexamethylenebisacetamide	-0.49	AKT inhibitor|Differentiation inducer|NFKB pathway inhibitor
1305	immethridine	-0.47	Histamine receptor agonist	HRH3
1306	RITA	-0.46	MDM inhibitor	MDM2
1307	coumaric-acid	-0.46	Antioxidant
1308	fluperlapine	-0.46	Serotonin receptor antagonist
1309	PQ-401	-0.46	IGF-1 inhibitor|Insulin growth factor receptor inhibitor	IGF1R
	quinidine	-0.46	Sodium channel blocker	SCN5A
	gemfibrozil	-0.42	Lipoprotein lipase activator	PPARA|CYP2C8|LPL
	nifedipine	-0.42	Calcium channel blocker	CACNA1C|CACNA1D|CACNA1S|CACNA1F|CACNA2D1
	quinisocaine	-0.42	Local anesthetic
	fluticasone-propionate	-0.42	Glucocorticoid receptor agonist	NR3C1|PGR
	gabexate	-0.42	Serine protease inhibitor	PRSS1
	ITE	-0.42	Aryl hydrocarbon receptor agonist	AHR
	synephrine	-0.42	Adrenergic receptor agonist	ADRA1A
	dorsomorphin	-0.39	AMPK inhibitor	BMPR1A|BMPR1B|PRKAA1
	indometacin	-0.39	Cyclooxygenase inhibitor	PTGS1|PTGS2|PPARG|PTGDR2
	ML-3163	-0.39	P38 MAPK inhibitor	MAPK14
	SB-258585	-0.35	Serotonin receptor antagonist	HTR6
	sertraline	-0.35	Serotonin receptor antagonist	SLC6A4
	tubaic-acid	-0.35	Mitochondrial complex I inhibitor|NADH-ubiquinone oxidoreductase (Complex I) inhibitor
	gabazine	-0.32	GABA receptor antagonist	GABRA1
	estradiol	-0.32	Estrogen receptor agonist	ESR1|ESR2|NR1I2
	icilin	-0.32	TRPV agonist	TRPA1|TRPM8
	PSB-06126	-0.32	NTPDase inhibitor	ENTPD3
	tetrahydropalmatine	-0.32	Serotonin release inhibitor
	nifekalant	-0.32	Potassium channel blocker
	secnidazole	-0.28	Acetylcholinesterase inhibitor|Microtubule inhibitor
	rosuvastatin	-0.28	HMGCR inhibitor	HMGCR
	BAY-11-7082	-0.28	NFkB pathway inhibitor
	terbinafine	-0.25	Fungal squalene epoxidase inhibitor
	duloxetine	-0.25	Norepinephrine reuptake inhibitor|Serotonin reuptake inhibitor	SLC6A2|SLC6A4|SLC6A3
	linopirdine	-0.25	Potassium channel blocker	KCNQ2|KCNQ3
	flumazenil	-0.25	Benzodiazepine receptor antagonist	GABRA1|GABRA2|GABRA3|GABRA5|GABRA4|GABRA6|GABRB1|GABRB2|GABRB3|GABRD|GABRE|GABRG1|GABRG2|GABRG3|GABRP|GABRQ
	ampiroxicam	-0.25	Cyclooxygenase inhibitor	PTGS1|PTGS2
	BP-897	-0.22	Dopamine receptor agonist	DRD3
	aminoglutethimide	-0.21	Glucocorticoid receptor antagonist	CYP19A1|CYP11A1
	doxepin	-0.21	Histamine receptor antagonist	HRH1|HRH2|SLC6A2|SLC6A4
	eticlopride	-0.21	Dopamine receptor antagonist	DRD2
	gefitinib	-0.21	EGFR inhibitor	EGFR
	carbinoxamine	-0.21	Histamine receptor antagonist|L-type calcium channel blocker	HRH1
	DR-2313	-0.21	PARP inhibitor
	purmorphamine	-0.19	Smoothened receptor agonist	SMO
	cabergoline	-0.18	Dopamine receptor agonist	DRD2|ADRA1A|ADRA2A|ADRA2B|ADRA2C|DRD1|DRD3|DRD4|DRD5|HTR1A|HTR1B|HTR1D|HTR2A|HTR2B|HTR2C
	GBR-12783	-0.18	Dopamine uptake inhibitor
	SCH-23390	-0.18	Dopamine receptor antagonist	DRD1|DRD5|HTR2C
	bupropion	-0.16	Dopamine uptake inhibitor	SLC6A2|SLC6A3
	paroxetine	-0.14	Selective serotonin reuptake inhibitor (SSRI)	SLC6A4
	DMBI	-0.14	PDGFR tyrosine kinase receptor inhibitor|VEGFR inhibitor	PDGFRB
	EXO-1	-0.14	ARF inhibitor
	artesunate	-0.14	DNA synthesis inhibitor
	artesunate	-0.14	DNA synthesis inhibitor
	imipramine	-0.11	Norepinephrine reputake inhibitor|Serotonin reuptake inhibitor	SLC6A2|SLC6A4|CHRM2
	fluphenazine	-0.11	Dopamine receptor antagonist	DRD2|DRD1
	TGX-221	-0.11	PI3K inhibitor	PIK3CB
	bicalutamide	-0.07	Androgen receptor antagonist	AR
	etifenin	-0.04	Compound used in hepatobiliary scans of the liver
	phenoxybenzamine	-0.03	Adrenergic receptor antagonist	ADRA2B
	melperone	-0.03	Dopamine receptor antagonist|Serotonin receptor antagonist	DRD2|HTR2A
	itopride	-0.03	Dopamine receptor antagonist	DRD2
	itraconazole	-0.02	Cytochrome P450 inhibitor
	EMF-BCA1-60	-0.02	Caspase inhibitor
	loperamide	-0.01	Opioid receptor agonist	OPRM1|OPRD1
	FG-7142	0	GABA benzodiazepine site receptor inverse agonist
	liquiritigenin	0	Aromatase inhibitor	CYP19A1
	NS-3694	0	Glutamate receptor antagonist	CASP9
	triprolidine	0	Histamine receptor antagonist	HRH1
	BAX-channel-blocker	0	Cytochrome C release inhibitor	BAX
	PJ-34	0	PARP inhibitor
	3-amino-benzamide	0	PARP inhibitor
	triptolide	0	RNA polymerase inhibitor
	RHO-kinase-inhibitor-III[rockout]	0	Rho associated kinase inhibitor	ROCK1
	VU-0366037-2	0	Glutamate receptor modulator	GRM4
	etodolac	0	Cyclooxygenase inhibitor	PTGS2
	thiothixene	0	Dopamine receptor antagonist	HTR2A
	olopatadine	0	Histamine receptor antagonist	HRH1
	6-aminochrysene	0	Transferase inhibitor
	decitabine	0	DNA methyltransferase inhibitor	DNMT1
	ispinesib	0	Kinesin inhibitor	KIF11
	zibotentan	0	Endothelin receptor antagonist	EDNRA
	ALW-II-49-7	0	Ephrin inhibitor	DDR1
	oligomycin-a	0	ATP synthase inhibitor|ATPase inhibitor	ATP5A1
	streptozotocin	0	DNA alkylating agent
	atorvastatin	0	HMGCR inhibitor	HMGCR|DPP4
	labetalol	0	Adrenergic receptor antagonist	ADRB1|ADRB2|ADRA1A|ADRA1D
	tolcapone	0	Catechol O methyltransferase inhibitor	COMT
	noscapine	0	Bradykinin receptor antagonist|Tubulin inhibitor	SIGMAR1
	cefuroxime	0	Bacterial cell wall synthesis inhibitor
	cromoglicic-acid	0	Immunosuppressant
	edrophonium	0	Acetylcholinesterase inhibitor	ACHE
	ganciclovir	0	DNA polymerase inhibitor
	mitoxantrone	0	Topoisomerase inhibitor	TOP2A
	oxybutynin	0	Acetylcholine receptor antagonist	CHRM3|CHRM2|CHRM1
	paroxetine	0	Selective serotonin reuptake inhibitor (SSRI)	SLC6A4
	terbutaline	0	Adrenergic receptor agonist	ADRB2
	erythromycin	0	NFkB pathway inhibitor	MLNR
	sulfacetamide	0	PABA antagonist
	pyridine-2-aldoxime	0	Acetylcholinesterase inhibitor	ACHE
	triamcinolone	0	Glucocorticoid receptor agonist	NR3C1
	norepinephrine	0	Adrenergic receptor agonist	ADRA1A|ADRA1B|ADRA1D|ADRA2A|ADRA2B|ADRA2C|ADRB1|ADRB3
	ascorbic-acid	0	Antioxidant	SLC23A1
	levonorgestrel	0	Estrogen receptor agonist|Glucocorticoid receptor antagonist|Progesterone receptor agonist|Progesterone receptor antagonist	PGR
	hydrocortisone	0	Glucocorticoid receptor agonist	NR3C1
	naloxone	0	Opioid receptor antagonist	OPRM1|OPRK1|OPRD1
	spectinomycin	0	Bacterial 30S ribosomal subunit inhibitor
	megestrol	0	Progesterone receptor agonist
	edaravone	0	Nootropic agent
	doxazosin	0	Adrenergic receptor antagonist	ADRA1D|ADRA1A|ADRA1B
	griseofulvin	0	Tubulin inhibitor
	mirtazapine	0	Adrenergic receptor antagonist|Serotonin receptor antagonist	ADRA2A|HTR2A|HTR2C|ADRA2C|ADRA2B|HTR3A
	fosinopril	0	Angiotensin converting enzyme inhibitor	ACE
	caffeic-acid	0	HIV integrase inhibitor|Lipoxygenase inhibitor|Nitric oxide production inhibitor|NFkB pathway inhibitor|PPAR receptor modulator|Tumor necrosis factor production inhibitor|TNF production inhibitor	ALOX5
	Ro-3306	0	CDK inhibitor	CDK1
	ataluren	0	CFTR channel agonist|Dystrophin stimulant	DMD
	floxuridine	0	DNA synthesis inhibitor
	amiodarone	0	Potassium channel blocker	KCNH2
	thioridazine	0	Dopamine receptor antagonist	DRD2|HTR2A|DRD1|HTR2C
	tretinoin	0	Retinoid receptor agonist|Retinoid receptor ligand	RARG|RARA|RARB|RORB
	methocarbamol	0	Muscle relaxant	CA1
	epinephrine-(racemic)	0	Carbonic anhydrase activator	ADRA1A|ADRA1B|ADRA1D|ADRA2A|ADRA2B|ADRA2C|ADRB1|ADRB2|ADRB3
	entinostat	0	HDAC inhibitor	HDAC1
	alvocidib	0	CDK inhibitor	CDK2|CDK4|CDK1|CDK6|CDK7|CDK9|CDK5|CDK8|EGFR|PYGM
	quizartinib	0	FLT3 inhibitor	FLT3|CSF1R|KIT|RET
	6-benzylaminopurine	0	Purinergic receptor activator
	alprenolol	0	Adrenergic receptor antagonist	ADRB1|ADRB2
	alrestatin	0	Aldose reductase inhibitor	AKR1B1
	AMG-9810	0	TRPV antagonist	TRPV1
	amlodipine	0	Calcium channel blocker	CACNA1C|CACNA1D|CACNA1S|CACNA2D1
	azaperone	0	Dopamine receptor antagonist
	benzoxiquine	0	Antiinfective drug
	BW-B70C	0	Lipoxygenase inhibitor	ALOX5
	daunorubicin	0	RNA synthesis inhibitor|Topoisomerase inhibitor	TOP2A
	gedunin	0	HSP inhibitor	HSP90AA1
	desoxypeganine	0	Acetylcholinesterase inhibitor|Monoamine oxidase inhibitor	ACHE|MAOA
	diclofenac	0	Cyclooxygenase inhibitor	PTGS1|PTGS2
	DPO-1	0	Potassium channel blocker	KCNA5
	digitoxigenin	0	ATPase inhibitor
	epirubicin	0	Topoisomerase inhibitor	TOP2A
	5'-guanidinonaltrindole	0	Opioid receptor antagonist	OPRK1
	leu-enkephalin	0	Opioid receptor agonist	OPRD1|OPRM1
	tomelukast	0	Leukotriene receptor antagonist	CYSLTR1
	NSC-119889	0	Protein synthesis inhibitor
	naltrexone	0	Opioid receptor antagonist	OPRK1|OPRM1|OPRD1
	oxotremorine-sesquifumarate	0	Cholinergic receptor agonist	CHRM2
	PHCCC	0	Glutamate receptor agonist	GRM1|GRM4
	pipamperone	0	Dopamine receptor antagonist	DRD2|HTR2A
	bisindolylmaleimide-ix	0	PKC inhibitor	SIRT1
	Ro-90-7501	0	Beta amyloid inhibitor	APP
	dehydrocholate	0	Choleretic agent
	tranylcypromine	0	Monoamine oxidase inhibitor	MAOA|MAOB|KDM1A
	Y-27632	0	Rho associated kinase inhibitor	ROCK1|ROCK2
	AG-370	0	PDGFR tyrosine kinase receptor inhibitor	PDGFRB
	AM-404	0	Cyclooxygenase inhibitor|FAAH inhibitor|TRPV antagonist	TRPV1
	auraptene	0	Nitric oxide production inhibitor	MAOB
	arecaidine-propargyl-ester	0	Acetylcholine receptor agonist	CHRM1
	BD-1047	0	Adrenergic receptor antagonist	SIGMAR1
	BMY-7378	0	Adrenergic receptor antagonist|Serotonin receptor antagonist	HTR1A|ADRA1D|ADRA1A|ADRA1B
	BRL-54443	0	Serotonin receptor agonist	HTR1E|HTR1F
	CDC	0	Lipoxygenase inhibitor	ALOX12
	CGP-12177	0	Adrenergic receptor agonist	ADRB1|ADRB2|ADRB3
	CGP-52432	0	GABA receptor antagonist	GABBR1
	zaldaride	0	Calmodulin antagonist	CALM1
	CP-93129	0	Serotonin receptor agonist
	clomethiazole	0	GABA receptor antagonist|GABA receptor modulator	GABRA1
	cilastatin	0	Dehydropeptidase inhibitor	DPEP1
	cinalukast	0	Leukotriene receptor antagonist	CYSLTR1
	dactinomycin	0	RNA polymerase inhibitor	POLR2A
	deoxycorticosterone-acetate	0	Progestogen hormone
	daunorubicin	0	RNA synthesis inhibitor|Topoisomerase inhibitor	TOP2A
	doxorubicin	0	Topoisomerase inhibitor	TOP2A
	ER-27319	0	Mediator release inhibitor|SYK inhibitor	SYK
	estriol	0	Estrogen receptor agonist	ESR1|ESR2
	FR-122047	0	Cyclooxygenase inhibitor
	farnesylthiotriazole	0	PPMTase inhibitor
	flurofamide	0	Urease inhibitor
	MD-920	0	NFkB pathway inhibitor
	ivermectin	0	GABA receptor agonist
	LY-225910	0	CCK receptor antagonist	CCKBR
	LY-288513	0	CCK receptor antagonist	CCKBR
	LY-278584	0	Serotonin receptor antagonist
	lysylphenylalanyl-tyrosine	0	Heparin activation inhibitor
	bemesetron	0	Serotonin receptor antagonist	HTR3A
	MMPX	0	Phosphodiesterase inhibitor
	noscapine	0	Bradykinin receptor antagonist|Tubulin inhibitor	SIGMAR1
	nemonapride	0	Dopamine receptor antagonist	DRD2|DRD3
	noscapine	0	Bradykinin receptor antagonist|Tubulin inhibitor	SIGMAR1
	O-1918	0	Cannabinoid receptor antagonist
	O-2050	0	Cannabinoid receptor antagonist	CNR1
	OBAA	0	Phospholipase inhibitor	PLA2G1B
	olvanil	0	TRPV agonist	TRPV1|CNR1
	PHA-665752	0	C-Met inhibitor	MET
	pinocembrin	0	CYP1B1 inhibitor
	pinacidil	0	ATP channel activator|Potassium channel activator	ABCC9|ABCC8
	pseudopelletierine	0	Anthelmintic agent
	quinidine	0	Sodium channel blocker	SCN5A
	RS-67506	0	Serotonin receptor partial agonist	HTR4
	Ro-04-5595	0	Glutamate receptor antagonist	GRIN2B
	SANT-1	0	Smoothened receptor antagonist	SMO|SHH
	SR-142948	0	Neurotensin receptor antagonist
	solanine	0	Acetylcholinesterase inhibitor
	tiotidine	0	Histamine receptor antagonist	HRH2
	W-13	0	Calmodulin antagonist	CALM1|MYLK|PDE1A
	ZD-2079	0	Adrenergic receptor agonist	ADRB3
	ZD-7155	0	Angiotensin receptor antagonist	AGTR1
	ZM-306416	0	Abl kinase inhibitor|Src inhibitor|VEGFR inhibitor	FLT1|KDR
	zuclopenthixol	0	Dopamine receptor antagonist	DRD2|DRD1
	bufalin	0	ATPase inhibitor	ATP1A1
	cycloheximide	0	Protein synthesis inhibitor	RPL3
	AKT-inhibitor-IV	0	AKT inhibitor	AKT1
	PT-630	0	Dipeptidyl peptidase inhibitor	DPP4
	BRD-K14609189	0	PPAR receptor agonist	PPARG
	BRD-K45031696	0	Cytohesin inhibitor
	BRD-K00313977	0	APEX inhibitor	APEX1
	BRD-K07872006	0	Lipoxygenase inhibitor
	BRD-K14236372	0	Lysophospholipid receptor agonist	S1PR3
	KU-C104502N	0		OPRK1
	KU-C103871	0	GSP agonist	SMAD3
	BRD-K73709114	0	Glucosylceramidase inhibitor	GBA
	BRD-K77681376	0	Casein kinase inhibitor
	CAM-9-026	0	Membrane metalloendopeptidase inhibitor
	BRD-K53780220	0	FLT3 inhibitor
	BRD-A32917072	0	ROR antagonist	RORC
	BRD-A61599461	0	Thyroid-stimulating hormone receptor inverse agonist	TSHR
	BRD-A81377415	0	DYRK inhibitor|CLK inhibitor	CLK1|CLK4|DYRK1A|DYRK1B
	penicillin	0	Bacterial cell wall synthesis inhibitor
	BRD-A89049230	0	Thyroid hormone stimulant	TSHR
	BRD-A94297859	0	XIAP inhibitor	XIAP
	BRD-K85853281	0	Topoisomerase inhibitor	TOP2A
	1-benzylimidazole	0	Thromboxane synthase inhibitor
	propylpyrazole	0	Estrogen receptor agonist	ESR1
	treprostinil	0	Prostacyclin analog	PTGIR
	mofezolac	0	Cyclooxygenase inhibitor
	nikkomycin	0	Chitinase inhibitor
	buthionine-sulfoximine	0	Glutathione transferase inhibitor
	fluticasone	0	Glucocorticoid receptor agonist	NR3C1|PGR
	huperzine-a	0	Acetylcholinesterase inhibitor|Glutamate receptor antagonist	ACHE
	AT-7519	0	CDK inhibitor|Cell cycle inhibitor	CDK2|CDK1|CDK9|CDK4|CDK5|CDK6
	BRD-K91485395	0	Dual specificity protein phosphatase inhibitors
	axitinib	0	VEGFR inhibitor|PDGFR tyrosine kinase receptor inhibitor	KDR|FLT1|FLT4
	lenalidomide	0	Anticancer agent	CRBN|TNF
	enobosarm	0	Androgen receptor modulator	AR
	daunorubicin	0	RNA synthesis inhibitor|Topoisomerase inhibitor	TOP2A
	JNJ-7706621	0	CDK inhibitor	CDK1|CDK2|AURKA|AURKB
	KI-16425	0	Lysophosphatidic acid receptor antagonist	LPAR1|LPAR3
	topotecan	0	Topoisomerase inhibitor	TOP1
	beclometasone	0	Glucocorticoid receptor agonist	NR3C1
	corticosterone	0	Mineralocorticoid receptor agonist	HSD11B1|NR3C2
	dactinomycin	0	RNA polymerase inhibitor	POLR2A
	idarubicin	0	Topoisomerase inhibitor	TOP2A
	targinine	0	Nitric oxide synthase inhibitor
	lansoprazole	0	ATPase inhibitor	ATP4A
	naproxen	0	Cyclooxygenase inhibitor	PTGS2|PTGS1
	olmesartan	0	Angiotensin receptor antagonist
	pinacidil	0	ATP channel activator|Potassium channel activator	ABCC9|ABCC8
	tolterodine	0	Acetylcholine receptor antagonist	CHRM2|CHRM3|CHRM1|CHRM4
	triptolide	0	RNA polymerase inhibitor
	AS-601245	0	JNK inhibitor	MAPK10|MAPK8|MAPK9
	JNK-9L	0	JNK inhibitor	MAPK8
	A-443644	0	AKT inhibitor	AKT1|AKT2
	CG-930	0	JNK inhibitor	MAPK8
	ZG-10	0	JNK inhibitor	IRAK1
	neurodazine	0	Neurogenesis of non-pluripotent C2C12 myoblast inducer
	chromomycin-a3	0	DNA binding agent
	vecuronium	0	Acetylcholine receptor antagonist	CHRNA2
	retinol	0	Retinoid receptor ligand	RXRA|RXRB|RXRG
	cholic-acid	0	Bile acid	CES1|FECH|PLA2G1B
	androstanol	0	CAR antagonist
	androstenedione	0	Cytochrome P450 inhibitor	AKR1C3|HSD17B1|HSD3B1
	SB-203580	0	P38 MAPK inhibitor	MAPK14|MAPK1|MAPK11
	5-iodotubercidin	0	Adenosine kinase inhibitor	MAPK3
	4-hydroxyretinoic-acid	0	Retinoid receptor binder
	PF-562271	0	Focal adhesion kinase inhibitor	PTK2|PTK2B
	BMS-345541	0	IKK inhibitor	IKBKB
	nelfinavir	0	HIV protease inhibitor	CYP2C19|CYP3A7|CYP1A2|CYP2B6|CYP2C9|CYP2D6|CYP3A4
	linifanib	0	PDGFR tyrosine kinase receptor inhibitor|VEGFR inhibitor	CSF1R|KDR|PDGFRB|FLT1|FLT3|FLT4
	dovitinib	0	EGFR inhibitor|FGFR inhibitor|FLT3 inhibitor|PDGFR tyrosine kinase receptor inhibitor|VEGFR inhibitor	FGFR1|FLT1|KDR|EGFR|FGFR3|FLT3|FLT4|KIT|PDGFRB|FGFR2
	mocetinostat	0	HDAC inhibitor	HDAC1|HDAC2|HDAC3|HDAC11
	PIK-75	0	DNA protein kinase inhibitor|PI3K inhibitor	PIK3CA
	orantinib	0	PDGFR tyrosine kinase receptor inhibitor|FGFR inhibitor|VEGFR inhibitor	KDR|FGFR1|PDGFRB|AURKA|AURKB|PDGFRA|FGFR2
	SB-525334	0	TGF beta receptor inhibitor	TGFBR1
	warfarin	0	Vitamin K antagonist	VKORC1
	bicuculline	0	GABA receptor antagonist
	17-hydroxyprogesterone-caproate	0	Progesterone receptor agonist	PGR|AR|ESR1|ESR2|NR1H4|NR1I2|NR3C1
	1-monopalmitin	0	P-glycoprotein inhibitor	ABCB1
	1,2,3,4,5,6-hexabromocyclohexane	0	JAK inhibitor	JAK2
	BRD-K13872703	0	Chloride channel blocker|Purinergic receptor antagonist
	SA-94315	0	Caspase inhibitor	CASP3
	7,4'-dihydroxyflavone	0	Opioid receptor antagonist
	eprosartan	0	Angiotensin receptor antagonist	AGTR1
	entacapone	0	Catechol O methyltransferase inhibitor	COMT
	cobalt(II)-chloride	0	HSP inducer	HIF1A
	depomedrol	0	Glucocorticoid receptor agonist
	digoxin	0	ATPase inhibitor	ATP1A1
	pyrazinamide	0	Fatty acid synthase inhibitor	FASN
	tetracycline	0	Bacterial 30S ribosomal subunit inhibitor
	MK-5108	0	Aurora kinase inhibitor	AURKA|AURKB
	toremifene	0	Selective estrogen receptor modulator (SERM)|Estrogen receptor antagonist	ESR1
	felbamate	0.02	Glutamate receptor antagonist	GRIN2A|GRIN2B|GRIN3A
	vanoxerine	0.02	Dopamine uptake inhibitor	SLC6A3
	trifluoperazine	0.03	Dopamine receptor antagonist	DRD2
	LE-135	0.03	Retinoid receptor agonist	RARB
	bisacodyl	0.03	Laxative
	telenzepine	0.03	Acetylcholine receptor antagonist	CHRM1
	flucytosine	0.03	Other antifungal
	gitoxigenin	0.04	ATPase inhibitor	ATP1A1
	sotalol	0.04	Adrenergic receptor antagonist	ADRB1|ADRB2|KCNH2
	torasemide	0.04	Electrolyte reabsorption inhibitor|Thromboxane receptor antagonist	SLC12A1
	CP-724714	0.04	Tyrosine kinase inhibitor|EGFR inhibitor	ERBB2
	TFMPP	0.06	Serotonin receptor agonist|Serotonin receptor antagonist	HTR1D|HTR2A
	azathioprine	0.07	Dehydrogenase inhibitor	PPAT
	fluoxetine	0.07	Selective serotonin reuptake inhibitor (SSRI)	SLC6A4
	pifithrin-alpha	0.07	TP53 inhibitor	TP53
	elesclomol	0.11	Oxidative stress inducer	HSPA1A
	bucladesine	0.11	Adenosine receptor agonist|CAMP stimulant	PRKACA
	flutamide	0.11	Androgen receptor antagonist	AR
	pentoxifylline	0.11	Phosphodiesterase inhibitor	ADORA2A|PDE4A|PDE4B|PDE5A|TNF
	atracurium	0.11	Acetylcholine receptor antagonist
	letrozole	0.14	Aromatase inhibitor	CYP19A1
	erythromycin	0.14	NFkB pathway inhibitor	MLNR
	bisoprolol	0.14	Adrenergic receptor antagonist	ADRB1
	YM-90709	0.14	IL5 inhibitor	IL5RA
	estrone	0.14	Estrogen receptor agonist|Estrogenic hormone	ESR1
	vesamicol	0.14	Acetylcholinesterase inhibitor	SLC18A3
	phenethyl-isothiocyanate	0.14	Anticancer agent	CYP2E1
	tyrphostin-AG-494	0.18	EGFR inhibitor	EGFR
	amlodipine	0.18	Calcium channel blocker	CACNA1C|CACNA1D|CACNA1S|CACNA2D1
	strychnine	0.21	Acetylcholine receptor antagonist	GLRA1
	amoxapine	0.21	Norepinephrine reputake inhibitor	SLC6A2|SLC6A4|DRD1|DRD2|DRD3|DRD4|HTR2A|HTR6
	dexamethasone	0.21	Glucocorticoid receptor agonist	NR3C1
	racecadotril	0.21	Enkephalinase inhibitor	MME
	disulfiram	0.24	Aldehyde dehydrogenase inhibitor|DNA methyltransferase inhibitor|TRPV agonist	ALDH2
	brimonidine	0.25	Adrenergic receptor agonist	ADRA2A|ADRA2B|ADRA2C
	indoprofen	0.25	Cyclooxygenase inhibitor|Prostanoid receptor antagonist	PTGS1|PTGS2
	altrenogest	0.25	Progestogen hormone	PGR
	ezetimibe	0.25	Cholesterol inhibitor|Niemann-Pick C1-like 1 protein antagonist	NPC1L1
	Ro-25-6981	0.25	Ionotropic glutamate receptor antagonist|Monamine transporter modulator	GRIN2B
	suloctidil	0.25	Adrenergic receptor antagonist
	calcitriol	0.28	Vitamin D receptor agonist	VDR
	fipronil	0.28	Chloride channel blocker|GABA gated chloride channel blocker
	ozagrel	0.28	Thromboxane synthase inhibitor	TBXAS1
	maprotiline	0.28	Norepinephrine reputake inhibitor|Tricyclic antidepressant	SLC6A2
	amitriptyline	0.32	Norepinephrine inhibitor|Norepinephrine reuptake inhibitor|Serotonin receptor antagonist|Serotonin reuptake inhibitor	CHRM1|CHRM2|CHRM3|CHRM4|CHRM5|HRH1|HTR6|SLC6A2|SLC6A4
	GW-843682X	0.32	PLK inhibitor	PLK1|PLK3
	metergoline	0.32	Dopamine receptor agonist|Serotonin receptor antagonist	HTR2A|HTR1A
	nisoxetine	0.32	Norepinephrine reuptake inhibitor	SLC6A2
	ibuprofen-(S)	0.32	Cyclooxygenase inhibitor	PTGS2|PTGS1
	cytochalasin-b	0.35	Microtubule inhibitor	ACTB
	rosiglitazone	0.35	PPAR receptor agonist|Insulin sensitizer	PPARG
	buspirone	0.35	Serotonin receptor agonist	HTR1A
	BRD-K36038115	0.35	Neuropeptide receptor antagonist	NPBWR1
	noreleagnine	0.39	Monoamine oxidase inhibitor|Serotonin receptor agonist
	penfluridol	0.39	T-type calcium channel blocker
	PK-11195	0.39	Benzodiazepine receptor antagonist	TSPO
	anastrozole	0.39	Aromatase inhibitor	CYP19A1
	3,3'-diindolylmethane	0.39	CHK inhibitor|Cytochrome P450 activator|Indoleamine 2,3-dioxygenase inhibitor	AR|HIF1A|IFNG|PI3
	naltrexone	0.42	Opioid receptor antagonist	OPRK1|OPRM1|OPRD1
	raloxifene	0.42	Estrogen receptor antagonist|Selective estrogen receptor modulator (SERM)	ESR1|ESR2
	ketoprofen	0.42	Cyclooxygenase inhibitor	PTGS2|PTGS1
	tetrindole	0.42	Monoamine oxidase inhibitor	MAOA
	nefazodone	0.42	Serotonin receptor antagonist|Serotonin reuptake inhibitor|Adrenergic inhibitor|Norepinephrine reuptake inhibitor	HTR2A|SLC6A4|HTR2C|SLC6A2
	pantoprazole	0.42	ATPase inhibitor	ATP4A
	AICA-ribonucleotide	0.46	AMPK activator	PRKAA1
	geldanamycin	0.46	HSP inhibitor	HSP90AA1
	glipizide	0.46	Sulfonylurea	ABCC8|KCNJ11
	diphenidol	0.46	Acetylcholine receptor agonist	CHRM1|CHRM3|CHRM4
	etamivan	0.46	Respiratory stimulant
	phenazone	0.46	Cyclooxygenase inhibitor
	E-4031	0.46	Potassium channel blocker	KCNH2
	flunarizine	0.46	Calcium channel blocker	CACNA1G|CACNA1H
	fraxetin	0.46	Antioxidant
	loxapine	0.46	Dopamine receptor antagonist|Serotonin receptor antagonist	DRD2|DRD3|DRD4|HTR2A|HTR2C|DRD1|HRH1|HTR6
	prednisolone-hemisuccinate	0.46	Glucocorticoid receptor agonist	NR3C1
	thiocolchicoside	0.46	GABA receptor antagonist
	alitretinoin	0.46	Retinoid receptor agonist	RARG|RARA|RARB|RXRA|RXRG|RXRB
	quinethazone	0.49	Thiazide diuretic	SLC12A3
	SKI-II	0.49	Sphingosine kinase inhibitor	SPHK1
	medrysone	0.49	Glucocorticoid receptor agonist	NR3C1
	rofecoxib	0.49	Cyclooxygenase inhibitor	PTGS2
	benzydamine	0.49	Prostanoid receptor antagonist
	lumicolchicine	0.49	Colchicine isomer, non-binder of microtubules
	nefopam	0.49	Cyclooxygenase inhibitor
	importazole	0.49	Importin-beta transport receptor inhibitor	KPNB1
	topiramate	0.49	Carbonic anhydrase inhibitor|Glutamate receptor antagonist|Kainate receptor antagonist	CA2|CA4|GRIK1|GABRA1|GABRA2|GABRA3|GABRA4|GABRA5|GABRA6|GABRB1|GABRB2|GABRB3|GABRD|GABRE|GABRG1|GABRG2|GABRG3|GABRP|GABRQ|GRIA1|SCN1A|SCN5A
	niclosamide	0.53	DNA replication inhibitor|STAT inhibitor	STAT3
	danazol	0.53	Estrogen receptor antagonist|Progesterone receptor agonist	ESR1|GNRHR
	ciprofibrate	0.53	PPAR receptor agonist	PPARA
	J-104129	0.53	Acetylcholine receptor antagonist	CHRM3
	clarithromycin	0.53	Bacterial 50S ribosomal subunit inhibitor	CYP3A4
	naltrindole	0.54	Opioid receptor antagonist	OPRD1
	thiazolopyrimidine	0.56	CDC inhibitor
	trimetozine	0.56	Sedative
	cilostamide	0.56	Phosphodiesterase inhibitor	PDE3A|PDE3B
	lavendustin-a	0.56	EGFR inhibitor
	parthenolide	0.6	NFkB pathway inhibitor
	norethisterone	0.6	Progesterone receptor agonist
	GSK-429286A	0.6	Rho associated kinase inhibitor	ROCK1
	AQ-RA741	0.6	Acetylcholine receptor antagonist	CHRM2
	pentylenetetrazol	0.6	GABA receptor antagonist
	BRD-K55055802	0.6	Membrane integrity inhibitor|Membrane permeability inhibitor	GABRA1|GABRA2|GABRA3|GABRA4|GABRA5|GABRA6|GABRB1|GABRB2|GABRB3|GABRD|GABRE|GABRG1|GABRG2|GABRG3|GABRP|GABRQ
	indapamide	0.63	Thiazide diuretic	KCNQ1|SLC12A3
	RU-28318	0.63	Cytochrome P450 inhibitor	NR3C2
	SDM-25N	0.63	Opioid receptor antagonist	OPRD1
	buphenine	0.63	Adrenergic receptor agonist	ADRB2
	clomipramine	0.63	Serotonin transporter (SERT) inhibitor	SLC6A4|SLC6A2
	L-733060	0.65	Tachykinin antagonist	TACR1
	phloretin	0.67	Sodium/glucose cotransporter inhibitor
	fluconazole	0.67	Sterol demethylase inhibitor	CYP51A1
	dipropyl-5ct	0.67	Serotonin receptor agonist
	UBP-302	0.67	Glutamate receptor antagonist	GRIK1
	forskolin	0.67	Adenylyl cyclase activator	ADCY2
	testosterone	0.7	Androgen receptor agonist
	indirubin	0.7	CDK inhibitor|Glycogen synthase kinase inhibitor	CDK1|CDK5|GSK3A
	tolmetin	0.7	Cyclooxygenase inhibitor	PTGS2|PTGS1
	pyrimethamine	0.7	Dihydrofolate reductase inhibitor
	cotinine	0.7	Nicotine metabolite
	BRD-A07614565	0.7	Botulin neurotoxin inhibitor
	ethinyl-estradiol	0.74	Estrogen receptor agonist|DNA directed DNA polymerase stimunlant|Estrogenic component in oral contraceptives	ESR1
	mosapride	0.74	Serotonin receptor agonist	HTR4
	mirtazapine	0.78	Adrenergic receptor antagonist|Serotonin receptor antagonist	ADRA2A|HTR2A|HTR2C|ADRA2C|ADRA2B|HTR3A
	BE-2254	0.78	Adrenergic receptor antagonist	ADRA1A
	IAA-94	0.78	Chloride channel blocker
	MDL-28170	0.78	Calpain inhibitor	CTSB|CAPN1
	AF-DX-116	0.78	Acetylcholine receptor antagonist	CHRM2|CHRM1
	gossypol	0.81	BCL inhibitor|MCL1 inhibitor	BCL2|BCL2L1|MCL1
	chlorambucil	0.81	DNA inhibitor
	AM-580	0.81	Retinoid receptor agonist	RARA
	CGS-20625	0.81	Benzodiazepine receptor agonist	GABRA1|GABRA2|GABRA3|GABRA5|GABRA4|GABRA6
	CI-966	0.81	GAT inhibitor	SLC6A1
	rifapentine	0.81	RNA polymerase inhibitor	CYP2C8|CYP3A4|CYP2C9
	tacrine	0.85	Acetylcholinesterase inhibitor	ACHE|BCHE
	arctigenin	0.85	MEK inhibitor	CHUK|MAP2K1
	iobenguane	0.85	Antineoplastic agent
	N-(3-acetamidophenyl)-3-chlorobenzamide	0.85	Glutamate receptor antagonist
	Y-26763	0.87	Potassium channel activator	KCNJ8
	remacemide	0.88	Glutamate receptor antagonist	GRIN1
	dipyridamole	0.88	Phosphodiesterase inhibitor	PDE5A|ADA|PDE10A|PDE4A|PDE7B|PDE8A|PDE8B|SLC29A1
	nicergoline	0.88	Adrenergic receptor antagonist	ADRA1A
	iopanoic-acid	0.92	Radiopaque medium
	tacrolimus	0.92	Calcineurin inhibitor	FKBP1A
	FR-139317	0.92	Endothelin receptor antagonist	EDNRA
	desmethylclozapine	0.92	Acetylcholine receptor agonist	CHRM1|DRD2|DRD3|HTR2A|HTR2C
	pyrazolanthrone	0.92	JNK inhibitor	MAPK10|MAPK8|MAPK9|TTK
	salbutamol	0.92	Adrenergic receptor agonist	ADRB2
	enalaprilat	0.94	Angiotensin converting enzyme inhibitor	ACE
	warfarin	0.95	Vitamin K antagonist	VKORC1
	milrinone	0.95	Phosphodiesterase inhibitor	PDE3A
	MRS-1845	0.95	Calcium channel blocker	ORAI1
	nomegestrol-acetate	0.95	Progesterone receptor agonist	PGR
	U-74389F	0.95	Lipid peroxidase inhibitor
	losartan	0.95	Angiotensin receptor antagonist	AGTR1
	oxiconazole	0.95	Bacterial cell wall synthesis inhibitor
	droperidol	0.99	Dopamine receptor antagonist	DRD2
	L-161982	0.99	Prostanoid receptor antagonist	PTGER4
	androsta-1,4-dien-3,17-dione	0.99	Aromatase inhibitor
	carbofuran	0.99	Cholinesterase inhibitor
	NBI-27914	0.99	CRF receptor antagonist	CRHR1
	pravastatin	0.99	HMGCR inhibitor	HMGCR
	cyclopamine	0.99	Smoothened receptor antagonist	SMO
	EMF-BCA1-57	0.99	Caspase inhibitor	CASP3
	omeprazole	1.02	ATPase inhibitor	ATP4A
	dibutyrylcyclic-gmp	1.02	CGMP analog
	nitrazepam	1.02	Benzodiazepine receptor agonist	GABRA1
	CAY-10585	1.02	HIF modulator	HIF1A
	YM-976	1.05	Phosphodiesterase inhibitor	PDE4A
	PRL-3-inhibitor-I	1.06	Tyrosine phosphatase inhibitor	PTP4A3
	diethylstilbestrol	1.06	Estrogen receptor agonist	ESR1|ESR2|ESRRG
	osthol	1.06	Calcium channel blocker
	cilnidipine	1.06	Calcium channel blocker	CACNA1B
	lorazepam	1.06	Benzodiazepine receptor agonist	GABRA1|GABRA2|GABRA3|GABRA5|GABRA4|GABRA6|GABRB1|GABRB2|GABRB3|GABRD|GABRE|GABRG1|GABRG2|GABRG3|GABRP|GABRQ
	ZK-756326	1.09	CC chemokine receptor ligand	CCR8
	iodophenpropit	1.09	Histamine receptor antagonist	HRH3|HRH4
	tosyllysyl-chloromethyl-ketone	1.09	Chymotrypsin inhibitor
	ZM-241385	1.09	Adenosine receptor antagonist	ADORA2A|ADORA2B|ADORA1
	cytarabine	1.09	Ribonucleotide reductase inhibitor	POLA1|POLB
	VX-745	1.1	P38 MAPK inhibitor	MAPK14
	L-stepholidine	1.13	Dopamine receptor agonist|Dopamine receptor antagonist	DRD1|DRD2
	prednisone	1.13	Glucocorticoid receptor agonist	NR3C1
	toltrazuril	1.13	Antiprotozoal agent
	AM-630	1.13	Cannabinoid receptor antagonist	CNR2|CNR1
	mestranol	1.13	Estrogen receptor agonist	ESR1
	fenoldopam	1.13	Dopamine receptor agonist	DRD1
	tyrphostin-47	1.13	EGFR inhibitor	EGFR
	diphencyprone	1.13	Immunostimulant
	rufloxacin	1.13	Bacterial DNA gyrase inhibitor
	lithocholic-acid	1.14	MDM inhibitor|PXR ligand|Tyrosine phosphatase inhibitor|Vitamin D receptor ligand|FXR antagonist|Vitamin D receptor agonist	NR1I2|VDR
	moexipril	1.15	Angiotensin converting enzyme inhibitor	ACE
	carbamazepine	1.16	Carboxamide antiepileptic	SCN1A|SCN3A|SCN5A
	isoxicam	1.16	Cyclooxygenase inhibitor	PTGS1|PTGS2
	PPT	1.16	Estrogen receptor agonist	ESR1
	flunarizine	1.17	Calcium channel blocker	CACNA1G|CACNA1H
	fluoropyruvate	1.17	Pyruvate dehydrogenase inhibitor
	aminoindazole	1.19	Ionophore
	amthamine	1.2	Histamine receptor agonist
	trimethobenzamide	1.2	Histamine receptor antagonist	DRD2
	siguazodan	1.2	Phosphodiesterase inhibitor	PDE3A
	glibenclamide	1.23	Sulfonylurea	KCNJ11|ABCC8|CFTR|KCNJ5|KCNJ8
	AM-251	1.23	Cannabinoid receptor antagonist	CNR1
	amiodarone	1.23	Potassium channel blocker	KCNH2
	NAS-181	1.23	Serotonin receptor antagonist	HTR1B
	sulfasalazine	1.23	Antirheumatic drug|NFkB pathway inhibitor	PTGS1|PTGS2|ALOX5
	N-methylquipazine	1.27	Serotonin receptor agonist	HTR2A|HTR3A|HTR3B
	fenofibrate	1.27	PPAR receptor agonist	PPARA
	L-670596	1.27	Prostanoid receptor antagonist
	physostigmine	1.27	Cholinesterase inhibitor|Acetylcholinesterase inhibitor	ACHE
	quetiapine	1.27	Dopamine receptor antagonist|Serotonin receptor antagonist	DRD2|HTR1A|HTR2A|DRD1|HRH1|HTR1D|HTR1E
	U-54494A	1.27	Opioid receptor agonist	OPRK1
	fananserin	1.27	Dopamine receptor antagonist|Serotonin receptor antagonist	HTR2A|DRD4
	capecitabine	1.27	DNA synthesis inhibitor|Thymidylate synthase inhibitor	TYMS
	adipiodone	1.3	Contrast agent
	dehydroisoandosterone	1.3	GABA receptor modulator
	SB-408124	1.3	Orexin receptor antagonist	HCRTR1
	caffeic-acid	1.34	HIV integrase inhibitor|Lipoxygenase inhibitor|Nitric oxide production inhibitor|NFkB pathway inhibitor|PPAR receptor modulator|Tumor necrosis factor production inhibitor|TNF production inhibitor	ALOX5
	embelin	1.34	HCV inhibitor|XIAP inhibitor	XIAP
	meptazinol	1.34	Opioid receptor agonist
	naltrindole	1.34	Opioid receptor antagonist	OPRD1
	praziquantel	1.37	Anthelmintic agent
	equilin	1.37	Estrogen receptor agonist	HSD17B1
	CCCP	1.37	Mitochondrial oxidative phosphorylation uncoupler
	BRD-K17693482	1.37	Potassium channel activator
	PD-198306	1.37	MAP kinase inhibitor|MEK inhibitor	MAP2K1|MAP2K2
	R-96544	1.37	Serotonin receptor antagonist	HTR2A
	alpha-estradiol	1.37	Estrogen receptor agonist	ESR1|ESR2|NR1I2
	afatinib	1.37	EGFR inhibitor	EGFR|ERBB2|ERBB4
	ilomastat	1.38	Matrix metalloprotease inhibitor
	skatole	1.4	Thrombin inhibitor	CYP2F1
	ABT-751	1.41	Tubulin inhibitor
	isradipine	1.41	Calcium channel blocker	CACNA1C|CACNA1D|CACNA1F|CACNA1S|CACNA2D1
	clocortolone-pivalate	1.41	Steroid	NR3C1
	H-89	1.41	PKA inhibitor	PRKACA
	nobiletin	1.41	MEK inhibitor	MAP2K1
	norgestrel	1.41	Progesterone receptor agonist
	salmeterol	1.44	Adrenergic receptor agonist	ADRB2
	dibenzepin	1.44	Norepinephrine reuptake inhibitor
	bendroflumethiazide	1.44	Sodium/potassium/chloride transporter inhibitor	SLC12A3
	9-methyl-5H-6-thia-4,5-diaza-chrysene-6,6-dioxide	1.44	NFkB pathway inhibitor
	fillalbin	1.48	Increases arterial blood pressure
	lamotrigine	1.48	Serotonin receptor antagonist|Sodium channel blocker	SCN1A|SCN2A|SCN3A
	epicatechin-gallate-(-)	1.51	Bacterial DNA gyrase inhibitor	FASN
	BRD-K51557114	1.51	GlyT-2 inhibitor
	rilmenidine	1.51	Adrenergic receptor agonist|Imidazoline receptor agonist	NISCH|ADRA2A
	fluspirilene	1.52	Dopamine receptor antagonist	DRD2|HTR2A
	phenformin	1.52	AMPK activator
	anagrelide	1.55	Phosphodiesterase inhibitor	PDE3A
	tyrphostin-AG-556	1.55	EGFR inhibitor	EGFR
	fludroxycortide	1.55	Glucocorticoid receptor agonist	NR3C1
	RS-16566	1.55	Serotonin receptor antagonist
	methimazole	1.55	Antithyroid agent	TPO
	butabindide	1.58	Tripeptidyl peptidase inhibitor	TPP2
	RU-24969	1.59	Serotonin receptor agonist	HTR1A|HTR1B|HTR6
	clonidine	1.59	Adrenergic receptor agonist	ADRA2A|ADRA2B|ADRA2C
	FPL-55712	1.59	Leukotriene receptor antagonist
	L-655240	1.59	Thromboxane receptor antagonist
	nifurtimox	1.59	DNA inhibitor
	scoulerine	1.59	Adrenergic receptor antagonist|GABA receptor antagonist|Serotonin receptor antagonist	ADRA1D|ADRA2A|GABRA1
	MST-312	1.59	Telomerase inhibitor	TERT
	VU-0413807-2	1.59	Calcium channel blocker	CACNA1H|CACNA1I|CACNA1G
	meprylcaine	1.62	Local anesthetic
	Y-27152	1.62	Potassium channel activator	KCNJ8
	eplerenone	1.62	Cytochrome P450 inhibitor	NR3C2
	ginsenoside	1.62	Steroid hormone receptor agonist
	ebselen	1.62	Cyclooxygenase inhibitor|Glutathione peroxidase agonist|H+/K+-ATPase inhibitor|Nitric oxide synthase inhibitor
	bromhexine	1.63	Mucolytic agent
	nitazoxanide	1.66	Pyruvate ferredoxin oxidoreductase inhibitor
	cinacalcet	1.66	Calcium channel activator	CASR
	SB-366791	1.69	TRPV antagonist	TRPV1
	5-FP	1.69	Thymidylate synthase inhibitor	TYMS
	levocetirizine	1.71	Histamine receptor antagonist	HRH1
	benzanthrone	1.72	Aromatic hydrocarbon derivative
	KIN001-055	1.73	EGFR inhibitor|JAK inhibitor|Leukotriene inhibitor|Mediator release inhibitor	JAK3
	glimepiride	1.73	Insulin secretagogue	ABCC8|KCNJ11
	BMS-299897	1.73	Gamma secretase inhibitor
	tadalafil	1.76	Phosphodiesterase inhibitor	PDE5A|PDE11A
	cyclo-[Arg-Gly-Asp-D-Phe-Val]	1.76	Integrin antagonist
	L-732138	1.76	Tachykinin antagonist	TACR1
	didanosine	1.76	Nucleoside reverse transcriptase inhibitor	PNP
	mephenytoin	1.8	Hydantoin antiepileptic	SCN5A
	diclofenamide	1.8	Carbonic anhydrase inhibitor	CA1|CA2|CA4|CA12
	GSK-1904529A	1.8	IGF-1 inhibitor|Insulin growth factor receptor inhibitor|Insulin receptor ligand	IGF1R|INSR
	GBR-13069	1.83	Dopamine uptake inhibitor	SLC6A3
	minoxidil	1.83	KATP activator|Kir6 channel (KATP) activator|Vasodilator	ABCC9|KCNJ11|KCNJ8
	teniposide	1.87	Topoisomerase inhibitor	TOP2A
	DMeOB	1.87	Glutamate receptor modulator	GRM5
	N-arachidonyl-GABA	1.87	Cannabinoid receptor agonist
	telmisartan	1.87	Angiotensin receptor antagonist	AGTR1|PPARG
	tamoxifen	1.88	Estrogen receptor antagonist|Selective estrogen receptor modulator (SERM)	ESR1|ESR2
	pimozide	1.89	Dopamine receptor antagonist	DRD2|DRD3|HTR2A
	selegiline	1.9	Monoamine oxidase inhibitor	MAOB|MAOA
	sildenafil	1.9	Phosphodiesterase inhibitor	PDE5A
	formoterol	1.9	Adrenergic receptor agonist	ADRB2
	bromfenac	1.93	Cyclooxygenase inhibitor	PTGS1|PTGS2
	aprepitant	1.93	Tachykinin antagonist	TACR1
	prednisolone-acetate	1.94	Glucocorticoid receptor agonist	NR3C1
	BH3I-1	1.97	BCL inhibitor	BCL2L1
	K-858	1.97	Kinesin-like spindle protein inhibitor	KIF11
	tyrphostin-AG-1296	2.01	FLT3 inhibitor	FLT3
	CGP-55845	2.01	GABA receptor antagonist	GABBR1|GABBR2
	flumetasone	2.01	Glucocorticoid receptor agonist	NR3C1
	M2-PK-activator	2.01	Pyruvate kinase isozyme activator	PKM
	DMP-543	2.03	Acetylcholine release stimulant
	nateglinide	2.04	Insulin secretagogue	ABCC8|KCNJ11
	EI-247	2.04	IGF-1 inhibitor	INSR
	avrainvillamide-analog-1	2.04	Nucleophosmin inhibitor
	U-46619	2.08	Thromboxane receptor agonist
	BRD-A41630653	2.08	Glutamate receptor antagonist	SIGMAR1|SLC6A4
	N20C	2.11	Glutamate receptor antagonist
	pregnenolone-succinate	2.11	GABA receptor negative allosteric modulator|Acetylcholine release enhancer|Dopamine release enhancer|Glutamate receptor modulator
	triprolidine	2.13	Histamine receptor antagonist	HRH1
	BRD-K87426499	2.14	Caspase inhibitor	CASP3
	indinavir	2.14	HIV protease inhibitor	CYP3A5|CYP3A4|CYP3A7
	ritonavir	2.14	HIV protease inhibitor	CYP3A4|CYP1A2|CYP2B6|CYP2C19|CYP3A5|CYP3A7|CYP2C8|CYP2C9|CYP2D6|CYP2E1
	kinetin-riboside	2.15	Apoptosis stimulant
	NS-1619	2.15	Calcium channel activator	KCNMA1
	SRC-kinase-inhibitor-I	2.15	Src inhibitor	CSK|LCK
	austricine	2.15	Hypolipidemic
	KF-38789	2.15	P selectin inhibitor	SELP
	tetrabenazine	2.16	Vesicular monoamine transporter inhibitor	SLC18A2
	actarit	2.17	Interleukin receptor agonist
	floxuridine	2.18	DNA synthesis inhibitor
	meclizine	2.19	Constitutive androstane receptor (CAR) agonist	NR1I3
	ceforanide	2.19	Penicillin binding protein inhibitor
	dexamethasone	2.22	Glucocorticoid receptor agonist	NR3C1
	kenpaullone	2.22	CDK inhibitor|Glycogen synthase kinase inhibitor	GSK3B|CDK1|CDK5
	BRD-K06956503	2.22	Glucosylceramidase inhibitor	GBA
	nalbuphine	2.23	Opioid receptor agonist|Opioid receptor antagonist	OPRD1|OPRK1|OPRM1
	hydroquinidine	2.26	Antiarrhythmic
	oxybenzone	2.26	Lipase inhibitor
	ozagrel	2.26	Thromboxane synthase inhibitor	TBXAS1
	mepyramine	2.26	Histamine receptor antagonist	HRH1
	AG-14361	2.26	PARP inhibitor	PARP1
	MDL-73005EF	2.27	Serotonin receptor antagonist	HTR1A
	cyclosporin-a	2.29	Calcineurin inhibitor	PPIA|PPP3CA
	fludrocortisone-acetate	2.29	Glucocorticoid receptor agonist|Mineralocorticoid receptor agonist	NR3C2
	doxepin	2.3	Histamine receptor antagonist	HRH1|HRH2|SLC6A2|SLC6A4
	pemoline	2.33	Dopamine receptor agonist
	risperidone	2.33	Dopamine receptor antagonist|Serotonin receptor antagonist	DRD2|HTR2A|DRD3|HTR2C|ADRA1A|ADRA1B|DRD4|HRH1|HTR1A|HTR1D
	cinchonine	2.33	P-glycoprotein inhibitor
	diarylpropionitrile	2.33	Estrogen receptor agonist	ESR2
	dobutamine	2.4	Adrenergic receptor agonist	ADRB1|ADRB2
	cilomilast	2.4	Phosphodiesterase inhibitor	PDE4A|PDE4B|PDE4D
	ondansetron	2.43	Serotonin receptor antagonist	HTR3A
	cyproterone	2.47	Androgen receptor antagonist	AR
	zardaverine	2.47	Phosphodiesterase inhibitor	PDE4D
	metronidazole	2.47	DNA inhibitor	CYP2C9|CYP3A4
	clopidogrel	2.5	Purinergic receptor antagonist	P2RY12
	cimetidine	2.5	Histamine receptor antagonist	HRH2
	hesperidin	2.5	Flavanone glycoside
	hydrastinine	2.5	Haemostatic agent
	BRD-K48969316	2.5	Caspase inhibitor	CASP1
	XL-147	2.5	PI3K inhibitor	PIK3CG|PIK3CA|PIK3CD
	cyclopentolate	2.54	Acetylcholine receptor antagonist
	SDZ-WAG-994	2.54	Adenosine receptor agonist	ADORA1
	FPL-64176	2.57	Calcium channel activator	CACNA1C
	aliskiren	2.57	Antihypertensive agent|Renin inhibitor|Peptidase inhibitor|Protease inhibitor	REN
	fenretinide	2.57	Apoptosis stimulant|Retinoid receptor agonist	RARA
	GW-501516	2.57	PPAR receptor agonist|Insulin sensitizer	PPARD
	memantine	2.61	Glutamate receptor antagonist	GRIN1
	dipivefrine	2.63	Adrenergic receptor agonist	ADRA1A
	SB-200646	2.64	Serotonin receptor antagonist	HTR2B|HTR2C
	SKF-81297	2.64	Dopamine receptor agonist	DRD1|DRD5
	z-leu3-VS	2.66	Proteasome inhibitor
	labetalol	2.71	Adrenergic receptor antagonist	ADRB1|ADRB2|ADRA1A|ADRA1D
	idebenone	2.71	Calcium channel modulator
	CGP-20712	2.72	Adrenergic receptor antagonist	ADRB1
	voriconazole	2.72	Cytochrome P450 inhibitor	CYP2C19|CYP2C9|CYP3A4|CYP3A5|PTGS1
	haloperidol	2.75	Dopamine receptor antagonist	DRD2|DRD3|HTR2A|DRD1|DRD4
	hydroquinine	2.75	Antiarrhythmic
	trazodone	2.77	Adrenergic receptor antagonist|Serotonin receptor antagonist|Serotonin reuptake inhibitor	HTR2A|HTR2C|SLC6A4
	diltiazem	2.78	Calcium channel blocker	CACNA1C
	mitomycin-c	2.78	DNA alkylating drug|DNA inhibitor|DNA alkylating agent|DNA synthesis inhibitor
	rolipram	2.82	Phosphodiesterase inhibitor	PDE4A|PDE4B|PDE4D|PDE4C
	AZ-10417808	2.82	Caspase inhibitor	CASP3
	nimetazepam	2.86	GABA receptor agonist	GABRA1|GABRA2
	reboxetine	2.88	Adrenergic receptor antagonist	SLC6A2
	RHO-kinase-inhibitor-II	2.89	Rho associated kinase inhibitor
	propranolol	2.89	Adrenergic receptor antagonist	ADRB2|ADRB3
	SB-239063	2.89	P38 MAPK inhibitor	MAPK11|MAPK14
	BMS-182874	2.92	Endothelin receptor antagonist	EDNRA
	IB-MECA	2.92	Adenosine receptor agonist	ADORA3
	vinblastine	2.92	Microtubule inhibitor|Tubulin inhibitor	TUBB
	U-18666A	2.94	Oxidosqualene cyclase inhibitor
	fenobam	2.96	Glutamate receptor antagonist	GRM5
	SAL-1	2.96	Adenosine receptor antagonist	ADORA2B
	BRD-K06217810	2.96	DYRK inhibitor	CLK1|CLK4|DYRK1A|DYRK1B
	T-98475	2.97	Gonadotropin releasing factor hormone receptor antagonist	GNRHR
	JNJ-16259685	3	Glutamate receptor antagonist	GRM1
	homatropine	3.01	Acetylcholine receptor antagonist	CHRM1
	carbetocin	3.07	Oxytocin receptor agonist	OXTR
	lypressin	3.07	Vasopressin receptor agonist	AVPR1A|AVPR1B|AVPR2
	doxylamine	3.11	Histamine receptor antagonist	HRH1
	thioproperazine	3.14	Dopamine receptor antagonist
	granisetron	3.14	Serotonin receptor antagonist	HTR3A
	asiatic-acid	3.15	Apoptosis stimulant
	BRD-K57954781	3.17	Apoptosis stimulant
	heraclenol	3.17	Vitamin K antagonist
	mirin	3.17	MRE11A exonuclease inhibitor	MRE11A
	BRD-K84421793	3.21	Dopamine receptor agonist	DRD1
	BRD-K77690805	3.21	Pyruvate kinase isozyme activator	PKM
[truncated: 25,121 more rows]

## Sheet: c.Query signature for S2、S1
UniProt ID	Gene symbol	FC.Prot	log2(FC.Prot)	q value
P20848	SERPINA2	4.17364	2.0613	4.24476e-06
Q15722	LTB4R	2.5371	1.34318	7.66296e-09
P15169	CPN1	2.09179	1.06474	6.70387e-09
Q08477	CYP4F3	2.03663	1.02618	3.34406e-09
Q6UX06	OLFM4	2.84599	1.50893	3.51211e-06
Q5S007	LRRK2	1.71797	0.780702	6.02484e-11
P55058	PLTP	1.89758	0.924161	2.33782e-09
Q9UGM5	FETUB	1.84531	0.883862	2.33782e-09
O15360	FANCA	6.34679	2.66603	0.00196532
P31997	CEACAM8	2.19178	1.13211	5.56431e-07
P35858	IGFALS	1.80173	0.849385	9.00441e-09
A6NJG2	SOWAHD	1.60755	0.684867	1.12028e-10
P06702	S100A9	2.43652	1.28482	6.58101e-06
O43155	FLRT2	1.99562	0.996837	3.09466e-07
P05089	ARG1	2.18233	1.12587	2.26728e-06
Q9NY25	CLEC5A	1.89181	0.919765	1.93733e-07
P54108	CRISP3	1.91642	0.938416	3.12789e-07
Q15080	NCF4	1.87646	0.908011	2.08444e-07
Q07343	PDE4B	2.16604	1.11506	3.87255e-06
Q8TAC2	JOSD2	2.06639	1.04711	1.89228e-06
Q99698	LYST	1.4921	0.577346	4.26231e-11
Q9C0D0	PHACTR1	5.66192	2.50129	0.00432419
Q9NPP4	NLRC4	1.7745	0.82741	7.71374e-08
P22894	MMP8	2.29458	1.19823	1.36394e-05
P17213	BPI	3.32329	1.73261	0.000441615
Q96A08	H2BC1	1.80415	0.851319	1.55974e-07
A6NI72	NCF1B	1.62605	0.701374	5.5416e-09
Q6UWW0	LCN15	2.09783	1.0689	4.54937e-06
P05976	MYL1	3.60438	1.84975	0.000860825
Q9HD89	RETN	3.02418	1.59654	0.000285647
P01019	AGT	1.71788	0.780633	6.19282e-08
Q96ST8	CEP89	1.81134	0.85706	2.9237e-07
P05546	SERPIND1	2.21013	1.14413	1.42162e-05
A0A0C4DH69	IGKV1-9	2.07904	1.05592	5.82379e-06
P24158	PRTN3	2.47749	1.30888	6.04003e-05
O75594	PGLYRP1	2.00359	1.00259	3.9748e-06
Q70J99	UNC13D	1.43492	0.520966	4.19062e-11
P05090	APOD	1.66892	0.738912	4.87938e-08
P27105	STOM	1.74114	0.800035	1.83238e-07
Q8TAQ9	SUN3	2.32175	1.21522	3.92695e-05
Q99536	VAT1	1.52546	0.609244	1.64508e-09
Q6ZTW0	TPGS1	2.42176	1.27606	7.68415e-05
Q8IZJ1	UNC5B	2.37308	1.24676	6.50821e-05
P09564	CD7	1.5666	0.647638	1.05982e-08
P05155	SERPING1	1.53052	0.614026	3.88328e-09
Q562R1	ACTBL2	1.36537	0.449296	3.32765e-12
Q16772	GSTA3	1.85828	0.893967	1.73015e-06
P05543	SERPINA7	1.5791	0.659098	1.54782e-08
Q99542	MMP19	1.64966	0.722165	1.17922e-07
Q9UM07	PADI4	1.85302	0.889876	2.42556e-06
P80511	S100A12	2.2427	1.16524	5.47246e-05
P00742	F10	1.99162	0.99394	1.13179e-05
P16452	EPB42	1.74626	0.804266	7.72311e-07
Q15485	FCN2	1.99701	0.997844	1.18684e-05
P10124	SRGN	1.85106	0.888348	2.99307e-06
P09105	HBQ1	2.04814	1.03432	2.06267e-05
P04180	LCAT	1.91593	0.938042	7.01672e-06
P06731	CEACAM5	2.09473	1.06677	3.0141e-05
Q684P5	RAP1GAP2	1.45867	0.544649	1.72403e-09
P28676	GCA	1.88154	0.911912	6.58101e-06
P05109	S100A8	2.52787	1.33792	0.000309571
Q53EU6	GPAT3	1.7118	0.775512	8.83509e-07
P10163	PRB4	2.31224	1.20929	0.000140295
Q16610	ECM1	1.73508	0.795006	1.39345e-06
P02671	FGA	2.66946	1.41655	0.000540952
Q8NFQ6	BPIFC	2.98942	1.57987	0.00121006
Q5QGZ9	CLEC12A	3.24259	1.69715	0.00194964
P00739	HPR	2.02621	1.01879	3.15918e-05
P19823	ITIH2	1.82239	0.86583	5.2009e-06
Q9BZW5	TM6SF1	1.82734	0.869744	5.71247e-06
Q9BZF2	OSBPL7	1.62446	0.699964	3.08119e-07
Q13277	STX3	1.85849	0.894134	8.26959e-06
Q9H3R2	MUC13	1.57322	0.653724	1.12216e-07
Q8N6N6	NATD1	1.56192	0.643321	8.78759e-08
Q96HA8	NTAQ1	3.64629	1.86643	0.00375337
P04217	A1BG	1.68301	0.751041	9.3932e-07
P05164	MPO	2.43145	1.28182	0.00029705
P27169	PON1	1.65479	0.726652	6.74758e-07
Q14624	ITIH4	1.70748	0.771869	1.57402e-06
P12273	PIP	2.24103	1.16416	0.000148063
P00734	F2	1.82871	0.870827	8.26959e-06
O95445	APOM	1.58243	0.662146	2.08444e-07
Q969R8	ITFG2	1.54114	0.623994	8.43727e-08
P13688	CEACAM1	1.87296	0.905322	1.39311e-05
O94886	TMEM63A	1.3921	0.477267	6.44681e-10
Q13572	ITPK1	1.43442	0.520471	3.88328e-09
Q6SZW1	SARM1	1.40466	0.490218	1.22027e-09
P03951	F11	2.03941	1.02815	6.04003e-05
A0A0A0MT89	IGKJ1	4.3795	2.13077	0.00922341
Q6DN03	H2BC20P	1.50101	0.585931	4.15977e-08
Q9Y256	RCE1	1.48284	0.568363	2.541e-08
P02008	HBZ	2.17731	1.12254	0.000144523
P01009	SERPINA1	1.90502	0.929806	2.33364e-05
P20851	C4BPB	1.69191	0.758651	2.13372e-06
Q9Y2Q0	ATP8A1	1.55836	0.64003	1.93733e-07
P61626	LYZ	1.81832	0.862604	1.09944e-05
P13224	GP1BB	1.82382	0.866964	1.30325e-05
P16157	ANK1	1.52516	0.608964	1.25774e-07
Q9GZZ8	LACRT	2.09546	1.06727	0.000121869
Q687X5	STEAP4	1.50623	0.590943	8.78759e-08
P26022	PTX3	1.84919	0.886896	1.99456e-05
P49908	SELENOP	1.48953	0.574862	5.64954e-08
P40199	CEACAM6	2.10835	1.07612	0.000136808
P07225	PROS1	1.99307	0.994996	6.67417e-05
Q9NQS5	GPR84	1.82443	0.867449	1.75117e-05
Q8N228	SCML4	1.70704	0.771498	4.5643e-06
Q96S97	MYADM	1.46245	0.548385	3.27188e-08
Q4VCS5	AMOT	2.48465	1.31304	0.000771672
P28300	LOX	1.86745	0.901067	2.99748e-05
P02788	LTF	2.03182	1.02277	0.000104317
P20333	TNFRSF1B	1.63222	0.706834	1.91938e-06
P57075	UBASH3A	1.41315	0.498915	8.03384e-09
P49326	FMO5	1.8551	0.891493	3.13117e-05
P08697	SERPINF2	1.73492	0.794865	9.31e-06
Q8IX19	MCEMP1	2.60585	1.38176	0.00128053
Q969Q4	ARL11	1.67989	0.748369	4.7058e-06
O75144	ICOSLG	1.67241	0.741932	4.7058e-06
P02652	APOA2	1.68661	0.754123	5.82379e-06
P0C0L5	C4B	1.73144	0.791973	1.04578e-05
Q96MT8	CEP63	1.56791	0.648844	8.98169e-07
O15204	ADAMDEC1	1.40894	0.494605	1.24962e-08
Q5TBC7	BCL2L15	1.85807	0.893806	4.60725e-05
P52790	HK3	1.79223	0.841756	2.73027e-05
A5D8W1	CFAP69	1.92315	0.943475	8.76299e-05
Q9Y5Y7	LYVE1	2.66533	1.41431	0.00201389
Q16769	QPCT	2.07827	1.05538	0.00024576
P23469	PTPRE	1.3791	0.463732	6.70387e-09
Q8NFU4	FDCSP	1.62381	0.699384	3.9748e-06
P20061	TCN1	1.95405	0.966466	0.000131997
P10643	C7	1.69044	0.757396	1.22658e-05
Q8N4F0	BPIFB2	1.71259	0.776179	1.68321e-05
P02808	STATH	2.2517	1.17102	0.000686913
P20160	AZU1	2.24933	1.1695	0.000692695
Q8WWV6	FCAMR	3.09058	1.62788	0.00540117
Q6ZMT1	STAC2	1.69007	0.757084	1.39311e-05
O95498	VNN2	1.74725	0.805082	2.73027e-05
P69905	HBA1	1.70252	0.767668	1.68321e-05
A8MT69	CENPX	1.54765	0.630079	1.54237e-06
P08311	CTSG	1.74123	0.800104	2.87938e-05
P22681	CBL	1.25426	0.326831	8.21018e-12
Q9NPA2	MMP25	1.63626	0.710399	8.26959e-06
P17927	CR1	1.51633	0.600582	9.98713e-07
Q16635	TAZ	1.43495	0.520999	1.21788e-07
P98196	ATP11A	1.47812	0.563766	4.47228e-07
P12259	F5	1.59518	0.673722	4.96548e-06
O95977	S1PR4	1.50911	0.593694	1.07553e-06
P02654	APOC1	2.30824	1.2068	0.00116219
Q16777	H2AC20	2.17276	1.11953	0.000688907
O60635	TSPAN1	1.87345	0.905699	0.000126064
Q99728	BARD1	1.95813	0.969476	0.000232448
P84101	SERF2	0.568189	-0.815558	1.11639e-12
Q58FF8	HSP90AB2P	0.42748	-1.22607	3.195e-07
P18621	RPL17	0.690129	-0.535062	1.38715e-13
Q9P013	CWC15	0.661351	-0.596513	4.18095e-12
Q13442	PDAP1	0.646153	-0.630052	2.78199e-11
Q9NYF8	BCLAF1	0.685941	-0.543843	1.62331e-12
Q8NEY8	PPHLN1	0.65932	-0.60095	2.78199e-11
O75880	SCO1	0.642007	-0.639338	4.57256e-10
P45973	CBX5	0.6687	-0.58057	5.47883e-11
Q9H0G5	NSRP1	0.658463	-0.602826	2.99134e-10
P37108	SRP14	0.737389	-0.439501	8.86868e-14
O75822	EIF3J	0.679226	-0.558036	5.47883e-11
P49756	RBM25	0.709645	-0.494831	3.6629e-12
P35269	GTF2F1	0.659887	-0.599709	3.77621e-10
Q9H1E3	NUCKS1	0.570335	-0.810119	1.34752e-07
Q9Y383	LUC7L2	0.742365	-0.429799	1.1552e-13
Q86VM9	ZC3H18	0.727279	-0.459419	1.49306e-12
Q13148	TARDBP	0.732935	-0.448242	8.34225e-13
Q9UII2	ATP5IF1	0.620658	-0.688129	2.53274e-08
Q14444	CAPRIN1	0.66114	-0.596973	3.6244e-09
Q86U42	PABPN1	0.748548	-0.417833	1.11639e-12
P46779	RPL28	0.693607	-0.52781	4.57256e-10
Q9Y2W1	THRAP3	0.690784	-0.533693	9.77246e-10
P45880	VDAC2	0.703087	-0.508225	4.57256e-10
Q96NC0	ZMAT2	0.645051	-0.632515	3.53784e-08
P62266	RPS23	0.664547	-0.589557	1.05982e-08
Q9H307	PNN	0.750628	-0.413829	4.71093e-12
P49207	RPL34	0.594788	-0.749554	8.26096e-07
Q9NRP2	CMC2	0.666011	-0.586382	1.80408e-08
Q96AT1	KIAA1143	0.698979	-0.516678	1.78243e-09
Q01658	DR1	0.712623	-0.48879	5.75292e-10
P52740	ZNF132	0.593477	-0.752737	1.16327e-06
Q9BPZ3	PAIP2	0.624302	-0.679685	3.07496e-07
O60925	PFDN1	0.656469	-0.6072	7.21111e-08
Q8NC51	SERBP1	0.76908	-0.378795	4.18095e-12
O14602	EIF1AY	0.676723	-0.563363	2.91201e-08
O75586	MED6	0.743693	-0.427221	1.42972e-10
Q9Y320	TMX2	0.663927	-0.590903	7.71374e-08
Q86WR0	CCDC25	0.755438	-0.404614	4.26231e-11
P61081	UBE2M	0.689196	-0.537013	1.80408e-08
O94826	TOMM70	0.757838	-0.400039	4.26231e-11
Q9UHB6	LIMA1	0.752476	-0.410282	8.52623e-11
P16989	YBX3	0.642905	-0.637322	3.31475e-07
O95218	ZRANB2	0.76945	-0.3781	1.32942e-11
P62899	RPL31	0.675466	-0.566044	5.64954e-08
P62316	SNRPD2	0.779853	-0.358725	4.18095e-12
P15924	DSP	0.600835	-0.734959	3.14209e-06
P18077	RPL35A	0.68423	-0.547447	4.15977e-08
Q9NX55	HYPK	0.671291	-0.574989	9.45986e-08
P26368	U2AF2	0.748411	-0.418097	2.65996e-10
P46778	RPL21	0.728912	-0.456183	1.78243e-09
P30085	CMPK1	0.766634	-0.38339	4.19062e-11
Q7Z4V5	HDGFL2	0.757458	-0.400763	1.57613e-10
Q9BYG3	NIFK	0.710912	-0.492256	1.05982e-08
Q8ND56	LSM14A	0.725546	-0.462862	3.88328e-09
P25445	FAS	0.681082	-0.554099	9.45986e-08
P61956	SUMO2	0.656105	-0.608	4.13323e-07
O75438	NDUFB1	0.642815	-0.637525	8.26096e-07
O00422	SAP18	0.750827	-0.413448	4.23894e-10
P21291	CSRP1	0.660643	-0.598057	3.31475e-07
P39023	RPL3	0.701537	-0.511409	3.27188e-08
Q53H12	AGK	0.729466	-0.455088	3.88328e-09
P52657	GTF2A2	0.700584	-0.513371	3.89426e-08
Q12792		0.729102	-0.455807	4.57543e-09
Q15170	TCEAL1	0.549647	-0.863422	4.26507e-05
Q92804	TAF15	0.689485	-0.53641	1.00275e-07
P09497	CLTB	0.614961	-0.701434	4.7058e-06
Q9Y5B9	SUPT16H	0.778146	-0.361888	8.52623e-11
Q9Y6A4	CFAP20	0.700942	-0.512633	8.25426e-08
O14949	UQCRQ	0.740222	-0.433971	4.57543e-09
O76021	RSL1D1	0.678112	-0.560405	4.13323e-07
Q99459	CDC5L	0.784876	-0.349463	6.02484e-11
Q9BSR8	YIPF4	0.614669	-0.702119	8.59966e-06
O00541	PES1	0.754744	-0.405941	2.18343e-09
Q13247	SRSF6	0.671639	-0.574243	8.26096e-07
O94992	HEXIM1	0.759501	-0.396877	1.64508e-09
P23246	SFPQ	0.782658	-0.353546	1.77875e-10
P15880	RPS2	0.768282	-0.380292	8.73721e-10
O60869	EDF1	0.7011	-0.512307	2.08444e-07
Q9H5P4	PDZD7	0.562188	-0.830877	7.69498e-05
O94906	PRPF6	0.808635	-0.306439	8.21018e-12
P35221	CTNNA1	0.711075	-0.491927	1.25774e-07
Q9UKV3	ACIN1	0.809472	-0.304946	7.74104e-12
O95983	MBD3	0.699435	-0.515739	2.75668e-07
P31483	TIA1	0.684158	-0.547598	7.26418e-07
O43719	HTATSF1	0.793773	-0.333202	8.52623e-11
P13984	GTF2F2	0.767194	-0.382336	1.98684e-09
Q9NR28	DIABLO	0.753914	-0.407528	7.4251e-09
P12270	TPR	0.80747	-0.308519	2.78199e-11
Q9H9Q4	NHEJ1	0.776848	-0.364297	1.36233e-09
Q9Y2X3	NOP58	0.785893	-0.347595	5.13052e-10
P22087	FBL	0.781453	-0.355769	8.73721e-10
Q9Y2W2	WBP11	0.809889	-0.304205	2.69169e-11
Q15424	SAFB	0.746782	-0.421241	2.53274e-08
O75937	DNAJC8	0.730581	-0.452884	1.00275e-07
O60934	NBN	0.816187	-0.293028	2.69169e-11
Q92734	TFG	0.741414	-0.43165	7.21111e-08
P49006	MARCKSL1	0.597923	-0.741968	7.40766e-05
O00151	PDLIM1	0.735227	-0.443738	1.25774e-07
P55010	EIF5	0.791689	-0.336995	8.73721e-10
Q16891	IMMT	0.780012	-0.358432	3.6244e-09
Q00839	HNRNPU	0.759206	-0.397438	2.53274e-08
Q15185	PTGES3	0.720751	-0.472427	4.13323e-07
E9PRG8	C11orf98	0.728293	-0.457409	2.59403e-07
P08708	RPS17	0.73729	-0.439696	1.4573e-07
Q9UKM9	RALY	0.816402	-0.292649	6.82847e-11
Q14980	NUMA1	0.794011	-0.332768	1.22027e-09
Q7RTV0	PHF5A	0.579377	-0.787427	0.000172783
Q96EC8	YIPF6	0.618228	-0.693789	5.397e-05
Q9NQG1	MANBAL	0.686055	-0.543604	3.75214e-06
Q9BQ49	SMIM7	0.697341	-0.520063	2.14863e-06
Q14134	TRIM29	0.661791	-0.595553	1.15774e-05
Q9BY42	RTF2	0.770716	-0.375728	1.54782e-08
Q14978	NOLC1	0.71025	-0.493601	1.15109e-06
Q15366	PCBP2	0.771812	-0.373679	1.54782e-08
P84090	ERH	0.754559	-0.406294	6.70299e-08
P24390	KDELR1	0.426858	-1.22817	0.00423568
O75531	BANF1	0.738337	-0.437649	2.953e-07
Q9H788	SH2D4A	0.706579	-0.501078	2.13372e-06
Q9Y3Q3	TMED3	0.715643	-0.482689	1.31464e-06
Q13428	TCOF1	0.762375	-0.391426	5.64954e-08
Q9HB71	CACYBP	0.744042	-0.426543	2.43184e-07
P56181	NDUFV3	0.65785	-0.60417	2.21329e-05
Q14683	SMC1A	0.819838	-0.286589	1.57613e-10
P62750	RPL23A	0.773139	-0.371201	2.74536e-08
Q96AG4	LRRC59	0.711916	-0.490221	1.89863e-06
Q04637	EIF4G1	0.767982	-0.380856	4.87938e-08
Q00059	TFAM	0.742419	-0.429695	3.31475e-07
P34932	HSPA4	0.76167	-0.392763	9.45986e-08
Q8IY81	FTSJ3	0.795295	-0.330439	4.57543e-09
Q9Y294	ASF1A	0.761708	-0.39269	1.00275e-07
P18124	RPL7	0.797173	-0.327035	4.31223e-09
P41236	PPP1R2	0.730288	-0.453463	9.3932e-07
P08621	SNRNP70	0.762182	-0.391793	1.09065e-07
P48201	ATP5MC3	0.699262	-0.516096	5.2009e-06
O43823	AKAP8	0.784833	-0.349542	1.67794e-08
Q9Y5J7	TIMM9	0.746823	-0.421162	3.58989e-07
O00358	FOXE1	0.437026	-1.19421	0.00535069
O60613	SELENOF	0.726612	-0.460742	1.39345e-06
Q12906	ILF3	0.768202	-0.380443	8.25426e-08
Q9H204	MED28	0.710317	-0.493466	3.51211e-06
Q9Y266	NUDC	0.791718	-0.336942	1.05982e-08
Q9Y3T9	NOC2L	0.80042	-0.32117	4.57543e-09
Q12840	KIF5A	0.611419	-0.709767	0.000172783
Q9UK45	LSM7	0.763992	-0.38837	1.34752e-07
Q8WUD4	CCDC12	0.735953	-0.442314	9.3932e-07
P08047	SP1	0.703797	-0.506768	5.51958e-06
P48444	ARCN1	0.760414	-0.395143	1.83238e-07
P40222	TXLNA	0.816722	-0.292083	8.22494e-10
Q8WXF1	PSPC1	0.785743	-0.347871	2.37359e-08

## Sheet: d. Drug prediction for S2、S1
NO.	pert_iname	TAG	moa	gene_targets
1	BRD-K21009077	-98.87	Dual specificity protein phosphatase inhibitors
2	treprostinil	-97.85	Prostacyclin analog	PTGIR
3	evodiamine	-97.59	ATPase inhibitor|TRPV agonist	TRPV1
4	griseofulvin	-96.87	Tubulin inhibitor
5	GW-843682X	-96.69	PLK inhibitor	PLK1|PLK3
6	emetine	-96.67	Protein synthesis inhibitor	RPS2
7	desoxypeganine	-96.31	Acetylcholinesterase inhibitor|Monoamine oxidase inhibitor	ACHE|MAOA
8	harpagoside	-96.14	Acetylcholinesterase inhibitor	NOS2|PTGS2
9	valproic-acid	-96.1	HDAC inhibitor	ABAT|ALDH5A1|HDAC1|SCN1A|SCN3A
10	phenytoin	-95.98	Hydantoin antiepileptic	SCN1A|SCN2A|SCN5A
11	naloxone	-95.98	Opioid receptor antagonist	OPRM1|OPRK1|OPRD1
12	sitagliptin	-95.95	Dipeptidyl peptidase inhibitor	DPP4
13	RITA	-95.91	MDM inhibitor	MDM2
14	nitrazepam	-95.53	Benzodiazepine receptor agonist	GABRA1
15	RS-16566	-95.31	Serotonin receptor antagonist
16	GANT-58	-95.17	GLI antagonist	GLI1
17	actarit	-94.84	Interleukin receptor agonist
18	methazolamide	-94.83	Carbonic anhydrase inhibitor	CA1|CA2|CA4|CA7
19	BRD-A93048969	-93.83	Acetylcholine receptor antagonist	CHRM2|CHRM1|CHRM3|CHRM4
20	deferiprone	-93.3	Chelating agent	UGT1A6
21	HLI-373	-93.22	MDM inhibitor	MDM2
22	BRD-K91485395	-93.13	Dual specificity protein phosphatase inhibitors
23	naftopidil	-93.02	Adrenergic receptor antagonist
24	tubacin	-93.01	HDAC inhibitor	HDAC6
25	fluoropyruvate	-92.98	Pyruvate dehydrogenase inhibitor
26	mirin	-92.33	MRE11A exonuclease inhibitor	MRE11A
27	phenprobamate	-92.12	Muscle relaxant
28	huperzine-a	-91.7	Acetylcholinesterase inhibitor|Glutamate receptor antagonist	ACHE
29	N-(3-acetamidophenyl)-3-chlorobenzamide	-91.27	Glutamate receptor antagonist
30	BRD-A38793261	-91.24	ROR antagonist	RORC
31	triacsin-c	-91.09	Adrenergic receptor antagonist	ACSL1
32	4-carboxy-3-hydroxyphenylglycine-(RS)	-91.09	Glutamate receptor agonist|Glutamate receptor antagonist	GRM1|GRM5
33	eugenitol	-90.61	Androgen receptor antagonist|Bacterial quorum sensing inhibitor|Chromone|Monoamine oxidase inhibitor
34	lansoprazole	-90.49	ATPase inhibitor	ATP4A
35	AT-9283	-90.13	Aurora kinase inhibitor|JAK inhibitor|Abl kinase inhibitor|Bcr-Abl kinase inhibitor|FLT3 inhibitor|Mitotic inhibitor|Protein kinase inhibitor	JAK2|AURKA|AURKB|JAK3
36	flupirtine	-90.11	Glutamate receptor antagonist	KCNQ2|KCNQ1
37	etomoxir	-90.01	Carnitine palmitoyltransferase inhibitor	CPT1A
38	TER-14687	-89.93	Inhibitor of translocation of PKCq in T cells	PRKCQ
39	farnesol	-89.82	FXR agonist|Monoamine oxidase B inhibitor|NFkB pathway activator|PPAR receptor agonist	MAOB
40	AC-55649	-89.26	Retinoid receptor agonist	RARB|RARA
41	3-methyl-GABA	-89	GABA aminotransferase activator	ABAT
42	TTNPB	-88.91	Retinoid receptor agonist	RARB
43	L-692585	-88.8	Growth hormone releasing peptide ligand agonist	GHSR
44	vincristine	-88.34	Tubulin inhibitor	TUBB
45	L-161982	-88.29	Prostanoid receptor antagonist	PTGER4
46	IRL-2500	-88.14	Endothelin receptor antagonist	EDNRB
47	carbetocin	-87.59	Oxytocin receptor agonist	OXTR
48	propantheline	-87.02	Acetylcholine receptor antagonist	CHRM1
49	orantinib	-86.8	PDGFR tyrosine kinase receptor inhibitor|FGFR inhibitor|VEGFR inhibitor	KDR|FGFR1|PDGFRB|AURKA|AURKB|PDGFRA|FGFR2
50	acitretin	-86.74	Retinoid receptor agonist	RARA|RXRG
51	tetracycline	-86.55	Bacterial 30S ribosomal subunit inhibitor
52	retinol	-86.52	Retinoid receptor ligand	RXRA|RXRB|RXRG
53	cholic-acid	-86.47	Bile acid	CES1|FECH|PLA2G1B
54	BRD-K16618170	-86.41	Lysophospholipid receptor agonist	S1PR3
55	BRD-K70751730	-86.25	Histone lysine demethylase inhibitor
56	minoxidil	-86.16	KATP activator|Kir6 channel (KATP) activator|Vasodilator	ABCC9|KCNJ11|KCNJ8
57	carbinoxamine	-85.95	Histamine receptor antagonist|L-type calcium channel blocker	HRH1
58	kinetin-riboside	-85.72	Apoptosis stimulant
59	gedunin	-85.71	HSP inhibitor	HSP90AA1
60	methantheline	-85.61	Acetylcholine receptor antagonist
61	PKCbeta-inhibitor	-84.98	PKC inhibitor	PRKCB
62	tyrphostin-AG-1295	-84.82	PDGFR tyrosine kinase receptor inhibitor	FLT3
63	cycloheximide	-84.73	Protein synthesis inhibitor	RPL3
64	alpha-linolenic-acid	-84.68	Omega 3 fatty acid stimulant
65	avrainvillamide-analog-3	-84.61	Nucleophosmin inhibitor
66	exemestane	-84.58	Aromatase inhibitor	CYP19A1
67	etodolac	-84.18	Cyclooxygenase inhibitor	PTGS2
68	arecaidine-propargyl-ester	-84.15	Acetylcholine receptor agonist	CHRM1
69	baeomycesic-acid	-84.12	Lipoxygenase inhibitor
70	EMF-BCA1-57	-84.11	Caspase inhibitor	CASP3
71	ABT-751	-83.82	Tubulin inhibitor
72	BRD-K87426499	-83.51	Caspase inhibitor	CASP3
73	vinorelbine	-83.37	Tubulin inhibitor	TUBB
74	gliquidone	-83.31	Sulfonylurea	ABCC8
75	dihydroergocristine	-82.91	Adrenergic receptor antagonist|Prolactin inhibitor	ADRA1A|ADRB1|DRD1|DRD2|DRD3|DRD4|DRD5|HTR1A|HTR2A|HTR3A|HTR4|HTR5A|HTR6|HTR7
76	BRD-K59222562	-82.83	DYRK inhibitor	CLK1|CLK4|DYRK1A|DYRK1B
77	alrestatin	-82.77	Aldose reductase inhibitor	AKR1B1
78	dexamethasone	-82.65	Glucocorticoid receptor agonist	NR3C1
79	SJ-172550	-82.41	MDM inhibitor	MDM4
80	cefatrizine	-82.28	Bacterial cell wall synthesis inhibitor
81	isoxicam	-81.7	Cyclooxygenase inhibitor	PTGS1|PTGS2
82	TG-100115	-81.62		PIK3CD|PIK3CG
83	hydroquinidine	-81.2	Antiarrhythmic
84	triciribine	-80.94	AKT inhibitor	AKT1|AKT2|AKT3
85	pioglitazone	-80.92	PPAR receptor agonist|Insulin sensitizer	PPARG
86	denbufylline	-80.84	Phosphodiesterase inhibitor
87	BRD-K51557114	-80.65	GlyT-2 inhibitor
88	rucaparib	-80.38	PARP inhibitor	PARP1|PARP2
89	QW-BI-011	-80.37	Histone lysine methyltransferase inhibitor	EHMT2
90	esmolol	-80.27	Adrenergic receptor antagonist	ADRB1
91	phensuximide	-80.18	Succinimide antiepileptic
92	BAY-K-8644-(S)-(-)	-79.99	L-type calcium channel activator	CACNA1C
93	PCI-34051	-79.93	HDAC inhibitor	HDAC8|HDAC1|HDAC10|HDAC6
94	linezolid	-79.83	Bacterial 50S ribosomal subunit inhibitor	MAOA|MAOB
95	BRL-54443	-79.82	Serotonin receptor agonist	HTR1E|HTR1F
96	docosatrienoic-acid	-79.77	LTB4 inhibitor
97	seneciphylline	-79.65	Cytochrome P450 inhibitor
98	melperone	-79.54	Dopamine receptor antagonist|Serotonin receptor antagonist	DRD2|HTR2A
99	GSK-1904529A	-79.49	IGF-1 inhibitor|Insulin growth factor receptor inhibitor|Insulin receptor ligand	IGF1R|INSR
100	ofloxacin	-79.2	Bacterial DNA gyrase inhibitor
101	doxercalciferol	-79.1	Vitamin D receptor agonist	VDR
102	SC-19220	-78.85	Prostanoid receptor antagonist	PTGER1
103	mupirocin	-78.78	Isoleucyl-tRNA synthetase inhibitor
104	metyrapone	-78.73	Cytochrome P450 inhibitor	CYP11B1
105	epibatidine	-78.71	Acetylcholine receptor agonist
106	SB-216763	-78.69	Glycogen synthase kinase inhibitor	GSK3B
107	albendazole	-78.5	Tubulin inhibitor
108	SB-525334	-78	TGF beta receptor inhibitor	TGFBR1
109	PT-630	-77.65	Dipeptidyl peptidase inhibitor	DPP4
110	NU-1025	-77.6	PARP inhibitor|DNA dependent protein kinase inhibitor	PARP1
111	BRD-K86682249	-77.58	Tyrosine phosphatase inhibitor	PTPN1
112	epigallocatechin-gallate-(-)	-77.52	Bacterial DNA gyrase inhibitor	FASN
113	QX-314	-77.48	Sodium channel blocker
114	CG-930	-77.29	JNK inhibitor	MAPK8
115	etodolac	-77.24	Cyclooxygenase inhibitor	PTGS2
116	NBI-27914	-77.24	CRF receptor antagonist	CRHR1
117	neurodazine	-77.11	Neurogenesis of non-pluripotent C2C12 myoblast inducer
118	aspirin	-77.09	Cyclooxygenase inhibitor	PTGS1|PTGS2|TP53
119	YC-1	-76.98	Guanylyl cyclase activator	HIF1A|GUCY1A2
120	clofibric-acid	-76.94	PPAR receptor agonist	PPARA
121	iloprost	-76.82	Platelet aggregation inhibitor|Prostanoid receptor agonist	PTGIR|PTGER1|PTGER2
122	GW-311616	-76.71	Leukocyte elastase inhibitor	ELANE
123	felodipine	-76.63	Calcium channel blocker	CACNA1C|CACNA1D|CACNA1S|NR3C2
124	BRD-A05680309	-76.48	Caspase activator|XIAP inhibitor	CASP8|XIAP
125	ciclacillin	-76.41	Bacterial cell wall synthesis inhibitor
126	mecillinam	-76.4	Bacterial cell wall synthesis inhibitor
127	RHO-kinase-inhibitor-III[rockout]	-76.34	Rho associated kinase inhibitor	ROCK1
128	aminomethyltransferase	-76.19	Nitric oxide synthase inhibitor
129	perindopril	-75.86	Angiotensin converting enzyme inhibitor	ACE
130	desoxycortone	-75.84	Mineralocorticoid receptor agonist	NR3C2
131	fenoterol	-75.8	Adrenergic receptor agonist	ADRB2
132	selegiline	-75.73	Monoamine oxidase inhibitor	MAOB|MAOA
133	7,8-dihydro-L-biopterin	-75.72	Dihydroneopterin aldolase inhibitor	NOS2
134	nifedipine	-75.35	Calcium channel blocker	CACNA1C|CACNA1D|CACNA1S|CACNA1F|CACNA2D1
135	chloroquine	-74.85	Antimalarial agent
136	NSC-94258	-74.83	Anticancer agent
137	VX-222	-74.79	HCV inhibitor
138	lapatinib	-74.77	EGFR inhibitor|ErbB2 inhibitor	EGFR|ERBB2
139	estriol	-74.57	Estrogen receptor agonist	ESR1|ESR2
140	leu-enkephalin	-74.51	Opioid receptor agonist	OPRD1|OPRM1
141	estropipate	-74.29	Estrogen receptor agonist
142	ON-01910	-74.22	PLK inhibitor	PLK1|CDK1|FLT1|FYN|PDGFRA|PLK2|SRC
143	flecainide	-74.16	Sodium channel blocker	SCN5A
144	noscapine	-73.82	Bradykinin receptor antagonist|Tubulin inhibitor	SIGMAR1
145	homoharringtonine	-73.79	Protein synthesis inhibitor
146	tolbutamide	-73.76	ATP channel blocker	ABCC8|KCNJ11
147	3,3'-diindolylmethane	-73.66	CHK inhibitor|Cytochrome P450 activator|Indoleamine 2,3-dioxygenase inhibitor	AR|HIF1A|IFNG|PI3
148	ZD-7288	-73.55	HCN channel blocker	HCN1|HCN2|HCN3|HCN4
149	valsartan	-73.31	Angiotensin receptor antagonist	AGTR1
150	enalaprilat	-73.21	Angiotensin converting enzyme inhibitor	ACE
151	BRD-K39187410	-73.18	Antiamyloidogenic agent
152	L-701324	-72.9	Glutamate receptor antagonist	GRIN1|GRIN2A|GRIN2B
153	VU-0365114-2	-72.89	M5 modulator	CHRM5
154	tetrahydrobiopterin	-72.82	Nitric oxide stimulant|Nitric oxide synthase stimulant|Phenylalanine 4-hydroxylase stimulant	PAH|TH
155	securinine	-72.35	GABA receptor antagonist|TP53 activator	GABRA1
156	TCS-359	-72.34	FLT3 inhibitor	FLT3
157	latrepirdine	-72.34	Glutamate receptor antagonist	HTR6
158	MAZ-51	-72.33	VEGFR inhibitor	FLT4
159	reichstein	-72.23	Androgen receptor antagonist	AR
160	fluocinolone	-72.17	Glucocorticoid receptor agonist
161	apoptosis-activator-II	-72.09	Carboxylesterase inhibitor
162	etamivan	-72.03	Respiratory stimulant
163	mepyramine	-71.85	Histamine receptor antagonist	HRH1
164	sumatriptan	-71.73	Serotonin receptor agonist	HTR1D|HTR1B|HTR1A|HTR1F
165	BAS-09104376	-71.17	HIV integrase inhibitor
166	danoprevir	-71.15	HCV inhibitor
167	AICA-ribonucleotide	-71.08	AMPK activator	PRKAA1
168	terbutaline	-71.06	Adrenergic receptor agonist	ADRB2
169	1-benzylimidazole	-71.06	Thromboxane synthase inhibitor
170	indirubin	-70.82	CDK inhibitor|Glycogen synthase kinase inhibitor	CDK1|CDK5|GSK3A
171	flucytosine	-70.6	Other antifungal
172	raclopride	-70.57	Dopamine receptor antagonist	DRD2|DRD3
173	anabasine	-70.55	Acetylcholine receptor agonist
174	BRD-K70693222	-70.32	DYRK inhibitor	CLK1|CLK4|DYRK1A
175	estrone	-69.69	Estrogen receptor agonist|Estrogenic hormone	ESR1
176	nornicotine	-69.63	Acetylcholine receptor agonist
177	ICI-89406	-69.61	Adrenergic receptor antagonist	ADRB1|ADRB2
178	guanfacine	-69.56	Adrenergic receptor agonist	ADRA2A|ADRA2B
179	triciribine	-69.16	AKT inhibitor	AKT1|AKT2|AKT3
180	BRD-K15107389	-69.07	Ribosomal protein inhibitor	RPS6KA1|RPS6KA2|RPS6KA3
181	dopamine	-68.92	Dopamine receptor agonist	DRD2|DRD1|DRD3|DRD4|DRD5
182	thenoyltrifluoroacetone	-68.84	Chelating agent	CES1
183	guggulsterone	-68.77	Estrogen receptor agonist|FXR antagonist|Progesterone receptor agonist|Cholesterol inhibitor|IKK inhibitor|Pregnane X receptor agonist	NR1H4|PGR|AR|NR3C1|NR3C2
184	rilmenidine	-68.71	Adrenergic receptor agonist|Imidazoline receptor agonist	NISCH|ADRA2A
185	BRD-K30064966	-68.67	Caspase activator	CASP3
186	dexrazoxane	-68.44	Chelating agent|Topoisomerase inhibitor	TOP2A|TOP2B
187	phenacetin	-68.28	Cyclooxygenase inhibitor	PTGS1
188	DMeOB	-68.28	Glutamate receptor modulator	GRM5
189	norepinephrine	-68.26	Adrenergic receptor agonist	ADRA1A|ADRA1B|ADRA1D|ADRA2A|ADRA2B|ADRA2C|ADRB1|ADRB3
190	noscapine	-68.25	Bradykinin receptor antagonist|Tubulin inhibitor	SIGMAR1
191	zolpidem	-68.11	Benzodiazepine receptor agonist	GABRA1|GABRA2|GABRA3
192	BRD-A61599461	-68.03	Thyroid-stimulating hormone receptor inverse agonist	TSHR
193	L-ascorbyl-6-palmitate	-67.97	Antioxidant
194	cycloheximide	-67.85	Protein synthesis inhibitor	RPL3
195	4-(2-amino-ethyl)-benzenesulfonamide	-67.84	Carbonic anhydrase inhibitor	CA2|CA1|CA9
196	naltrexone	-67.65	Opioid receptor antagonist	OPRK1|OPRM1|OPRD1
197	tipifarnib	-67.44	Farnesyltransferase inhibitor
198	farnesylthioacetic-acid	-67.21	Inhibitor of methyl esterification of farnesylated proteins
199	quinine	-67.19	Hemozoin biocrystallization inhibitor	KCNN4
200	U-46619	-67.04	Thromboxane receptor agonist
201	AR-C133057XX	-67.03	Nitric oxide synthase inhibitor	NOS2
202	IAA-94	-67.01	Chloride channel blocker
203	topiramate	-67.01	Carbonic anhydrase inhibitor|Glutamate receptor antagonist|Kainate receptor antagonist	CA2|CA4|GRIK1|GABRA1|GABRA2|GABRA3|GABRA4|GABRA5|GABRA6|GABRB1|GABRB2|GABRB3|GABRD|GABRE|GABRG1|GABRG2|GABRG3|GABRP|GABRQ|GRIA1|SCN1A|SCN5A
204	L-368899	-66.92	Oxytocin receptor antagonist	OXTR
205	practolol	-66.9	Adrenergic receptor antagonist	ADRB1
206	dienestrol	-66.78	Estrogen receptor agonist	ESR1
207	RK-682	-66.74	Tyrosine phosphatase inhibitor
208	MK-1775	-66.69	WEE1 kinase inhibitor	WEE1
209	Ro-19-4605	-66.49	GABA benzodiazepine site receptor inverse agonist
210	methyllycaconitine	-66.43	Acetylcholine receptor antagonist	CHRNA7
211	1-phenylbiguanide	-66.41	Serotonin receptor agonist
212	IKK-2-inhibitor	-66.39	IKK inhibitor|SYK inhibitor	IKBKB
213	duloxetine	-66.23	Norepinephrine reuptake inhibitor|Serotonin reuptake inhibitor	SLC6A2|SLC6A4|SLC6A3
214	KU-C104502N	-66.23		OPRK1
215	ipratropium	-66.09	Acetylcholine receptor antagonist	CHRM1|CHRM2|CHRM3|CHRM4
216	navitoclax	-66.08	BCL inhibitor	BCL2|BCL2L1|BCL2L2
217	ethambutol	-66.07	Bacterial cell wall synthesis inhibitor
218	PD-168077	-66.07	Dopamine receptor agonist
219	palmitoylethanolamide	-66	Cannabinoid receptor agonist	CNR2|GPR119
220	tacrolimus	-65.87	Calcineurin inhibitor	FKBP1A
221	prostaglandin	-65.56	Prostanoid receptor antagonist	PTGDR2|PTGDR
222	coumarin	-64.99	Vitamin K antagonist
223	immethridine	-64.98	Histamine receptor agonist	HRH3
224	caffeic-acid	-64.87	HIV integrase inhibitor|Lipoxygenase inhibitor|Nitric oxide production inhibitor|NFkB pathway inhibitor|PPAR receptor modulator|Tumor necrosis factor production inhibitor|TNF production inhibitor	ALOX5
225	NECA	-64.67	Adenosine receptor agonist	ADORA1|ADORA2A|ADORA2B
226	palonosetron	-64.3	Serotonin receptor antagonist	HTR3A
227	clocortolone-pivalate	-64.21	Steroid	NR3C1
228	perospirone	-64.11	Dopamine receptor antagonist|Serotonin receptor antagonist	DRD2|HTR2A
229	dihomo-gamma-linolenic-acid	-64.09	Cholesterol inhibitor|Platelet aggregation inhibitor|Prostanoid receptor stimulant|Prostanoid receptor agonist	PTGS1
230	BMS-641988	-63.98	Androgen receptor antagonist	AR
231	NS-3694	-63.92	Glutamate receptor antagonist	CASP9
232	rifapentine	-63.59	RNA polymerase inhibitor	CYP2C8|CYP3A4|CYP2C9
233	lidocaine	-63.41	Histamine receptor agonist	SCN5A|SCN10A|SCN9A
234	BRD-K63954456	-63.12	TNF production inhibitor	MIF
235	alisertib	-62.61	Aurora kinase inhibitor	AURKA
236	amyleine	-62.6	Local anesthetic
237	cinalukast	-62.56	Leukotriene receptor antagonist	CYSLTR1
238	anisomycin	-62.41	DNA synthesis inhibitor
239	phentolamine	-61.98	Adrenergic receptor antagonist	ADRA1A|ADRA2A
240	evoxine	-61.94	Furoquinoline alkaloid
241	ebelactone-b	-61.93	Lipase inhibitor	PNLIP
242	VU-0400071-3	-61.84	Glutamate receptor modulator	GRM4
243	methimazole	-61.84	Antithyroid agent	TPO
244	nimesulide	-61.65	Cyclooxygenase inhibitor	PTGS2|LTF
245	flubendazole	-61.59	Tubulin inhibitor	TUBB
246	captopril	-61.56	Angiotensin converting enzyme inhibitor	ACE
247	tretinoin	-61.51	Retinoid receptor agonist|Retinoid receptor ligand	RARG|RARA|RARB|RORB
248	betahistine	-61.42	Histamine receptor agonist|Histamine receptor antagonist	HRH3|HRH1
249	oleoylethanolamide	-61.11	Cannabinoid receptor agonist|Glucose dependent insulinotropic receptor agonist|Potassium channel blocker|PPAR receptor agonist	GPR119|PPARA
250	eicosatetraynoic-acid	-60.9	Cyclooxygenase inhibitor|Lipoxygenase inhibitor	ALOX12|PPARA|PPARG|PTGS1
251	MK-212	-60.79	Serotonin receptor agonist	HTR2C
252	taurocholic-acid	-60.75	Bile acid	CEL
253	VU-0420363-1	-60.54	SARS coronavirus 3C-like protease inhibitor
254	dehydroisoandosterone	-60.3	GABA receptor modulator
255	gabazine	-60.08	GABA receptor antagonist	GABRA1
256	fraxidin	-59.9	Carbonic anhydrase inhibitor	CA12
257	auraptene	-59.82	Nitric oxide production inhibitor	MAOB
258	carmoxirole	-59.53	Dopamine receptor agonist	DRD2
259	hypericin	-59.26	Tyrosine kinase inhibitor
260	veratridine	-59.1	Sodium channel activator
261	benzohydroxamic-acid	-58.96	Other antifungal
262	buthionine-sulfoximine	-58.78	Glutathione transferase inhibitor
263	nicotine	-58.77	Acetylcholine receptor agonist	CHRNA10|CHRNA4|CHRNA9|CHRNB2
264	kitasamycin	-58.74	Protein synthesis inhibitor
265	rifaximin	-58.69	RNA synthesis inhibitor	NR1I2
266	STO-609	-58.63	Calmodulin antagonist	CAMKK1|CAMKK2
267	1,2-dichlorobenzene	-58.62	Hepatotoxicant|Organic compound
268	nikkomycin	-58.58	Chitinase inhibitor
269	isotretinoin	-58.42	Retinoid receptor agonist	RARA|RARB|RARG
270	temozolomide	-58.25	DNA alkylating drug	MGMT
271	deltaline	-57.96	Acetylcholine receptor antagonist	CHRNA7
272	resveratrol	-57.8	Cytochrome P450 inhibitor|SIRT activator	PTGS1|PTGS2|SIRT1
273	pheniramine	-57.63	Histamine receptor antagonist	HRH1
274	PNU-282987	-57.55	Cholinergic receptor agonist	CHRNA7
275	irsogladine	-57.25	Phosphodiesterase inhibitor	PDE4A
276	BRD-K14048378	-56.91	Lysophospholipid receptor agonist	S1PR3
277	ALW-II-49-7	-56.56	Ephrin inhibitor	DDR1
278	ceforanide	-56.51	Penicillin binding protein inhibitor
279	dicloxacillin	-56.48	Bacterial cell wall synthesis inhibitor
280	SB-218795	-56.42	Tachykinin antagonist	TACR3
281	lenalidomide	-55.86	Anticancer agent	CRBN|TNF
282	nomifensine	-55.84	Dopamine uptake inhibitor|Noradrenaline uptake inhibitor	SLC6A2|SLC6A3
283	GW-4064	-55.81	FXR agonist	NR1H4
284	brinzolamide	-55.69	Carbonic anhydrase inhibitor	CA2|CA1|CA7
285	doxylamine	-55.25	Histamine receptor antagonist	HRH1
286	clofibrate	-54.98	PPAR receptor agonist	PPARA
287	ritanserin	-54.87	Serotonin receptor antagonist	HTR2A|HTR2C|HTR2B
288	cyclo-[Arg-Gly-Asp-D-Phe-Val]	-54.29	Integrin antagonist
289	ixazomib	-54.12	Proteasome inhibitor	PSMB1
290	quinpirole	-54.05	Dopamine receptor agonist	DRD2|DRD3|DRD4
291	scopolamine	-53.87	Acetylcholine receptor antagonist	CHRM2|CHRM1|CHRM3|CHRM4
292	decafluorobutane	-53.69	Contrast agent
293	VEGF-receptor-2-kinase-inhibitor-IV	-53.58	VEGFR inhibitor	KDR
294	bucladesine	-53.49	Adenosine receptor agonist|CAMP stimulant	PRKACA
295	cyclopenthiazide	-53.26	Thiazide diuretic
296	pyrazolanthrone	-53.22	JNK inhibitor	MAPK10|MAPK8|MAPK9|TTK
297	LY-2140023	-53.01	Glutamate receptor agonist	GRM3
298	olomoucine	-52.95	CDK inhibitor	CDK1|CDK2|CDK5
299	fillalbin	-52.91	Increases arterial blood pressure
300	scoulerine	-52.85	Adrenergic receptor antagonist|GABA receptor antagonist|Serotonin receptor antagonist	ADRA1D|ADRA2A|GABRA1
301	devazepide	-52.71	CCK receptor antagonist	CCKAR
302	argatroban	-52.69	Thrombin inhibitor	F2
303	SR-95639A	-52.54	Acetylcholine receptor agonist	CHRM1
304	oxybenzone	-52.45	Lipase inhibitor
305	bisoprolol	-52.27	Adrenergic receptor antagonist	ADRB1
306	estradiol	-51.92	Estrogen receptor agonist	ESR1|ESR2|NR1I2
307	probenecid	-51.64	Uricosuric blocker	SLC22A6|SLC22A11|SLC22A8
308	atorvastatin	-51.56	HMGCR inhibitor	HMGCR|DPP4
309	BRD-K60218670	-51.52	Lipoxygenase inhibitor
310	rifampicin	-51.2	RNA polymerase inhibitor	NR1I2
311	idebenone	-51.19	Calcium channel modulator
312	felbamate	-51.08	Glutamate receptor antagonist	GRIN2A|GRIN2B|GRIN3A
313	pindolol	-51.03	Adrenergic receptor antagonist	ADRB1|ADRB2|HTR1A
314	tiotidine	-51.03	Histamine receptor antagonist	HRH2
315	QL-XII-47	-51	BTK inhibitor|Cytoplasmic tyrosine protein kinase BMX inhibitor	BMX|BTK
316	alosetron	-50.87	Serotonin receptor antagonist	HTR3A
317	BRD-K64314806	-50.84	Lipoxygenase inhibitor
318	tomelukast	-50.67	Leukotriene receptor antagonist	CYSLTR1
319	MMPX	-50.48	Phosphodiesterase inhibitor
320	mestranol	-50.37	Estrogen receptor agonist	ESR1
321	eugenol	-50.1	Androgen receptor antagonist
322	L-689560	-49.88	Glutamate receptor antagonist
323	vinorelbine	-49.88	Tubulin inhibitor	TUBB
324	doxycycline	-49.87	Metalloproteinase inhibitor	MMP8
325	lonidamine	-49.78	Glucokinase inhibitor
326	synephrine	-49.63	Adrenergic receptor agonist	ADRA1A
327	pravastatin	-49.55	HMGCR inhibitor	HMGCR
328	androstanol	-49.35	CAR antagonist
329	pentoxifylline	-49.32	Phosphodiesterase inhibitor	ADORA2A|PDE4A|PDE4B|PDE5A|TNF
330	etacrynic-acid	-49.2	Sodium/potassium/chloride transporter inhibitor	SLC12A1
331	rivaroxaban	-49.15	Coagulation factor inhibitor	F10
332	kenpaullone	-49.03	CDK inhibitor|Glycogen synthase kinase inhibitor	GSK3B|CDK1|CDK5
333	BD-1047	-48.99	Adrenergic receptor antagonist	SIGMAR1
334	SRC-kinase-inhibitor-II	-48.99	Src inhibitor
335	nimetazepam	-48.86	GABA receptor agonist	GABRA1|GABRA2
336	skatole	-48.82	Thrombin inhibitor	CYP2F1
337	ganglioside	-48.64	Src activator
338	17-beta-estradiol	-48.41	Estrogen receptor agonist	ESR1
339	androstenol	-48.22	GABA receptor modulator	NR1I3
340	sulfasalazine	-48.22	Antirheumatic drug|NFkB pathway inhibitor	PTGS1|PTGS2|ALOX5
341	VU-0400193-3	-48.04	Glutamate receptor modulator	GRM4
342	luzindole	-47.92	Melatonin receptor antagonist	MTNR1B
343	tropisetron	-47.9	Serotonin receptor antagonist	HTR3A
344	ebselen	-47.79	Cyclooxygenase inhibitor|Glutathione peroxidase agonist|H+/K+-ATPase inhibitor|Nitric oxide synthase inhibitor
345	trioxsalen	-47.66	DNA synthesis inhibitor
346	VX-745	-47.58	P38 MAPK inhibitor	MAPK14
347	L-655708	-47.4	GABA receptor inverse agonist	GABRA5
348	cinanserin	-47.39	Serotonin receptor antagonist
349	ST-91	-47.28	Adrenergic receptor agonist
350	BRD-K00256256	-47.23	Protein phosphatase inhibitor
351	nifekalant	-47.17	Potassium channel blocker
352	olanzapine	-47.04	Dopamine receptor antagonist|Serotonin receptor antagonist	DRD2|HTR2A|HTR2C|DRD3|DRD4|DRD1|HRH1|HTR1A|HTR1B|HTR1D|HTR1E|HTR6|HTR7
353	amcinonide	-46.95	Glucocorticoid receptor agonist	NR3C1
354	CNQX	-46.92	Glutamate receptor antagonist	GRIA1
355	tropanyl-3,5-dimethylbenzoate	-46.92	Serotonin receptor antagonist	HTR3A|HTR3B
356	BRD-K72817452	-46.73	Lipoxygenase inhibitor
357	psoromic-acid	-46.71	Ras GTPase inhibitor
358	lacidipine	-46.62	Calcium channel blocker	CACNA1C
359	AM-404	-46.55	Cyclooxygenase inhibitor|FAAH inhibitor|TRPV antagonist	TRPV1
360	YK-4279	-46.54	Apoptosis stimulant|Binding of RNA helicase A to the transcription factor EWS-FLI1 inhibitor	FLI1|DHX9
361	acetyl-farnesyl-cysteine	-46.36	Inhibitor of methylation of endogenous isoprenylated proteins	PPARG
362	zaprinast	-46.2	Phosphodiesterase inhibitor	PDE5A
363	O-1918	-46.1	Cannabinoid receptor antagonist
364	kynuramine	-45.97	Aryl hydrocarbon receptor activator
365	tolcapone	-45.85	Catechol O methyltransferase inhibitor	COMT
366	N20C	-45.8	Glutamate receptor antagonist
367	memantine	-45.64	Glutamate receptor antagonist	GRIN1
368	ivachtin	-45.57	Caspase inhibitor	CASP3
369	emetine	-45.42	Protein synthesis inhibitor	RPS2
370	triamcinolone	-45.33	Glucocorticoid receptor agonist	NR3C1
371	raltegravir	-45.28	HIV integrase inhibitor
372	tolterodine	-45.28	Acetylcholine receptor antagonist	CHRM2|CHRM3|CHRM1|CHRM4
373	BH3I-1	-45.27	BCL inhibitor	BCL2L1
374	scopolamine	-44.96	Acetylcholine receptor antagonist	CHRM2|CHRM1|CHRM3|CHRM4
375	LM-1685	-44.84	Cyclooxygenase inhibitor	PTGS2
376	entacapone	-44.67	Catechol O methyltransferase inhibitor	COMT
377	cinacalcet	-44.4	Calcium channel activator	CASR
378	GW-441756	-44.33	Growth factor receptor inhibitor	NTRK1
379	N-arachidonyl-GABA	-43.97	Cannabinoid receptor agonist
380	tocainide	-43.93	Sodium channel blocker	SCN5A
381	peucedanin	-43.79	Apoptosis stimulant
382	betamethasone	-43.68	Glucocorticoid receptor agonist	NR3C1
383	bucladesine	-43.38	Adenosine receptor agonist|CAMP stimulant	PRKACA
384	methoprene-acid	-43.26	Retinoid receptor agonist	RXRA
385	MRS-1754	-43.23	Adenosine receptor antagonist	ADORA2B
386	acebutolol	-43.16	Adrenergic receptor antagonist	ADRB1
387	vecuronium	-43.14	Acetylcholine receptor antagonist	CHRNA2
388	pseudopelletierine	-42.97	Anthelmintic agent
389	acetyl-geranygeranyl-cysteine	-42.91	Inhibitor of methyl esterification of geranylgeranylated proteins
390	loreclezole	-42.8	GABA receptor agonist	GABRB2|GABRB3
391	fludroxycortide	-42.72	Glucocorticoid receptor agonist	NR3C1
392	KU-C103898N	-42.72
393	GR-206	-42.71	Aryl hydrocarbon receptor ligand
394	BRD-K75430629	-42.61	PI3K inhibitor	PIK3CD
395	estradiol	-42.58	Estrogen receptor agonist	ESR1|ESR2|NR1I2
396	BML-257	-42.57	AKT inhibitor|HCV inhibitor	AKT1
397	YM-298198	-42.56	Glutamate receptor antagonist	GRM1
398	L-2167	-42.49	PPAR receptor agonist	PPARD
399	phenothiazine	-42.33	Dopamine receptor antagonist
400	pirinixic-acid	-42.25	PPAR receptor agonist	PPARA
401	2-aminopurine	-42.24	Serine/threonine kinase inhibitor
402	vinpocetine	-42.14	Phosphodiesterase inhibitor|Sodium channel blocker	PDE1A
403	nocodazole	-42.13	Tubulin inhibitor
404	flumazenil	-42.12	Benzodiazepine receptor antagonist	GABRA1|GABRA2|GABRA3|GABRA5|GABRA4|GABRA6|GABRB1|GABRB2|GABRB3|GABRD|GABRE|GABRG1|GABRG2|GABRG3|GABRP|GABRQ
405	dihydroergotamine	-42.07	Serotonin receptor agonist	HTR1D|HTR1B
406	N-methylquipazine	-41.96	Serotonin receptor agonist	HTR2A|HTR3A|HTR3B
407	cinnarizine	-41.93	Calcium channel blocker	HRH1
408	FPL-64176	-41.78	Calcium channel activator	CACNA1C
409	mitomycin-c	-41.66	DNA alkylating drug|DNA inhibitor|DNA alkylating agent|DNA synthesis inhibitor
410	voriconazole	-41.5	Cytochrome P450 inhibitor	CYP2C19|CYP2C9|CYP3A4|CYP3A5|PTGS1
411	isamoltane	-41.44	Adrenergic receptor antagonist	HTR1A|HTR1B
412	BRD-K17693482	-41.41	Potassium channel activator
413	eriochrome-black-t	-41.37	Azo dye used in titrations to detect metal ions
414	montelukast	-41.28	Leukotriene receptor antagonist	CYSLTR1
415	meptazinol	-41.2	Opioid receptor agonist
416	naphazoline	-41.18	Adrenergic receptor agonist
417	emodic-acid	-41.17	Laxative
418	fenobam	-41.16	Glutamate receptor antagonist	GRM5
419	MDL-11939	-41.05	Serotonin receptor antagonist	HTR2A
420	tranilast	-41.03	Angiogenesis inhibitor
421	16,16-dimethylprostaglandin-e2	-40.93	Prostanoid receptor agonist	HPGD
422	BRD-K79511609	-40.69	Adenosine receptor agonist
423	ornidazole	-40.63	Antiprotozoal agent
424	propoxycaine	-40.45	Local anesthetic
425	capecitabine	-40.35	DNA synthesis inhibitor|Thymidylate synthase inhibitor	TYMS
426	AG-370	-40.18	PDGFR tyrosine kinase receptor inhibitor	PDGFRB
427	buphenine	-40.03	Adrenergic receptor agonist	ADRB2
428	BRD-K13872703	-40.03	Chloride channel blocker|Purinergic receptor antagonist
429	pregnenolone	-40.01	Glutamate receptor modulator
430	tropisetron	-39.94	Serotonin receptor antagonist	HTR3A
431	hispidin	-39.78	PKC inhibitor	PRKCB
432	LY-341495	-39.55	Glutamate receptor antagonist	GRM2|GRM3
433	epothilone-a	-39.53	Microtubule stabilizing agent
434	tyrphostin-AG-112	-39.35	Protein tyrosine kinase inhibitor
435	aloisine	-39.33	CDK inhibitor|CFTR channel agonist|Glycogen synthase kinase inhibitor	CDK2
436	resorcinol	-39.31	Phosphodiesterase inhibitor
437	genistein	-39.18	Tyrosine kinase inhibitor	CFTR|ESR2
438	niridazole	-38.87	Phosphofructokinase inhibitor
439	bucladesine	-38.71	Adenosine receptor agonist|CAMP stimulant	PRKACA
440	bosentan	-38.64	Endothelin receptor antagonist	EDNRB|EDNRA
441	curcumin	-38.48	Cyclooxygenase inhibitor|Histone acetyltransferase inhibitor|Lipoxygenase inhibitor|NFkB pathway inhibitor	PTGS1|PTGS2
442	VUF-5681	-38.45	Histamine receptor antagonist	HRH3
443	MDM2-inhibitor	-38.42	MDM inhibitor	MDM2
444	RS-100329	-38.24	Adrenergic receptor antagonist	ADRA1A
445	pergolide	-38.06	Dopamine receptor agonist	DRD1|DRD2|ADRA2A|ADRA2B|ADRA2C|DRD3|DRD4|DRD5|HTR1A|HTR1B|HTR1D|HTR2A|HTR2B|HTR2C
446	BIX-02188	-38.04	MEK inhibitor
447	PD-166793	-37.97	Metalloproteinase inhibitor|Collagenase inhibitor	MMP13|MMP2|MMP3
448	ranitidine	-37.9	Histamine receptor antagonist	HRH2
449	maraviroc	-37.82	CC chemokine receptor antagonist	CCR5
450	liothyronine	-37.74	Thyroid hormone stimulant	THRA|THRB
451	MRS-1220	-37.68	Adenosine receptor antagonist	ADORA3
452	mead-acid	-37.57	KPL-1 tumor suppressor
453	PHTPP	-37.46	Estrogen receptor antagonist	ESR2
454	amonafide	-37.41	Topoisomerase inhibitor	TOP2A
455	phylloquinone	-37.22	Gamma carboxylase enzyme|Vitamin K
456	dimercaptosuccinic-acid	-37.11	Chelating agent	DNMT1
457	aminogenistein	-37.06	Src inhibitor	LCK
458	BRL-52537	-37.04	Opioid receptor agonist
459	lapatinib	-37.04	EGFR inhibitor|ErbB2 inhibitor	EGFR|ERBB2
460	naproxen	-37	Cyclooxygenase inhibitor	PTGS2|PTGS1
461	beclometasone	-36.98	Glucocorticoid receptor agonist	NR3C1
462	clebopride	-36.92	Dopamine receptor antagonist	DRD2
463	TAK-715	-36.8	P38 MAPK inhibitor	MAPK14
464	BRD-K97951054	-36.73	Aurora kinase inhibitor|PIM kinase inhibitor|VEGFR inhibitor	AURKB|PIM1
465	fenbendazole	-36.63	Tubulin inhibitor	TUBB
466	geranylgeraniol	-36.61	Farnesyltransferase inhibitor
467	homoharringtonine	-36.56	Protein synthesis inhibitor
468	tienilic-acid	-36.52	Sodium/potassium/chloride transporter inhibitor	CYP2C9|SLC12A1
469	rifapentine	-36.44	RNA polymerase inhibitor	CYP2C8|CYP3A4|CYP2C9
470	CAY-10577	-36.39	Casein kinase inhibitor
471	danazol	-36.39	Estrogen receptor antagonist|Progesterone receptor agonist	ESR1|GNRHR
472	I-OMe-AG-538	-36.31	Inhibitor of insulin growth factor 1 receptor protein tyrosine kinase
473	17-hydroxyprogesterone-caproate	-36.06	Progesterone receptor agonist	PGR|AR|ESR1|ESR2|NR1H4|NR1I2|NR3C1
474	ciprofibrate	-35.85	PPAR receptor agonist	PPARA
475	EI-273	-35.76	PKC inhibitor	PRKCA|PRKCG
476	milrinone	-35.73	Phosphodiesterase inhibitor	PDE3A
477	TTNPB	-35.67	Retinoid receptor agonist	RARB
478	KU-C103420N	-35.51
479	droperidol	-35.48	Dopamine receptor antagonist	DRD2
480	orphenadrine	-35.43	Acetylcholine receptor antagonist
481	indinavir	-35.36	HIV protease inhibitor	CYP3A5|CYP3A4|CYP3A7
482	BRD-K28680267	-35.33	CCK receptor antagonist
483	parthenolide	-35.3	NFkB pathway inhibitor
484	BCI-hydrochloride	-34.94	Protein phosphatase inhibitor	DUSP6|DUSP1
485	umbelliferone	-34.92	Cyclooxygenase inhibitor	CA9
486	hydroxycholesterol	-34.23	LXR agonist	NR1H3|NR1H2
487	NF-449	-34.15	Purinergic receptor antagonist	P2RX1
488	dicycloverine	-34.11	Acetylcholine receptor antagonist	CHRM1|CHRM2
489	salicin	-34	Anti-inflammatory agent
490	ibuprofen-(S)	-33.99	Cyclooxygenase inhibitor	PTGS2|PTGS1
491	ergometrine	-33.87	Adrenergic receptor agonist|Serotonin receptor agonist	HTR2A
492	hydrastine-(1r,-9s)	-33.81	Tyrosine hydroxylase inhibitor
493	nadolol	-33.8	Adrenergic receptor antagonist	ADRB1|ADRB2
494	carbenoxolone	-33.79	11-beta-HSD1 inhibitor	HSD11B1
495	zolmitriptan	-33.78	Serotonin receptor agonist	HTR1B|HTR1D|HTR1A|HTR1F
496	RS-67333	-33.6	Serotonin receptor partial agonist	HTR4
497	CGP-7930	-33.54	GABA receptor modulator|GABA receptor positive allosteric modulator	GABBR1
498	CPCCOEt	-33.43	Glutamate receptor antagonist	GRM1
499	Y-27632	-33.41	Rho associated kinase inhibitor	ROCK1|ROCK2
500	iloperidone	-33.35	Dopamine receptor antagonist|Serotonin receptor antagonist	DRD2|HTR2A|HTR1A|HTR6|HTR7
501	dexamethasone	-33.26	Glucocorticoid receptor agonist	NR3C1
502	ipsapirone	-33.17	Serotonin receptor agonist	HTR1A
503	CGP-52432	-33.16	GABA receptor antagonist	GABBR1
504	ziprasidone	-33.05	Dopamine receptor antagonist|Serotonin receptor antagonist	DRD2|HTR2A|HTR1A|HTR1D|HRH1|HTR1B|HTR1E|HTR2C|HTR7
505	diethylcarbamazine	-33.04	Lipoxygenase inhibitor	ALOX5
506	verapamil	-32.97	Calcium channel blocker	CACNA1C|CACNA1D|CACNA1G|CACNA1S
507	SC-560	-32.83	Cyclooxygenase inhibitor	PTGS1
508	streptozotocin	-32.78	DNA alkylating agent
509	procainamide	-32.66	Sodium channel blocker	SCN5A
510	irilin-a	-32.57	Isoflavone
511	austricine	-32.56	Hypolipidemic
512	LY-320135	-32.55	Cannabinoid receptor antagonist	CNR1
513	ozagrel	-32.5	Thromboxane synthase inhibitor	TBXAS1
514	galantamine	-32.49	Acetylcholinesterase inhibitor	ACHE|BCHE
515	L-690330	-32.4	Inositol monophosphatase inhibitor	IMPA1
516	danazol	-32.3	Estrogen receptor antagonist|Progesterone receptor agonist	ESR1|GNRHR
517	ruxolitinib	-32.29	JAK inhibitor	JAK1|JAK2|TYK2
518	EMD-386088	-32.19	Serotonin receptor agonist	HTR6
519	fenpiverinium	-32.18	Acetylcholine receptor antagonist
520	dapsone	-32.13	Bacterial antifolate	DHFR
521	nateglinide	-31.9	Insulin secretagogue	ABCC8|KCNJ11
522	tyrphostin-AG-82	-31.8	EGFR inhibitor	EGFR
523	nifedipine	-31.78	Calcium channel blocker	CACNA1C|CACNA1D|CACNA1S|CACNA1F|CACNA2D1
524	PNU-120596	-31.73	Acetylcholine receptor agonist	CHRNA7
525	goserelin	-31.69	Luteinizing hormone releasing hormone agonist	GNRHR
526	procarbazine	-31.33	Monoamine oxidase inhibitor
527	megestrol	-31.29	Progesterone receptor agonist
528	febuxostat	-31.27	Xanthine oxidase inhibitor	XDH
529	GP-2a	-31.25	Cannabinoid receptor agonist	CNR2
530	sulfacetamide	-31.12	PABA antagonist
531	aliskiren	-30.92	Antihypertensive agent|Renin inhibitor|Peptidase inhibitor|Protease inhibitor	REN
532	BML-190	-30.89	Cannabinoid receptor inverse agonist	CNR2
533	ampicillin	-30.77	Bacterial cell wall synthesis inhibitor
534	pregnenolone	-30.77	Glutamate receptor modulator
535	VU-0400195-3	-30.7	Glutamate receptor modulator	GRM4
536	altizide	-30.57	Thiazide diuretic
537	dinoprostone	-30.57	Prostanoid receptor agonist	PTGER2|PTGER1|PTGER3|PTGER4
538	L-erythro-MAPP	-30.48	Negative control for D-erythro-MAPP
539	ephedrine-(racemic)	-30.44	Adrenergic receptor agonist	ADRA1A|ADRA2A
540	atenolol-(+/-)	-30.34	Adrenergic receptor antagonist	ADRB1|ADRB2
541	beta-CCP	-30.34	Indoleamine 2,3-dioxygenase inhibitor
542	GW-9662	-30.28	PPAR receptor antagonist	PPARG
543	temefos	-30.2	Cholinesterase inhibitor
544	OM-137	-30.18	Aurora kinase inhibitor
545	3-amino-benzamide	-30.07	PARP inhibitor
546	LY-303511	-30.06	Casein kinase inhibitor|PI3K inhibitor	BRD2|BRD3|BRD4
547	zileuton	-30.01	Leukotriene inhibitor|Lipoxygenase inhibitor	ALOX5
548	alfadolone-acetate	-29.98	GABA receptor agonist
549	prostratin	-29.95	PKC activator
550	L-152804	-29.93	Neuropeptide receptor antagonist	NPY5R
551	talampicillin	-29.88	Bacterial cell wall synthesis inhibitor
552	escitalopram	-29.86	Selective serotonin reuptake inhibitor (SSRI)	SLC6A4
553	HMN-214	-29.58	PLK inhibitor	FLT3|KDR|KIT|FLT4|PDGFRB|CSF1R|FLT1|RET
554	BRD-K27074404	-29.57	Solute carrier family member inhibitor	SLC12A5
555	BRD-A41630653	-29.52	Glutamate receptor antagonist	SIGMAR1|SLC6A4
556	hydrastinine	-29.51	Haemostatic agent
557	diazepam	-29.45	Benzodiazepine receptor agonist	GABRA1|GABRA2|GABRA3|GABRA5|GABRA4|GABRA6|GABRB1|GABRB2|GABRB3|GABRD|GABRE|GABRG1|GABRG2|GABRG3|GABRP|GABRQ
558	moxonidine	-29.36	Imidazoline receptor agonist	NISCH
559	oligomycin-a	-29.25	ATP synthase inhibitor|ATPase inhibitor	ATP5A1
560	D-609	-29.21	Phospholipase inhibitor
561	BRD-K76425766	-29.18	Metalloproteinase inhibitor
562	nicardipine	-29	Calcium channel blocker	CACNA1C
563	tyrphostin	-28.91	EGFR inhibitor	ERBB2
564	cilomilast	-28.85	Phosphodiesterase inhibitor	PDE4A|PDE4B|PDE4D
565	pirfenidone	-28.84	TGF beta receptor inhibitor	TNF
566	nizatidine	-28.68	Histamine receptor antagonist	HRH2
567	docetaxel	-28.63	Tubulin inhibitor	TUBB
568	polydatin	-28.55	ICAM1 expression inhibitor	ICAM1
569	fenbufen	-28.5	Cyclooxygenase inhibitor	PTGS1|PTGS2
570	tosyllysyl-chloromethyl-ketone	-28.37	Chymotrypsin inhibitor
571	pefloxacin	-28.34	Bacterial DNA gyrase inhibitor
572	prilocaine	-28.3	Local anesthetic	SCN5A
573	immepip	-28.2	Histamine receptor agonist	HRH3
574	L-693403	-28.15	Sigma receptor agonist|Sigma receptor antagonist	DRD2|SIGMAR1
575	tripelennamine	-28.09	Histamine receptor antagonist	HRH1
576	mesulergine	-28.07	Dopamine receptor agonist	HTR2A|HTR2C|HTR7
577	baccatin-III	-28.07	Paclitaxel precursor
578	cefotiam	-28.07	Bacterial cell wall synthesis inhibitor
579	racecadotril	-27.98	Enkephalinase inhibitor	MME
580	IC-261	-27.83		CSNK1D|CSNK1E
581	brucine	-27.7	Glycine receptor antagonist
582	safinamide	-27.66	Dopamine uptake inhibitor|Glutamate inhibitor|Monoamine oxidase inhibitor	MAOB|SLC6A3
583	ibudilast	-27.6	Phosphodiesterase inhibitor|Leukotriene receptor antagonist	PDE4A|PDE4B|PDE4C|MIF|PDE10A|PDE3A|PDE4D|TLR4
584	dextromethorphan	-27.56	Glutamate receptor antagonist|Sigma receptor agonist	SIGMAR1|SLC6A4
585	NSC-693868	-27.47	CDK inhibitor|Glycogen synthase kinase inhibitor	CDK1|CDK5|GSK3A
586	glycodeoxycholic-acid	-27.44	Apoptosis stimulant
587	BMS-191011	-27.43	Potassium channel activator	KCNMA1
588	PJ-34	-27.43	PARP inhibitor
589	entecavir	-27.33	DNA replication inhibitor|Reverse transcriptase inhibitor
590	diethyltoluamide	-27.32	DEET, activator of fly antenna ionotropic receptor IR40a
591	PNU-22394	-27.28	Serotonin receptor agonist	HTR2A|HTR2B|HTR2C
592	prima-1-met	-27.23	Thioredoxin inhibitor	TP53
593	sildenafil	-27.2	Phosphodiesterase inhibitor	PDE5A
594	zardaverine	-26.87	Phosphodiesterase inhibitor	PDE4D
595	meropenem	-26.77	Bacterial cell wall synthesis inhibitor
596	sulfafurazole	-26.76	Bacterial antifolate
597	norketamine	-26.74	Glutamate receptor antagonist	CYP3A4
598	enobosarm	-26.66	Androgen receptor modulator	AR
599	procyclidine	-26.63	Acetylcholine receptor antagonist
600	aurora-a-inhibitor-i	-26.57	Aurora kinase inhibitor	AURKA
601	scopolamine-n-oxide	-26.57	Acetylcholine receptor antagonist	CHRM2|CHRM1|CHRM3|CHRM4
602	spectinomycin	-26.55	Bacterial 30S ribosomal subunit inhibitor
603	doxepin	-26.48	Histamine receptor antagonist	HRH1|HRH2|SLC6A2|SLC6A4
604	cyclopiazonic-acid	-26.33	ATPase inhibitor	ATP2A1
605	imperatorin	-26.09	CDK inhibitor
606	mefenamic-acid	-26.06	Cyclooxygenase inhibitor	PTGS2|PTGS1
607	AS-604850	-25.81	PI3K inhibitor	PIK3CG
608	AGK-2	-25.74	SIRT inhibitor	SIRT2
609	BMY-14802	-25.68	Sigma receptor antagonist	HTR1A
610	cytosporone-b	-25.65	NUR77 receptor agonist	NR4A1
611	niacin	-25.64	NAD precursor with lipid lowering effects|Vitamin B	HCAR2|HCAR3
612	flunarizine	-25.62	Calcium channel blocker	CACNA1G|CACNA1H
613	cortisone-acetate	-25.53	Glucocorticoid receptor agonist	NR3C1
614	icariin	-25.53	Phosphodiesterase inhibitor
615	endo-IWR-1	-25.39	PARP inhibitor	TNKS|TNKS2
616	ketanserin	-25.38	Serotonin receptor antagonist	HTR2A|HTR2C
617	chenodeoxycholic-acid	-25.21	11-beta-HSD1 inhibitor|FXR agonist	NR1H4
618	ketoprofen	-25.16	Cyclooxygenase inhibitor	PTGS2|PTGS1
619	PRL-3-inhibitor-I	-25.13	Tyrosine phosphatase inhibitor	PTP4A3
620	lupanine	-25.04	Sodium channel blocker	INS
621	fusaric-acid	-24.96	Dopamine beta hydroxylase inhibitor	DBH
622	pantoprazole	-24.8	ATPase inhibitor	ATP4A
623	salsolinol	-24.78	Monoamine oxidase inhibitor|Tyrosine hydroxylase inhibitor
624	lysylphenylalanyl-tyrosine	-24.67	Heparin activation inhibitor
625	imiquimod	-24.61	Interferon inducer|TLR agonist	TLR7|TLR8
626	tosyl-phenylalanyl-chloromethyl-ketone	-24.53	Chymotrypsin inhibitor
627	JTE-013	-24.48	Lysophospholipid receptor antagonist	S1PR2
628	timolol	-24.44	Adrenergic receptor antagonist	ADRB2|ADRB1
629	vinburnine	-24.4	Adrenergic receptor antagonist
630	PG-9	-24.35	Acetylcholine receptor agonist
631	ambroxol	-24.34	Sodium channel blocker	CYP3A4
632	sulforaphane	-24.32	Anticancer agent|Aryl hydrocarbon receptor antagonist	NFE2L2
633	5-methoxytryptamine	-24.32	Serotonin receptor agonist	HTR2A|HTR6
634	lopinavir	-24.21	HIV protease inhibitor
635	acetyl-geranyl-cysteine	-24.12	Isoprenylated protein methylation inhibitor
636	MW-STK33-3B	-24.04	Potassium channel activator
637	embelin	-23.99	HCV inhibitor|XIAP inhibitor	XIAP
638	BRD-K61463582	-23.98	Aryl hydrocarbon receptor agonist	AHR
639	pivmecillinam	-23.95	Bacterial cell wall synthesis inhibitor
640	U-0124	-23.89	MEK inhibitor
641	AS-703026	-23.73	MEK inhibitor	MAP2K1|MAP2K2
642	fluocinonide	-23.7	Glucocorticoid receptor agonist
643	epitestosterone	-23.69	Inactive testosterone analog
644	LY-255283	-23.68	Leukotriene receptor antagonist
645	MAPP-D-erythro	-23.59	Ceramidase inhibitor
646	carbofuran	-23.54	Cholinesterase inhibitor
647	PD-173074	-23.43	FGFR inhibitor|VEGFR inhibitor	FGFR1|FGFR3
648	SR-27897	-23.33	CCK receptor antagonist	CCKAR
649	tyrphostin-B44	-23.28	EGFR inhibitor
650	isogedunin	-23.16	HSP inhibitor
651	bromocriptine	-23.1	Dopamine receptor agonist	DRD2|ADRA2A|ADRA2B|ADRA2C|DRD1|DRD3|DRD4|DRD5|HTR1A|HTR1B|HTR1D|HTR2A|HTR2B|HTR2C
652	PU-H71	-23.05	HSP inhibitor	HSP90AA1
653	CI-966	-23.01	GAT inhibitor	SLC6A1
654	GW-0742	-22.96	PPAR receptor agonist|Insulin sensitizer	PPARD
655	pseudoephedrine	-22.89	Adrenergic receptor agonist
656	YM-298198	-22.86	Glutamate receptor antagonist	GRM1
657	etoposide	-22.84	Topoisomerase inhibitor	TOP2A|TOP2B
658	PD-98059	-22.67	MEK inhibitor|MAP kinase inhibitor	MAP2K1
659	mephenytoin	-22.63	Hydantoin antiepileptic	SCN5A
660	cimetidine	-22.49	Histamine receptor antagonist	HRH2
661	verrucarin-a	-22.49	Protein synthesis inhibitor
662	sulmazole	-22.45	Adenosine receptor antagonist
663	terguride	-22.44	Dopamine receptor agonist|Serotonin receptor antagonist	DRD2|HTR2A|HTR2B
664	oxcarbazepine	-22.44	Sodium channel blocker	SCN1A|SCN3A|SCN5A
665	cilastatin	-22.4	Dehydropeptidase inhibitor	DPEP1
666	PK-11195	-22.34	Benzodiazepine receptor antagonist	TSPO
667	MDL-28170	-22.24	Calpain inhibitor	CTSB|CAPN1
668	AVA	-22.1	Nucleophosmin inhibitor
669	EMF-BCA1-64	-22.06	Caspase inhibitor	CASP3|STAT1
670	zacopride	-22	Serotonin receptor antagonist	HTR3A|HTR4
671	yohimbine	-21.95	Adrenergic receptor antagonist	ADRA2A|ADRA2C|ADRA2B|HTR1A|HTR1B|HTR1D|HTR2B
672	enalapril	-21.94	Angiotensin converting enzyme inhibitor	ACE
673	clioquinol	-21.56	Chelating agent
674	atracurium	-21.56	Acetylcholine receptor antagonist
675	GS-39783	-21.51	GABA receptor modulator	GABBR1
676	SB-221284	-21.5	Serotonin receptor antagonist	HTR2B|HTR2C
677	3-matida	-21.41	Glutamate receptor antagonist	GRM1
678	maprotiline	-21.4	Norepinephrine reputake inhibitor|Tricyclic antidepressant	SLC6A2
679	rosmarinic-acid	-21.35	GABA transaminase inhibitor
680	IB-MECA	-21.28	Adenosine receptor agonist	ADORA3
681	sibutramine	-21.24	Serotonin reuptake inhibitor	SLC6A2|SLC6A4|SLC6A3
682	probucol	-21.21	Atherogenesis inhibitor	ABCA1
683	zebularine	-21.08	DNA methyltransferase inhibitor	CDA|DNMT1
684	nabumetone	-21.05	Cyclooxygenase inhibitor	PTGS2
685	orciprenaline	-20.99	Adrenergic receptor agonist	ADRB2
686	flurofamide	-20.98	Urease inhibitor
687	nTZDpa	-20.65	PPAR receptor agonist	PPARG
688	tacrolimus	-20.52	Calcineurin inhibitor	FKBP1A
689	cefazolin	-20.32	Bacterial cell wall synthesis inhibitor
690	BRD-A97035593	-20.32	XIAP inhibitor	XIAP
691	depomedrol	-20.11	Glucocorticoid receptor agonist
692	Y-27152	-20.05	Potassium channel activator	KCNJ8
693	R-96544	-19.99	Serotonin receptor antagonist	HTR2A
694	9-methyl-5H-6-thia-4,5-diaza-chrysene-6,6-dioxide	-19.88	NFkB pathway inhibitor
695	primidone	-19.77	GABA receptor antagonist	GABRA1|GABRA2|GABRA3|GABRA4|GABRA5|GABRA6|GABRB1|GABRB2|GABRB3|GABRD|GABRE|GABRG1|GABRG2|GABRG3|GABRP|GABRQ
696	sertaconazole	-19.76	Sterol demethylase inhibitor
697	BRD-K52640952	-19.65	Topoisomerase inhibitor	PLA2G1B
698	memantine	-19.64	Glutamate receptor antagonist	GRIN1
699	ICI-204448	-19.61	Opioid receptor agonist	OPRK1
700	triprolidine	-19.52	Histamine receptor antagonist	HRH1
701	picrotoxin	-19.47	GABA receptor antagonist	GABRA1|GABRR1|GLRA2|GLRA3
702	xanthohumol	-19.4	ATPase inhibitor	VCP
703	HA-14-1	-19.34	BCL inhibitor	BCL2
704	fexaramine	-19.33	FXR agonist	NR1H4
705	SA-94315	-19.29	Caspase inhibitor	CASP3
706	pargyline	-19.25	Monoamine oxidase inhibitor	MAOB
707	reboxetine	-19.25	Adrenergic receptor antagonist	SLC6A2
708	warfarin	-19.22	Vitamin K antagonist	VKORC1
709	tetrabenazine	-19.19	Vesicular monoamine transporter inhibitor	SLC18A2
710	enalapril	-19.01	Angiotensin converting enzyme inhibitor	ACE
711	tramadol	-18.93	Opioid receptor agonist|Norepinephrine reputake inhibitor|Serotonin reuptake inhibitor	OPRM1|SLC6A2|SLC6A4
712	methysergide	-18.9	Serotonin receptor antagonist	HTR2C|HTR1B|HTR1E|HTR1F|HTR2A|HTR2B|HTR7
713	nomegestrol-acetate	-18.77	Progesterone receptor agonist	PGR
714	doxapram	-18.73	Potassium channel blocker	KCNK3|KCNK9
715	rhodomyrtoxin	-18.45	Cytotoxic agent|DNA intercalator
716	MRS-1845	-18.4	Calcium channel blocker	ORAI1
717	bis-tyrphostin	-18.28	EGFR inhibitor	EGFR
718	indirubin	-18.27	CDK inhibitor|Glycogen synthase kinase inhibitor	CDK1|CDK5|GSK3A
719	halcinonide	-18.14	Glucocorticoid receptor agonist	NR3C1
720	toremifene	-18.13	Selective estrogen receptor modulator (SERM)|Estrogen receptor antagonist	ESR1
721	isoxsuprine	-18.08	Adrenergic receptor agonist	ADRB2
722	rescinnamine	-18.06	Angiotensin converting enzyme inhibitor	ACE
723	4-hydroxyretinoic-acid	-18.04	Retinoid receptor binder
724	MDL-73005EF	-17.88	Serotonin receptor antagonist	HTR1A
725	ritonavir	-17.87	HIV protease inhibitor	CYP3A4|CYP1A2|CYP2B6|CYP2C19|CYP3A5|CYP3A7|CYP2C8|CYP2C9|CYP2D6|CYP2E1
726	quipazine	-17.77	Serotonin receptor agonist
727	androstenedione	-17.77	Cytochrome P450 inhibitor	AKR1C3|HSD17B1|HSD3B1
728	rolipram	-17.73	Phosphodiesterase inhibitor	PDE4A|PDE4B|PDE4D|PDE4C
729	ergocornine	-17.73	Dopamine receptor agonist	DRD2
730	tropicamide	-17.72	Acetylcholine receptor antagonist	CHRM3|CHRM4
731	toltrazuril	-17.63	Antiprotozoal agent
732	HDAC1-selective	-17.58	HDAC inhibitor
733	atomoxetine	-17.27	Norepinephrine transporter inhibitor	SLC6A2|SLC6A3|SLC6A4
734	ecopipam	-17.22	Dopamine receptor antagonist	DRD1|DRD5
735	chlortetracycline	-17.19	Protein synthesis inhibitor
736	oxybutynin	-17.12	Acetylcholine receptor antagonist	CHRM3|CHRM2|CHRM1
737	finasteride	-17.09	5 alpha reductase inhibitor	SRD5A2|SRD5A1
738	sildenafil	-17.08	Phosphodiesterase inhibitor	PDE5A
739	pyrazinamide	-17.05	Fatty acid synthase inhibitor	FASN
740	quinidine	-16.99	Sodium channel blocker	SCN5A
741	tetrahydrozoline	-16.97	Adrenergic receptor agonist
742	SIB-1893	-16.88	Glutamate receptor antagonist	GRM5
743	diarylpropionitrile	-16.88	Estrogen receptor agonist	ESR2
744	thiazolopyrimidine	-16.87	CDC inhibitor
745	VU-0413807-2	-16.85	Calcium channel blocker	CACNA1H|CACNA1I|CACNA1G
746	hydroxyfasudil	-16.75	Rho associated kinase inhibitor	ROCK1
747	benazepril	-16.74	Angiotensin converting enzyme inhibitor	ACE
748	1-monopalmitin	-16.74	P-glycoprotein inhibitor	ABCB1
749	H-7	-16.52	PKA inhibitor
750	warfarin	-16.43	Vitamin K antagonist	VKORC1
751	BW-723C86	-16.37	Serotonin receptor agonist	HTR2B
752	homosalate	-16.37	HSP inducer
753	triprolidine	-16.21	Histamine receptor antagonist	HRH1
754	BRD-A89208012	-16.18	Thromboxane receptor antagonist
755	amiloride	-16.17	Sodium channel blocker	SCNN1A|ASIC1|ASIC2|SCNN1B|SCNN1G
756	zalcitabine	-16.15	Nucleoside reverse transcriptase inhibitor
757	levofloxacin	-16.07	Bacterial DNA gyrase inhibitor
758	buspirone	-16.04	Serotonin receptor agonist	HTR1A
759	norethisterone	-15.99	Progesterone receptor agonist
760	emetine	-15.82	Protein synthesis inhibitor	RPS2
761	letrozole	-15.66	Aromatase inhibitor	CYP19A1
762	azaperone	-15.45	Dopamine receptor antagonist
763	bifonazole	-15.44	Sterol demethylase inhibitor
764	penciclovir	-15.34	DNA directed DNA polymerase inhibitor
765	PD-160170	-15.31	Neuropeptide receptor antagonist	NPY1R
766	FG-7142	-15.15	GABA benzodiazepine site receptor inverse agonist
767	arctigenin	-15.15	MEK inhibitor	CHUK|MAP2K1
768	ciglitazone	-15.07	PPAR receptor agonist	PPARG
769	KU-14R	-15.01	Putative I3 antagonist|Imidazoline ligand
770	altretamine	-14.82	DNA synthesis inhibitor
771	guanabenz	-14.74	Adrenergic receptor agonist
772	vincristine	-14.74	Tubulin inhibitor	TUBB
773	ethisterone	-14.69	Progestogen hormone
774	FR-139317	-14.62	Endothelin receptor antagonist	EDNRA
775	cephalosporanic-acid	-14.61	Bacterial cell wall synthesis inhibitor
776	trimetozine	-14.53	Sedative
777	ARC-239	-14.37	Adrenergic receptor antagonist	ADRA2B
778	trazodone	-14.31	Adrenergic receptor antagonist|Serotonin receptor antagonist|Serotonin reuptake inhibitor	HTR2A|HTR2C|SLC6A4
779	isoreserpine	-14.22	Vesicular monoamine transporter inhibitor	SLC18A2|SLC18A1
780	SU-1498	-14.15	VEGFR inhibitor	ERBB2
781	larixinic-acid	-14.15	Compund that interacts with metal centers
782	LDN-193189	-13.98	Serine/threonine kinase inhibitor	ACVR1|BMPR1A
783	ipratropium	-13.88	Acetylcholine receptor antagonist	CHRM1|CHRM2|CHRM3|CHRM4
784	prostaglandin-a1	-13.88	HSP inducer|NFkB pathway inhibitor
785	GSK-429286A	-13.82	Rho associated kinase inhibitor	ROCK1
786	lumicolchicine	-13.82	Colchicine isomer, non-binder of microtubules
787	BRL-50481	-13.77	Phosphodiesterase inhibitor
788	PSB-11	-13.77	Adenosine receptor antagonist	ADORA3
789	metoprolol	-13.7	Adrenergic receptor antagonist	ADRB1|ADRB2
790	RS-67506	-13.57	Serotonin receptor partial agonist	HTR4
791	CGP-12177	-13.53	Adrenergic receptor agonist	ADRB1|ADRB2|ADRB3
792	L-694247	-13.52	Serotonin receptor agonist	HTR1D
793	SRC-kinase-inhibitor-I	-13.46	Src inhibitor	CSK|LCK
794	linsitinib	-13.44	IGF-1 inhibitor	IGF1R|INSR
795	SU-6656	-13.38	Src inhibitor	LYN
796	CGS-20625	-13.31	Benzodiazepine receptor agonist	GABRA1|GABRA2|GABRA3|GABRA5|GABRA4|GABRA6
797	apigenin	-13.22	Casein kinase inhibitor|Cell proliferation inhibitor|Cytochrome P450 inhibitor
798	acetohydroxamic-acid	-13.21	Urease inhibitor
799	puromycin	-13.08	Protein synthesis inhibitor
800	lysergol	-12.98	Ergoline alkaloid
801	linoleic-acid	-12.94	Oxidative stress inducer
802	ICI-63197	-12.93	Phosphodiesterase inhibitor
803	RWJ-21757	-12.92	TLR agonist	TLR7
804	cetraxate	-12.86	Mucus protecting agent	GAST
805	maackiain	-12.8	Sodium/glucose cotransporter inhibitor
806	clonidine	-12.79	Adrenergic receptor agonist	ADRA2A|ADRA2B|ADRA2C
807	fulvestrant	-12.73	Estrogen receptor antagonist	ESR1
808	nimodipine	-12.7	Calcium channel blocker	CACNA1C|NR3C2|CACNA1D|CACNA1F|CACNA1S
809	piperidolate	-12.64	Acetylcholine receptor antagonist	CHRM1
810	dexamethasone	-12.63	Glucocorticoid receptor agonist	NR3C1
811	BMY-7378	-12.6	Adrenergic receptor antagonist|Serotonin receptor antagonist	HTR1A|ADRA1D|ADRA1A|ADRA1B
812	estropipate	-12.59	Estrogen receptor agonist
813	L-755507	-12.58	Adrenergic receptor agonist	ADRB3
814	crotamiton	-12.57	Antipruritic
815	loxapine	-12.53	Dopamine receptor antagonist|Serotonin receptor antagonist	DRD2|DRD3|DRD4|HTR2A|HTR2C|DRD1|HRH1|HTR6
816	naproxol	-12.4	Anti-inflammatory agent	PTGS1|PTGS2
817	BRD-K67258146	-12.39	Mannose-6-phosphate isomerate inhibitor
818	oxprenolol	-12.32	Adrenergic receptor antagonist	ADRB1
819	darinaparsin	-12.3	Apoptosis stimulant
820	calcitriol	-12.2	Vitamin D receptor agonist	VDR
821	oxibendazole	-12.18	Tubulin inhibitor	TUBB
822	zatebradine	-12.18	HCN channel blocker	HCN1|HCN2|HCN3|HCN4
823	loxoprofen	-12.18	Cyclooxygenase inhibitor|Prostanoid receptor antagonist
824	benzbromarone	-12.14	Chloride channel blocker
825	LE-300	-12.02	Dopamine receptor antagonist	DRD5
826	tolazoline	-12.01	Adrenergic receptor antagonist	ADRA2A|ADRA2B|ADRA2C
827	MRS-1334	-11.99	Adenosine receptor antagonist	ADORA3
828	gestrinone	-11.98	Progesterone receptor antagonist	PGR|AR|ESR1
829	noreleagnine	-11.8	Monoamine oxidase inhibitor|Serotonin receptor agonist
830	procaterol	-11.73	Adrenergic receptor agonist	ADRB2
831	WAY-213613	-11.72	Glutamate inhibitor	SLC1A2
832	spiroxatrine	-11.65	Serotonin receptor antagonist	HTR1A
833	homochlorcyclizine	-11.61	Antihistamine	HRH1
834	solanine	-11.58	Acetylcholinesterase inhibitor
835	ethoprop	-11.56	Acetylcholinesterase inhibitor	ACHE
836	bendroflumethiazide	-11.53	Sodium/potassium/chloride transporter inhibitor	SLC12A3
837	pyridine-2-aldoxime	-11.51	Acetylcholinesterase inhibitor	ACHE
838	phenazone	-11.42	Cyclooxygenase inhibitor
839	proguanil	-11.34	Dihydrofolate reductase inhibitor
840	ITE	-11.29	Aryl hydrocarbon receptor agonist	AHR
841	cephaeline	-11.28	Protein synthesis inhibitor
842	carbenoxolone	-11.25	11-beta-HSD1 inhibitor	HSD11B1
843	mifobate	-11.23	PPAR receptor antagonist	PPARG
844	proadifen	-11.2	Nitric oxide synthase inhibitor	NOS1
845	ZM-323881	-11.1	VEGFR inhibitor	KDR
846	teicoplanin	-11.09	Bacterial cell wall synthesis inhibitor
847	GYKI-52466	-10.94	Glutamate receptor antagonist|Kainate receptor antagonist	GRIA1
848	chelidonine	-10.93	Tubulin inhibitor
849	megestrol	-10.91	Progesterone receptor agonist
850	NPC-15199	-10.61	ICAM1 antagonist|ICAM 1 antagonist
851	SB-415286	-10.6	Glycogen synthase kinase inhibitor	GSK3B
852	PCA-4248	-10.57	Platelet activating factor receptor antagonist	PTAFR
853	sulfinpyrazone	-10.54	Uricosuric blocker	ABCC1|SLC22A12
854	raltitrexed	-10.41	Thymidylate synthase inhibitor	TYMS
855	LY-344864	-10.4	Serotonin receptor agonist	HTR1F
856	H-9	-10.39	PKA inhibitor	PRKACA
857	indole-3-carbinol	-10.36	Aryl hydrocarbon receptor agonist|Indoleamine 2,3-dioxygenase inhibitor	AHR
858	yohimbine	-10.35	Adrenergic receptor antagonist	ADRA2A|ADRA2C|ADRA2B|HTR1A|HTR1B|HTR1D|HTR2B
859	SC-9	-10.34	Protein tyrosine kinase activator	PRKCA
860	OMDM-2	-10.25	FAAH inhibitor
861	hydralazine	-10.23	Vasodilator
862	SQ-22536	-10.18	Adenylyl cyclase inhibitor	ADCY1
863	tiabendazole	-10.17	Angiogenesis inhibitor
864	ozagrel	-10.16	Thromboxane synthase inhibitor	TBXAS1
865	stiripentol	-10.14	GABA uptake inhibitor	GABRA3
866	taurodeoxycholic-acid	-10.03	Bile acid
867	adipiodone	-10.01	Contrast agent
868	parthenolide-(alternate-stereo)	-9.98	NFkB pathway inhibitor
869	testosterone	-9.94	Androgen receptor agonist
870	NCS-382	-9.87	GABA receptor antagonist	GABBR1|GABBR2|SLC52A2
871	diphenidol	-9.86	Acetylcholine receptor agonist	CHRM1|CHRM3|CHRM4
872	carbacyclin	-9.85	IP receptor activator|PPAR receptor agonist	PTGIR|PPARD
873	HU-211	-9.81	Glutamate receptor antagonist	CNR1|CNR2|GRIN1
874	gabazine	-9.74	GABA receptor antagonist	GABRA1
875	NSC-693868	-9.7	CDK inhibitor|Glycogen synthase kinase inhibitor	CDK1|CDK5|GSK3A
876	moexipril	-9.68	Angiotensin converting enzyme inhibitor	ACE
877	naringin	-9.58	Cytochrome P450 inhibitor
878	XAV-939	-9.48	Tankyrase inhibitor	TNKS|TNKS2
879	KF-38789	-9.47	P selectin inhibitor	SELP
880	BRD-A18279961	-9.45	Pyruvate kinase isozyme activator	PKM
881	HG-5-88-01	-9.41	Protein kinase inhibitor	COQ8B|EGFR
882	5'-guanidinonaltrindole	-9.37	Opioid receptor antagonist	OPRK1
883	thiotepa	-9.37	Cytochrome P450 inhibitor	CYP2B6|CYP3A4
884	necrostatin-1	-9.33	RIPK inhibitor	RIPK1
885	NBQX	-9.13	Glutamate receptor antagonist	GRIA1
886	olmesartan	-9.03	Angiotensin receptor antagonist
887	tyrphostin-AG-126	-9.02	ERK1 and ERK2 phosphorylation inhibitor
888	mirtazapine	-8.98	Adrenergic receptor antagonist|Serotonin receptor antagonist	ADRA2A|HTR2A|HTR2C|ADRA2C|ADRA2B|HTR3A
889	catechin	-8.89	Beta secretase inhibitor|Fatty acid synthase inhibitor|LDL antioxidants
890	aminopentamide	-8.88	Acetylcholine receptor antagonist	CHRM1
891	BRD-K56658166	-8.84	Calcium channel blocker|Sodium channel blocker	CACNA1B
892	IB-MECA	-8.81	Adenosine receptor agonist	ADORA3
893	propylthiouracil	-8.77	Thyroid peroxidase inhibitor	TPO|DIO1
894	noscapine	-8.75	Bradykinin receptor antagonist|Tubulin inhibitor	SIGMAR1
895	lavendustin-a	-8.72	EGFR inhibitor
896	BRD-K28452084	-8.7	Opioid receptor agonist	OPRK1
897	RU-28318	-8.65	Cytochrome P450 inhibitor	NR3C2
898	Ro-60-0175	-8.65	Serotonin receptor agonist	HTR2C|HTR2A|HTR2B
899	sappanone-a	-8.62	Melanin inhibitor|Tyrosinase inhibitor
900	ZM-241385	-8.6	Adenosine receptor antagonist	ADORA2A|ADORA2B|ADORA1
901	BNTX	-8.47	Opioid receptor antagonist	OPRD1
902	BRD-K19059335	-8.39	Runt-related transcription factor inhibitor	RUNX1
903	olaparib	-8.34	PARP inhibitor	PARP1|PARP2
904	tyrphostin-1	-8.2	EGFR inhibitor
905	naltriben	-8.09	Opioid receptor antagonist	OPRD1
906	naloxone	-8.05	Opioid receptor antagonist	OPRM1|OPRK1|OPRD1
907	siguazodan	-8.05	Phosphodiesterase inhibitor	PDE3A
908	anpirtoline	-8.04	Serotonin receptor agonist	HTR1B
909	dydrogesterone	-8.01	Progesterone receptor agonist	PGR
910	BP-554	-7.9	Serotonin receptor agonist	HTR1A
911	BRD-K73285375	-7.89	Lipoxygenase inhibitor
912	naftifine	-7.8	Fungal squalene epoxidase inhibitor
913	glimepiride	-7.75	Insulin secretagogue	ABCC8|KCNJ11
914	ML-3163	-7.75	P38 MAPK inhibitor	MAPK14
915	PD-169316	-7.72	P38 MAPK inhibitor
916	zosuquidar	-7.71	P-glycoprotein inhibitor	ABCB1
917	secnidazole	-7.7	Acetylcholinesterase inhibitor|Microtubule inhibitor
918	AG-494	-7.62	EGFR inhibitor|Tyrosine kinase inhibitor	EGFR
919	flufenamic-acid	-7.53	Chloride channel blocker	AKR1C3|AR|PTGS1|PTGS2
920	CP-94253	-7.51	Serotonin receptor agonist	HTR1B
921	pravastatin	-7.43	HMGCR inhibitor	HMGCR
922	pifithrin	-7.4	Interleukin receptor antagonist
923	cromoglicic-acid	-7.36	Immunosuppressant
924	BRD-A16820783	-7.36	Phosphodiesterase inhibitor
925	indoprofen	-7.35	Cyclooxygenase inhibitor|Prostanoid receptor antagonist	PTGS1|PTGS2
926	tenovin-1	-7.24	SIRT inhibitor|TP53 activator	SIRT1
927	ondansetron	-7.22	Serotonin receptor antagonist	HTR3A
928	salubrinal	-7.14	Eukaryotic translation initiation factor inhibitor	EIF2S1
929	zibotentan	-7.12	Endothelin receptor antagonist	EDNRA
930	ioxaglic-acid	-7.1	Radiopaque medium
931	tranylcypromine	-7.07	Monoamine oxidase inhibitor	MAOA|MAOB|KDM1A
932	BRD-K91781484	-7.03	NRF2 activator	NFE2L2
933	fenoldopam	-6.98	Dopamine receptor agonist	DRD1
934	AM-630	-6.93	Cannabinoid receptor antagonist	CNR2|CNR1
935	cinchonine	-6.77	P-glycoprotein inhibitor
936	tyrphostin-AG-18	-6.73	EGFR inhibitor|Tyrosine kinase inhibitor	EGFR
937	7-hydroxy-PIPAT	-6.69	Dopamine receptor ligand	DRD3
938	avrainvillamide-analog-1	-6.6	Nucleophosmin inhibitor
939	BMS-182874	-6.55	Endothelin receptor antagonist	EDNRA
940	rabeprazole	-6.54	ATPase inhibitor|Gastrin inhibitor	ATP4A
941	NVP-AUY922	-6.53	HSP inhibitor	HSP90AA1|HSP90AB1
942	etomidate	-6.52	GABA receptor modulator	GABRA1|GABRA2|GABRA3|GABRA4|GABRA5|GABRA6|GABRB1|GABRB2|GABRB3|GABRD|GABRE|GABRG1|GABRG2|GABRG3|GABRP|GABRQ
943	prostaglandin-b2	-6.52	CAMP inhibitor
944	esomeprazole	-6.49	ATPase inhibitor	ATP4A
945	SKF-96365	-6.48	Calcium channel blocker	CYP3A4|TRPC1
946	estriol	-6.44	Estrogen receptor agonist	ESR1|ESR2
947	cytochalasin-d	-6.38	Actin polymerization inhibitor	ACTA1
948	W-5	-6.31	Calmodulin antagonist
949	moxifloxacin	-6.25	Bacterial DNA gyrase inhibitor
950	noscapine	-6.21	Bradykinin receptor antagonist|Tubulin inhibitor	SIGMAR1
951	phentolamine	-6.17	Adrenergic receptor antagonist	ADRA1A|ADRA2A
952	BRD-K24127443	-6.13	Lipoxygenase inhibitor
953	labetalol	-6.11	Adrenergic receptor antagonist	ADRB1|ADRB2|ADRA1A|ADRA1D
954	alclometasone	-6.07	Glucocorticoid receptor agonist	NR3C1
955	quinapril	-6.07	Angiotensin converting enzyme inhibitor	ACE
956	YM-976	-6.06	Phosphodiesterase inhibitor	PDE4A
957	AQ-RA741	-6.03	Acetylcholine receptor antagonist	CHRM2
958	BRD-A94297859	-5.92	XIAP inhibitor	XIAP
959	SDZ-205-557	-5.88	Serotonin receptor antagonist
960	BRD-K00313977	-5.83	APEX inhibitor	APEX1
961	meprylcaine	-5.78	Local anesthetic
962	LY-2183240	-5.76	FAAH inhibitor|FAAH reuptake inhibitor	FAAH
963	butoconazole	-5.74	Bacterial cell wall synthesis inhibitor
964	ouabain	-5.68	ATPase inhibitor	ATP1A1
965	mocimycin	-5.68	Protein synthesis inhibitor
966	azacitidine	-5.6	DNA methyltransferase inhibitor	DNMT1
967	oxantel	-5.55	Anthelmintic agent
968	meloxicam	-5.46	Cyclooxygenase inhibitor	PTGS2|PTGS1
969	altanserin	-5.43	Serotonin receptor antagonist	HTR2A
970	doconexent	-5.33	PPAR receptor agonist
971	phenoxybenzamine	-5.29	Adrenergic receptor antagonist	ADRA2B
972	Ro-08-2750	-5.25	NGF binding inhibitor	NGFR|NGF
973	quinoclamine	-5.21	Algicide
974	fatostatin	-5.18	SREBP inhibitor	SREBF1|SREBF2
975	cilostazol	-5.16	Phosphodiesterase inhibitor	PDE3A
976	GSK-3-inhibitor-II	-5.13	PKC inhibitor	GSK3B
977	tipifarnib-P2	-5.01	Farnesyltransferase inhibitor	FNTA|FNTB
978	brimonidine	-5	Adrenergic receptor agonist	ADRA2A|ADRA2B|ADRA2C
979	flavoxate	-5	Acetylcholine receptor antagonist
980	morphothebaine	-4.94	Adrenergic receptor antagonist
981	mitotane	-4.9	Antineoplastic agent	CYP11B1|CYP11A1
982	Ro-15-4513	-4.9	GABA benzodiazepine site receptor inverse agonist	GABRA1|GABRA2|GABRA3|GABRA5
983	butyl-paraben	-4.89	DNA synthesis inhibitor
984	nifurtimox	-4.84	DNA inhibitor
985	pinacidil	-4.81	ATP channel activator|Potassium channel activator	ABCC9|ABCC8
986	mestranol	-4.62	Estrogen receptor agonist	ESR1
987	glycopyrrolate	-4.61	Acetylcholine receptor antagonist	CHRM1|CHRM3|CHRM2
988	rilmenidine	-4.55	Adrenergic receptor agonist|Imidazoline receptor agonist	NISCH|ADRA2A
989	celecoxib	-4.51	Cyclooxygenase inhibitor	PTGS2
990	chlorphenamine	-4.51	Histamine receptor antagonist	HRH1
991	azasetron	-4.47	Serotonin receptor antagonist	HTR3A
992	FPL-55712	-4.42	Leukotriene receptor antagonist
993	MNITMT	-4.3	Lymphocyte inhibitor
994	quinisocaine	-4.29	Local anesthetic
995	caffeine	-4.17	Adenosine receptor antagonist|Phosphodiesterase inhibitor	ADORA1|ADORA2A|ADORA2B|ATM|ITPR1|RYR1
996	avrainvillamide-analog-6	-4.02	Nucleophosmin inhibitor
997	epirizole	-3.95	Cyclooxygenase inhibitor	PTGS1|PTGS2
998	MK-5108	-3.91	Aurora kinase inhibitor	AURKA|AURKB
999	nilutamide	-3.77	Androgen receptor antagonist	AR
1000	MR-16728	-3.67	Acetylcholine release stimulant|Acetylcholine release enhancer
1001	SB-216641	-3.61	Serotonin receptor antagonist	HTR1B|HTR1D
1002	benazepril	-3.59	Angiotensin converting enzyme inhibitor	ACE
1003	lithocholic-acid	-3.59	MDM inhibitor|PXR ligand|Tyrosine phosphatase inhibitor|Vitamin D receptor ligand|FXR antagonist|Vitamin D receptor agonist	NR1I2|VDR
1004	CS-1657	-3.52	PARP inhibitor	PARP1
1005	CGP-37157	-3.52	L-type calcium channel blocker|Sodium/calcium exchange inhibitor|Mitochondrial Na+/Ca2+ exchanger antagonist	SLC8A1
1006	alpha-estradiol	-3.52	Estrogen receptor agonist	ESR1|ESR2|NR1I2
1007	parbendazole	-3.49	Tubulin inhibitor	TUBB
1008	sinensetin	-3.47	Cyclooxygenase inhibitor
1009	eicosatrienoic-acid	-3.44	Vasodilator
1010	ODQ	-3.38	Guanylyl cyclase inhibitor	GUCY1A2
1011	cefaclor	-3.36	Bacterial cell wall synthesis inhibitor
1012	losartan	-3.24	Angiotensin receptor antagonist	AGTR1
1013	CP-55940	-3.24	Cannabinoid receptor agonist	CNR1|CNR2|GPR55
1014	fluphenazine	-3.22	Dopamine receptor antagonist	DRD2|DRD1
1015	enzastaurin	-3.21	PKC inhibitor	PRKCB
1016	BH3I-1	-3.2	BCL inhibitor	BCL2L1
1017	hydrocortisone-valerate	-3.19	Corticosteroid agonist|Glucocorticoid receptor agonist	NR3C1
1018	MG-132	-3.17	Proteasome inhibitor	PSMB1
1019	cyproheptadine	-3.17	Histamine receptor antagonist	HRH1
1020	chlorthalidone	-3.14	Carbonic anhydrase inhibitor	CA7
1021	cromakalim	-3.14	Potassium channel activator	KCNJ8
1022	propofol	-3.1	GABA receptor agonist	GABRA1|GABRA2|GABRA3|GABRA4|GABRA5|GABRA6|GABRB1|GABRB2|GABRB3|GABRD|GABRE|GABRG1|GABRG2|GABRG3|GABRP|GABRQ
1023	BRD-A83255679	-3.01	Estrogen receptor antagonist	GPER1
1024	equilin	-3.01	Estrogen receptor agonist	HSD17B1
1025	L-741742	-3	Dopamine receptor antagonist	DRD4
1026	ropinirole	-3	Dopamine receptor agonist	DRD2|DRD3
1027	BRD-K91691979	-2.95	Glucosylceramidase inhibitor	GBA
1028	eliprodil	-2.93	Glutamate receptor antagonist	GRIN1|GRIN2B
1029	austricine	-2.92	Hypolipidemic
1030	mammea-a	-2.85	Other antibiotic
1031	D-64131	-2.78	Microtubule inhibitor	TUBB
1032	oxymetazoline	-2.75	Adrenergic receptor agonist	ADRA1A|ADRA2A|ADRA1B|ADRA1D|ADRA2B|ADRA2C
1033	forskolin	-2.74	Adenylyl cyclase activator	ADCY2
1034	indometacin	-2.68	Cyclooxygenase inhibitor	PTGS1|PTGS2|PPARG|PTGDR2
1035	tyrphostin-AG-1288	-2.68	TNF production inhibitor	TNF
1036	cisapride	-2.64	Serotonin receptor agonist	HTR4|KCNH2
1037	deracoxib	-2.64	Cyclooxygenase inhibitor	PTGS2
1038	azacyclonol	-2.58	Histamine receptor antagonist
1039	digoxin	-2.57	ATPase inhibitor	ATP1A1
1040	CL-218872	-2.57	GABA receptor agonist	GABRA1
1041	ropivacaine	-2.5	Sodium channel blocker
1042	dexketoprofen	-2.5	Cyclooxygenase inhibitor	PTGS2|PTGS1
1043	BRD-K98948170	-2.5	Kelch-like ECH-associated protein ligand	KEAP1
1044	7-nitroindazole	-2.46	Nitric oxide synthase inhibitor
1045	SU-4312	-2.43	Tyrosine kinase inhibitor|PDGFR tyrosine kinase receptor inhibitor|VEGFR inhibitor	KDR
1046	alprostadil	-2.4	Prostanoid receptor agonist	PTGER1|PTGER2
1047	tyrphostin-51	-2.4	EGFR inhibitor
1048	CITCO	-2.36	CAR agonist
1049	rufloxacin	-2.29	Bacterial DNA gyrase inhibitor
1050	SB-225002	-2.26	CC chemokine receptor antagonist	CXCR2
1051	apafant	-2.26	Platelet activating factor receptor antagonist	PTAFR
1052	danusertib	-2.22	Aurora kinase inhibitor|Growth factor receptor inhibitor	AURKA|AURKB|AURKC|FGFR1|NTRK1|RET
1053	phenethyl-isothiocyanate	-2.2	Anticancer agent	CYP2E1
1054	AG-99	-2.18	Tyrosine kinase inhibitor
1055	phentermine	-2.15	Dopamine uptake inhibitor|Serotonin reuptake inhibitor	SLC6A2
1056	retinyl-acetate	-2.15	Vitamin analog
1057	BRL-37344	-2.09	Adrenergic receptor agonist	ADRB3
1058	REV-5901	-2.08	Leukotriene receptor antagonist|Lipoxygenase inhibitor	ALOX5
1059	PD-0325901	-2.01	MEK inhibitor|MAP kinase inhibitor|Protein kinase inhibitor	MAP2K1
1060	fursultiamine	-1.97	Vitamin B
1061	erythromycin-ethylsuccinate	-1.9	Cytochrome P450 inhibitor|Motilin receptor agonist|NFkB pathway inhibitor|Protein synthesis inhibitor	CYP3A4|MLNR|ABCB1|ALB|CYP51A1|KCNH2|SLC47A1
1062	tubocurarine	-1.9	Acetylcholine receptor antagonist	CHRNA2|HTR3A
1063	BRD-A89049230	-1.87	Thyroid hormone stimulant	TSHR
1064	phenamil	-1.7	TRPV antagonist	PKD2L1
1065	benperidol	-1.69	Dopamine receptor antagonist	DRD2
1066	GW-5074	-1.62	RAF inhibitor|Leucine rich repeat kinase inhibitor	RAF1
1067	fluticasone-propionate	-1.62	Glucocorticoid receptor agonist	NR3C1|PGR
1068	tubaic-acid	-1.44	Mitochondrial complex I inhibitor|NADH-ubiquinone oxidoreductase (Complex I) inhibitor
1069	molsidomine	-1.37	Guanylyl cyclase activator	GUCY1A3
1070	irbesartan	-1.34	Angiotensin receptor antagonist	AGTR1
1071	econazole	-1.34	Lanosterol demethylase inhibitor|Sterol demethylase inhibitor|Bacterial cell wall synthesis inhibitor
1072	bisindolylmaleimide	-1.3	CDK inhibitor|PKC inhibitor	PRKCA
1073	BAY-36-7620	-1.23	Glutamate receptor antagonist	GRM1
1074	PCO-400	-1.23	Potassium channel activator	KCNJ8
1075	diprotin-a	-1.2	Dipeptidyl peptidase inhibitor	DPP4
1076	dilazep	-1.16	Adenosine reuptake inhibitor	SLC29A1
1077	clomifene	-1.07	Estrogen receptor antagonist	ESR1
1078	propafenone	-1.06	Antiarrhythmic	KCNH2|SCN5A
1079	andarine	-1.06	Androgen receptor modulator	AR
1080	SB-205607	-1.04	Delta 1 opioid receptor agonist	OPRD1
1081	trap-101	-1.02	Opioid receptor antagonist|Nociceptin/orphanin FQ (NOP) receptor antagonist	OPRL1
1082	cyclazosin	-0.93	Adrenergic receptor antagonist	ADRA1B
1083	LY-456236	-0.92	Glutamate receptor antagonist	GRM1
1084	clofazimine	-0.89	GK0582 inhibitor
1085	PTB1	-0.81	AMPK activator	PTPN1
1086	SDM-25N	-0.81	Opioid receptor antagonist	OPRD1
1087	thalidomide	-0.78	TNF production inhibitor	TNF|CRBN
1088	tretinoin	-0.78	Retinoid receptor agonist|Retinoid receptor ligand	RARG|RARA|RARB|RORB
1089	proxyfan	-0.78	Histamine receptor modulator	HRH3
1090	nomilin	-0.77	HSP inhibitor
1091	pemoline	-0.56	Dopamine receptor agonist
1092	GTP-14564	-0.56	FLT3 inhibitor|Tyrosine kinase inhibitor	FLT3
1093	dobutamine	-0.49	Adrenergic receptor agonist	ADRB1|ADRB2
1094	ABT-737	-0.42	BCL inhibitor	BCL2|BCL2L1|BCL2L2
1095	nicardipine	-0.42	Calcium channel blocker	CACNA1C
1096	paclitaxel	-0.42	Tubulin inhibitor	TUBB|NR1I2
1097	D-64406	-0.42	PDGFR tyrosine kinase receptor inhibitor
1098	artesunate	-0.39	DNA synthesis inhibitor
1099	torasemide	-0.18	Electrolyte reabsorption inhibitor|Thromboxane receptor antagonist	SLC12A1
1100	bromfenac	0	Cyclooxygenase inhibitor	PTGS1|PTGS2
1101	mesna	0	Antioxidant
1102	sulindac	0	Cyclooxygenase inhibitor	PTGS1|PTGS2|AKR1B1
1103	L-670596	0	Prostanoid receptor antagonist
1104	ouabain	0	ATPase inhibitor	ATP1A1
1105	osthol	0	Calcium channel blocker
1106	LY-278584	0	Serotonin receptor antagonist
1107	BRD-K12401458	0	Lysophospholipid receptor agonist	S1PR4
1108	PD-0325901	0	MEK inhibitor|MAP kinase inhibitor|Protein kinase inhibitor	MAP2K1
1109	SU-11274	0	Hepatocyte growth factor receptor inhibitor|Tyrosine kinase inhibitor	MET
1110	raloxifene	0.02	Estrogen receptor antagonist|Selective estrogen receptor modulator (SERM)	ESR1|ESR2
1111	ATPA	0.46	Glutamate receptor agonist	GRIK1
1112	2',5'-dideoxyadenosine	0.46	Adenylyl cyclase inhibitor
1113	EMF-BCA1-60	0.46	Caspase inhibitor
1114	fluorometholone	0.49	Glucocorticoid receptor agonist	NR3C1
1115	ergocryptine	0.53	Dopamine agonist
1116	fulvestrant	0.56	Estrogen receptor antagonist	ESR1
1117	cabergoline	0.66	Dopamine receptor agonist	DRD2|ADRA1A|ADRA2A|ADRA2B|ADRA2C|DRD1|DRD3|DRD4|DRD5|HTR1A|HTR1B|HTR1D|HTR2A|HTR2B|HTR2C
1118	U-18666A	0.74	Oxidosqualene cyclase inhibitor
1119	AG-957	0.81	Protein tyrosine kinase inhibitor	ABL1|EGFR
1120	cycloheximide	0.81	Protein synthesis inhibitor	RPL3
1121	fexofenadine	0.85	Histamine receptor antagonist	HRH1
1122	talniflumate	0.85	Cyclooxygenase inhibitor	CLCA1
1123	SB-203186	0.91	Serotonin receptor antagonist	HTR4
1124	FGIN-1-27	0.92	Inositol monophosphatase inhibitor	TSPO
1125	ibuprofen	0.93	Cyclooxygenase inhibitor	PTGS2|PTGS1
1126	aloisine	0.95	CDK inhibitor|CFTR channel agonist|Glycogen synthase kinase inhibitor	CDK2
1127	elesclomol	1.02	Oxidative stress inducer	HSPA1A
1128	anagrelide	1.04	Phosphodiesterase inhibitor	PDE3A
1129	trimethobenzamide	1.06	Histamine receptor antagonist	DRD2
1130	methyl-2,5-dihydroxycinnamate	1.09	Tyrosine kinase inhibitor|EGFR inhibitor	EGFR
1131	diltiazem	1.13	Calcium channel blocker	CACNA1C
1132	SR-142948	1.16	Neurotensin receptor antagonist
1133	cilostamide	1.23	Phosphodiesterase inhibitor	PDE3A|PDE3B
1134	clarithromycin	1.23	Bacterial 50S ribosomal subunit inhibitor	CYP3A4
1135	biperiden	1.24	Acetylcholine receptor antagonist	CHRM1
1136	capsazepine	1.27	TRPV agonist	TRPV1
1137	BI-78D3	1.27	JNK inhibitor	MAPK8
1138	terreic-acid-(-)	1.27	Bruton's tyrosine kinase (BTK) inhibitor	BTK
1139	Ro-04-6790	1.3	Serotonin receptor antagonist	HTR6
1140	glimepiride	1.3	Insulin secretagogue	ABCC8|KCNJ11
1141	zamifenacin	1.39	Acetylcholine receptor antagonist	CHRM3
1142	RS-79948	1.41	Adrenergic receptor antagonist	ADRA2A
1143	vanoxerine	1.44	Dopamine uptake inhibitor	SLC6A3
1144	H-9	1.44	PKA inhibitor	PRKACA
1145	U-54494A	1.48	Opioid receptor agonist	OPRK1
1146	phloretin	1.55	Sodium/glucose cotransporter inhibitor
1147	QL-XI-92	1.55	DDR1 inhibitor	DDR1
1148	RX-821002	1.59	Adrenergic receptor antagonist	ADRA2A|ADRA2B|ADRA2C
1149	SB-258585	1.59	Serotonin receptor antagonist	HTR6
1150	E-4031	1.63	Potassium channel blocker	KCNH2
1151	triamterene	1.66	Sodium channel blocker	SCNN1A|SCNN1B|SCNN1G
1152	norethisterone	1.73	Progesterone receptor agonist
1153	withaferin-a	1.76	IKK inhibitor	IKBKB|NAMPT
1154	atovaquone	1.77	Mitochondrial electron transport inhibitor
1155	pirlindole	1.8	Monoamine oxidase inhibitor	MAOA
1156	haloperidol	1.83	Dopamine receptor antagonist	DRD2|DRD3|HTR2A|DRD1|DRD4
1157	GR-79236	1.94	Adenosine receptor agonist	ADORA1
1158	acarbose	1.97	Glucosidase inhibitor	GAA|MGAM|AMY2A
1159	liquiritigenin	2.01	Aromatase inhibitor	CYP19A1
1160	DPO-1	2.01	Potassium channel blocker	KCNA5
1161	R-59022	2.01	Diacylglycerol kinase inhibitor|Protein kinase inhibitor	DGKA
1162	tracazolate	2.04	GABA receptor modulator	GABRA1
1163	valsartan	2.06	Angiotensin receptor antagonist	AGTR1
1164	BRD-K97274161	2.07	Beta-catenin inhibitor	OPRK1
1165	benzamil	2.08	Sodium channel blocker	PKD2L1|SCNN1A|SCNN1B|SCNN1G|SCNN1D|SLC8A1
1166	dihydrosamidin	2.08	Nitric oxide production inhibitor|Phospholipase inhibitor|Platelet activating factor receptor antagonist
1167	omeprazole	2.08	ATPase inhibitor	ATP4A
1168	voriconazole	2.11	Cytochrome P450 inhibitor	CYP2C19|CYP2C9|CYP3A4|CYP3A5|PTGS1
1169	JNJ-16259685	2.15	Glutamate receptor antagonist	GRM1
1170	tamoxifen	2.15	Estrogen receptor antagonist|Selective estrogen receptor modulator (SERM)	ESR1|ESR2
1171	pyrrolidine-dithiocarbamate	2.22	NFkB pathway inhibitor	HSD11B1
1172	anastrozole	2.22	Aromatase inhibitor	CYP19A1
1173	hyoscyamine	2.26	Acetylcholine receptor antagonist
1174	RU-24969	2.29	Serotonin receptor agonist	HTR1A|HTR1B|HTR6
1175	norgestimate	2.29	Progesterone receptor agonist	PGR
1176	rhapontin	2.3	Apoptosis stimulant
1177	roscovitine	2.33	CDK inhibitor	CDK2|CDK9|CDK7
1178	pizotifen	2.36	Serotonin receptor antagonist	HTR2A|HTR2C
1179	cimaterol	2.4	Adrenergic receptor agonist	ADRB1|ADRB2|ADRB3
1180	phenformin	2.4	AMPK activator
1181	ranitidine	2.42	Histamine receptor antagonist	HRH2
1182	norethindrone	2.45	Progestogen hormone	PGR
1183	diethylstilbestrol	2.47	Estrogen receptor agonist	ESR1|ESR2|ESRRG
1184	N6-cyclopentyladenosine	2.47	Adenosine receptor agonist	ADORA1|ADORA2A|ADORA2B
1185	oleylethanolamide	2.47	Cannabinoid receptor agonist|Glucose dependent insulinotropic receptor agonist|Potassium channel blocker	GPR119
1186	ranitidine	2.47	Histamine receptor antagonist	HRH2
1187	pifithrin-alpha	2.51	TP53 inhibitor	TP53
1188	proxymetacaine	2.54	Sodium channel blocker
1189	Ro-25-6981	2.54	Ionotropic glutamate receptor antagonist|Monamine transporter modulator	GRIN2B
1190	BRD-K88761633	2.61	Glucosylceramidase inhibitor	GBA
1191	ML-9	2.66	Myosin light chain kinase inhibitor
1192	estradiol-benzoate	2.67	Contraceptive agent	ESR1
1193	ramipril	2.68	Angiotensin converting enzyme inhibitor	ACE
1194	BRD-A32917072	2.68	ROR antagonist	RORC
1195	carteolol	2.71	Adrenergic receptor antagonist	ADRB1|ADRB2
1196	RS-102221	2.75	Serotonin receptor antagonist	HTR2C
1197	daphnetin	2.76	Protein kinase inhibitor
1198	talipexole	2.82	Adrenergic receptor agonist|Dopamine receptor agonist	DRD2
1199	GR-55562	2.82	Serotonin receptor antagonist	HTR1B
1200	piribedil	2.85	Dopamine receptor agonist	DRD2|DRD3|ADRA2A
1201	anandamide	2.92	Cannabinoid receptor agonist	CNR1|CNR2|TRPV1
1202	SAL-1	2.92	Adenosine receptor antagonist	ADORA2B
1203	diazoxide	2.96	Potassium channel activator	KCNJ11
1204	U-74389F	2.97	Lipid peroxidase inhibitor
1205	myricetin	2.98	Androgen receptor agonist|Cytochrome P450 inhibitor	PIK3CG
1206	FTI-276	3	Farnesyltransferase inhibitor	FNTA
1207	dihydroergotamine	3.05	Serotonin receptor agonist	HTR1D|HTR1B
1208	prednisolone-hemisuccinate	3.06	Glucocorticoid receptor agonist	NR3C1
1209	retinol	3.11	Retinoid receptor ligand	RXRA|RXRB|RXRG
1210	candesartan-cilextil	3.14	Angiotensin receptor antagonist	AGTR1
1211	GR-89696	3.14	Opioid receptor agonist	OPRK1
1212	U-99194	3.16	Dopamine receptor antagonist	DRD3
1213	acamprosate	3.17	Glutamate receptor antagonist
1214	midodrine	3.21	Adrenergic receptor agonist	ADRA1A|ADRA1B|ADRA1D
1215	cefpodoxime	3.28	Bacterial cell wall synthesis inhibitor
1216	SB-200646	3.31	Serotonin receptor antagonist	HTR2B|HTR2C
1217	BRD-A61189834	3.31	XIAP inhibitor	XIAP
1218	vindesine	3.35	Tubulin inhibitor
1219	syrosingopine	3.48	Vesicular monoamine transporter inhibitor
1220	NNC-63-0532	3.52	Opioid receptor agonist	OPRL1
1221	nafcillin	3.52	Bacterial cell wall synthesis inhibitor	CYP3A4|CYP1A2|SLC22A6
1222	proscillaridin	3.59	ATPase inhibitor	ATP1A1
1223	LFM-A13	3.59	BTK inhibitor	BTK
1224	SU-4312	3.59	Tyrosine kinase inhibitor|PDGFR tyrosine kinase receptor inhibitor|VEGFR inhibitor	KDR
1225	tyrphostin-AG-538	3.63	IGF-1 inhibitor
1226	UK-356618	3.66	Metalloproteinase inhibitor	MMP3
1227	fananserin	3.77	Dopamine receptor antagonist|Serotonin receptor antagonist	HTR2A|DRD4
1228	VU-0366037-2	3.83	Glutamate receptor modulator	GRM4
1229	ponalrestat	3.91	Aldose reductase inhibitor	AKR1B1
1230	GSK-3-inhibitor-IX	3.91	Glycogen synthase kinase inhibitor|Lipoxygenase inhibitor	GSK3B|GSK3A
1231	OBAA	3.92	Phospholipase inhibitor	PLA2G1B
1232	bromocriptine	3.93	Dopamine receptor agonist	DRD2|ADRA2A|ADRA2B|ADRA2C|DRD1|DRD3|DRD4|DRD5|HTR1A|HTR1B|HTR1D|HTR2A|HTR2B|HTR2C
1233	PETCM	3.95	Caspase activator
1234	clobenpropit	3.95	Histamine receptor antagonist	HRH3|HRH4
1235	SB-222200	3.97	Tachykinin antagonist	TACR3
1236	RS-56812	3.98	Serotonin receptor partial agonist	HTR3A
1237	S-14506	4.02	Serotonin receptor agonist	HTR1A
1238	guaifenesin	4.07	Expectorant
1239	barasertib-HQPA	4.08	Aurora kinase inhibitor	AURKA|AURKB
1240	NSC-632839	4.1	Ubiquitin specific protease inhibitor	USP2|USP7|SENP2|USP1
1241	GBR-12783	4.11	Dopamine uptake inhibitor
1242	rosiglitazone	4.12	PPAR receptor agonist|Insulin sensitizer	PPARG
1243	ketoconazole	4.12	Sterol demethylase inhibitor	AR|CYP19A1
1244	digoxin	4.12	ATPase inhibitor	ATP1A1
1245	deforolimus	4.16	MTOR inhibitor	MTOR
1246	WAY-629	4.23	Serotonin receptor agonist	HTR2C
1247	vinorelbine	4.26	Tubulin inhibitor	TUBB
1248	NSC-23766	4.3	Ras GTPase inhibitor
1249	depudecin	4.3	HDAC inhibitor
1250	propentofylline	4.3	Adenosine reuptake inhibitor|Phosphodiesterase inhibitor	PDE1A
1251	pevonedistat	4.32	Nedd activating enzyme inhibitor	NAE1
1252	ALX-5407	4.4	Glycine transporter inhibitor	SLC6A9
1253	PIT	4.42	Purinergic receptor antagonist	P2RY1
1254	methoxsalen	4.44	DNA synthesis inhibitor	CYP1A2|CYP1A1|CYP2A13|CYP2A6|CYP3A4
1255	SKF-83566	4.44	Dopamine receptor antagonist
1256	deguelin	4.49	NADH-ubiquinone oxidoreductase (Complex I) inhibitor	AKT1
1257	BRD-A54632525	4.55	Lipoxygenase inhibitor	ALOX12
1258	etazolate	4.63	Phosphodiesterase inhibitor	PDE4A
1259	citalopram	4.69	Serotonin reuptake inhibitor	SLC6A4
1260	EBPC	4.71	Aldose reductase inhibitor	AKR1B1
1261	CGP-55845	4.76	GABA receptor antagonist	GABBR1|GABBR2
1262	BRD-A07614565	4.8	Botulin neurotoxin inhibitor
1263	cetirizine	4.82	Histamine receptor antagonist	HRH1
1264	beclomethasone-dipropionate	4.83	Immunosuppressant|Glucocorticoid receptor agonist	NR3C1
1265	bufalin	4.83	ATPase inhibitor	ATP1A1
1266	L-165041	4.9	PPAR receptor agonist	PPARD
1267	T-0070907	4.91	PPAR receptor antagonist	PPARG
1268	vicriviroc	4.93	CC chemokine receptor antagonist	CCR5
1269	1,2,3,4,5,6-hexabromocyclohexane	4.99	JAK inhibitor	JAK2
1270	EI-247	5	IGF-1 inhibitor	INSR
1271	Ro-28-1675	5.06	Glucokinase activator	GCK
1272	skimmianine	5.22	Acetylcholinesterase inhibitor|Furoquinoline alkaloid
1273	sotalol	5.25	Adrenergic receptor antagonist	ADRB1|ADRB2|KCNH2
1274	MDL-29951	5.32	Glutamate receptor antagonist	FBP1
1275	BRD-K06956503	5.33	Glucosylceramidase inhibitor	GBA
1276	isoxsuprine	5.38	Adrenergic receptor agonist	ADRB2
1277	penitrem-a	5.4	Potassium channel blocker	KCNMA1
1278	xanthoxyline	5.41	Other antifungal
1279	15-delta-prostaglandin-j2	5.43	PPAR receptor agonist	PPARG
1280	cyclopentolate	5.46	Acetylcholine receptor antagonist
1281	ketoconazole	5.46	Sterol demethylase inhibitor	AR|CYP19A1
1282	WR-216174	5.53	PFMRK inhibitor
1283	budesonide	5.57	Glucocorticoid receptor agonist	NR3C1
1284	GW-583340	5.6	Receptor tyrosine protein kinase inhibitor|EGFR inhibitor|ErbB2 inhibitor	EGFR|ERBB2
1285	nemonapride	5.6	Dopamine receptor antagonist	DRD2|DRD3
1286	fluocinolone-acetonide	5.65	Corticosteroid agonist|Glucocorticoid receptor agonist	NR3C1
1287	BE-2254	5.81	Adrenergic receptor antagonist	ADRA1A
1288	meclocycline	5.81	Bacterial 30S ribosomal subunit inhibitor
1289	SB-408124	5.81	Orexin receptor antagonist	HCRTR1
1290	zafirlukast	5.82	Leukotriene receptor antagonist	CYSLTR1
1291	cerivastatin	5.84	HMGCR inhibitor	HMGCR
1292	piroxicam	5.85	Cyclooxygenase inhibitor	PTGS2|PTGS1
1293	veliparib	5.91	PARP inhibitor	PARP1|PARP2
1294	finasteride	5.93	5 alpha reductase inhibitor	SRD5A2|SRD5A1
1295	picotamide	5.94	Thromboxane receptor antagonist|Thromboxane synthase inhibitor	TBXA2R
1296	NS-1619	6.01	Calcium channel activator	KCNMA1
1297	catechin	6.03	Beta secretase inhibitor|Fatty acid synthase inhibitor|LDL antioxidants
1298	FR-122047	6.07	Cyclooxygenase inhibitor
1299	M2-PK-activator	6.08	Pyruvate kinase isozyme activator	PKM
1300	cortisone	6.1	Glucocorticoid receptor agonist
1301	zuclopenthixol	6.18	Dopamine receptor antagonist	DRD2|DRD1
1302	BIIB-021	6.18	HSP inhibitor	HSP90AA1
1303	benzamil	6.19	Sodium channel blocker	PKD2L1|SCNN1A|SCNN1B|SCNN1G|SCNN1D|SLC8A1
1304	rutin	6.2	Antioxidant|Capillary stabilizing agent|Nitric oxide scavenger	AKR1C3
1305	BRD-K14236372	6.21	Lysophospholipid receptor agonist	S1PR3
1306	PRE-084	6.23	Sigma receptor agonist	SIGMAR1
1307	siguazodan	6.27	Phosphodiesterase inhibitor	PDE3A
1308	tyrphostin-47	6.3	EGFR inhibitor	EGFR
1309	CDK2-5-inhibitor	6.31	CDK inhibitor
	quinidine	6.34	Sodium channel blocker	SCN5A
	mead-ethanolamide	6.34	Cannabinoid receptor agonist
	BRD-K20401833	6.35	ROR inverse agonist	RORA
	metrizamide	6.45	Radiopaque medium
	arecaidine-but-2-ynyl-ester	6.48	Acetylcholine receptor agonist	CHRM2
	erastin	6.5	Ion channel antagonist	VDAC2
	oxaprozin	6.5	Cyclooxygenase inhibitor	PTGS1|PTGS2
	corynanthine	6.51	Adrenergic receptor antagonist
	lawsone	6.52	Coloring agent
	digoxigenin	6.55	Steroid
	thiorphan	6.67	Membrane metalloendopeptidase inhibitor	MME
	delcorine	6.73	Antiarrhythmic|Ganglionic blocker
	prednisone	6.76	Glucocorticoid receptor agonist	NR3C1
	brefeldin-a	6.77	Protein synthesis inhibitor|Brefeldin A inhibited guanine nucleotide exchange protein inhibitors|Golgi-specific brefeldin A-resistance guanine nucleotide exchange factor inhibitor
	MT-21	6.78	Caspase activator	CYCS
	alfacalcidol	6.79	Vitamin D receptor agonist	VDR
	N-formylmethionylalanine	6.79	Macrophage activator
	TAS-301	6.81	Calcium/calmodulin dependent protein kinase inhibitor	CAMK2A
	narciclasine	6.84	Coflilin signaling pathway activator|LIM kinase activator|Rho associated kinase activator	RHOA
	PLX-4720	6.87	RAF inhibitor	BRAF
	bisindolylmaleimide	6.89	CDK inhibitor|PKC inhibitor	PRKCA
	UCL-2077	6.92	Slow afterhyperpolarization channel blocker
	monastrol	6.94	Kinesin inhibitor	KIF11
	BRD-K98404142	6.96	Glucose 6-phosphate dehydrogenase inhibitor	G6PD
	fluvoxamine	6.97	Selective serotonin reuptake inhibitor (SSRI)	SLC6A4
	UNC-0321	7.02	Histone lysine methyltransferase inhibitor	EHMT2
	gavestinel	7.1	Glutamate receptor antagonist
	BAPTA-AM	7.11	Potassium channel blocker	KCNA3|KCNA5|KCNH2
	quercetagetin	7.12	PIM kinase inhibitor	PIM1
	tenidap	7.12	Cyclooxygenase inhibitor
	BD-1008	7.13	Sigma receptor antagonist
	AZ-10417808	7.15	Caspase inhibitor	CASP3
	10-hydroxycamptothecin	7.16	Topoisomerase inhibitor	TOP1
	deoxycorticosterone-acetate	7.19	Progestogen hormone
	levomepromazine	7.23	Dopamine receptor antagonist	DRD2|DRD3|DRD4
	cinobufagin	7.25	ATPase inhibitor	ATP1A1
	biochanin-a	7.26	Estrogen receptor agonist
	L-732138	7.26	Tachykinin antagonist	TACR1
	lobelanidine	7.35	Acetylcholine receptor antagonist|Dopamine receptor modulator|Opioid receptor antagonist|Vesicular monoamine transporter ligand	OPRM1|SLC18A2
	DR-2313	7.42	PARP inhibitor
	CGS-12066B	7.44	Serotonin receptor agonist	HTR1B
	naloxone	7.47	Opioid receptor antagonist	OPRM1|OPRK1|OPRD1
	carbamazepine	7.48	Carboxamide antiepileptic	SCN1A|SCN3A|SCN5A
	nalbuphine	7.49	Opioid receptor agonist|Opioid receptor antagonist	OPRD1|OPRK1|OPRM1
	cyclosporin-a	7.51	Calcineurin inhibitor	PPIA|PPP3CA
	clozapine	7.54	Serotonin receptor antagonist|Dopamine receptor antagonist	DRD2|DRD4|DRD3|HTR2A|ADRA1A|ADRA1B|CHRM1|CHRM2|CHRM3|CHRM4|DRD1|HRH1|HRH4|HTR1A|HTR1B|HTR1D|HTR1E|HTR2C|HTR6|HTR7
	troglitazone	7.58	PPAR receptor agonist|Insulin sensitizer	PPARG
	dephostatin	7.61	Tyrosine phosphatase inhibitor	PTPN1|PTPN6
	teniposide	7.63	Topoisomerase inhibitor	TOP2A
	nilotinib	7.63	Bcr-Abl kinase inhibitor|Abl kinase inhibitor	ABL1|KIT|BCR
	RS-45041-190	7.78	Imidazoline receptor agonist
	pifithrin-mu	7.82	HSP inhibitor	HSPA1A|TP53
	HA-1004	7.82	Calcium channel blocker
	L-689560	7.82	Glutamate receptor antagonist
	limonin	7.83	HIV protease inhibitor
	itraconazole	7.84	Cytochrome P450 inhibitor
	lofexidine	7.84	Adrenergic receptor agonist	ADRA2A
	HO-013	7.93	PPAR receptor agonist	PPARG
	digitoxin	7.99	ATPase inhibitor	ATP1A1
	lidoflazine	7.99	Calcium channel blocker
	oxindole-I	8	VEGFR inhibitor	KDR
	W-13	8.01	Calmodulin antagonist	CALM1|MYLK|PDE1A
	nadolol	8.02	Adrenergic receptor antagonist	ADRB1|ADRB2
	buddleoflavonoloside	8.08	Acetylcholinesterase inhibitor
	iso-olomoucine	8.19	CDK inhibitor
	TPCA-1	8.19	IKK inhibitor	IKBKB
	SR-57227A	8.19	Serotonin receptor agonist	HTR3A
	dexamethasone	8.2	Glucocorticoid receptor agonist	NR3C1
	mestanolone	8.2	Androgenic steroid
	fenofibrate	8.22	PPAR receptor agonist	PPARA
	artesunate	8.26	DNA synthesis inhibitor
	TCB2	8.28	Serotonin receptor agonist	HTR2A
	NAS-181	8.32	Serotonin receptor antagonist	HTR1B
	hyperforin	8.33	Cyclooxygenase inhibitor|Dopamine uptake inhibitor|Interleukin receptor antagonist|Lipoxygenase inhibitor|Serotonin reuptake inhibitor	NR1I2|ALOX5|PTGS1
	dexamethasone	8.37	Glucocorticoid receptor agonist	NR3C1
	GW-9508	8.38	Free Fatty Acid Receptor 1 (FFAR1; GPR40) Agonists|G protein coupled receptor agonist|Free fatty acid receptor agonist|G protein-coupled receptor agonist	FFAR1|FFAR4
	CL-82198	8.46	Metalloproteinase inhibitor	MMP13
	formoterol	8.46	Adrenergic receptor agonist	ADRB2
	oxalomalic-acid	8.49	Isocitrate dehydrogenase inhibitor	ACO1|IDH1
	triclosan	8.51	Enoyl-[acyl-carrier-protein] reductase [NADH] inhibitor	DNMT1
	BRD-K78883024	8.51	Neuropeptide receptor antagonist	NPSR1
	levcromakalim	8.52	Potassium channel activator	KCNJ8
	rosuvastatin	8.54	HMGCR inhibitor	HMGCR
	strychnine	8.62	Acetylcholine receptor antagonist	GLRA1
	splitomycin	8.65	SIRT inhibitor
	BADGE	8.75	PPAR receptor antagonist	PPARG
	pidotimod	8.77	Interferon receptor agonist|Interleukin receptor agonist
	cefotaxime	8.82	Bacterial cell wall synthesis inhibitor
	periplocymarin	8.84	Apoptosis stimulant
	diloxanide	8.88	Protein synthesis inhibitor
	triamcinolone-acetonide	8.88	Immunosuppressant|Corticosteroid agonist|Glucocorticoid receptor agonist	NR3C1
	methylprednisolone	8.94	Glucocorticoid receptor agonist	NR3C1
	ephedrine	8.95	Adrenergic receptor agonist
	icilin	8.95	TRPV agonist	TRPA1|TRPM8
	propranolol	8.98	Adrenergic receptor antagonist	ADRB2|ADRB3
	vidarabine	9.06	Antiviral	ADA
	diphencyprone	9.09	Immunostimulant
	brucine	9.11	Glycine receptor antagonist
	imipramine	9.15	Norepinephrine reputake inhibitor|Serotonin reuptake inhibitor	SLC6A2|SLC6A4|CHRM2
	SCH-28080	9.17	ATPase inhibitor	ATP4A
	repaglinide	9.17	Insulin secretagogue	ABCC8|KCNJ11
	mebendazole	9.18	Tubulin inhibitor
	paroxetine	9.18	Selective serotonin reuptake inhibitor (SSRI)	SLC6A4
	rimexolone	9.27	Glucocorticoid receptor agonist	NR3C1
	glycodeoxycholic-acid	9.37	Apoptosis stimulant
	NM-PP1	9.43	Mutant kinase inhibitor
	BP-897	9.46	Dopamine receptor agonist	DRD3
	protriptyline	9.47	Tricyclic antidepressant	SLC6A2|SLC6A4
	CGS-21680	9.52	Adenosine receptor agonist	ADORA2A|ADORA1
	nicergoline	9.53	Adrenergic receptor antagonist	ADRA1A
	diphemanil	9.56	Acetylcholine receptor antagonist	CHRM3
	isoeugenol	9.57	Nitric oxide production inhibitor
	diclofenac	9.58	Cyclooxygenase inhibitor	PTGS1|PTGS2
	DY-131	9.6	Estrogen receptor agonist|Estrogen-related receptor agonist	ESRRG|ESR2
	GW-3965	9.64	LXR agonist|ABC transporter expression enhancer	NR1H2|NR1H3
	BRD-K98297262	9.65	Fungal 1,3-beta-D-glucan synthase inhibitor
	JZL-184	9.7	Monoacylglucerol lipase inhibitor
	SEW-2871	9.71	Lysophospholipid receptor agonist	S1PR1
	dantrolene	9.8	Calcium channel blocker	RYR1
	mebeverine	9.8	Acetylcholine receptor antagonist	CHRM1
	naftidrofuryl	9.83	Adrenergic receptor antagonist
	ribavirin	9.86	Antiviral	IMPDH1
	SDZ-21009	9.87	Adrenergic receptor antagonist|Serotonin receptor antagonist	HTR1A|HTR1B
	geldanamycin	9.88	HSP inhibitor	HSP90AA1
	plinabulin	9.89	Tubulin inhibitor
	tiagabine	9.95	GABA uptake inhibitor	SLC6A1
	thapsigargin	9.97	ATPase inhibitor	ATP2A1
	venlafaxine	9.98	Serotonin reuptake inhibitor|Adrenergic inhibitor|Norepinephrine reuptake inhibitor	SLC6A2|SLC6A4
	dibenzepin	9.98	Norepinephrine reuptake inhibitor
	rutin	9.98	Antioxidant|Capillary stabilizing agent|Nitric oxide scavenger	AKR1C3
	BIX-01338	9.99	Histone lysine methyltransferase inhibitor
	profenamine	10.09	Butyrylcholinesterase inhibitor|Cholinergic receptor antagonist	CHRM1
	methylnorlichexanthone	10.12	Aurora kinase inhibitor|PIM kinase inhibitor|VEGFR inhibitor	AURKB|PIM1
	CCT-018159	10.14	HSP inhibitor	HSP90AA1
	irinotecan	10.22	Topoisomerase inhibitor	TOP1
	JTE-907	10.35	Cannabinoid receptor inverse agonist	CNR2
	4,5,6,7-tetrabromobenzotriazole	10.35	Casein kinase inhibitor	CSNK2A1
	dihydrexidine	10.37	Dopamine receptor agonist	DRD1
	secoisolariciresinol	10.39	Antioxidant
	UBP-302	10.4	Glutamate receptor antagonist	GRIK1
	SB-590885	10.45	RAF inhibitor	BRAF
	alfuzosin	10.47	Adrenergic receptor antagonist	ADRA1A|ADRA1D|ADRA1B
	forskolin	10.51	Adenylyl cyclase activator	ADCY2
	prunetin	10.51	Breast cancer resistance protein inhibitor
	tofacitinib	10.53	JAK inhibitor	JAK3|JAK1|JAK2
	L-stepholidine	10.54	Dopamine receptor agonist|Dopamine receptor antagonist	DRD1|DRD2
	carprofen	10.54	Cyclooxygenase inhibitor	PTGS2|PTGS1
	erythromycin	10.56	NFkB pathway inhibitor	MLNR
	equilin	10.57	Estrogen receptor agonist	HSD17B1
	L-750667	10.62	Dopamine receptor antagonist	DRD4
	paroxetine	10.63	Selective serotonin reuptake inhibitor (SSRI)	SLC6A4
	cefdinir	10.64	Bacterial cell wall synthesis inhibitor
	spironolactone	10.67	Mineralocorticoid receptor antagonist	NR3C2
	H-8	10.81	PKA inhibitor
	bezafibrate	10.82	PPAR receptor agonist	PPARA|PPARD|PPARG
	oxotremorine-sesquifumarate	10.86	Cholinergic receptor agonist	CHRM2
	BRD-K07872006	10.87	Lipoxygenase inhibitor
	DMP-543	11	Acetylcholine release stimulant
	15-delta-prostaglandin-j2	11.02	PPAR receptor agonist	PPARG
	AG-14361	11.07	PARP inhibitor	PARP1
	alvespimycin	11.15	HSP inhibitor	HSP90AA1
	BRL-15572	11.21	Serotonin receptor antagonist	HTR1D
	AZD-6482	11.23	PI3K inhibitor	PIK3CB|PIK3CD|PIK3CG
	saclofen	11.25	GABA receptor antagonist
	XMD-885	11.28	Leucine rich repeat kinase inhibitor|MAP kinase inhibitor	LRRK2|MAPK7
	gemfibrozil	11.33	Lipoprotein lipase activator	PPARA|CYP2C8|LPL
	Ro-16-6941	11.41	Monoamine oxidase inhibitor
	azauridine	11.47	Antiviral
	thiethylperazine	11.51	Dopamine receptor antagonist
	heliotrine	11.53	Pyrrolizidine alkaloid
	tyrphostin-AG-825	11.55	Receptor tyrosine protein kinase inhibitor	ERBB2
	chromanol	11.63	Potassium channel blocker
	tyrphostin-AG-1296	11.63	FLT3 inhibitor	FLT3
	abiraterone	11.69	Androgen biosynthesis inhibitor	CYP17A1
	estradiol	11.73	Estrogen receptor agonist	ESR1|ESR2|NR1I2
	metolazone	11.75	Carbonic anhydrase inhibitor	SLC12A3
	m-chlorophenylbiguanide	11.78	Serotonin receptor agonist
	quinpirol-(-)	11.81	Dopamine receptor agonist	DRD2|DRD3|DRD4
	eicosadienoic-acid	11.84		IMPDH1
	XMD-892	11.87	MAP kinase inhibitor	MAPK7
	lisuride	11.9	Dopamine receptor agonist	DRD2|HTR2B|HTR2C|ADRA2A|ADRA2B|ADRA2C|DRD1|DRD3|DRD4|DRD5|HTR1A|HTR1B|HTR1D|HTR2A
	masitinib	11.91	KIT inhibitor|PDGFR tyrosine kinase receptor inhibitor|Src inhibitor	KIT|FGFR3|LYN|PDGFRA|PDGFRB
	equol	11.91	Estrogen receptor agonist	ESR2|ESR1
	PD-158780	12.08	EGFR inhibitor	EGFR
	cucurbitacin-i	12.18	JAK inhibitor|Lipocortin synthesis stimulant|STAT inhibitor	JAK2|STAT3
	floxuridine	12.2	DNA synthesis inhibitor
	acarbose	12.21	Glucosidase inhibitor	GAA|MGAM|AMY2A
	TFMPP	12.31	Serotonin receptor agonist|Serotonin receptor antagonist	HTR1D|HTR2A
	riluzole	12.32	Glutamate inhibitor	SCN5A
	spiramide	12.43	Dopamine receptor antagonist|Serotonin receptor antagonist	HTR2A|HTR1A
	yohimbine	12.47	Adrenergic receptor antagonist	ADRA2A|ADRA2C|ADRA2B|HTR1A|HTR1B|HTR1D|HTR2B
	BRD-A69470004	12.5	XIAP inhibitor	XIAP
	alprenolol	12.51	Adrenergic receptor antagonist	ADRB1|ADRB2
	nitrocaramiphen	12.53	Cholinergic receptor antagonist	CHRM1
	coumestrol	12.53	Estrogen receptor agonist	ESR1|ESR2
	flutamide	12.58	Androgen receptor antagonist	AR
	AG-490	12.58	EGFR inhibitor|ErbB2 inhibitor|JAK inhibitor	JAK2|JAK3
	PSB-36	12.66	Adenosine receptor antagonist	ADORA1
	SANT-1	12.7	Smoothened receptor antagonist	SMO|SHH
	pirenperone	12.74	Serotonin receptor antagonist	HTR2A
	hesperidin	12.74	Flavanone glycoside
	estriol	12.78	Estrogen receptor agonist	ESR1|ESR2
	W-9	12.79	Calmodulin antagonist	CALM2
	primaquine	12.85	Antimalarial agent|DNA inhibitor
	homatropine	12.86	Acetylcholine receptor antagonist	CHRM1
	prednisolone	12.86	Glucocorticoid receptor agonist
	cercosporin	12.9	Photoactivated toxin
	disopyramide	12.96	Sodium channel blocker	SCN5A
	L-745870	12.96	Dopamine receptor antagonist	DRD4
	famciclovir	13	DNA polymerase inhibitor
	piperine	13.03	Monoamine oxidase inhibitor	MAOA|MAOB
	antimycin-a	13.04	ATP synthase inhibitor	CYCS
	aprepitant	13.05	Tachykinin antagonist	TACR1
	itopride	13.1	Dopamine receptor antagonist	DRD2
	EI-346-erlotinib-analog	13.13	EGFR inhibitor
	ditolylguanidine	13.14	Sigma receptor agonist
	methyl-angolensate	13.24	Apoptosis inhibitor	HTR2B
	nelfinavir	13.35	HIV protease inhibitor	CYP2C19|CYP3A7|CYP1A2|CYP2B6|CYP2C9|CYP2D6|CYP3A4
	GR-144053	13.38	Integrin antagonist	ITGB3
	alaproclate	13.41	Serotonin receptor antagonist	SLC6A4
	penicillic-acid	13.41	Other antibiotic
	EMD84	13.42	Angiotensin receptor antagonist	AGTR1
	vincristine	13.46	Tubulin inhibitor	TUBB
	nor-binaltorphimine	13.62	Opioid receptor antagonist	OPRK1
	BRD-K30351863	13.63	APEX inhibitor	APEX1
	AM-92016	13.7	Potassium channel blocker
	PSB-069	13.78	NTPDase inhibitor	ENTPD1|ENTPD2|ENTPD3
	sarmentogenin	13.8	ATPase inhibitor
	minoxidil	13.85	KATP activator|Kir6 channel (KATP) activator|Vasodilator	ABCC9|KCNJ11|KCNJ8
	PP-3	13.88	EGFR inhibitor
	TGX-221	13.88	PI3K inhibitor	PIK3CB
	ALW-II-38-3	13.93	Ephrin inhibitor	DDR1
	GBR-13069	13.93	Dopamine uptake inhibitor	SLC6A3
	tyrphostin-AG-527	13.94	Protein tyrosine kinase inhibitor	EGFR
	indolophenanthridine	14.04	CALY activator
	cisapride	14.09	Serotonin receptor agonist	HTR4|KCNH2
	iocetamic-acid	14.12	Radiopaque medium
	diltiazem	14.12	Calcium channel blocker	CACNA1C
	dextromethorphan	14.13	Glutamate receptor antagonist|Sigma receptor agonist	SIGMAR1|SLC6A4
	xaliproden	14.15	Serotonin receptor agonist	HTR1A
	butabindide	14.17	Tripeptidyl peptidase inhibitor	TPP2
	medrysone	14.21	Glucocorticoid receptor agonist	NR3C1
	piperlongumine	14.25	Glutathione transferase inhibitor
	thioperamide	14.26	Histamine receptor antagonist	HRH3|HRH4
	BRD-K16604360	14.27	Antiamyloidogenic agent
	methylergometrine	14.3	Dopamine receptor antagonist|Serotonin receptor antagonist	DRD1
	amoxapine	14.31	Norepinephrine reputake inhibitor	SLC6A2|SLC6A4|DRD1|DRD2|DRD3|DRD4|HTR2A|HTR6
	puromycin	14.34	Protein synthesis inhibitor
	rizatriptan	14.35	Serotonin receptor agonist	HTR1D|HTR1B|HTR1F
	lobeline	14.4	Acetylcholine receptor antagonist	SLC18A2
	nisoxetine	14.41	Norepinephrine reuptake inhibitor	SLC6A2
	idarubicin	14.56	Topoisomerase inhibitor	TOP2A
	betaxolol	14.64	Adrenergic receptor antagonist	ADRB1|ADRB2
	chlordiazepoxide	14.64	Benzodiazepine receptor agonist	GABRA1|GABRA2|GABRA3|GABRA4|GABRA5|GABRA6|GABRB1|GABRB2|GABRB3|GABRD|GABRE|GABRG1|GABRG2|GABRG3|GABRP|GABRQ
	apigenin	14.66	Casein kinase inhibitor|Cell proliferation inhibitor|Cytochrome P450 inhibitor
	KU-C103871	14.75	GSP agonist	SMAD3
	prometon	14.78	Photosynthesis inhibitor
	GR-135531	14.79	Melatonin receptor agonist
	dipropyl-5ct	14.79	Serotonin receptor agonist
	SQ-29548	14.83	Thromboxane receptor antagonist	TBXA2R
	dihydroxyphenylglycine	14.83	Glutamate receptor agonist	GRM1|GRM5
	resmethrin	14.85	Cytochrome P450 inhibitor
	ZM-39923	14.85	JAK inhibitor
	BRD-K61106942	14.86	Pyruvate kinase isozyme activator	PKM
	guggulsterone	14.95	Estrogen receptor agonist|FXR antagonist|Progesterone receptor agonist|Cholesterol inhibitor|IKK inhibitor|Pregnane X receptor agonist	NR1H4|PGR|AR|NR3C1|NR3C2
	QS-11	14.98	ARFGAP inhibitor	ARFGAP1
	rofecoxib	14.99	Cyclooxygenase inhibitor	PTGS2
	xanthinol	15.05	Vasodilator
	SKF-77434	15.13	Dopamine receptor agonist	DRD1
	thioperamide	15.21	Histamine receptor antagonist	HRH3|HRH4
	TC-2559	15.22	Acetylcholine receptor agonist
	foliosidine	15.23	Plant alkaloid
	NGB-2904	15.32	Dopamine receptor antagonist	DRD3
	isoliquiritigenin	15.33	Guanylate cyclase activator	GABBR1
	BAY-59-3074	15.39	Cannabinoid receptor partial agonist	CNR1|CNR2
	tamoxifen	15.43	Estrogen receptor antagonist|Selective estrogen receptor modulator (SERM)	ESR1|ESR2
	BRD-K36038115	15.45	Neuropeptide receptor antagonist	NPBWR1
	CGP-54626	15.47	GABA receptor antagonist	GABBR1|GABBR2
	PSB-1115	15.48	Adenosine receptor antagonist	ADORA2B|ADORA1
	resveratrol	15.5	Cytochrome P450 inhibitor|SIRT activator	PTGS1|PTGS2|SIRT1
	azithromycin	15.51	Bacterial 50S ribosomal subunit inhibitor
	terbinafine	15.56	Fungal squalene epoxidase inhibitor
	hydrocortisone-phosphate	15.59	Glucocorticoid receptor agonist
	lamivudine	15.64	Nucleoside reverse transcriptase inhibitor
	EXO-1	15.65	ARF inhibitor
	tyrphostin-AG-555	15.69	EGFR inhibitor	EGFR
	levocetirizine	15.69	Histamine receptor antagonist	HRH1
	fraxetin	15.7	Antioxidant
	mephentermine	15.7	Adrenergic receptor agonist
	chlorambucil	15.71	DNA inhibitor
	SB-239063	15.71	P38 MAPK inhibitor	MAPK11|MAPK14
	dovitinib	15.71	EGFR inhibitor|FGFR inhibitor|FLT3 inhibitor|PDGFR tyrosine kinase receptor inhibitor|VEGFR inhibitor	FGFR1|FLT1|KDR|EGFR|FGFR3|FLT3|FLT4|KIT|PDGFRB|FGFR2
	bongkrek-acid	15.75	Mitochondrial ADP, ATP translocase inhibitor	SLC25A4
	roquinimex	15.77	Angiogenesis inhibitor|TNF production inhibitor
	ampiroxicam	15.77	Cyclooxygenase inhibitor	PTGS1|PTGS2
	K-858	15.81	Kinesin-like spindle protein inhibitor	KIF11
	calycanthine	15.85	GABA release inhibitor
	tubocurarine	15.92	Acetylcholine receptor antagonist	CHRNA2|HTR3A
	amisulpride	15.95	Dopamine receptor antagonist	DRD2|DRD3
	remoxipride	15.96	Dopamine receptor antagonist	DRD2
	MY-5445	16	Phosphodiesterase inhibitor|Platelet aggregation inhibitor	PDE5A
	CGP-13501	16.03	GABA receptor modulator	GABBR1
	CCMQ	16.12	Inhibitor of the binding of homoquinolinic acid to non-NMDA sensitive sites
	YS-035	16.19	Calcium channel blocker
	ranolazine	16.22	Sodium channel blocker	SCN5A|SCN9A
	clofarabine	16.29	Ribonucleoside reductase inhibitor	RRM1|POLA1|RRM2
	alitretinoin	16.38	Retinoid receptor agonist	RARG|RARA|RARB|RXRA|RXRG|RXRB
	iobenguane	16.41	Antineoplastic agent
	podophyllotoxin	16.47	Microtubule inhibitor|Tubulin inhibitor
	imatinib	16.55	PDGFR tyrosine kinase receptor inhibitor|Bcr-Abl kinase inhibitor|KIT inhibitor	ABL1|KIT|PDGFRA|BCR|CSF1R|PDGFRB
	chlorphenamine	16.55	Histamine receptor antagonist	HRH1
	testosterone	16.56	Androgen receptor agonist
	leflunomide	16.57	Dihydroorotate dehydrogenase inhibitor|PDGFR tyrosine kinase receptor inhibitor	DHODH
	LY-165163	16.58	Serotonin receptor antagonist	HTR1A|HTR1D
	zidovudine	16.59	Reverse transcriptase inhibitor
	rotenonic-acid	16.65	Retinoid receptor antagonist
	DCEBIO	16.78	Potassium channel activator
	norcyclobenzaprine	16.82	Adrenergic receptor agonist|Serotonin receptor antagonist
	MEK1-2-inhibitor	16.84	MEK inhibitor	MAP2K2|MAP2K1
	triamcinolone	16.9	Glucocorticoid receptor agonist	NR3C1
	tandutinib	16.9	FLT3 inhibitor|KIT inhibitor|PDGFR tyrosine kinase receptor inhibitor	FLT3|KIT|PDGFRA|PDGFRB
	bisacodyl	16.96	Laxative
	flunarizine	16.97	Calcium channel blocker	CACNA1G|CACNA1H
	arcyriaflavin-a	16.98	CDK inhibitor	CCND1|CDK4
	ethinyl-estradiol	17	Estrogen receptor agonist|DNA directed DNA polymerase stimunlant|Estrogenic component in oral contraceptives	ESR1
	imiloxan	17.05	Adrenergic receptor antagonist	ADRA2B|ADRA2A
	benidipine	17.05	Calcium channel blocker	CACNA1C|CACNA1G
	rimantadine	17.11	Antiviral|RNA synthesis inhibitor
	dubinidine	17.12	Antiepileptic
	ZK-756326	17.14	CC chemokine receptor ligand	CCR8
	JX-401	17.14	P38 MAPK inhibitor	MAPK14
	ryanodine	17.2	Calcium channel blocker	RYR1
	indapamide	17.21	Thiazide diuretic	KCNQ1|SLC12A3
	niflumic-acid	17.22	Cyclooxygenase inhibitor	CLCNKA|PTGS2
	atorvastatin	17.24	HMGCR inhibitor	HMGCR|DPP4
	benzoxiquine	17.29	Antiinfective drug
	PPT	17.34	Estrogen receptor agonist	ESR1
	BRD-K76211160	17.34	Cytochrome P450 inhibitor	CYP11B2
	benzopurpurin-4b	17.35	Binds HIV gp120 and inhibits HIV-1 entry into the neural cell line SK-N-MC
	ispinesib	17.37	Kinesin inhibitor	KIF11
	indirubin-3-monoxime	17.4	CDK inhibitor|Glycogen synthase kinase inhibitor	CDK1|CDK2|CDK5
	ML-7	17.4	Myosin light chain kinase inhibitor	MYLK
	mifepristone	17.45	Glucocorticoid receptor antagonist|Progesterone receptor antagonist	PGR|NR3C1|AR
	formestane	17.47	Aromatase inhibitor	CYP19A1
	ramipril	17.53	Angiotensin converting enzyme inhibitor	ACE
	DUP-697	17.73	Cyclooxygenase inhibitor	PTGS2
	reversine	17.82	Aurora kinase inhibitor	AURKB
	phenolphthalein	17.84	Indicator dye
	anandamide	17.84	Cannabinoid receptor agonist	CNR1|CNR2|TRPV1
	meclofenamic-acid	17.89	Cyclooxygenase inhibitor|Prostanoid receptor antagonist	PTGS1|PTGS2
	DPPE	17.93	Histamine receptor antagonist
	CP-724714	17.95	Tyrosine kinase inhibitor|EGFR inhibitor	ERBB2
	vecuronium	17.95	Acetylcholine receptor antagonist	CHRNA2
	diphenyleneiodonium	17.98	Nitric oxide synthase inhibitor	NOS2|NOS3
	aminoglutethimide	18.08	Glucocorticoid receptor antagonist	CYP19A1|CYP11A1
	mepireserpate	18.08	Catecholamine depleting sympatholytic	SLC18A2|SLC18A1
	fostamatinib	18.09	SYK inhibitor	SYK
	laudanosine	18.13	Central nervous system agent
	z-leu3-VS	18.23	Proteasome inhibitor
	paclitaxel	18.3	Tubulin inhibitor	TUBB|NR1I2
	KU-C103428N	18.3	CDC inhibitor|Rho associated kinase inhibitor	NFE2
	bromhexine	18.31	Mucolytic agent
	quercetin	18.31	Polar auxin transport inhibitor	PIK3CG
	tyrphostin-AG-556	18.33	EGFR inhibitor	EGFR
	BRD-K84421793	18.36	Dopamine receptor agonist	DRD1
	menadione	18.39	Mitochondrial DNA polymerase inhibitor|Phosphatase inhibitor
	piperacillin	18.44	Bacterial cell wall synthesis inhibitor
	Ro-10-5824	18.49	Dopamine receptor agonist	DRD4
	FR-180204	18.52	MAP kinase inhibitor	MAPK1|MAPK3
	etifenin	18.52	Compound used in hepatobiliary scans of the liver
	phenanthridone	18.54	PARP inhibitor	PARP1
	tyrphostin-AG-1478	18.69	EGFR inhibitor	EGFR
	benzydamine	18.76	Prostanoid receptor antagonist
	6-aminochrysene	18.79	Transferase inhibitor
	vesamicol	18.81	Acetylcholinesterase inhibitor	SLC18A3
	BRD-A17664363	18.81	Steroidogenic factor antagonist	NR5A1
	theophylline	18.83	Adenosine receptor antagonist	ADORA1|ADORA2A|ADORA2B|PDE3A|ADORA3|PDE4A|PDE4B
	BD-1063	18.88	Sigma receptor antagonist	SIGMAR1
	FGIN-1-43	18.89	Benzodiazepine receptor agonist	TSPO
	O-3M3FBS	18.89	Phospholipase activator
	GR-46611	18.89	Serotonin receptor agonist	HTR1D
	damnacanthal	18.89	Src inhibitor
	JAK3-inhibitor-I	18.94	JAK inhibitor	JAK3
	BRD-K71726959	18.96	CDK inhibitor	CDK1|CDK5
	nimodipine	19	Calcium channel blocker	CACNA1C|NR3C2|CACNA1D|CACNA1F|CACNA1S
	quetiapine	19	Dopamine receptor antagonist|Serotonin receptor antagonist	DRD2|HTR1A|HTR2A|DRD1|HRH1|HTR1D|HTR1E
	montelukast	19.01	Leukotriene receptor antagonist	CYSLTR1
	GANT-61	19.03	GLI antagonist	GLI1|GLI2
	ivermectin	19.04	GABA receptor agonist
	zimelidine	19.09	Serotonin reuptake inhibitor	SLC6A4
	paxilline	19.14	Potassium channel blocker	KCNMA1
	AG-592	19.22	Tyrosine kinase inhibitor
	MBCQ	19.23	Phosphodiesterase inhibitor	PDE5A
	AM-404	19.27	Cyclooxygenase inhibitor|FAAH inhibitor|TRPV antagonist	TRPV1
	HTMT	19.28	Histamine receptor agonist
	canrenoic-acid	19.28	Mineralocorticoid receptor antagonist	NR3C2
	L-803087	19.28	Somatostatin receptor agonist	SSTR4
	tadalafil	19.29	Phosphodiesterase inhibitor	PDE5A|PDE11A
	testosterone-propionate	19.31	Androgen receptor agonist	AR
	cefixime	19.33	Bacterial cell wall synthesis inhibitor
	sirolimus	19.36	MTOR inhibitor	MTOR|FKBP1A
	reserpic-acid	19.41	Norepinephrine transporter inhibitor
	cilastatin	19.5	Dehydropeptidase inhibitor	DPEP1
	PF-04217903	19.51	C-Met inhibitor	MET
	betamethasone	19.56	Glucocorticoid receptor agonist	NR3C1
	hexamethyleneamiloride	19.56	Sodium/hydrogen antiport inhibitor	GNRHR|SLC9A1
	edaravone	19.57	Nootropic agent
	quizartinib	19.57	FLT3 inhibitor	FLT3|CSF1R|KIT|RET
	thapsigargin	19.61	ATPase inhibitor	ATP2A1
	brazilin	19.7	Nitric oxide production inhibitor
	CP-93129	19.7	Serotonin receptor agonist
	mercaptopurine	19.71	Immunosuppressant|Protein synthesis inhibitor|Purine antagonist
	glipizide	19.77	Sulfonylurea	ABCC8|KCNJ11
	VU-0404997-2	19.8	Glutamate receptor modulator	GRM4
	bepridil	19.81	Calcium channel blocker
	GR-235	19.88	Estrogen receptor agonist|FXR antagonist|Progesterone receptor agonist	NR1H4
	met-leu-phe	19.9
	nitrendipine	19.92	Calcium channel blocker	CACNA1C|CACNA1D|CACNA2D1
	oxybuprocaine	19.99	Local anesthetic
	oxfendazole	20.07	Anthelmintic agent
	androsta-1,4-dien-3,17-dione	20.11	Aromatase inhibitor
	diltiazem	20.14	Calcium channel blocker	CACNA1C
	altrenogest	20.15	Progestogen hormone	PGR
	GBR-12783	20.19	Dopamine uptake inhibitor
	ICI-199441	20.26	Opioid receptor agonist	OPRK1
	penicillin	20.28	Bacterial cell wall synthesis inhibitor
	ketorolac	20.29	Cyclooxygenase inhibitor	PTGS1|PTGS2
	m-3M3FBS	20.3	Phospholipase activator	PLCB2|PLCB3|PLCD1|PLCG1|PLCG2
	tolmetin	20.32	Cyclooxygenase inhibitor	PTGS2|PTGS1
	RS-504393	20.32	CC chemokine receptor antagonist	CCR2
	metanephrine	20.45	Epinephrine metabolite
	phenylbutazone	20.45	Cyclooxygenase inhibitor|Prostanoid receptor antagonist	PTGS2|PTGS1
	fenretinide	20.47	Apoptosis stimulant|Retinoid receptor agonist	RARA
	amlexanox	20.49	Histamine receptor modulator
	7,4'-dihydroxyflavone	20.55	Opioid receptor antagonist
	BRD-K45031696	20.57	Cytohesin inhibitor
	GBR-12935	20.58	Dopamine uptake inhibitor
	metergoline	20.69	Dopamine receptor agonist|Serotonin receptor antagonist	HTR2A|HTR1A
	piperacetazine	20.82	Dopamine receptor antagonist
	AY-9944	20.86	Hedgehog pathway modulator
	BCL2-inhibitor	20.87	BCL inhibitor	BCL2
	BRD-K54331210	20.9	Alkaline phosphatase inhibitor	ALPL
	moracizine	21	Sodium channel blocker	SCN5A
	DAPT-GSI-IX	21.03	Gamma secretase inhibitor
	obatoclax	21.03	BCL inhibitor	BCL2
	lasalocid	21.1	Bacterial permeability inducer
	ilomastat	21.11	Matrix metalloprotease inhibitor
	UB-165	21.2	Acetylcholine receptor agonist	CHRNA3|CHRNA4|CHRNB2
	dictamnine	21.22	Furoquinoline alkaloid
	thioproperazine	21.25	Dopamine receptor antagonist
	5-FP	21.32	Thymidylate synthase inhibitor	TYMS
	SB-218078	21.35	CHK inhibitor	CHEK1
	demeclocycline	21.39	Bacterial 30S ribosomal subunit inhibitor
	SB-206553	21.45	Serotonin receptor antagonist	HTR2B|HTR2C
	GP-1a	21.46	Cannabinoid receptor agonist	CNR2
	epoxycholesterol	21.55	LXR agonist	NR1H3|NR1H2
	pentobarbital	21.57	Barbiturate antiepileptic|GABA receptor modulator	GABRA1|GABRA2|GABRA3|GABRA4|GABRA5|GABRA6|GABRB1|GABRB2|GABRB3|GABRD|GABRE|GABRG1|GABRG2|GABRG3|GABRP|GABRQ
	biotin	21.61	Vitamin B
	CGK-733	21.63	ATM kinase inhibitor|ATR kinase inhibitor	ATM|ATR
	ZD-2079	21.67	Adrenergic receptor agonist	ADRB3
	metixene	21.68	Acetylcholine receptor antagonist	CHRM5
	sirolimus	21.69	MTOR inhibitor	MTOR|FKBP1A
	mianserin	21.7	Serotonin receptor antagonist	HTR2A|HTR2C|ADRA1A|ADRA1B|ADRA1D|DRD2|HRH1|HTR1A|HTR2B|HTR6|HTR7
	bergenin	21.71	Interleukin inhibitor	IL1B|TNF
	telmisartan	21.71	Angiotensin receptor antagonist	AGTR1|PPARG
	DMAB-anabaseine	21.81	Adrenergic receptor agonist	CHRNA7
	2-(biphenyl-4-ylsulfonamido)pentanedioic-acid	21.86	Matrix metalloprotease inhibitor
	Ala-Ala-Phe-CMK	21.89	Tripeptidyl peptidase inhibitor	TPP2
	BRD-K01265221	21.91	BCL inhibitor	BCL2
	RG-13022	21.97	PDGFR tyrosine kinase receptor inhibitor
	carmofur	22	Thymidylate synthase inhibitor	TYMS
	ganciclovir	22.01	DNA polymerase inhibitor
	cycloserine-(d)	22.06	Bacterial cell wall synthesis inhibitor
	dichloroacetic-acid	22.06	Pyruvate dehydrogenase kinase inhibitor
	amitriptyline	22.1	Norepinephrine inhibitor|Norepinephrine reuptake inhibitor|Serotonin receptor antagonist|Serotonin reuptake inhibitor	CHRM1|CHRM2|CHRM3|CHRM4|CHRM5|HRH1|HTR6|SLC6A2|SLC6A4
	quinethazone	22.18	Thiazide diuretic	SLC12A3
	amthamine	22.23	Histamine receptor agonist
	benzo(a)pyrene	22.25	Carcinogen
	tolazamide	22.33	ATP channel blocker
	PD-198306	22.33	MAP kinase inhibitor|MEK inhibitor	MAP2K1|MAP2K2
	tetrahydropalmatine	22.39	Serotonin release inhibitor
	medrysone	22.45	Glucocorticoid receptor agonist	NR3C1
	GDC-0879	22.51	RAF inhibitor	BRAF
	triamcinolone	22.6	Glucocorticoid receptor agonist	NR3C1
	FIT	22.62	Opioid receptor agonist	OPRD1
	pyrimethamine	22.63	Dihydrofolate reductase inhibitor
	mofezolac	22.66	Cyclooxygenase inhibitor
	ipratropium	22.69	Acetylcholine receptor antagonist	CHRM1|CHRM2|CHRM3|CHRM4
	SRT-1720	22.77	SIRT activator	SIRT1
	acadesine	22.79	AMPK activator
	JNJ-26481585	22.81	HDAC inhibitor	HDAC1|MDM2
	lobendazole	22.89	Anthelmintic agent
	glibenclamide	23.02	Sulfonylurea	KCNJ11|ABCC8|CFTR|KCNJ5|KCNJ8
	aminoindazole	23.03	Ionophore
	JWH-015	23.04	Cannabinoid receptor agonist	CNR2
	risperidone	23.07	Dopamine receptor antagonist|Serotonin receptor antagonist	DRD2|HTR2A|DRD3|HTR2C|ADRA1A|ADRA1B|DRD4|HRH1|HTR1A|HTR1D
	testosterone	23.08	Androgen receptor agonist
	GW-6471	23.16	PPAR receptor antagonist	PPARA
	U-0126	23.2	MEK inhibitor	MAP2K1|MAP2K2
	GSK-461364	23.23	PLK inhibitor	PLK1
	BMY-45778	23.24	IP1 prostacyclin receptor agonist	PTGIR
	eticlopride	23.25	Dopamine receptor antagonist	DRD2
	pipamperone	23.25	Dopamine receptor antagonist	DRD2|HTR2A
	articaine	23.28	Local anesthetic
	SSR-69071	23.28	Leukocyte elastase inhibitor	ELANE
	NSC-663284	23.38	CDC inhibitor	CDC25A|CDC25B
	mycophenolate-mofetil	23.38	Inosine monophosphate dehydrogenase inhibitor|Hydroxycarboxylic acid receptor agonist|Immunosuppressant|Dehydrogenase inhibitor|Inositol monophosphatase inhibitor	IMPDH1|IMPDH2
	solifenacin	23.4	Acetylcholine receptor antagonist	CHRM3|CHRM1|CHRM2
	avrainvillamide-analog-5	23.42	Nucleophosmin inhibitor
	benzthiazide	23.46	Carbonic anhydrase inhibitor	CA2|SLC12A3
	dibutyrylcyclic-gmp	23.48	CGMP analog
	BRD-K11757396	23.52	Neuropeptide receptor ligand	NPSR1
	hydrocortisone-hemisuccinate	23.55	Glucocorticoid receptor agonist	NR3C1
	edrophonium	23.6	Acetylcholinesterase inhibitor	ACHE
	SKF-86002	23.63	P38 MAPK inhibitor
	digitoxigenin	23.66	ATPase inhibitor
	XMD-1150	23.72	Leucine rich repeat kinase inhibitor	LRRK2
	BRD-A51929314	23.77	Thromboxane receptor antagonist
	mestinon	23.86	Cholinesterase inhibitor	ACHE
	hexylcaine	23.87	Sodium channel blocker	SCN5A
	TUL-XXI039	24.01	Serine/threonine kinase inhibitor
	fluticasone	24.04	Glucocorticoid receptor agonist	NR3C1|PGR
	verteporfin	24.06	Photosensitizing agent
	sphingosine	24.11	Ceramidase inhibitor
	milnacipran	24.3	Serotonin reuptake inhibitor	SLC6A2|SLC6A4
	ICI-162846	24.33	Histamine receptor antagonist	HRH2
	naproxen	24.4	Cyclooxygenase inhibitor	PTGS2|PTGS1
	bemesetron	24.45	Serotonin receptor antagonist	HTR3A
	tianeptine	24.5	Selective serotonin reuptake enhancer (SSRE)	SLC6A4|OPRD1|OPRK1|OPRM1
	SKF-89976A	24.63	GABA uptake inhibitor	SLC6A1
	iopanoic-acid	24.66	Radiopaque medium
	hydroxytacrine-maleate-(r,s)	24.73	Cholinesterase inhibitor
	kavain	24.79	Calcium channel modulator|Sodium channel blocker	MTOR
	methocarbamol	24.83	Muscle relaxant	CA1
	ipriflavone	24.9	Bone resorption inhibitor
	PD-184352	25.04	MEK inhibitor	MAP2K1
	AM-580	25.07	Retinoid receptor agonist	RARA
	somatostatin	25.1	Somatostatin receptor agonist	SSTR1|SSTR2|SSTR3|SSTR4|SSTR5
	calcipotriol	25.11	Vitamin D receptor agonist	VDR
	ritodrine	25.17	Adrenergic receptor agonist	ADRB2
	pazufloxacin	25.17	Topoisomerase inhibitor
	chlorphenesin-carbamate	25.21	Muscle relaxant
	SB-239063	25.24	P38 MAPK inhibitor	MAPK11|MAPK14
	NCS-382	25.31	GABA receptor antagonist	GABBR1|GABBR2|SLC52A2
	NNC-711	25.37	GAT inhibitor	SLC6A1
	boldine	25.38	Acetylcholine receptor antagonist|Dopamine receptor antagonist
	genistein	25.42	Tyrosine kinase inhibitor	CFTR|ESR2
	nefopam	25.48	Cyclooxygenase inhibitor
	NU-7441	25.5	P-glycoprotein inhibitor|DNA dependent protein kinase inhibitor	PRKDC
	CO-102862	25.51	Sodium channel blocker
	diclofenamide	25.53	Carbonic anhydrase inhibitor	CA1|CA2|CA4|CA12
	fenretinide	25.7	Apoptosis stimulant|Retinoid receptor agonist	RARA
	VER-155008	25.71	HSP inhibitor	HSPA1A
	ethotoin	25.78	Hydantoin antiepileptic	SCN5A
	ginsenoside	25.79	Steroid hormone receptor agonist
	tozasertib	25.82	Aurora kinase inhibitor|Bcr-Abl kinase inhibitor|FLT3 inhibitor|JAK inhibitor	AURKA|AURKB|ABL1|AURKC|BCR|FLT3|JAK2
	lovastatin	25.82	HMGCR inhibitor	HMGCR
	epicatechin-gallate-(-)	25.88	Bacterial DNA gyrase inhibitor	FASN
	physostigmine	25.91	Cholinesterase inhibitor|Acetylcholinesterase inhibitor	ACHE
	oligomycin-a	25.92	ATP synthase inhibitor|ATPase inhibitor	ATP5A1
	bithionol	26.04	Autotaxin inhibitor
	exemestane	26.14	Aromatase inhibitor	CYP19A1
	LY-294002	26.25	MTOR inhibitor|DNA dependent protein kinase inhibitor|Phosphodiesterase inhibitor|PLK inhibitor	MTOR|PIK3CD|PIK3CG|PIK3CA|PIK3CB|PLK1|PRKDC
	acepromazine	26.25	Dopamine receptor antagonist
	LY-288513	26.35	CCK receptor antagonist	CCKBR
	linoleamide	26.45	ACAT inhibitor	SOAT1|SOAT2
	ML-167	26.52	CLK inhibitor|DYRK inhibitor	CLK1|CLK4|DYRK1B|DYRK1A
	asiaticoside	26.62	Anticancer agent
	domperidone	26.66	Dopamine receptor antagonist	DRD2|DRD3
	tangeritin	26.73	Cell cycle inhibitor
	RS-102895	26.74	CCR antagonist	CCR2
	taxifolin	26.82	Opioid receptor antagonist	ADIPOR2
	medetomidine	26.83	Adrenergic receptor agonist	ADRA2A|ADRA2B|ADRA2C
	cyanopindolol	26.84	Adrenergic receptor antagonist	ADRB1|HTR1A
	pinacidil	26.84	ATP channel activator|Potassium channel activator	ABCC9|ABCC8
	W-12	26.85	Calmodulin antagonist
	mexiletine	26.92	Sodium channel blocker	SCN5A
	progesterone	27.03	Progesterone receptor agonist	PGR|CYP17A1|NR3C2
	flumetasone	27.08	Glucocorticoid receptor agonist	NR3C1
	telenzepine	27.19	Acetylcholine receptor antagonist	CHRM1
	VU-0415374-1	27.25	Glutamate receptor modulator	GRM4
	erythromycin	27.27	NFkB pathway inhibitor	MLNR
	betamethasone-acetate	27.34	Glucocorticoid receptor agonist	NR3C1
	L-701252	27.34	Glutamate receptor antagonist	GRIN1
	buflomedil	27.41	Adrenergic receptor antagonist|Calcium channel blocker	ADRA1A
	norethindrone	27.54	Progestogen hormone	PGR
	SKF-81297	27.55	Dopamine receptor agonist	DRD1|DRD5
	vardenafil	27.63	Phosphodiesterase inhibitor	PDE5A
	decitabine	27.65	DNA methyltransferase inhibitor	DNMT1
	JNJ-10191584	27.65	Histamine receptor antagonist	HRH4
	daidzein	27.71	Estrogen receptor agonist
	sorafenib	27.75	RAF inhibitor|FLT3 inhibitor|KIT inhibitor|PDGFR tyrosine kinase receptor inhibitor|RET tyrosine kinase inhibitor|VEGFR inhibitor	RET|BRAF|FLT3|KDR|RAF1|FLT1|FLT4|KIT|DDR2|FGFR1|PDGFRB
	epothilone	27.76	Microtubule inhibitor	TUBB
	FK-888	27.91	Tachykinin antagonist	TACR1
	protopine	27.97	Histamine receptor antagonist	ACHE
	cediranib	28.03	VEGFR inhibitor|KIT inhibitor	KDR|FLT1|FLT4|KIT|PDGFRB
	BRD-K14844937	28.12	GABA benzodiazepine site receptor inverse agonist
	hydrocotarnine	28.14	Opioid receptor antagonist
	digoxin	28.15	ATPase inhibitor	ATP1A1
	EO-1428	28.19	P38 MAPK inhibitor	MAPK11|MAPK14
	rottlerin	28.2	MAP kinase inhibitor|Protein kinase inhibitor
	levocabastine	28.22	Histamine receptor antagonist	HRH1|NTSR2
	tetramethylsilane	28.3	Internal standard for NMR spectroscopy
	huperzine-a	28.34	Acetylcholinesterase inhibitor|Glutamate receptor antagonist	ACHE
	bulleyaconitine-a	28.38	Non-opiod analgesic
	MST-312	28.39	Telomerase inhibitor	TERT
	protein-tyrosine-phosphatase-inhibitor-IV	28.43	Tyrosine phosphatase inhibitor	PTPN1|PTPN11
	tyrphostin-AG-494	28.44	EGFR inhibitor	EGFR
	CV-1808	28.48	Adenosine receptor agonist	ADORA2A
	PD-123319	28.52	Angiotensin antagonist	AGTR2
	CGP-20712	28.54	Adrenergic receptor antagonist	ADRB1
	meclizine	28.55	Constitutive androstane receptor (CAR) agonist	NR1I3
	tremorine	28.64	Acetylcholine receptor agonist
	trequinsin	28.73	Phosphodiesterase inhibitor
	nalbuphine	28.79	Opioid receptor agonist|Opioid receptor antagonist	OPRD1|OPRK1|OPRM1
	coumaric-acid	28.84	Antioxidant
	BMS-299897	28.88	Gamma secretase inhibitor
	JLK-6	28.91	Gamma secretase inhibitor|Antiamyloidogenic agent	PSEN1
	pinocembrin	28.93	CYP1B1 inhibitor
	TCPOBOP	28.94	CAR agonist	NR1I3
	vitexin	29	Antioxidant
	thiostrepton	29.15	FOXM1 inhibitor|Protein synthesis inhibitor	FOXM1
	fasudil	29.25	Rho associated kinase inhibitor	ROCK1|ROCK2
	FTase-inhibitor-B581	29.32	Farnesyltransferase inhibitor
	isorotenone	29.37	Mitochondrial complex I inhibitor|NADH-ubiquinone oxidoreductase (Complex I) inhibitor
	chlormadinone-acetate	29.38	5 alpha reductase inhibitor	PGR
	scandenin	29.38	Plant compound with antimicrobiial activity
	helveticoside	29.4	ATPase inhibitor
	hymecromone	29.43	Monoamine oxidase inhibitor	MAOA|MAOB
	IKK-16	29.47	IKK inhibitor	IKBKB
	oleanolic-acid	29.47	G protein-coupled receptor agonist
	tinidazole	29.5	Antiprotozoal agent
	ambelline	29.57	Plant alkaloid
	scopolamine	29.63	Acetylcholine receptor antagonist	CHRM2|CHRM1|CHRM3|CHRM4
	gelsemine	29.66	Acetylcholine receptor antagonist|Glycine receptor antagonist	GLRA3
	tibolone	29.68	Estrogen receptor agonist|Androgen receptor agonist|Progesterone receptor agonist	AR|ESR1|PGR
	cladribine	29.75	Adenosine deaminase inhibitor|Ribonucleoside reductase inhibitor	ADA
	danazol	29.77	Estrogen receptor antagonist|Progesterone receptor agonist	ESR1|GNRHR
	eplerenone	29.83	Cytochrome P450 inhibitor	NR3C2
	medroxyprogesterone	29.84	Progesterone receptor agonist	PGR
	BRD-K32656671	29.98	Mannose-6-phosphate isomerate inhibitor
	AS-605240	30.03	PI3K inhibitor	PIK3CG
	hydroflumethiazide	30.06	Sodium/potassium/chloride transporter inhibitor	SLC12A1
	phenelzine	30.06	Monoamine oxidase inhibitor	MAOB|AOC3|MAOA
	AR-A014418	30.1	Glycogen synthase kinase inhibitor	GSK3B
	BRD-K58033748	30.11	Acetylcholine receptor antagonist	CHRM1
	isoflupredone-acetate	30.2	Glucocorticoid receptor agonist	NR3C1
	NSC-632839	30.24	Ubiquitin specific protease inhibitor	USP2|USP7|SENP2|USP1
	DAU-5884	30.26	Acetylcholine receptor antagonist	CHRM3
	mometasone	30.26	Glucocorticoid receptor agonist	NR3C1
	ceramide	30.28	Phosphoenolpyruvate carboxylase activator|Serine/threonine protein phosphatase activator
	selamectin	30.32	Nematocide
	SR-59230A	30.49	Adrenergic receptor antagonist	ADRB3
	westcort	30.56	Glucocorticoid receptor agonist
	metergoline	30.58	Dopamine receptor agonist|Serotonin receptor antagonist	HTR2A|HTR1A
	naltrindole	30.63	Opioid receptor antagonist	OPRD1
	GW-501516	30.64	PPAR receptor agonist|Insulin sensitizer	PPARD
	5-nonyloxytryptamine	30.7	Serotonin receptor agonist
	estradiol-valerate	30.75	Estrogen receptor agonist	ESR1
	QL-X-138	30.79	MTOR inhibitor	BTK|JAK3|MKNK2|MTOR|PRKDC
	capsaicin	30.87	TRPV agonist	TRPV1
	terconazole	30.88	Sterol demethylase inhibitor
	oxymetholone	30.94	Androgen receptor agonist	AR
	BRD-K49061529	30.95	GABA benzodiazepine site receptor inverse agonist
	EHNA	30.98	Adenosine deaminase inhibitor	ADA|PDE2A
	GR-159897	31.04	Tachykinin antagonist	TACR2|TAC1
	tetramisole	31.18	Immunostimulant
	N-methyllidocaine-iodide	31.19	Antiarrhythmic medication
	piceid	31.23	Glucosidase inhibitor	XDH
	rifabutin	31.23	Protein synthesis inhibitor
	erythromycin-estolate	31.28	Bacterial 50S ribosomal subunit inhibitor	MLNR|ABCB1|ALB|CYP3A4|CYP51A1|KCNH2|SLC47A1
	z-prolyl-prolinal	31.3	Prolyl endopeptidase inhibitor	PREP
	hexylresorcinol	31.31	Local anesthetic
	O-2050	31.37	Cannabinoid receptor antagonist	CNR1
	pepstatin	31.42	Aspartic protease inhibitor
	trimidox	31.5	Ribonucleotide reductase inhibitor	RRM1
	clobetasol	31.52	Glucocorticoid receptor agonist	NR3C1
	KIN001-244	31.55	Phosphoinositide dependent kinase inhibitor	PDPK1
	CD-437	31.64	Retinoid receptor agonist	RARG
	minaprine	31.7	Serotonin reuptake inhibitor	HTR2B|SLC6A4
	fludrocortisone-acetate	31.7	Glucocorticoid receptor agonist|Mineralocorticoid receptor agonist	NR3C2
	cyclopamine	31.7	Smoothened receptor antagonist	SMO
	valaciclovir	31.7	DNA polymerase inhibitor
	corticosterone	31.73	Mineralocorticoid receptor agonist	HSD11B1|NR3C2
	ubenimex	31.78	Leukotriene inhibitor	LTA4H|RNPEP
	etomoxir	31.79	Carnitine palmitoyltransferase inhibitor	CPT1A
	CAY-10618	31.93	NAMPT inhibitor	NAMPT
	DCPIB	31.96	Chloride channel blocker|Gap junction modulator|Glutamate inhibitor	SLC1A2
	fosinopril	31.97	Angiotensin converting enzyme inhibitor	ACE
	Ro-04-5595	32.07	Glutamate receptor antagonist	GRIN2B
[truncated: 25,121 more rows]
