# Supplementary material for: Large-scale and high-resolution mass spectrometry-based proteomics defines molecular subtypes of nasopharyngeal carcinoma for therapeutic targeting
Source: Signal Transduct Target Ther. 2026 Jun 23;11:244. doi: 10.1038/s41392-026-02742-0 (PMC13287748; doi:10.1038/s41392-026-02742-0)
Supplement: Supplementary file 9 — Data S8 [file 41392_2026_2742_MOESM9_ESM.xlsx]

## Sheet: Description
Data S8. RNA - seq data of panobinostat vs DMSO treatment.
a. DE genes (panobinostat vs DMSO treatment). The 3282 up-regulated proteins and 3463 down-regulated proteins that are differentially expressed (DE) between panobinostat treatment and DMSO treatment. “log2(FC.Prot)” represents the logarithmic fold change of the protein expression ratio between tumor and non-tumor. "P value" is calculated by a two-sided Wilcox signed rank test."q value" is the Ben…
b. Pathways-DE genes. Go biological processes,KEGG pathways, hallmarks were obtained from enrichment analysis of differentially expressed proteins. "P value" is calculated by a two-sided Wilcox signed rank-sum test.

## Sheet: a.DE genes
gene_name	logFC	PValue	FDR	status
DHRS2	5.86854	3.1182e-16	7.75683e-13	up.in.panobinostat treated
CYP4F2	7.1786	6.30376e-16	1.12012e-12	up.in.panobinostat treated
NRXN2	7.7453	2.47621e-15	1.71106e-12	up.in.panobinostat treated
H2AW	5.30592	1.11284e-14	3.29559e-12	up.in.panobinostat treated
TIMP3	3.34173	1.41811e-14	3.75285e-12	up.in.panobinostat treated
PSAP	3.72806	1.75069e-14	4.31527e-12	up.in.panobinostat treated
CYP4F3	4.47773	1.88983e-14	4.33086e-12	up.in.panobinostat treated
NATD1	3.18364	2.59217e-14	4.74138e-12	up.in.panobinostat treated
SRXN1	3.6896	2.63973e-14	4.7584e-12	up.in.panobinostat treated
TJP3	4.42959	2.88406e-14	5.02586e-12	up.in.panobinostat treated
CALCOCO1	3.28427	3.11738e-14	5.16987e-12	up.in.panobinostat treated
GAST	5.87084	4.83458e-14	7.24488e-12	up.in.panobinostat treated
ADGRL1	3.08716	6.50725e-14	8.99301e-12	up.in.panobinostat treated
FABP5	2.76026	7.30133e-14	9.48945e-12	up.in.panobinostat treated
HS6ST1	3.09676	9.45823e-14	1.09945e-11	up.in.panobinostat treated
TNFRSF10B	2.77338	1.00818e-13	1.11502e-11	up.in.panobinostat treated
HSD11B1L	4.65231	1.013e-13	1.11502e-11	up.in.panobinostat treated
CADM4	2.93923	1.16096e-13	1.23023e-11	up.in.panobinostat treated
TNFSF9	3.53306	1.19088e-13	1.24472e-11	up.in.panobinostat treated
COL26A1	7.35783	1.28299e-13	1.30709e-11	up.in.panobinostat treated
CPA4	3.4397	1.31207e-13	1.3161e-11	up.in.panobinostat treated
INSIG1	2.52148	1.44529e-13	1.41548e-11	up.in.panobinostat treated
TP53INP2	2.39968	1.77346e-13	1.63964e-11	up.in.panobinostat treated
F2R	2.53228	1.80833e-13	1.64176e-11	up.in.panobinostat treated
ATF3	2.47621	2.04775e-13	1.79717e-11	up.in.panobinostat treated
H2BC21	3.65295	2.16021e-13	1.86588e-11	up.in.panobinostat treated
TPPP	4.01145	2.41122e-13	1.98614e-11	up.in.panobinostat treated
PTEN	2.32724	2.44134e-13	1.99616e-11	up.in.panobinostat treated
LGI3	5.92247	2.56992e-13	2.04902e-11	up.in.panobinostat treated
C3	3.3232	2.61216e-13	2.05091e-11	up.in.panobinostat treated
JUN	2.85948	2.62111e-13	2.05091e-11	up.in.panobinostat treated
RPL3L	4.63781	2.81343e-13	2.1735e-11	up.in.panobinostat treated
CDKN1A	2.81093	3.06325e-13	2.33747e-11	up.in.panobinostat treated
MAPK8IP3	2.82606	3.32791e-13	2.52171e-11	up.in.panobinostat treated
PALLD	2.47592	3.60788e-13	2.63969e-11	up.in.panobinostat treated
MMP15	3.1276	3.65787e-13	2.64515e-11	up.in.panobinostat treated
BCL6	3.38627	3.73588e-13	2.66865e-11	up.in.panobinostat treated
ZMIZ2	2.42016	3.95447e-13	2.77885e-11	up.in.panobinostat treated
ABCA3	4.5959	4.94224e-13	3.21703e-11	up.in.panobinostat treated
MAST3	2.7087	5.38737e-13	3.41878e-11	up.in.panobinostat treated
PMEL	3.57548	6.23078e-13	3.85565e-11	up.in.panobinostat treated
PER1	2.5576	6.59025e-13	3.98984e-11	up.in.panobinostat treated
DNAJB2	2.40015	6.80069e-13	4.02795e-11	up.in.panobinostat treated
KIF13B	2.25167	7.37784e-13	4.23465e-11	up.in.panobinostat treated
DLGAP1	5.37652	7.60992e-13	4.28291e-11	up.in.panobinostat treated
MTHFR	2.78067	7.79179e-13	4.32653e-11	up.in.panobinostat treated
INPP4A	2.75615	7.86542e-13	4.348e-11	up.in.panobinostat treated
JUND	3.02499	8.22137e-13	4.46539e-11	up.in.panobinostat treated
IRX2	2.20901	8.9907e-13	4.75857e-11	up.in.panobinostat treated
CREG1	1.96281	9.82195e-13	5.02739e-11	up.in.panobinostat treated
PTPRS	2.07601	1.11957e-12	5.52589e-11	up.in.panobinostat treated
ATP6V0A1	2.0332	1.14224e-12	5.61239e-11	up.in.panobinostat treated
KLHL24	2.8225	1.14612e-12	5.61239e-11	up.in.panobinostat treated
BCL2L11	2.69829	1.2381e-12	5.87766e-11	up.in.panobinostat treated
HSPA5	2.20677	1.25396e-12	5.9193e-11	up.in.panobinostat treated
IL21R	5.61519	1.33737e-12	6.25346e-11	up.in.panobinostat treated
DGKQ	2.12026	1.34357e-12	6.25894e-11	up.in.panobinostat treated
CREB5	6.18426	1.40213e-12	6.4687e-11	up.in.panobinostat treated
RHPN1	3.10757	1.45393e-12	6.67306e-11	up.in.panobinostat treated
MXI1	2.76611	1.49111e-12	6.74414e-11	up.in.panobinostat treated
WHRN	2.55729	1.52436e-12	6.84477e-11	up.in.panobinostat treated
HSPG2	2.15634	1.56584e-12	6.98061e-11	up.in.panobinostat treated
CRY2	2.24913	1.63964e-12	7.25762e-11	up.in.panobinostat treated
NDRG1	2.3643	1.74159e-12	7.53226e-11	up.in.panobinostat treated
FAM234B	2.281	1.74751e-12	7.53226e-11	up.in.panobinostat treated
GABARAPL1	1.99692	1.79998e-12	7.70941e-11	up.in.panobinostat treated
NLGN2	2.03907	1.81425e-12	7.72797e-11	up.in.panobinostat treated
ALDOA	2.07015	1.84807e-12	7.75222e-11	up.in.panobinostat treated
PRKACA	2.00957	1.85734e-12	7.75222e-11	up.in.panobinostat treated
FGFR4	3.24859	1.92438e-12	7.95199e-11	up.in.panobinostat treated
FABP4	6.77199	1.97648e-12	8.07676e-11	up.in.panobinostat treated
L1CAM	2.58894	2.3109e-12	9.12475e-11	up.in.panobinostat treated
GPR155	2.6374	2.37937e-12	9.27732e-11	up.in.panobinostat treated
COX6B2	3.76578	2.46295e-12	9.57318e-11	up.in.panobinostat treated
SYT11	6.08732	2.51036e-12	9.72705e-11	up.in.panobinostat treated
CYP4F11	2.27754	2.52092e-12	9.73762e-11	up.in.panobinostat treated
C9orf43	3.48596	2.59684e-12	9.90101e-11	up.in.panobinostat treated
HIP1R	2.1941	2.59959e-12	9.90101e-11	up.in.panobinostat treated
SORT1	2.15379	2.65897e-12	1.00524e-10	up.in.panobinostat treated
C11orf71	2.53693	2.67476e-12	1.00814e-10	up.in.panobinostat treated
RAB3A	3.21439	2.69774e-12	1.01373e-10	up.in.panobinostat treated
MAPRE3	2.38672	3.12665e-12	1.14718e-10	up.in.panobinostat treated
CD55	2.07107	3.27218e-12	1.18657e-10	up.in.panobinostat treated
LRATD1	3.35603	3.39794e-12	1.21099e-10	up.in.panobinostat treated
CAMSAP3	2.36404	3.52047e-12	1.24397e-10	up.in.panobinostat treated
MAP2	2.12907	3.66359e-12	1.27999e-10	up.in.panobinostat treated
PTPRM	3.14593	3.75838e-12	1.30214e-10	up.in.panobinostat treated
KRT80	2.66449	4.4506e-12	1.50303e-10	up.in.panobinostat treated
DNM1	4.18682	4.45907e-12	1.50303e-10	up.in.panobinostat treated
RAP1GAP	2.48766	4.71214e-12	1.5713e-10	up.in.panobinostat treated
GDE1	1.97472	5.24205e-12	1.7113e-10	up.in.panobinostat treated
KIAA0513	2.0166	5.27874e-12	1.71428e-10	up.in.panobinostat treated
MAFK	2.48916	5.31355e-12	1.71662e-10	up.in.panobinostat treated
MLLT3	1.99997	5.60429e-12	1.79193e-10	up.in.panobinostat treated
CKM	5.99873	5.83686e-12	1.8473e-10	up.in.panobinostat treated
NPC1	1.97839	5.94065e-12	1.86591e-10	up.in.panobinostat treated
HTT	1.7368	6.06365e-12	1.89497e-10	up.in.panobinostat treated
SBK1	3.34656	6.0944e-12	1.8998e-10	up.in.panobinostat treated
ADAMTS13	2.46176	6.16275e-12	1.91153e-10	up.in.panobinostat treated
RALGDS	1.74592	6.22887e-12	1.92723e-10	up.in.panobinostat treated
FOXK1	1.78538	6.39215e-12	1.96796e-10	up.in.panobinostat treated
ETNK2	2.00848	6.4975e-12	1.99546e-10	up.in.panobinostat treated
CLU	2.72455	6.66669e-12	2.03353e-10	up.in.panobinostat treated
SAT1	1.93768	6.67052e-12	2.03353e-10	up.in.panobinostat treated
INPP5K	1.98745	6.69645e-12	2.03644e-10	up.in.panobinostat treated
CDKN2B	2.06542	7.03792e-12	2.1247e-10	up.in.panobinostat treated
SORBS1	4.67678	7.29606e-12	2.17622e-10	up.in.panobinostat treated
NEDD4L	1.73197	7.39054e-12	2.19683e-10	up.in.panobinostat treated
MAF	3.84283	7.7748e-12	2.27002e-10	up.in.panobinostat treated
NMRK1	2.29155	8.11839e-12	2.34281e-10	up.in.panobinostat treated
MARCHF2	2.31973	8.16667e-12	2.34414e-10	up.in.panobinostat treated
IRF6	1.79814	8.39778e-12	2.3902e-10	up.in.panobinostat treated
HDAC5	1.8162	8.63974e-12	2.43194e-10	up.in.panobinostat treated
VSIR	1.97581	8.72872e-12	2.44522e-10	up.in.panobinostat treated
PRDX1	2.10434	8.99306e-12	2.50797e-10	up.in.panobinostat treated
OSER1	2.21936	1.01136e-11	2.7228e-10	up.in.panobinostat treated
PLA2G6	2.36472	1.02086e-11	2.74243e-10	up.in.panobinostat treated
FZD5	2.35011	1.05246e-11	2.80311e-10	up.in.panobinostat treated
IGF1R	2.054	1.10352e-11	2.90506e-10	up.in.panobinostat treated
PLTP	2.35117	1.14209e-11	2.96563e-10	up.in.panobinostat treated
SNTA1	2.26884	1.15826e-11	3.00135e-10	up.in.panobinostat treated
SH3PXD2B	1.92084	1.21871e-11	3.11259e-10	up.in.panobinostat treated
RAB40C	1.99954	1.23589e-11	3.13076e-10	up.in.panobinostat treated
FCHO1	6.5154	1.26152e-11	3.18271e-10	up.in.panobinostat treated
COL5A3	4.6351	1.27241e-11	3.18848e-10	up.in.panobinostat treated
MARK4	1.81441	1.27406e-11	3.18848e-10	up.in.panobinostat treated
PIGQ	2.27984	1.29099e-11	3.22437e-10	up.in.panobinostat treated
ABLIM2	3.97056	1.31721e-11	3.28326e-10	up.in.panobinostat treated
TMOD2	3.33924	1.3796e-11	3.4319e-10	up.in.panobinostat treated
PBXIP1	1.64376	1.39555e-11	3.45988e-10	up.in.panobinostat treated
CNNM3	1.82242	1.39641e-11	3.45988e-10	up.in.panobinostat treated
TRIM9	3.45351	1.42258e-11	3.50378e-10	up.in.panobinostat treated
PERP	1.87158	1.49671e-11	3.65207e-10	up.in.panobinostat treated
TSPAN33	2.40963	1.49747e-11	3.65207e-10	up.in.panobinostat treated
SERPINI1	2.78079	1.50601e-11	3.65534e-10	up.in.panobinostat treated
ANKRD24	4.5016	1.59855e-11	3.81627e-10	up.in.panobinostat treated
FCSK	1.9123	1.62772e-11	3.87104e-10	up.in.panobinostat treated
NECTIN4	2.67955	1.64365e-11	3.89404e-10	up.in.panobinostat treated
PBX1	3.63028	1.69253e-11	3.98707e-10	up.in.panobinostat treated
LGI4	4.60353	1.71589e-11	4.01304e-10	up.in.panobinostat treated
SLC27A1	2.11297	1.71611e-11	4.01304e-10	up.in.panobinostat treated
FBXO31	1.81637	1.75356e-11	4.06918e-10	up.in.panobinostat treated
ENO2	1.6591	1.76256e-11	4.08244e-10	up.in.panobinostat treated
ZNF143	1.93688	1.79013e-11	4.13859e-10	up.in.panobinostat treated
FTL	3.11765	1.82386e-11	4.19197e-10	up.in.panobinostat treated
MSMO1	1.86097	1.82565e-11	4.19197e-10	up.in.panobinostat treated
TMEM179B	2.07469	1.85082e-11	4.21896e-10	up.in.panobinostat treated
LDHD	3.67545	1.85268e-11	4.21896e-10	up.in.panobinostat treated
H1-0	2.162	1.85542e-11	4.21896e-10	up.in.panobinostat treated
IQGAP2	7.29462	1.97322e-11	4.41419e-10	up.in.panobinostat treated
GLCE	1.81624	1.98366e-11	4.42959e-10	up.in.panobinostat treated
HS1BP3	1.77607	2.00251e-11	4.45198e-10	up.in.panobinostat treated
ZNF664	1.62119	2.12602e-11	4.65553e-10	up.in.panobinostat treated
ASTN2	3.36577	2.20959e-11	4.79162e-10	up.in.panobinostat treated
HAP1	2.68181	2.21009e-11	4.79162e-10	up.in.panobinostat treated
RHOB	1.57523	2.21128e-11	4.79162e-10	up.in.panobinostat treated
TMCC2	2.06076	2.22693e-11	4.81714e-10	up.in.panobinostat treated
DACT3	5.4175	2.2324e-11	4.82059e-10	up.in.panobinostat treated
ANO8	2.49151	2.24368e-11	4.83654e-10	up.in.panobinostat treated
P4HA1	3.55965	2.27028e-11	4.88542e-10	up.in.panobinostat treated
KRT17	2.65782	2.33648e-11	5.01054e-10	up.in.panobinostat treated
TEX19	5.83429	2.36442e-11	5.04698e-10	up.in.panobinostat treated
EFR3B	5.51704	2.38941e-11	5.08298e-10	up.in.panobinostat treated
TMTC1	6.50964	2.63721e-11	5.47901e-10	up.in.panobinostat treated
GPRIN1	1.80088	2.67645e-11	5.52985e-10	up.in.panobinostat treated
TMEM63B	1.7218	2.7123e-11	5.57612e-10	up.in.panobinostat treated
VPS37D	2.72661	2.75788e-11	5.64586e-10	up.in.panobinostat treated
UNC5B	1.68645	2.79167e-11	5.65517e-10	up.in.panobinostat treated
ANKZF1	1.64817	2.83534e-11	5.70219e-10	up.in.panobinostat treated
FTH1	1.82625	2.85829e-11	5.72487e-10	up.in.panobinostat treated
TUFT1	2.32736	2.87384e-11	5.73754e-10	up.in.panobinostat treated
IFT20	1.8898	2.96601e-11	5.85971e-10	up.in.panobinostat treated
SAMD4B	2.04896	2.97705e-11	5.85971e-10	up.in.panobinostat treated
TTLL1	3.08731	3.35088e-11	6.4727e-10	up.in.panobinostat treated
ULK1	2.22438	3.35093e-11	6.4727e-10	up.in.panobinostat treated
AVPI1	1.85713	3.41508e-11	6.56518e-10	up.in.panobinostat treated
SLC29A4	5.52635	3.62736e-11	6.91981e-10	up.in.panobinostat treated
CBX7	2.00899	3.68997e-11	7.01771e-10	up.in.panobinostat treated
GNS	1.90863	3.7112e-11	7.04731e-10	up.in.panobinostat treated
RALGPS1	2.76739	3.7871e-11	7.15865e-10	up.in.panobinostat treated
RNASEK	3.11166	3.86897e-11	7.26923e-10	up.in.panobinostat treated
SYT7	1.91228	3.89372e-11	7.30468e-10	up.in.panobinostat treated
LZTS3	3.18843	3.95688e-11	7.412e-10	up.in.panobinostat treated
SNN	1.50133	3.97153e-11	7.42825e-10	up.in.panobinostat treated
BORCS6	1.77968	3.98207e-11	7.43679e-10	up.in.panobinostat treated
MDM2	1.64144	4.01413e-11	7.47478e-10	up.in.panobinostat treated
STAT3	1.96647	4.01732e-11	7.47478e-10	up.in.panobinostat treated
SEC11C	1.95102	4.06127e-11	7.51149e-10	up.in.panobinostat treated
DGCR2	1.49453	4.06435e-11	7.51149e-10	up.in.panobinostat treated
ACSL3	2.38004	4.07331e-11	7.51689e-10	up.in.panobinostat treated
PGPEP1	2.59167	4.25476e-11	7.80542e-10	up.in.panobinostat treated
DDIT3	2.49318	4.27152e-11	7.82462e-10	up.in.panobinostat treated
FAM171A2	1.8648	4.3494e-11	7.94387e-10	up.in.panobinostat treated
TXNRD1	1.7984	4.64598e-11	8.39071e-10	up.in.panobinostat treated
FAM117B	2.78532	4.70573e-11	8.47031e-10	up.in.panobinostat treated
TMEM151A	6.21428	4.75156e-11	8.52812e-10	up.in.panobinostat treated
FAM117A	1.7095	4.76096e-11	8.53269e-10	up.in.panobinostat treated
HABP4	1.66347	4.77295e-11	8.54187e-10	up.in.panobinostat treated
NEK9	1.61949	4.8082e-11	8.56413e-10	up.in.panobinostat treated
CASTOR3	2.19206	4.81179e-11	8.56413e-10	up.in.panobinostat treated
CYB5R1	1.4944	4.9254e-11	8.73924e-10	up.in.panobinostat treated
ARHGAP4	3.92619	5.00567e-11	8.83156e-10	up.in.panobinostat treated
ALKBH5	1.38847	5.00583e-11	8.83156e-10	up.in.panobinostat treated
ZER1	1.6248	5.19457e-11	9.10629e-10	up.in.panobinostat treated
TIMP2	1.71685	5.1967e-11	9.10629e-10	up.in.panobinostat treated
ATP2A3	2.37024	5.20548e-11	9.10629e-10	up.in.panobinostat treated
TCFL5	1.41751	5.31053e-11	9.264e-10	up.in.panobinostat treated
PMEPA1	1.89134	5.34035e-11	9.30298e-10	up.in.panobinostat treated
ST3GAL1	2.13696	5.40808e-11	9.40778e-10	up.in.panobinostat treated
HERPUD1	1.42214	5.49074e-11	9.52494e-10	up.in.panobinostat treated
DNM3	2.99958	5.52554e-11	9.55864e-10	up.in.panobinostat treated
GBP2	3.37815	5.62828e-11	9.69484e-10	up.in.panobinostat treated
SSBP2	3.60654	5.7937e-11	9.95217e-10	up.in.panobinostat treated
PSD	2.65138	5.80103e-11	9.95217e-10	up.in.panobinostat treated
ARID5A	2.87686	5.83803e-11	1.00019e-09	up.in.panobinostat treated
AQP3	1.78024	5.91791e-11	1.01109e-09	up.in.panobinostat treated
LCE1F	5.78857	5.96012e-11	1.01407e-09	up.in.panobinostat treated
RPS6KA2	1.89115	5.99487e-11	1.01586e-09	up.in.panobinostat treated
SREBF1	2.09564	6.02206e-11	1.01908e-09	up.in.panobinostat treated
LMTK2	2.02663	6.14996e-11	1.03931e-09	up.in.panobinostat treated
PRAF2	2.56386	6.25361e-11	1.05445e-09	up.in.panobinostat treated
CTIF	1.67848	6.37133e-11	1.06801e-09	up.in.panobinostat treated
FAM219A	1.84734	6.42297e-11	1.07378e-09	up.in.panobinostat treated
CEP131	1.79675	6.44988e-11	1.07683e-09	up.in.panobinostat treated
FOXO6	3.26115	6.61827e-11	1.10051e-09	up.in.panobinostat treated
CNNM2	1.74457	6.64666e-11	1.10375e-09	up.in.panobinostat treated
ZXDC	1.62217	6.66013e-11	1.10452e-09	up.in.panobinostat treated
LAMP1	1.51355	6.70454e-11	1.1104e-09	up.in.panobinostat treated
TSPAN13	1.82603	6.86248e-11	1.13054e-09	up.in.panobinostat treated
OSGIN1	2.48543	6.92081e-11	1.13448e-09	up.in.panobinostat treated
ABCA2	2.02667	7.06103e-11	1.15559e-09	up.in.panobinostat treated
GAA	1.57375	7.12448e-11	1.16445e-09	up.in.panobinostat treated
GGA1	1.74288	7.14122e-11	1.16527e-09	up.in.panobinostat treated
H2AC6	2.04717	7.14828e-11	1.16527e-09	up.in.panobinostat treated
KDM4B	1.79252	7.4057e-11	1.19782e-09	up.in.panobinostat treated
REEP6	2.37662	7.44414e-11	1.20091e-09	up.in.panobinostat treated
FOXO4	1.73336	7.51353e-11	1.20936e-09	up.in.panobinostat treated
BMF	1.64428	7.66188e-11	1.22178e-09	up.in.panobinostat treated
HCN2	2.39337	7.7082e-11	1.22759e-09	up.in.panobinostat treated
CLEC16A	1.65814	7.75467e-11	1.23341e-09	up.in.panobinostat treated
TMEM225B	2.28397	7.78555e-11	1.23444e-09	up.in.panobinostat treated
TMEM189	1.38413	7.79093e-11	1.23444e-09	up.in.panobinostat treated
PLD3	2.02208	7.80954e-11	1.23581e-09	up.in.panobinostat treated
DENND1C	1.79655	7.84245e-11	1.23945e-09	up.in.panobinostat treated
C6orf89	1.40947	7.87251e-11	1.24255e-09	up.in.panobinostat treated
PANX2	1.92278	8.03197e-11	1.26139e-09	up.in.panobinostat treated
AZGP1	8.03589	8.06176e-11	1.26287e-09	up.in.panobinostat treated
GRAMD4	1.96181	8.28358e-11	1.29134e-09	up.in.panobinostat treated
IGFL1	3.45155	8.28504e-11	1.29134e-09	up.in.panobinostat treated
ZSWIM6	2.77203	8.40391e-11	1.30635e-09	up.in.panobinostat treated
CAPS	2.76753	8.51277e-11	1.31858e-09	up.in.panobinostat treated
ATRN	1.41517	8.59608e-11	1.32983e-09	up.in.panobinostat treated
TXNDC16	2.36998	8.66055e-11	1.33814e-09	up.in.panobinostat treated
CHURC1	1.63578	9.54446e-11	1.462e-09	up.in.panobinostat treated
ADIPOR1	1.3591	9.59722e-11	1.46827e-09	up.in.panobinostat treated
MAP1LC3B	1.36307	9.77141e-11	1.48602e-09	up.in.panobinostat treated
VIM	2.42057	9.77302e-11	1.48602e-09	up.in.panobinostat treated
COL5A1	2.04104	9.8932e-11	1.4988e-09	up.in.panobinostat treated
GKAP1	2.799	1.0116e-10	1.52697e-09	up.in.panobinostat treated
MLF1	1.69689	1.02014e-10	1.538e-09	up.in.panobinostat treated
DAPK3	1.66091	1.02754e-10	1.54354e-09	up.in.panobinostat treated
GPR132	2.65049	1.03037e-10	1.54567e-09	up.in.panobinostat treated
PPM1J	1.77233	1.0506e-10	1.5706e-09	up.in.panobinostat treated
IGF2R	1.36869	1.05492e-10	1.57327e-09	up.in.panobinostat treated
RAB24	2.03261	1.06547e-10	1.5871e-09	up.in.panobinostat treated
TIPARP	1.86992	1.07256e-10	1.59253e-09	up.in.panobinostat treated
NDRG3	1.29673	1.07295e-10	1.59253e-09	up.in.panobinostat treated
YPEL2	5.32366	1.08246e-10	1.60091e-09	up.in.panobinostat treated
ARSA	2.1974	1.09924e-10	1.61323e-09	up.in.panobinostat treated
SYVN1	1.81799	1.09999e-10	1.61323e-09	up.in.panobinostat treated
CACFD1	2.10347	1.10418e-10	1.61574e-09	up.in.panobinostat treated
P3H1	1.51391	1.16163e-10	1.68789e-09	up.in.panobinostat treated
TPP1	1.37927	1.17784e-10	1.70945e-09	up.in.panobinostat treated
ULBP2	1.77142	1.20277e-10	1.74156e-09	up.in.panobinostat treated
SMAD6	2.66111	1.20472e-10	1.74237e-09	up.in.panobinostat treated
ACAD10	1.63042	1.20715e-10	1.74385e-09	up.in.panobinostat treated
IFITM10	2.50971	1.21459e-10	1.75053e-09	up.in.panobinostat treated
HIVEP3	2.62014	1.25383e-10	1.80082e-09	up.in.panobinostat treated
ATG4A	1.69881	1.27818e-10	1.83368e-09	up.in.panobinostat treated
TMEM127	1.28547	1.28398e-10	1.83777e-09	up.in.panobinostat treated
FAM220A	1.50704	1.29357e-10	1.84724e-09	up.in.panobinostat treated
KHDC4	1.97778	1.30307e-10	1.85654e-09	up.in.panobinostat treated
ZNF862	2.08735	1.33743e-10	1.89897e-09	up.in.panobinostat treated
POLR3D	1.34995	1.3451e-10	1.90334e-09	up.in.panobinostat treated
C14orf132	1.36268	1.35024e-10	1.90845e-09	up.in.panobinostat treated
FOXN3	2.07342	1.38093e-10	1.94299e-09	up.in.panobinostat treated
GDI1	1.58249	1.41091e-10	1.97622e-09	up.in.panobinostat treated
NFE2L1	1.26483	1.41714e-10	1.98271e-09	up.in.panobinostat treated
RSBN1	1.97365	1.42677e-10	1.99171e-09	up.in.panobinostat treated
RMC1	1.46824	1.43166e-10	1.9963e-09	up.in.panobinostat treated
TCN2	5.73824	1.47742e-10	2.0555e-09	up.in.panobinostat treated
TRMT10A	2.21974	1.55119e-10	2.13425e-09	up.in.panobinostat treated
BTG1	1.46602	1.55529e-10	2.13753e-09	up.in.panobinostat treated
GTPBP1	1.25614	1.5686e-10	2.15107e-09	up.in.panobinostat treated
RNF123	1.4414	1.65843e-10	2.26464e-09	up.in.panobinostat treated
ATP6V0E2	2.24725	1.67365e-10	2.27755e-09	up.in.panobinostat treated
CD82	1.46327	1.69875e-10	2.29914e-09	up.in.panobinostat treated
SCPEP1	1.32658	1.71119e-10	2.31094e-09	up.in.panobinostat treated
RAPGEFL1	1.40226	1.73551e-10	2.33272e-09	up.in.panobinostat treated
PPP1R9B	1.34911	1.7367e-10	2.33272e-09	up.in.panobinostat treated
GRN	1.59856	1.75961e-10	2.35935e-09	up.in.panobinostat treated
TSPAN31	1.44617	1.76031e-10	2.35935e-09	up.in.panobinostat treated
MORN3	2.28865	1.76288e-10	2.36025e-09	up.in.panobinostat treated
CUL9	1.47972	1.77318e-10	2.37148e-09	up.in.panobinostat treated
PKD1	1.68422	1.77833e-10	2.37582e-09	up.in.panobinostat treated
ANKS1A	1.86862	1.78392e-10	2.38073e-09	up.in.panobinostat treated
SRGAP2	1.55429	1.7887e-10	2.38455e-09	up.in.panobinostat treated
ARRDC4	3.50073	1.80411e-10	2.40252e-09	up.in.panobinostat treated
IFNGR1	1.24434	1.82254e-10	2.42447e-09	up.in.panobinostat treated
CAPN5	2.57847	1.88195e-10	2.49787e-09	up.in.panobinostat treated
IGSF8	1.53197	1.88617e-10	2.49842e-09	up.in.panobinostat treated
CLIP2	1.50102	1.9177e-10	2.5321e-09	up.in.panobinostat treated
LRP11	1.59024	1.92262e-10	2.53322e-09	up.in.panobinostat treated
VPS13D	1.69596	1.93264e-10	2.54373e-09	up.in.panobinostat treated
PRAP1	4.34052	2.03092e-10	2.6613e-09	up.in.panobinostat treated
ABTB2	1.60194	2.03606e-10	2.66293e-09	up.in.panobinostat treated
SEC24C	1.3183	2.06185e-10	2.69101e-09	up.in.panobinostat treated
MGAT5	1.61242	2.06795e-10	2.69614e-09	up.in.panobinostat treated
KSR2	3.8931	2.07388e-10	2.70104e-09	up.in.panobinostat treated
DYNLL2	1.25824	2.10207e-10	2.72918e-09	up.in.panobinostat treated
FAM76A	1.48834	2.1383e-10	2.75894e-09	up.in.panobinostat treated
RAB5B	1.25388	2.15125e-10	2.77277e-09	up.in.panobinostat treated
PSD3	2.01942	2.16619e-10	2.78625e-09	up.in.panobinostat treated
ZNF277	1.43313	2.1792e-10	2.79817e-09	up.in.panobinostat treated
HSPA2	1.37384	2.19237e-10	2.80832e-09	up.in.panobinostat treated
C19orf38	4.71892	2.22746e-10	2.84447e-09	up.in.panobinostat treated
LRP1	1.33321	2.26574e-10	2.87635e-09	up.in.panobinostat treated
SDHAF3	1.39918	2.30643e-10	2.92133e-09	up.in.panobinostat treated
OAZ2	1.29283	2.33703e-10	2.95407e-09	up.in.panobinostat treated
APMAP	1.38163	2.34106e-10	2.95615e-09	up.in.panobinostat treated
MINK1	1.31062	2.36812e-10	2.97142e-09	up.in.panobinostat treated
LIPA	1.49492	2.36926e-10	2.97142e-09	up.in.panobinostat treated
TANC2	1.73894	2.3826e-10	2.9748e-09	up.in.panobinostat treated
ACBD4	2.14214	2.38388e-10	2.9748e-09	up.in.panobinostat treated
KLHDC10	1.64328	2.38453e-10	2.9748e-09	up.in.panobinostat treated
MKNK2	1.61249	2.39851e-10	2.98625e-09	up.in.panobinostat treated
SBF1	1.59386	2.52778e-10	3.13465e-09	up.in.panobinostat treated
DZIP3	1.65865	2.56688e-10	3.1711e-09	up.in.panobinostat treated
CCNI	1.65696	2.56737e-10	3.1711e-09	up.in.panobinostat treated
ARMH1	4.48235	2.57152e-10	3.17307e-09	up.in.panobinostat treated
SLC6A6	2.33375	2.63025e-10	3.23591e-09	up.in.panobinostat treated
CCSER2	1.46498	2.66493e-10	3.27152e-09	up.in.panobinostat treated
EDIL3	2.00015	2.68924e-10	3.2922e-09	up.in.panobinostat treated
HBS1L	1.50915	2.76295e-10	3.36587e-09	up.in.panobinostat treated
WWC3	2.06675	2.76722e-10	3.36778e-09	up.in.panobinostat treated
GALNT10	1.82529	2.77136e-10	3.36952e-09	up.in.panobinostat treated
IGFBP2	2.01114	2.78733e-10	3.38563e-09	up.in.panobinostat treated
PRR36	4.12207	2.8028e-10	3.4011e-09	up.in.panobinostat treated
EXOC6B	1.55691	2.81154e-10	3.40837e-09	up.in.panobinostat treated
TMPRSS9	5.94972	2.82321e-10	3.40923e-09	up.in.panobinostat treated
SIPA1L3	1.66604	2.82715e-10	3.41052e-09	up.in.panobinostat treated
COL18A1	1.78443	2.84524e-10	3.42254e-09	up.in.panobinostat treated
USP25	1.82676	2.90338e-10	3.47662e-09	up.in.panobinostat treated
ABCA7	1.98844	2.90669e-10	3.47662e-09	up.in.panobinostat treated
SLC1A5	1.25467	2.95416e-10	3.52289e-09	up.in.panobinostat treated
ZHX3	1.63419	3.12154e-10	3.70475e-09	up.in.panobinostat treated
EZR	1.32865	3.13861e-10	3.72145e-09	up.in.panobinostat treated
AKAP13	1.76297	3.24169e-10	3.81819e-09	up.in.panobinostat treated
H2AJ	1.53823	3.28547e-10	3.8661e-09	up.in.panobinostat treated
SPSB3	1.85033	3.59057e-10	4.18552e-09	up.in.panobinostat treated
HADHB	1.29932	3.59451e-10	4.18619e-09	up.in.panobinostat treated
TERF2IP	1.39324	3.60761e-10	4.19359e-09	up.in.panobinostat treated
IGFN1	4.07685	3.62369e-10	4.20335e-09	up.in.panobinostat treated
NUDT18	1.62009	3.63861e-10	4.21387e-09	up.in.panobinostat treated
TCAF2	3.13064	3.64832e-10	4.21727e-09	up.in.panobinostat treated
RNF114	1.39781	3.72918e-10	4.29266e-09	up.in.panobinostat treated
C2CD2L	1.99558	3.77325e-10	4.32637e-09	up.in.panobinostat treated
DUSP9	1.88205	3.77401e-10	4.32637e-09	up.in.panobinostat treated
RIPK4	1.25798	3.82423e-10	4.3799e-09	up.in.panobinostat treated
CLYBL	1.60996	3.85985e-10	4.41663e-09	up.in.panobinostat treated
SEC31A	1.37846	3.91769e-10	4.47023e-09	up.in.panobinostat treated
PJA2	2.4167	3.96819e-10	4.51155e-09	up.in.panobinostat treated
TNFRSF21	1.34435	4.00799e-10	4.54848e-09	up.in.panobinostat treated
AGTPBP1	1.39925	4.14569e-10	4.6692e-09	up.in.panobinostat treated
CHST12	1.59733	4.17286e-10	4.69277e-09	up.in.panobinostat treated
CLCN3	1.83854	4.19611e-10	4.71466e-09	up.in.panobinostat treated
NDRG4	2.2737	4.29202e-10	4.79211e-09	up.in.panobinostat treated
DISP2	3.18948	4.44062e-10	4.93147e-09	up.in.panobinostat treated
FXR1	1.22562	4.45487e-10	4.94288e-09	up.in.panobinostat treated
VWA5A	6.4454	4.47069e-10	4.9516e-09	up.in.panobinostat treated
SEC63	1.59155	4.50462e-10	4.98031e-09	up.in.panobinostat treated
FXYD1	5.53362	4.52622e-10	4.99531e-09	up.in.panobinostat treated
CTSV	1.34906	4.56658e-10	5.03092e-09	up.in.panobinostat treated
CLK3	1.18599	4.64018e-10	5.10297e-09	up.in.panobinostat treated
AP2A1	1.39402	4.65446e-10	5.11415e-09	up.in.panobinostat treated
TMED4	1.15987	4.68546e-10	5.14367e-09	up.in.panobinostat treated
CYB5D1	1.44346	4.74091e-10	5.19079e-09	up.in.panobinostat treated
LEKR1	2.13289	4.8173e-10	5.25288e-09	up.in.panobinostat treated
PKN1	5.12289	4.81774e-10	5.25288e-09	up.in.panobinostat treated
MT1X	1.39439	4.82819e-10	5.25812e-09	up.in.panobinostat treated
FMC1	3.64004	4.83669e-10	5.25863e-09	up.in.panobinostat treated
UBQLNL	4.45002	4.84745e-10	5.26573e-09	up.in.panobinostat treated
PLEKHB1	4.57073	4.85874e-10	5.27339e-09	up.in.panobinostat treated
TMED9	1.38606	4.86396e-10	5.27445e-09	up.in.panobinostat treated
SPATA4	3.99953	4.89489e-10	5.30337e-09	up.in.panobinostat treated
NPTXR	2.9086	4.9013e-10	5.30569e-09	up.in.panobinostat treated
EXT2	1.16741	4.94068e-10	5.33903e-09	up.in.panobinostat treated
TBC1D9	7.14733	4.98214e-10	5.37449e-09	up.in.panobinostat treated
ELF3	1.54984	4.99885e-10	5.38318e-09	up.in.panobinostat treated
CCDC126	2.42055	5.02355e-10	5.40509e-09	up.in.panobinostat treated
BICDL1	1.36674	5.05394e-10	5.42372e-09	up.in.panobinostat treated
ASAP3	1.51587	5.05839e-10	5.42381e-09	up.in.panobinostat treated
MAPRE2	1.54747	5.08291e-10	5.43605e-09	up.in.panobinostat treated
ADPRHL1	1.53744	5.15321e-10	5.50491e-09	up.in.panobinostat treated
DUSP1	1.93992	5.20742e-10	5.55012e-09	up.in.panobinostat treated
PREX1	2.64317	5.34495e-10	5.66756e-09	up.in.panobinostat treated
R3HDM4	1.23436	5.3554e-10	5.67227e-09	up.in.panobinostat treated
SLC12A4	1.27899	5.42259e-10	5.73035e-09	up.in.panobinostat treated
HCFC1R1	1.77264	5.51937e-10	5.82273e-09	up.in.panobinostat treated
BAIAP3	3.29586	5.52589e-10	5.82466e-09	up.in.panobinostat treated
CLPTM1	1.20738	5.60797e-10	5.89619e-09	up.in.panobinostat treated
HTRA1	1.1863	5.61599e-10	5.89963e-09	up.in.panobinostat treated
SELENOM	3.9873	5.63472e-10	5.91432e-09	up.in.panobinostat treated
PTPN14	1.52205	5.70355e-10	5.97144e-09	up.in.panobinostat treated
RABGEF1	1.49233	5.84352e-10	6.09746e-09	up.in.panobinostat treated
TRIP10	1.32135	5.85351e-10	6.10276e-09	up.in.panobinostat treated
SIRT7	1.49829	5.92465e-10	6.1666e-09	up.in.panobinostat treated
PLCG2	1.70497	6.0467e-10	6.26218e-09	up.in.panobinostat treated
OCEL1	1.63459	6.08533e-10	6.29171e-09	up.in.panobinostat treated
NANOS1	1.40156	6.22492e-10	6.42003e-09	up.in.panobinostat treated
MRC2	1.50045	6.24619e-10	6.43663e-09	up.in.panobinostat treated
GUSB	1.13576	6.33636e-10	6.50511e-09	up.in.panobinostat treated
TOR1AIP2	1.24107	6.34402e-10	6.50511e-09	up.in.panobinostat treated
H1-2	1.71972	6.36719e-10	6.52348e-09	up.in.panobinostat treated
FBXO46	1.36337	6.39129e-10	6.53741e-09	up.in.panobinostat treated
RPS6KC1	1.52466	6.40838e-10	6.5495e-09	up.in.panobinostat treated
MEF2D	1.40308	6.44118e-10	6.57541e-09	up.in.panobinostat treated
GABARAPL2	1.47305	6.47568e-10	6.59524e-09	up.in.panobinostat treated
KYAT1	1.37734	6.54567e-10	6.6407e-09	up.in.panobinostat treated
FN1	1.41193	6.57972e-10	6.66981e-09	up.in.panobinostat treated
PIK3R2	1.20222	6.68865e-10	6.7692e-09	up.in.panobinostat treated
CALU	1.47051	6.70276e-10	6.77797e-09	up.in.panobinostat treated
MAN2B1	1.61263	6.73529e-10	6.80533e-09	up.in.panobinostat treated
EML2	1.24381	6.83774e-10	6.88646e-09	up.in.panobinostat treated
COL1A1	1.52574	6.85821e-10	6.90149e-09	up.in.panobinostat treated
SCNN1D	2.57865	6.90258e-10	6.9346e-09	up.in.panobinostat treated
HECTD4	1.46545	6.90322e-10	6.9346e-09	up.in.panobinostat treated
ERO1B	2.05886	6.94265e-10	6.96023e-09	up.in.panobinostat treated
PHF21A	1.43136	6.96478e-10	6.97242e-09	up.in.panobinostat treated
HDAC3	1.13879	6.96794e-10	6.97242e-09	up.in.panobinostat treated
PLAT	2.08671	7.16278e-10	7.15014e-09	up.in.panobinostat treated
ETFBKMT	2.8365	7.17478e-10	7.15637e-09	up.in.panobinostat treated
SQSTM1	1.54546	7.3049e-10	7.26286e-09	up.in.panobinostat treated
TNK2	1.74679	7.34205e-10	7.28233e-09	up.in.panobinostat treated
GLI4	1.58101	7.36589e-10	7.30015e-09	up.in.panobinostat treated
RAB11FIP1	1.94776	7.40614e-10	7.3342e-09	up.in.panobinostat treated
HSPA12A	2.17394	7.53498e-10	7.4381e-09	up.in.panobinostat treated
LAPTM4A	1.44229	7.57067e-10	7.46149e-09	up.in.panobinostat treated
PGRMC2	1.13931	7.59679e-10	7.4813e-09	up.in.panobinostat treated
RIOK3	1.75954	7.69288e-10	7.56994e-09	up.in.panobinostat treated
LURAP1L	2.05536	7.70961e-10	7.58041e-09	up.in.panobinostat treated
NPTN	1.83512	7.7732e-10	7.62373e-09	up.in.panobinostat treated
ATP6AP1L	2.14102	7.77605e-10	7.62373e-09	up.in.panobinostat treated
MFSD3	1.97696	7.83554e-10	7.67389e-09	up.in.panobinostat treated
ATP1A1	1.23696	7.92829e-10	7.74644e-09	up.in.panobinostat treated
PTTG1IP	1.08555	7.96142e-10	7.7727e-09	up.in.panobinostat treated
ENTPD2	1.85873	8.00994e-10	7.8017e-09	up.in.panobinostat treated
ACAA2	2.78118	8.28911e-10	8.03585e-09	up.in.panobinostat treated
RUNDC3A	3.86861	8.33711e-10	8.06981e-09	up.in.panobinostat treated
TMEM86A	3.1871	8.40889e-10	8.12032e-09	up.in.panobinostat treated
CBX6	1.09351	8.50981e-10	8.2114e-09	up.in.panobinostat treated
PGS1	1.65861	8.6362e-10	8.31401e-09	up.in.panobinostat treated
SLPI	2.64308	8.7068e-10	8.3483e-09	up.in.panobinostat treated
TPRA1	1.45259	8.71209e-10	8.3483e-09	up.in.panobinostat treated
SNAI3	3.05779	8.76877e-10	8.38969e-09	up.in.panobinostat treated
CYP4F12	3.01061	8.8281e-10	8.41875e-09	up.in.panobinostat treated
STAM2	1.21138	8.94033e-10	8.51453e-09	up.in.panobinostat treated
TXNIP	2.07416	8.9723e-10	8.53191e-09	up.in.panobinostat treated
RNF141	1.16441	9.07206e-10	8.5886e-09	up.in.panobinostat treated
EZH1	1.3439	9.07334e-10	8.5886e-09	up.in.panobinostat treated
PPP6C	1.26193	9.08487e-10	8.59298e-09	up.in.panobinostat treated
AKAP11	1.55162	9.13913e-10	8.63117e-09	up.in.panobinostat treated
SYP	4.14458	9.15208e-10	8.63685e-09	up.in.panobinostat treated
AKAP3	2.56647	9.18233e-10	8.65596e-09	up.in.panobinostat treated
FAM149B1	1.29595	9.18626e-10	8.65596e-09	up.in.panobinostat treated
PLEKHA6	1.83138	9.25014e-10	8.70297e-09	up.in.panobinostat treated
FAM89B	2.03792	9.69922e-10	9.02986e-09	up.in.panobinostat treated
FBXO32	1.20736	9.72814e-10	9.05001e-09	up.in.panobinostat treated
KCTD13	1.47977	9.84779e-10	9.14081e-09	up.in.panobinostat treated
SARAF	1.15019	9.9567e-10	9.22125e-09	up.in.panobinostat treated
NKIRAS2	1.17125	1.00212e-09	9.26034e-09	up.in.panobinostat treated
CNNM4	1.93044	1.01303e-09	9.33342e-09	up.in.panobinostat treated
ARRB2	1.3052	1.02081e-09	9.38424e-09	up.in.panobinostat treated
RNF20	1.28255	1.02392e-09	9.40569e-09	up.in.panobinostat treated
OTUD1	1.77287	1.02551e-09	9.40651e-09	up.in.panobinostat treated
CASTOR2	1.30404	1.05382e-09	9.60955e-09	up.in.panobinostat treated
MYOM1	3.75169	1.06892e-09	9.72581e-09	up.in.panobinostat treated
GAREM1	2.08421	1.07537e-09	9.77741e-09	up.in.panobinostat treated
LHPP	1.58158	1.07681e-09	9.78333e-09	up.in.panobinostat treated
SHC1	1.12463	1.08078e-09	9.81226e-09	up.in.panobinostat treated
PLEKHH2	2.27656	1.08707e-09	9.85497e-09	up.in.panobinostat treated
RYBP	1.68159	1.08932e-09	9.86281e-09	up.in.panobinostat treated
SLC22A23	1.55098	1.09569e-09	9.90421e-09	up.in.panobinostat treated
DOCK4	5.01877	1.09676e-09	9.90664e-09	up.in.panobinostat treated
TTC17	1.35784	1.10074e-09	9.92823e-09	up.in.panobinostat treated
SBDS	1.09821	1.10415e-09	9.95171e-09	up.in.panobinostat treated
TEF	1.07637	1.10704e-09	9.96333e-09	up.in.panobinostat treated
CHP1	1.11604	1.11121e-09	9.98641e-09	up.in.panobinostat treated
AGRN	1.3635	1.11742e-09	1.0035e-08	up.in.panobinostat treated
FLYWCH1	1.56442	1.11974e-09	1.0037e-08	up.in.panobinostat treated
TMEM8B	1.70449	1.12081e-09	1.0037e-08	up.in.panobinostat treated
LPCAT2	1.44993	1.13967e-09	1.01542e-08	up.in.panobinostat treated
GSK3B	1.12971	1.14363e-09	1.01822e-08	up.in.panobinostat treated
H2AC8	2.87521	1.15072e-09	1.02317e-08	up.in.panobinostat treated
ALOX12	1.74949	1.19284e-09	1.05899e-08	up.in.panobinostat treated
ADARB1	2.55438	1.20684e-09	1.06838e-08	up.in.panobinostat treated
UBE2H	1.49372	1.20835e-09	1.06838e-08	up.in.panobinostat treated
GPC2	3.63484	1.21524e-09	1.07276e-08	up.in.panobinostat treated
HMGCR	1.33177	1.26146e-09	1.10883e-08	up.in.panobinostat treated
FAM229B	1.86956	1.28554e-09	1.12761e-08	up.in.panobinostat treated
MAL2	1.47021	1.2982e-09	1.13712e-08	up.in.panobinostat treated
APLP2	1.24524	1.30132e-09	1.13904e-08	up.in.panobinostat treated
EEF2	1.40029	1.30742e-09	1.14278e-08	up.in.panobinostat treated
NOA1	1.19695	1.3089e-09	1.14326e-08	up.in.panobinostat treated
ATP2B4	1.57893	1.31807e-09	1.14966e-08	up.in.panobinostat treated
ENPP2	7.28315	1.32331e-09	1.15317e-08	up.in.panobinostat treated
SAR1A	1.09749	1.32395e-09	1.15317e-08	up.in.panobinostat treated
ABI3BP	2.18792	1.32999e-09	1.15681e-08	up.in.panobinostat treated
CBX4	1.41239	1.33975e-09	1.16286e-08	up.in.panobinostat treated
MFGE8	1.40435	1.36561e-09	1.18284e-08	up.in.panobinostat treated
KRT8	1.90487	1.36828e-09	1.18432e-08	up.in.panobinostat treated
TRIM11	1.42822	1.37242e-09	1.18708e-08	up.in.panobinostat treated
ACAP1	3.06247	1.37841e-09	1.19143e-08	up.in.panobinostat treated
CYP1A1	1.25682	1.38082e-09	1.19207e-08	up.in.panobinostat treated
IRGQ	1.39359	1.38806e-09	1.19644e-08	up.in.panobinostat treated
ANKRD46	1.71091	1.41208e-09	1.21294e-08	up.in.panobinostat treated
KLF9	1.80136	1.42918e-09	1.2251e-08	up.in.panobinostat treated
STXBP6	2.81452	1.44665e-09	1.23751e-08	up.in.panobinostat treated
VPS8	1.33371	1.45265e-09	1.24018e-08	up.in.panobinostat treated
FRS3	1.68588	1.45375e-09	1.24018e-08	up.in.panobinostat treated
MAP3K3	1.28481	1.47164e-09	1.25453e-08	up.in.panobinostat treated
UNC13B	1.51852	1.47507e-09	1.25492e-08	up.in.panobinostat treated
DNER	3.44915	1.49492e-09	1.26642e-08	up.in.panobinostat treated
DNAJB5	1.42723	1.49571e-09	1.26642e-08	up.in.panobinostat treated
KLHL29	2.0986	1.50054e-09	1.26814e-08	up.in.panobinostat treated
GGCX	1.11704	1.50879e-09	1.27316e-08	up.in.panobinostat treated
EIF3L	1.24483	1.5227e-09	1.28229e-08	up.in.panobinostat treated
SLC25A44	1.16142	1.56791e-09	1.31324e-08	up.in.panobinostat treated
RNF187	1.14812	1.57088e-09	1.31484e-08	up.in.panobinostat treated
TMEM205	1.7206	1.61743e-09	1.34476e-08	up.in.panobinostat treated
RORB	4.23841	1.63811e-09	1.35742e-08	up.in.panobinostat treated
FXR2	1.17059	1.6395e-09	1.35767e-08	up.in.panobinostat treated
YKT6	1.14493	1.65485e-09	1.36583e-08	up.in.panobinostat treated
PDXP	1.15743	1.67015e-09	1.37663e-08	up.in.panobinostat treated
CTSB	1.12549	1.71674e-09	1.40664e-08	up.in.panobinostat treated
ERP44	1.01214	1.73605e-09	1.41889e-08	up.in.panobinostat treated
ACTBL2	6.0211	1.73626e-09	1.41889e-08	up.in.panobinostat treated
MEX3B	3.24237	1.7478e-09	1.42552e-08	up.in.panobinostat treated
OSBPL6	2.69138	1.74951e-09	1.42598e-08	up.in.panobinostat treated
SNAP47	1.38302	1.81386e-09	1.47553e-08	up.in.panobinostat treated
MYO1D	1.06133	1.82758e-09	1.48571e-08	up.in.panobinostat treated
CDC37	1.39513	1.83272e-09	1.48698e-08	up.in.panobinostat treated
STXBP1	1.21842	1.84826e-09	1.49861e-08	up.in.panobinostat treated
KMT2A	1.51965	1.87767e-09	1.5185e-08	up.in.panobinostat treated
KANK2	1.28719	1.88949e-09	1.52706e-08	up.in.panobinostat treated
MXRA7	1.0798	1.89229e-09	1.52833e-08	up.in.panobinostat treated
CYB5D2	1.322	1.89376e-09	1.52853e-08	up.in.panobinostat treated
TFAP2A	1.22002	1.91287e-09	1.54195e-08	up.in.panobinostat treated
FOXK2	1.03981	1.9523e-09	1.56967e-08	up.in.panobinostat treated
UBN1	1.00684	1.96936e-09	1.58097e-08	up.in.panobinostat treated
PREB	1.3561	1.97297e-09	1.58219e-08	up.in.panobinostat treated
GAB2	3.7254	1.9785e-09	1.5856e-08	up.in.panobinostat treated
CHST2	3.85651	1.98086e-09	1.58647e-08	up.in.panobinostat treated
CAMK2G	1.27819	1.9889e-09	1.59086e-08	up.in.panobinostat treated
DLGAP4	1.21726	2.03771e-09	1.6226e-08	up.in.panobinostat treated
GLG1	1.05508	2.03992e-09	1.62332e-08	up.in.panobinostat treated
SPAG4	1.55208	2.05763e-09	1.63532e-08	up.in.panobinostat treated
FGFR1OP2	1.67174	2.0627e-09	1.63831e-08	up.in.panobinostat treated
ANOS1	3.17764	2.06459e-09	1.63876e-08	up.in.panobinostat treated
SMIM8	1.47166	2.06704e-09	1.63966e-08	up.in.panobinostat treated
BTBD11	1.35238	2.09068e-09	1.65736e-08	up.in.panobinostat treated
ATG2A	1.17072	2.101e-09	1.66447e-08	up.in.panobinostat treated
ABHD4	1.16914	2.1095e-09	1.67015e-08	up.in.panobinostat treated
GJA1	1.64912	2.11653e-09	1.67465e-08	up.in.panobinostat treated
FTO	1.12278	2.17421e-09	1.71303e-08	up.in.panobinostat treated
GGA2	1.07226	2.18488e-09	1.71997e-08	up.in.panobinostat treated
CCDC124	1.55502	2.19215e-09	1.7246e-08	up.in.panobinostat treated
KDM5B	1.39694	2.20526e-09	1.73163e-08	up.in.panobinostat treated
CAVIN1	1.12702	2.21865e-09	1.73994e-08	up.in.panobinostat treated
EAF2	1.63089	2.22897e-09	1.74584e-08	up.in.panobinostat treated
ENGASE	1.77623	2.23214e-09	1.74722e-08	up.in.panobinostat treated
TMEM270	3.6235	2.23734e-09	1.75019e-08	up.in.panobinostat treated
TFE3	1.15943	2.25102e-09	1.75868e-08	up.in.panobinostat treated
CHPF	1.27856	2.26071e-09	1.76293e-08	up.in.panobinostat treated
CPE	3.14155	2.26868e-09	1.76693e-08	up.in.panobinostat treated
CBFA2T2	1.21259	2.27205e-09	1.76734e-08	up.in.panobinostat treated
RAB10	1.00755	2.2799e-09	1.77234e-08	up.in.panobinostat treated
ZSWIM8	1.329	2.28305e-09	1.77367e-08	up.in.panobinostat treated
ARG2	1.95264	2.31396e-09	1.79314e-08	up.in.panobinostat treated
GNAI1	1.33879	2.31531e-09	1.79314e-08	up.in.panobinostat treated
JKAMP	1.09026	2.32021e-09	1.7947e-08	up.in.panobinostat treated
TMEM241	1.33633	2.32831e-09	1.79985e-08	up.in.panobinostat treated
STX1A	1.34856	2.35577e-09	1.81882e-08	up.in.panobinostat treated
FAM234A	1.33406	2.37197e-09	1.82792e-08	up.in.panobinostat treated
EFEMP2	2.57663	2.40757e-09	1.85306e-08	up.in.panobinostat treated
RAET1G	1.55549	2.42798e-09	1.8653e-08	up.in.panobinostat treated
SLC9A1	1.08274	2.43783e-09	1.87171e-08	up.in.panobinostat treated
KLLN	2.3766	2.46336e-09	1.8893e-08	up.in.panobinostat treated
CCDC28A	1.42368	2.46378e-09	1.8893e-08	up.in.panobinostat treated
KIAA1522	1.19694	2.48495e-09	1.90436e-08	up.in.panobinostat treated
PIGH	1.22731	2.48996e-09	1.90703e-08	up.in.panobinostat treated
EMC3	1.27004	2.50405e-09	1.91664e-08	up.in.panobinostat treated
RELB	1.36672	2.55134e-09	1.94684e-08	up.in.panobinostat treated
RGS9	4.0662	2.55564e-09	1.94893e-08	up.in.panobinostat treated
PLBD2	1.04518	2.58195e-09	1.96538e-08	up.in.panobinostat treated
TRIM29	1.30003	2.62781e-09	1.99418e-08	up.in.panobinostat treated
PAG1	3.92716	2.67177e-09	2.02384e-08	up.in.panobinostat treated
PIGN	1.51628	2.68701e-09	2.03334e-08	up.in.panobinostat treated
IRS2	1.8337	2.72527e-09	2.05935e-08	up.in.panobinostat treated
YIF1B	1.56587	2.72914e-09	2.06004e-08	up.in.panobinostat treated
TMEM125	2.29527	2.7472e-09	2.06964e-08	up.in.panobinostat treated
SLC25A23	1.38419	2.75155e-09	2.07165e-08	up.in.panobinostat treated
FOXO1	1.8179	2.78859e-09	2.09827e-08	up.in.panobinostat treated
CDC34	1.34599	2.81332e-09	2.1105e-08	up.in.panobinostat treated
ASCC2	1.15421	2.82038e-09	2.11452e-08	up.in.panobinostat treated
ABO	1.99194	2.83284e-09	2.12258e-08	up.in.panobinostat treated
SH3BP4	1.02713	2.84335e-09	2.12918e-08	up.in.panobinostat treated
AKAP8L	1.5619	2.88207e-09	2.15298e-08	up.in.panobinostat treated
CLSTN1	1.00014	2.89858e-09	2.16401e-08	up.in.panobinostat treated
IFT140	1.23549	2.91141e-09	2.17099e-08	up.in.panobinostat treated
SEL1L	1.6584	2.92282e-09	2.17689e-08	up.in.panobinostat treated
ADGRA2	5.49255	2.92466e-09	2.17695e-08	up.in.panobinostat treated
DENND4A	2.1451	2.9369e-09	2.18345e-08	up.in.panobinostat treated
SH3GL3	3.41072	2.95015e-09	2.19069e-08	up.in.panobinostat treated
VAT1	1.14132	2.98021e-09	2.20511e-08	up.in.panobinostat treated
KLF6	1.86267	2.98261e-09	2.20557e-08	up.in.panobinostat treated
HPSE	1.24408	3.03239e-09	2.23972e-08	up.in.panobinostat treated
NEDD9	1.23018	3.06856e-09	2.26375e-08	up.in.panobinostat treated
SLC5A5	9.48841	3.10945e-09	2.29119e-08	up.in.panobinostat treated
EIF4A2	1.41956	3.1176e-09	2.29584e-08	up.in.panobinostat treated
JAK1	1.38699	3.12706e-09	2.30144e-08	up.in.panobinostat treated
IRGM	3.66642	3.14782e-09	2.3141e-08	up.in.panobinostat treated
UCN	2.05332	3.14798e-09	2.3141e-08	up.in.panobinostat treated
KIAA0556	1.15971	3.1871e-09	2.34147e-08	up.in.panobinostat treated
TUBGCP6	1.34109	3.23715e-09	2.37544e-08	up.in.panobinostat treated
EXOC3L1	2.8046	3.26164e-09	2.392e-08	up.in.panobinostat treated
PINK1	1.45769	3.2686e-09	2.39569e-08	up.in.panobinostat treated
CBFA2T3	4.67215	3.3019e-09	2.41663e-08	up.in.panobinostat treated
SCNN1G	4.44215	3.303e-09	2.41663e-08	up.in.panobinostat treated
GAMT	2.08571	3.31015e-09	2.42044e-08	up.in.panobinostat treated
CDON	2.72482	3.34384e-09	2.44363e-08	up.in.panobinostat treated
SCARA5	4.65059	3.35915e-09	2.45338e-08	up.in.panobinostat treated
CASZ1	1.59894	3.36141e-09	2.45359e-08	up.in.panobinostat treated
CAPN7	1.32345	3.44098e-09	2.50843e-08	up.in.panobinostat treated
TPRG1	1.78114	3.44258e-09	2.50843e-08	up.in.panobinostat treated
PC	1.46954	3.44935e-09	2.51188e-08	up.in.panobinostat treated
ZNF598	1.00462	3.45184e-09	2.51223e-08	up.in.panobinostat treated
LAMB3	1.26741	3.49189e-09	2.53396e-08	up.in.panobinostat treated
PDE4DIP	1.39882	3.5162e-09	2.55012e-08	up.in.panobinostat treated
CLEC2B	1.43268	3.56755e-09	2.58435e-08	up.in.panobinostat treated
THBS2	1.65898	3.57267e-09	2.58655e-08	up.in.panobinostat treated
TAB3	1.51735	3.60371e-09	2.60639e-08	up.in.panobinostat treated
TTC3	1.38532	3.60958e-09	2.60871e-08	up.in.panobinostat treated
ACAP2	1.25412	3.67176e-09	2.65057e-08	up.in.panobinostat treated
DOP1B	1.71719	3.70085e-09	2.66847e-08	up.in.panobinostat treated
ESPN	3.82717	3.70357e-09	2.66889e-08	up.in.panobinostat treated
EPAS1	1.05318	3.73568e-09	2.68735e-08	up.in.panobinostat treated
FYN	2.59752	3.74773e-09	2.69446e-08	up.in.panobinostat treated
IFFO2	1.34898	3.77448e-09	2.71213e-08	up.in.panobinostat treated
FADS3	1.57385	3.79683e-09	2.72347e-08	up.in.panobinostat treated
CD22	3.36049	3.8203e-09	2.73557e-08	up.in.panobinostat treated
ZNF343	1.29064	3.8491e-09	2.74986e-08	up.in.panobinostat treated
SLC46A1	1.79086	3.86468e-09	2.75941e-08	up.in.panobinostat treated
PPP1R15B	1.69362	3.90211e-09	2.78392e-08	up.in.panobinostat treated
CCDC110	4.44714	3.90693e-09	2.78392e-08	up.in.panobinostat treated
ATP1B1	1.17062	3.92444e-09	2.79406e-08	up.in.panobinostat treated
DNAJC1	1.36697	3.96914e-09	2.81782e-08	up.in.panobinostat treated
RSRP1	1.27075	3.98282e-09	2.82431e-08	up.in.panobinostat treated
SERINC1	1.44159	3.99024e-09	2.82636e-08	up.in.panobinostat treated
LZTS1	1.73412	3.99026e-09	2.82636e-08	up.in.panobinostat treated
RASD2	1.72696	4.00786e-09	2.83721e-08	up.in.panobinostat treated
VAMP2	1.01844	4.01673e-09	2.84187e-08	up.in.panobinostat treated
SEC22B	1.19241	4.024e-09	2.84518e-08	up.in.panobinostat treated
HPCAL4	6.52631	4.03417e-09	2.84773e-08	up.in.panobinostat treated
OS9	1.2008	4.03698e-09	2.8481e-08	up.in.panobinostat treated
OLFM2	2.51426	4.04085e-09	2.84921e-08	up.in.panobinostat treated
BBC3	1.6664	4.05761e-09	2.85832e-08	up.in.panobinostat treated
ARFGAP3	1.33063	4.05983e-09	2.85832e-08	up.in.panobinostat treated
ZBTB5	1.31936	4.07962e-09	2.87004e-08	up.in.panobinostat treated
RAB3IP	1.38637	4.09056e-09	2.87611e-08	up.in.panobinostat treated
FITM2	1.16917	4.12075e-09	2.89407e-08	up.in.panobinostat treated
PRKCA	1.73763	4.12545e-09	2.89573e-08	up.in.panobinostat treated
HSPA13	1.39937	4.13681e-09	2.90207e-08	up.in.panobinostat treated
NPLOC4	1.03643	4.15599e-09	2.91224e-08	up.in.panobinostat treated
IDS	1.07877	4.17373e-09	2.92302e-08	up.in.panobinostat treated
AOC2	2.8773	4.19994e-09	2.93972e-08	up.in.panobinostat treated
DAP	1.13575	4.21984e-09	2.94867e-08	up.in.panobinostat treated
GIT1	1.17639	4.23482e-09	2.95345e-08	up.in.panobinostat treated
JMY	1.56721	4.23617e-09	2.95345e-08	up.in.panobinostat treated
TUBG2	1.18777	4.25877e-09	2.96754e-08	up.in.panobinostat treated
TMEM230	0.953103	4.30475e-09	2.99622e-08	up.in.panobinostat treated
RB1CC1	1.52671	4.38438e-09	3.04823e-08	up.in.panobinostat treated
NUDT16	1.16986	4.38786e-09	3.04895e-08	up.in.panobinostat treated
DEPTOR	2.7623	4.44513e-09	3.08014e-08	up.in.panobinostat treated
RAB33B	1.92982	4.46725e-09	3.09374e-08	up.in.panobinostat treated
CPD	1.77386	4.50251e-09	3.11296e-08	up.in.panobinostat treated
OGA	1.69011	4.51447e-09	3.11616e-08	up.in.panobinostat treated
FAM49A	3.46063	4.51465e-09	3.11616e-08	up.in.panobinostat treated
PIGV	1.08258	4.5273e-09	3.12316e-08	up.in.panobinostat treated
SSBP3	1.1657	4.60328e-09	3.16504e-08	up.in.panobinostat treated
BCAM	1.21274	4.66928e-09	3.20688e-08	up.in.panobinostat treated
MPP1	1.55416	4.69725e-09	3.22431e-08	up.in.panobinostat treated
R3HDM2	1.20555	4.75171e-09	3.25271e-08	up.in.panobinostat treated
KHK	2.25548	4.8363e-09	3.30311e-08	up.in.panobinostat treated
RASGRP2	2.91491	4.83862e-09	3.30311e-08	up.in.panobinostat treated
CEL	1.00531	4.95313e-09	3.37204e-08	up.in.panobinostat treated
SPTBN4	2.25007	4.96193e-09	3.37617e-08	up.in.panobinostat treated
RRNAD1	1.16848	5.00614e-09	3.40067e-08	up.in.panobinostat treated
BSDC1	0.939813	5.01103e-09	3.40214e-08	up.in.panobinostat treated
CYP26B1	1.50523	5.04109e-09	3.42068e-08	up.in.panobinostat treated
BCORL1	1.66706	5.07084e-09	3.43283e-08	up.in.panobinostat treated
CHMP5	1.02524	5.0728e-09	3.43283e-08	up.in.panobinostat treated
GPX2	1.79968	5.10292e-09	3.44572e-08	up.in.panobinostat treated
PIP5KL1	2.11797	5.25008e-09	3.53167e-08	up.in.panobinostat treated
BNIP3L	1.1726	5.31859e-09	3.57003e-08	up.in.panobinostat treated
ORMDL3	1.14296	5.32908e-09	3.57514e-08	up.in.panobinostat treated
H2BC5	1.77214	5.3357e-09	3.57765e-08	up.in.panobinostat treated
ATG14	1.4512	5.36127e-09	3.59092e-08	up.in.panobinostat treated
ADCY9	1.38276	5.38135e-09	3.59899e-08	up.in.panobinostat treated
CES4A	3.49023	5.38969e-09	3.6022e-08	up.in.panobinostat treated
MFSD11	1.12748	5.41883e-09	3.61973e-08	up.in.panobinostat treated
NR4A3	3.6701	5.49159e-09	3.66101e-08	up.in.panobinostat treated
TLN2	2.64122	5.49239e-09	3.66101e-08	up.in.panobinostat treated
ZC3H10	1.85368	5.51707e-09	3.67549e-08	up.in.panobinostat treated
SLC5A10	2.9976	5.56412e-09	3.70038e-08	up.in.panobinostat treated
PPP2R5B	1.53338	5.60629e-09	3.71946e-08	up.in.panobinostat treated
SLC16A12	1.88125	5.61672e-09	3.72392e-08	up.in.panobinostat treated
ZKSCAN1	1.59864	5.65247e-09	3.74562e-08	up.in.panobinostat treated
DIABLO	1.12744	5.73728e-09	3.79778e-08	up.in.panobinostat treated
SUMF2	1.12929	5.77122e-09	3.81481e-08	up.in.panobinostat treated
MEP1A	4.27509	5.77221e-09	3.81481e-08	up.in.panobinostat treated
ATG9A	1.15379	5.78598e-09	3.82132e-08	up.in.panobinostat treated
ASS1	1.14142	5.78821e-09	3.82132e-08	up.in.panobinostat treated
ILRUN	1.03339	5.80295e-09	3.82774e-08	up.in.panobinostat treated
SGSM3	1.23201	5.89011e-09	3.8783e-08	up.in.panobinostat treated
CD72	2.69994	5.93863e-09	3.90612e-08	up.in.panobinostat treated
LTB4R	1.09939	6.00856e-09	3.94169e-08	up.in.panobinostat treated
STK32C	1.66267	6.03696e-09	3.95824e-08	up.in.panobinostat treated
CREBL2	1.1664	6.16213e-09	4.02757e-08	up.in.panobinostat treated
SEMA5A	2.00018	6.1967e-09	4.04786e-08	up.in.panobinostat treated
ARHGAP26	2.14158	6.19968e-09	4.04786e-08	up.in.panobinostat treated
RAD9A	1.17541	6.23688e-09	4.06787e-08	up.in.panobinostat treated
FHL2	0.943958	6.27043e-09	4.08148e-08	up.in.panobinostat treated
HAPLN3	1.99412	6.33441e-09	4.11638e-08	up.in.panobinostat treated
UBL3	1.64127	6.34583e-09	4.12164e-08	up.in.panobinostat treated
TMX4	1.12002	6.40521e-09	4.14721e-08	up.in.panobinostat treated
TEX45	6.15295	6.45871e-09	4.17317e-08	up.in.panobinostat treated
HLA-DQB1	2.86382	6.48273e-09	4.18217e-08	up.in.panobinostat treated
DPM2	1.01955	6.51099e-09	4.19822e-08	up.in.panobinostat treated
EML1	1.77622	6.54273e-09	4.21331e-08	up.in.panobinostat treated
BTBD3	1.59235	6.58858e-09	4.23946e-08	up.in.panobinostat treated
MPI	1.13796	6.62408e-09	4.2579e-08	up.in.panobinostat treated
UBE2B	0.932479	6.63321e-09	4.26156e-08	up.in.panobinostat treated
PPL	1.02664	6.65973e-09	4.27455e-08	up.in.panobinostat treated
MAP3K13	1.08501	6.68128e-09	4.28421e-08	up.in.panobinostat treated
TNKS	1.34378	6.68224e-09	4.28421e-08	up.in.panobinostat treated
UNC5A	3.88001	6.69273e-09	4.28873e-08	up.in.panobinostat treated
WNT4	1.796	6.904e-09	4.41047e-08	up.in.panobinostat treated
TPRN	1.44763	6.90957e-09	4.41177e-08	up.in.panobinostat treated
MKRN1	0.938704	6.91454e-09	4.41268e-08	up.in.panobinostat treated
SOX4	1.63471	7.02927e-09	4.479e-08	up.in.panobinostat treated
VKORC1	1.15242	7.06109e-09	4.49237e-08	up.in.panobinostat treated
IRF1	1.05662	7.06507e-09	4.4926e-08	up.in.panobinostat treated
LGMN	1.02696	7.13092e-09	4.52984e-08	up.in.panobinostat treated
COX7A2L	0.915849	7.22405e-09	4.57965e-08	up.in.panobinostat treated
ACAP3	1.27095	7.32962e-09	4.64421e-08	up.in.panobinostat treated
NCOA3	1.47054	7.44105e-09	4.70465e-08	up.in.panobinostat treated
PPP1R13L	1.14239	7.44709e-09	4.70465e-08	up.in.panobinostat treated
COG3	1.20817	7.47707e-09	4.72017e-08	up.in.panobinostat treated
BPGM	1.11884	7.57563e-09	4.77171e-08	up.in.panobinostat treated
ADGRB2	1.43093	7.57688e-09	4.77171e-08	up.in.panobinostat treated
DAPK2	2.34243	7.58714e-09	4.77334e-08	up.in.panobinostat treated
ASPHD2	2.50168	7.60304e-09	4.77851e-08	up.in.panobinostat treated
VWA3B	3.82625	7.70498e-09	4.83503e-08	up.in.panobinostat treated
CYP39A1	2.03359	7.70853e-09	4.83503e-08	up.in.panobinostat treated
GSDMB	2.1137	7.75518e-09	4.86184e-08	up.in.panobinostat treated
STRAP	0.914172	7.78359e-09	4.87695e-08	up.in.panobinostat treated
STIMATE	1.15188	7.79857e-09	4.88145e-08	up.in.panobinostat treated
PLEKHB2	0.957105	7.86105e-09	4.90842e-08	up.in.panobinostat treated
PLD2	0.969923	7.93609e-09	4.94957e-08	up.in.panobinostat treated
GMCL1	1.50663	7.94288e-09	4.94957e-08	up.in.panobinostat treated
LCN2	2.10367	7.96989e-09	4.96392e-08	up.in.panobinostat treated
IQCH	1.46937	7.98773e-09	4.97254e-08	up.in.panobinostat treated
RMDN3	1.12973	7.99391e-09	4.9739e-08	up.in.panobinostat treated
TMEM184B	0.959743	8.01596e-09	4.98512e-08	up.in.panobinostat treated
HMGXB3	1.05757	8.03749e-09	4.99601e-08	up.in.panobinostat treated
SMIM38	1.92788	8.12468e-09	5.04517e-08	up.in.panobinostat treated
TKFC	1.10876	8.16e-09	5.05962e-08	up.in.panobinostat treated
TGOLN2	1.02203	8.16183e-09	5.05962e-08	up.in.panobinostat treated
CDKN2D	1.25911	8.16457e-09	5.05962e-08	up.in.panobinostat treated
CCDC47	1.20441	8.1683e-09	5.05962e-08	up.in.panobinostat treated
ZZEF1	1.04005	8.24251e-09	5.09544e-08	up.in.panobinostat treated
SLC49A4	1.05215	8.31845e-09	5.13983e-08	up.in.panobinostat treated
BCL2L2	0.998263	8.35164e-09	5.15522e-08	up.in.panobinostat treated
CERS6	1.34282	8.42755e-09	5.19177e-08	up.in.panobinostat treated
STK16	1.09871	8.4521e-09	5.20174e-08	up.in.panobinostat treated
THSD1	1.30296	8.47072e-09	5.21063e-08	up.in.panobinostat treated
IQCN	4.15192	8.69208e-09	5.33097e-08	up.in.panobinostat treated
STKLD1	2.49843	8.71327e-09	5.34133e-08	up.in.panobinostat treated
PPP1R12C	1.31213	8.77919e-09	5.37909e-08	up.in.panobinostat treated
COPS2	0.951531	8.78805e-09	5.38187e-08	up.in.panobinostat treated
GPAA1	1.2766	8.86012e-09	5.42067e-08	up.in.panobinostat treated
TNS4	1.02785	8.88409e-09	5.43266e-08	up.in.panobinostat treated
FAM131A	1.17952	8.89467e-09	5.43455e-08	up.in.panobinostat treated
SCAMP2	0.909234	8.89592e-09	5.43455e-08	up.in.panobinostat treated
GPBP1	1.05672	8.91337e-09	5.44254e-08	up.in.panobinostat treated
PTCH1	1.65071	8.92447e-09	5.44664e-08	up.in.panobinostat treated
FAM126B	1.63522	8.9724e-09	5.47321e-08	up.in.panobinostat treated
PABPC1	1.25987	9.04042e-09	5.50929e-08	up.in.panobinostat treated
NUDT2	1.23342	9.06398e-09	5.52095e-08	up.in.panobinostat treated
POFUT2	1.25364	9.25854e-09	5.62797e-08	up.in.panobinostat treated
CBR1	1.1159	9.33676e-09	5.66768e-08	up.in.panobinostat treated
MIA3	1.07347	9.38834e-09	5.69473e-08	up.in.panobinostat treated
KDM5C	1.08386	9.39049e-09	5.69473e-08	up.in.panobinostat treated
BSN	2.52396	9.4579e-09	5.73002e-08	up.in.panobinostat treated
SRD5A3	1.17502	9.47105e-09	5.73241e-08	up.in.panobinostat treated
DAD1	1.20501	9.53126e-09	5.76324e-08	up.in.panobinostat treated
ASB6	1.14656	9.54635e-09	5.76956e-08	up.in.panobinostat treated
NCAM1	6.21699	9.59209e-09	5.79152e-08	up.in.panobinostat treated
COG5	1.15008	9.60256e-09	5.79227e-08	up.in.panobinostat treated
KMT2C	1.9364	9.84082e-09	5.9245e-08	up.in.panobinostat treated
TMEM9	1.01285	9.90129e-09	5.95802e-08	up.in.panobinostat treated
ENTPD4	1.28934	1.0095e-08	6.05995e-08	up.in.panobinostat treated
MRTFA	1.08213	1.01305e-08	6.07829e-08	up.in.panobinostat treated
SEMA6B	1.57905	1.01556e-08	6.09042e-08	up.in.panobinostat treated
VGF	2.06177	1.02313e-08	6.12399e-08	up.in.panobinostat treated
TYSND1	1.31809	1.02507e-08	6.13265e-08	up.in.panobinostat treated
ARMC12	4.90548	1.03551e-08	6.18998e-08	up.in.panobinostat treated
RASSF8	1.47201	1.04303e-08	6.23114e-08	up.in.panobinostat treated
SIPA1L2	2.87579	1.04537e-08	6.23912e-08	up.in.panobinostat treated
IDI1	1.00537	1.04667e-08	6.24389e-08	up.in.panobinostat treated
GPR108	1.36328	1.04783e-08	6.24781e-08	up.in.panobinostat treated
PACSIN2	0.950775	1.04859e-08	6.24934e-08	up.in.panobinostat treated
PLCXD2	2.02428	1.06228e-08	6.31275e-08	up.in.panobinostat treated
MAN1A2	1.17692	1.06506e-08	6.32625e-08	up.in.panobinostat treated
PPP2R5A	0.961891	1.07481e-08	6.37644e-08	up.in.panobinostat treated
PRPF40B	2.09382	1.07504e-08	6.37644e-08	up.in.panobinostat treated
WDTC1	1.11316	1.08079e-08	6.40138e-08	up.in.panobinostat treated
DCAF10	1.29136	1.08369e-08	6.41073e-08	up.in.panobinostat treated
HID1	4.1026	1.08392e-08	6.41073e-08	up.in.panobinostat treated
KYAT3	0.962694	1.08704e-08	6.42615e-08	up.in.panobinostat treated
EXTL3	0.927577	1.1064e-08	6.52818e-08	up.in.panobinostat treated
POGLUT2	1.5032	1.10705e-08	6.52891e-08	up.in.panobinostat treated
GSTA4	1.96289	1.11419e-08	6.5648e-08	up.in.panobinostat treated
KDM1B	1.70818	1.12945e-08	6.64215e-08	up.in.panobinostat treated
TPPP3	2.07259	1.16602e-08	6.84424e-08	up.in.panobinostat treated
COPA	0.921576	1.17789e-08	6.91068e-08	up.in.panobinostat treated
PPFIA3	1.60233	1.19386e-08	6.99638e-08	up.in.panobinostat treated
DNAJB6	0.94523	1.20426e-08	7.04874e-08	up.in.panobinostat treated
SELENOK	0.968549	1.20618e-08	7.05664e-08	up.in.panobinostat treated
C10orf105	3.92094	1.20783e-08	7.0597e-08	up.in.panobinostat treated
RBM38	1.10043	1.21508e-08	7.09206e-08	up.in.panobinostat treated
KIDINS220	1.41053	1.224e-08	7.13409e-08	up.in.panobinostat treated
FAM102A	1.08418	1.22931e-08	7.15494e-08	up.in.panobinostat treated
SBNO1	1.45592	1.23896e-08	7.19764e-08	up.in.panobinostat treated
SLC22A5	1.23719	1.27557e-08	7.39587e-08	up.in.panobinostat treated
TPST2	1.10962	1.28257e-08	7.42673e-08	up.in.panobinostat treated
TRAPPC9	1.32249	1.29175e-08	7.47171e-08	up.in.panobinostat treated
ARIH1	1.11312	1.29214e-08	7.47171e-08	up.in.panobinostat treated
TKT	1.22503	1.29442e-08	7.4814e-08	up.in.panobinostat treated
MAGT1	1.02687	1.29563e-08	7.48365e-08	up.in.panobinostat treated
RNF216	0.989909	1.3027e-08	7.51877e-08	up.in.panobinostat treated
CTBS	1.05859	1.3201e-08	7.59965e-08	up.in.panobinostat treated
PPP1R2	1.07695	1.32396e-08	7.6152e-08	up.in.panobinostat treated
DBP	1.48544	1.33084e-08	7.64925e-08	up.in.panobinostat treated
LCE1B	4.09427	1.35748e-08	7.77362e-08	up.in.panobinostat treated
SMOC1	3.52559	1.3593e-08	7.78048e-08	up.in.panobinostat treated
BACE1	1.06838	1.37969e-08	7.88632e-08	up.in.panobinostat treated
BRWD3	1.40251	1.38164e-08	7.8938e-08	up.in.panobinostat treated
UBE2O	0.987271	1.38738e-08	7.92296e-08	up.in.panobinostat treated
HEATR5A	1.15191	1.39321e-08	7.95263e-08	up.in.panobinostat treated
WFS1	1.14098	1.39886e-08	7.98118e-08	up.in.panobinostat treated
CSNK2A2	1.07027	1.40655e-08	8.01773e-08	up.in.panobinostat treated
PPM1D	1.60928	1.42705e-08	8.11968e-08	up.in.panobinostat treated
RFX3	1.79345	1.42832e-08	8.12318e-08	up.in.panobinostat treated
ADHFE1	1.78396	1.43439e-08	8.15398e-08	up.in.panobinostat treated
LRP4	1.54097	1.44546e-08	8.20719e-08	up.in.panobinostat treated
NPIPB2	1.70074	1.44658e-08	8.20827e-08	up.in.panobinostat treated
SLC9A3	1.69141	1.44814e-08	8.21339e-08	up.in.panobinostat treated
LIAS	1.07566	1.45672e-08	8.25453e-08	up.in.panobinostat treated
GOLGA5	0.886569	1.46332e-08	8.28814e-08	up.in.panobinostat treated
RHBDD1	1.16911	1.47103e-08	8.32043e-08	up.in.panobinostat treated
EFNB3	2.07968	1.50456e-08	8.49296e-08	up.in.panobinostat treated
PCNX2	0.999491	1.50649e-08	8.49785e-08	up.in.panobinostat treated
H1-10	1.47248	1.523e-08	8.57926e-08	up.in.panobinostat treated
CSNK1E	1.5911	1.5326e-08	8.62553e-08	up.in.panobinostat treated
TTLL7	1.39885	1.53469e-08	8.63342e-08	up.in.panobinostat treated
ALPK1	1.16345	1.53999e-08	8.65929e-08	up.in.panobinostat treated
SCN4B	2.28516	1.54471e-08	8.6819e-08	up.in.panobinostat treated
SSC4D	2.04158	1.56139e-08	8.76777e-08	up.in.panobinostat treated
CELSR3	1.14062	1.57969e-08	8.86249e-08	up.in.panobinostat treated
RALGAPA1	1.72613	1.60616e-08	8.99074e-08	up.in.panobinostat treated
PIP4P1	0.936279	1.61146e-08	9.01227e-08	up.in.panobinostat treated
WDR48	1.36618	1.63732e-08	9.14049e-08	up.in.panobinostat treated
IFT27	1.10498	1.63852e-08	9.14307e-08	up.in.panobinostat treated
LRRC49	1.38747	1.64594e-08	9.18036e-08	up.in.panobinostat treated
PARP6	1.02587	1.67916e-08	9.35057e-08	up.in.panobinostat treated
TMEM42	1.38479	1.69001e-08	9.40087e-08	up.in.panobinostat treated
TMEM132B	6.03405	1.70298e-08	9.46035e-08	up.in.panobinostat treated
DEPP1	3.98618	1.72306e-08	9.56758e-08	up.in.panobinostat treated
RGS2	1.42113	1.73404e-08	9.61996e-08	up.in.panobinostat treated
PPM1L	2.49384	1.74486e-08	9.66014e-08	up.in.panobinostat treated
ATP8B3	2.14056	1.76294e-08	9.74842e-08	up.in.panobinostat treated
VWA5B2	4.04659	1.77665e-08	9.81259e-08	up.in.panobinostat treated
MTTP	4.72321	1.79827e-08	9.91879e-08	up.in.panobinostat treated
DPM1	0.914328	1.80399e-08	9.94595e-08	up.in.panobinostat treated
WDR26	0.968889	1.84072e-08	1.0135e-07	up.in.panobinostat treated
SUN1	1.18015	1.85557e-08	1.01961e-07	up.in.panobinostat treated
TPP2	1.56274	1.85592e-08	1.01961e-07	up.in.panobinostat treated
ZNF250	1.17959	1.86734e-08	1.02543e-07	up.in.panobinostat treated
LLGL2	1.12268	1.87012e-08	1.02632e-07	up.in.panobinostat treated
GAK	0.97174	1.87061e-08	1.02632e-07	up.in.panobinostat treated
TMEM259	1.17673	1.87158e-08	1.0264e-07	up.in.panobinostat treated
ETFDH	1.30415	1.89575e-08	1.03919e-07	up.in.panobinostat treated
NCKIPSD	1.0331	1.90326e-08	1.04239e-07	up.in.panobinostat treated
MAP1S	1.44865	1.90568e-08	1.04326e-07	up.in.panobinostat treated
TSC22D2	2.05203	1.9083e-08	1.04423e-07	up.in.panobinostat treated
DPYSL2	1.37894	1.90981e-08	1.04449e-07	up.in.panobinostat treated
C1QTNF12	2.79757	1.91045e-08	1.04449e-07	up.in.panobinostat treated
RASAL1	6.04582	1.91585e-08	1.04652e-07	up.in.panobinostat treated
RRAS2	0.844783	1.92145e-08	1.04866e-07	up.in.panobinostat treated
VMP1	0.857586	1.95548e-08	1.06536e-07	up.in.panobinostat treated
HEMK1	1.24809	1.96251e-08	1.0684e-07	up.in.panobinostat treated
RGL1	2.73934	1.96277e-08	1.0684e-07	up.in.panobinostat treated
MISP3	1.76663	1.96531e-08	1.06888e-07	up.in.panobinostat treated
ERV3-1	1.21633	1.9746e-08	1.07343e-07	up.in.panobinostat treated
MGAT4A	2.42428	1.97727e-08	1.07398e-07	up.in.panobinostat treated
TMEM266	2.90347	1.97733e-08	1.07398e-07	up.in.panobinostat treated
LIMK2	0.868584	2.00095e-08	1.08443e-07	up.in.panobinostat treated
TMEM74	3.90016	2.00535e-08	1.08635e-07	up.in.panobinostat treated
ATP6V1B2	1.07034	2.02974e-08	1.09908e-07	up.in.panobinostat treated
MST1	2.58781	2.04077e-08	1.10457e-07	up.in.panobinostat treated
SAXO2	2.41772	2.04733e-08	1.10738e-07	up.in.panobinostat treated
ADIPOR2	0.855779	2.04774e-08	1.10738e-07	up.in.panobinostat treated
CRY1	1.0198	2.08289e-08	1.12346e-07	up.in.panobinostat treated
NXNL2	2.52222	2.08668e-08	1.12472e-07	up.in.panobinostat treated
ALDH4A1	1.13903	2.11054e-08	1.13594e-07	up.in.panobinostat treated
TMEM52	3.35205	2.1106e-08	1.13594e-07	up.in.panobinostat treated
DDB1	0.861308	2.11545e-08	1.13806e-07	up.in.panobinostat treated
MKRN2	0.989369	2.11956e-08	1.13978e-07	up.in.panobinostat treated
PODXL	2.10608	2.13146e-08	1.14519e-07	up.in.panobinostat treated
TOMM20	0.870162	2.14282e-08	1.15079e-07	up.in.panobinostat treated
BMPR2	1.21698	2.14413e-08	1.151e-07	up.in.panobinostat treated
BBS9	1.15937	2.14541e-08	1.15119e-07	up.in.panobinostat treated
DNAJB9	1.3171	2.15898e-08	1.15747e-07	up.in.panobinostat treated
ELP2	0.982039	2.16696e-08	1.16124e-07	up.in.panobinostat treated
ARL8B	1.01066	2.17791e-08	1.16561e-07	up.in.panobinostat treated
PARD6B	1.15779	2.1885e-08	1.17077e-07	up.in.panobinostat treated
PRRC1	1.24893	2.19468e-08	1.17358e-07	up.in.panobinostat treated
AGPAT4	1.08858	2.24979e-08	1.20047e-07	up.in.panobinostat treated
IFI6	1.20118	2.26442e-08	1.20775e-07	up.in.panobinostat treated
MED29	0.916266	2.26786e-08	1.20907e-07	up.in.panobinostat treated
LMTK3	1.42138	2.29189e-08	1.22084e-07	up.in.panobinostat treated
PGF	1.45497	2.30118e-08	1.22526e-07	up.in.panobinostat treated
GNB2	1.15292	2.30561e-08	1.22657e-07	up.in.panobinostat treated
TOMM7	1.06862	2.33459e-08	1.2404e-07	up.in.panobinostat treated
GFM2	0.8581	2.33904e-08	1.24223e-07	up.in.panobinostat treated
MPZL1	0.872137	2.34244e-08	1.243e-07	up.in.panobinostat treated
ABAT	1.26499	2.35065e-08	1.2468e-07	up.in.panobinostat treated
ABHD8	2.35419	2.35272e-08	1.24703e-07	up.in.panobinostat treated
SEMA3C	1.17589	2.3531e-08	1.24703e-07	up.in.panobinostat treated
EGLN3	1.30255	2.36015e-08	1.25024e-07	up.in.panobinostat treated
FBH1	0.865236	2.36796e-08	1.25277e-07	up.in.panobinostat treated
GNA11	0.981461	2.38041e-08	1.25882e-07	up.in.panobinostat treated
SMARCD3	1.38213	2.38895e-08	1.2628e-07	up.in.panobinostat treated
TLCD4	1.96824	2.40263e-08	1.26616e-07	up.in.panobinostat treated
ACSS2	0.853609	2.40616e-08	1.26663e-07	up.in.panobinostat treated
TPRG1L	0.905863	2.4121e-08	1.26857e-07	up.in.panobinostat treated
KIAA0319	5.77689	2.45044e-08	1.28656e-07	up.in.panobinostat treated
TRIM35	1.08597	2.45287e-08	1.28729e-07	up.in.panobinostat treated
PIM1	1.01186	2.46199e-08	1.29099e-07	up.in.panobinostat treated
SNX19	1.19772	2.47576e-08	1.29657e-07	up.in.panobinostat treated
PHF3	1.22059	2.4805e-08	1.2985e-07	up.in.panobinostat treated
SLC25A51	1.27514	2.48368e-08	1.29962e-07	up.in.panobinostat treated
KIAA2013	0.989156	2.48965e-08	1.3011e-07	up.in.panobinostat treated
DMWD	1.23647	2.49225e-08	1.30137e-07	up.in.panobinostat treated
PEAK1	1.59967	2.53056e-08	1.32026e-07	up.in.panobinostat treated
ABCC10	1.19827	2.53787e-08	1.32352e-07	up.in.panobinostat treated
SHD	4.68514	2.54407e-08	1.3262e-07	up.in.panobinostat treated
COQ8A	1.20344	2.55325e-08	1.32995e-07	up.in.panobinostat treated
PFKFB2	1.31509	2.5534e-08	1.32995e-07	up.in.panobinostat treated
SLC30A4	1.4106	2.61139e-08	1.35561e-07	up.in.panobinostat treated
RAB11FIP5	0.831592	2.61683e-08	1.35787e-07	up.in.panobinostat treated
WDR83	1.13937	2.62836e-08	1.36215e-07	up.in.panobinostat treated
PTGR1	0.821168	2.64222e-08	1.36876e-07	up.in.panobinostat treated
AK7	1.66753	2.66088e-08	1.37785e-07	up.in.panobinostat treated
API5	0.927572	2.67249e-08	1.38239e-07	up.in.panobinostat treated
CYB5R3	1.07082	2.68374e-08	1.38738e-07	up.in.panobinostat treated
NLRP6	4.26396	2.69254e-08	1.39135e-07	up.in.panobinostat treated
ZBTB21	1.23226	2.69871e-08	1.39345e-07	up.in.panobinostat treated
KCNH4	2.58787	2.71121e-08	1.3983e-07	up.in.panobinostat treated
INTS1	1.252	2.73502e-08	1.40979e-07	up.in.panobinostat treated
PNPLA2	1.13543	2.73977e-08	1.41165e-07	up.in.panobinostat treated
OSBP	0.881555	2.77077e-08	1.42644e-07	up.in.panobinostat treated
LYST	1.14205	2.79206e-08	1.43429e-07	up.in.panobinostat treated
ROPN1L	1.82668	2.82209e-08	1.44687e-07	up.in.panobinostat treated
FAM8A1	1.03679	2.82808e-08	1.44935e-07	up.in.panobinostat treated
SLC11A1	2.71525	2.83714e-08	1.45339e-07	up.in.panobinostat treated
CTSK	1.6425	2.84145e-08	1.455e-07	up.in.panobinostat treated
EFNA3	1.31945	2.8442e-08	1.45516e-07	up.in.panobinostat treated
MPZL3	1.32127	2.85448e-08	1.45927e-07	up.in.panobinostat treated
GOLGA7	0.826847	2.8582e-08	1.45997e-07	up.in.panobinostat treated
CGREF1	7.15447	2.9058e-08	1.48185e-07	up.in.panobinostat treated
ETNK1	1.20824	2.913e-08	1.48492e-07	up.in.panobinostat treated
ISYNA1	2.12688	2.93523e-08	1.49502e-07	up.in.panobinostat treated
SNX2	0.941668	2.94822e-08	1.50025e-07	up.in.panobinostat treated
EVI5L	1.21248	2.95563e-08	1.50234e-07	up.in.panobinostat treated
KDM4C	1.30651	2.96104e-08	1.50385e-07	up.in.panobinostat treated
EID1	0.901899	2.99094e-08	1.51842e-07	up.in.panobinostat treated
DHX40	1.00511	2.99393e-08	1.51932e-07	up.in.panobinostat treated
EIF1B	0.897672	2.9966e-08	1.52005e-07	up.in.panobinostat treated
INSR	1.37687	2.99937e-08	1.52084e-07	up.in.panobinostat treated
RHOQ	1.10102	3.01499e-08	1.52814e-07	up.in.panobinostat treated
JAG1	1.18655	3.02434e-08	1.5312e-07	up.in.panobinostat treated
STT3A	0.874909	3.02473e-08	1.5312e-07	up.in.panobinostat treated
ATP6AP2	1.12741	3.03081e-08	1.53258e-07	up.in.panobinostat treated
PDZD7	1.75259	3.03403e-08	1.53273e-07	up.in.panobinostat treated
FAM171B	1.29903	3.03514e-08	1.53273e-07	up.in.panobinostat treated
PTGR2	0.990079	3.05512e-08	1.54219e-07	up.in.panobinostat treated
PPP1R3F	1.55771	3.05998e-08	1.54311e-07	up.in.panobinostat treated
MYO16	2.21948	3.07845e-08	1.55145e-07	up.in.panobinostat treated
FRMD8	1.03745	3.10229e-08	1.56156e-07	up.in.panobinostat treated
SEMA3F	1.10427	3.11499e-08	1.56732e-07	up.in.panobinostat treated
YIPF6	0.965741	3.13196e-08	1.57459e-07	up.in.panobinostat treated
ADRA1B	2.09954	3.13719e-08	1.57658e-07	up.in.panobinostat treated
MAPKAPK2	0.824375	3.14409e-08	1.57877e-07	up.in.panobinostat treated
CRTC2	0.902944	3.17108e-08	1.58912e-07	up.in.panobinostat treated
ZNF775	1.43328	3.21804e-08	1.60941e-07	up.in.panobinostat treated
RSPH3	1.06664	3.22079e-08	1.61014e-07	up.in.panobinostat treated
GINM1	0.869032	3.2227e-08	1.61044e-07	up.in.panobinostat treated
F11R	0.82531	3.23609e-08	1.61586e-07	up.in.panobinostat treated
CCNYL1	0.877194	3.23866e-08	1.61647e-07	up.in.panobinostat treated
SPTAN1	0.888432	3.27437e-08	1.63233e-07	up.in.panobinostat treated
CRELD1	0.992088	3.28269e-08	1.63517e-07	up.in.panobinostat treated
CUL4B	0.995199	3.28621e-08	1.63627e-07	up.in.panobinostat treated
PLEKHG4B	2.95738	3.29173e-08	1.63778e-07	up.in.panobinostat treated
EPHB3	0.946016	3.35587e-08	1.66628e-07	up.in.panobinostat treated
SSBP4	0.998335	3.36199e-08	1.66821e-07	up.in.panobinostat treated
PHOSPHO1	6.57852	3.36323e-08	1.66821e-07	up.in.panobinostat treated
PHF12	0.864349	3.36378e-08	1.66821e-07	up.in.panobinostat treated
MAP3K2	1.41373	3.37814e-08	1.67466e-07	up.in.panobinostat treated
TTYH2	2.55557	3.39923e-08	1.68445e-07	up.in.panobinostat treated
GSR	0.867003	3.41019e-08	1.68921e-07	up.in.panobinostat treated
NUDCD3	0.816875	3.41935e-08	1.69307e-07	up.in.panobinostat treated
CRYBG2	1.12439	3.44297e-08	1.70341e-07	up.in.panobinostat treated
NTRK2	6.0138	3.45318e-08	1.7071e-07	up.in.panobinostat treated
CCR4	5.79869	3.4613e-08	1.71044e-07	up.in.panobinostat treated
MAML1	1.05058	3.47045e-08	1.71292e-07	up.in.panobinostat treated
XPR1	1.25587	3.47512e-08	1.71454e-07	up.in.panobinostat treated
ETV3	1.45099	3.49228e-08	1.72232e-07	up.in.panobinostat treated
CAMSAP1	0.979915	3.51996e-08	1.73415e-07	up.in.panobinostat treated
TECPR1	1.14421	3.52915e-08	1.73706e-07	up.in.panobinostat treated
SLIT1	2.69887	3.53442e-08	1.73828e-07	up.in.panobinostat treated
MTF1	1.1727	3.56101e-08	1.75067e-07	up.in.panobinostat treated
POLR2A	0.846155	3.57275e-08	1.75574e-07	up.in.panobinostat treated
NRDC	0.886149	3.61706e-08	1.77682e-07	up.in.panobinostat treated
SLC22A17	2.02127	3.62534e-08	1.77948e-07	up.in.panobinostat treated
H2BU1	4.99769	3.62945e-08	1.78028e-07	up.in.panobinostat treated
ST3GAL4	1.17803	3.63128e-08	1.78028e-07	up.in.panobinostat treated
CPEB4	1.50812	3.6731e-08	1.79866e-07	up.in.panobinostat treated
DNM2	0.892535	3.72146e-08	1.82019e-07	up.in.panobinostat treated
RTL10	1.04601	3.74319e-08	1.8301e-07	up.in.panobinostat treated
RELL2	1.29071	3.81456e-08	1.86207e-07	up.in.panobinostat treated
RSAD1	1.02232	3.82563e-08	1.86359e-07	up.in.panobinostat treated
EPHA4	2.45277	3.82765e-08	1.86359e-07	up.in.panobinostat treated
CYP27B1	1.10311	3.86259e-08	1.87668e-07	up.in.panobinostat treated
CHD2	0.952911	3.87225e-08	1.88063e-07	up.in.panobinostat treated
ITPR2	1.71917	3.87921e-08	1.8828e-07	up.in.panobinostat treated
ENDOD1	1.18656	3.88277e-08	1.8828e-07	up.in.panobinostat treated
RALGAPA2	1.6023	3.89681e-08	1.8874e-07	up.in.panobinostat treated
GPCPD1	1.48642	3.91152e-08	1.89305e-07	up.in.panobinostat treated
DENND3	0.827946	3.97465e-08	1.92062e-07	up.in.panobinostat treated
SNX1	0.797818	3.98525e-08	1.9235e-07	up.in.panobinostat treated
MBD6	0.913246	3.98874e-08	1.92443e-07	up.in.panobinostat treated
GDF5	3.17107	4.00924e-08	1.93283e-07	up.in.panobinostat treated
ARHGAP30	2.68331	4.01572e-08	1.9352e-07	up.in.panobinostat treated
MYCBP2	1.23237	4.05773e-08	1.95313e-07	up.in.panobinostat treated
SIRT4	2.55242	4.0592e-08	1.95313e-07	up.in.panobinostat treated
CABP1	2.69807	4.07101e-08	1.9573e-07	up.in.panobinostat treated
ASAH1	0.881793	4.07946e-08	1.95984e-07	up.in.panobinostat treated
KBTBD3	1.27953	4.09957e-08	1.96647e-07	up.in.panobinostat treated
KIAA1958	1.48337	4.11681e-08	1.97397e-07	up.in.panobinostat treated
LOC102724488	1.52064	4.124e-08	1.97666e-07	up.in.panobinostat treated
ADAM11	2.38211	4.13845e-08	1.98282e-07	up.in.panobinostat treated
LAMB2	1.11812	4.18056e-08	2.00068e-07	up.in.panobinostat treated
RGMA	2.80127	4.27332e-08	2.04037e-07	up.in.panobinostat treated
ZCCHC14	1.1807	4.28578e-08	2.04496e-07	up.in.panobinostat treated
JPT1	0.835726	4.33721e-08	2.0677e-07	up.in.panobinostat treated
SREBF2	0.7968	4.34051e-08	2.06848e-07	up.in.panobinostat treated
SHC4	2.88983	4.37519e-08	2.08341e-07	up.in.panobinostat treated
STK17A	0.906234	4.37944e-08	2.08463e-07	up.in.panobinostat treated
ABTB1	1.03312	4.39576e-08	2.09e-07	up.in.panobinostat treated
ANKRD54	0.857451	4.42054e-08	2.09778e-07	up.in.panobinostat treated
SIN3B	0.903785	4.43045e-08	2.10087e-07	up.in.panobinostat treated
CCDC112	1.77503	4.48632e-08	2.12494e-07	up.in.panobinostat treated
GBF1	0.804704	4.51086e-08	2.13575e-07	up.in.panobinostat treated
SERPINE2	1.31764	4.56743e-08	2.16007e-07	up.in.panobinostat treated
GAL3ST1	6.44178	4.59831e-08	2.17219e-07	up.in.panobinostat treated
KLRC2	2.96177	4.60851e-08	2.17466e-07	up.in.panobinostat treated
COL5A2	2.22136	4.61228e-08	2.17466e-07	up.in.panobinostat treated
WASF2	0.800675	4.62475e-08	2.17971e-07	up.in.panobinostat treated
SH2D3C	1.63807	4.62872e-08	2.18076e-07	up.in.panobinostat treated
CNKSR3	1.50313	4.63453e-08	2.18216e-07	up.in.panobinostat treated
CAT	0.90771	4.65612e-08	2.19061e-07	up.in.panobinostat treated
OTUD3	1.66811	4.65667e-08	2.19061e-07	up.in.panobinostat treated
SCARB1	1.02716	4.66071e-08	2.19155e-07	up.in.panobinostat treated
TINAGL1	1.03015	4.6622e-08	2.19155e-07	up.in.panobinostat treated
FBXO3	1.14098	4.69783e-08	2.20746e-07	up.in.panobinostat treated
DUSP10	1.5741	4.70415e-08	2.2096e-07	up.in.panobinostat treated
DYDC2	3.31682	4.72037e-08	2.21555e-07	up.in.panobinostat treated
TMEM80	1.19136	4.73515e-08	2.22101e-07	up.in.panobinostat treated
EIF4A3	0.902181	4.75131e-08	2.22755e-07	up.in.panobinostat treated
ZFP36	0.955937	4.76767e-08	2.23435e-07	up.in.panobinostat treated
SLC30A1	1.41379	4.78826e-08	2.24149e-07	up.in.panobinostat treated
PNN	0.982011	4.79271e-08	2.24273e-07	up.in.panobinostat treated
DYNLRB2	4.34892	4.80446e-08	2.24738e-07	up.in.panobinostat treated
GRAMD1B	5.66452	4.82152e-08	2.25282e-07	up.in.panobinostat treated
CXADR	1.93765	4.88336e-08	2.27915e-07	up.in.panobinostat treated
GPR37L1	2.64323	4.89901e-08	2.28473e-07	up.in.panobinostat treated
USP39	0.817695	4.95438e-08	2.30856e-07	up.in.panobinostat treated
SNAP23	1.15974	4.98325e-08	2.31967e-07	up.in.panobinostat treated
AREG	0.863145	4.99856e-08	2.32524e-07	up.in.panobinostat treated
MBTPS1	0.988547	4.99894e-08	2.32524e-07	up.in.panobinostat treated
FYCO1	1.12563	5.02846e-08	2.33809e-07	up.in.panobinostat treated
CCDC6	0.82758	5.04416e-08	2.34364e-07	up.in.panobinostat treated
ALDH6A1	0.89628	5.07235e-08	2.35586e-07	up.in.panobinostat treated
DCAF11	0.909985	5.11477e-08	2.37467e-07	up.in.panobinostat treated
HOXD8	1.37519	5.17061e-08	2.39791e-07	up.in.panobinostat treated
ENAH	1.03266	5.18186e-08	2.40224e-07	up.in.panobinostat treated
SENP5	0.92139	5.22932e-08	2.41973e-07	up.in.panobinostat treated
TMEM168	1.27309	5.24861e-08	2.42775e-07	up.in.panobinostat treated
FZD1	1.41411	5.2518e-08	2.42832e-07	up.in.panobinostat treated
ADM	0.809464	5.27918e-08	2.43917e-07	up.in.panobinostat treated
HINFP	1.01822	5.35229e-08	2.46836e-07	up.in.panobinostat treated
TOX2	1.03361	5.37602e-08	2.47655e-07	up.in.panobinostat treated
PITPNA	0.798563	5.4104e-08	2.49055e-07	up.in.panobinostat treated
TMEM38B	1.01754	5.43072e-08	2.49713e-07	up.in.panobinostat treated
PLEKHM3	1.47195	5.45245e-08	2.50619e-07	up.in.panobinostat treated
DLX4	2.24231	5.52036e-08	2.53273e-07	up.in.panobinostat treated
SERINC3	0.771697	5.52471e-08	2.53379e-07	up.in.panobinostat treated
OTUD5	0.996328	5.5417e-08	2.53971e-07	up.in.panobinostat treated
ZNF23	1.3085	5.55771e-08	2.54611e-07	up.in.panobinostat treated
OSBP2	3.1253	5.63552e-08	2.57511e-07	up.in.panobinostat treated
KIAA0319L	0.830324	5.65994e-08	2.58438e-07	up.in.panobinostat treated
DMPK	1.10688	5.71409e-08	2.60623e-07	up.in.panobinostat treated
FBXW8	0.97245	5.721e-08	2.60777e-07	up.in.panobinostat treated
MAML3	1.7562	5.74429e-08	2.61617e-07	up.in.panobinostat treated
GSN	0.885388	5.75576e-08	2.62043e-07	up.in.panobinostat treated
CSF1R	3.47148	5.77206e-08	2.62593e-07	up.in.panobinostat treated
C2orf49	0.856002	5.78832e-08	2.63236e-07	up.in.panobinostat treated
BICD2	1.06049	5.79323e-08	2.63363e-07	up.in.panobinostat treated
SLC12A2	1.32721	5.79853e-08	2.63508e-07	up.in.panobinostat treated
CITED2	0.999398	5.82285e-08	2.64394e-07	up.in.panobinostat treated
TMEM106B	0.975609	5.86493e-08	2.65943e-07	up.in.panobinostat treated
CYP46A1	4.64485	5.8835e-08	2.66687e-07	up.in.panobinostat treated
TM7SF2	1.95464	5.90355e-08	2.67498e-07	up.in.panobinostat treated
PHYHIP	1.48486	5.92287e-08	2.68081e-07	up.in.panobinostat treated
YPEL4	4.19474	5.92824e-08	2.68226e-07	up.in.panobinostat treated
NBAS	0.903557	5.93181e-08	2.6829e-07	up.in.panobinostat treated
GCLM	0.824283	5.93474e-08	2.68325e-07	up.in.panobinostat treated
NEBL	3.02238	5.94783e-08	2.6882e-07	up.in.panobinostat treated
WSB1	1.56825	5.97434e-08	2.69821e-07	up.in.panobinostat treated
MIGA1	1.10018	5.97801e-08	2.69889e-07	up.in.panobinostat treated
RFX2	0.994983	6.01879e-08	2.71435e-07	up.in.panobinostat treated
CHMP1B	1.03326	6.03409e-08	2.72026e-07	up.in.panobinostat treated
TMEM45A	0.963442	6.06166e-08	2.72972e-07	up.in.panobinostat treated
ARHGEF12	1.44967	6.08729e-08	2.73935e-07	up.in.panobinostat treated
IFTAP	0.973768	6.08936e-08	2.73935e-07	up.in.panobinostat treated
SLC2A3	3.17394	6.08966e-08	2.73935e-07	up.in.panobinostat treated
AFTPH	1.00891	6.09648e-08	2.74143e-07	up.in.panobinostat treated
SQLE	1.15119	6.14158e-08	2.75772e-07	up.in.panobinostat treated
PTDSS2	1.19359	6.14912e-08	2.76011e-07	up.in.panobinostat treated
EFCAB14	1.13914	6.27786e-08	2.81268e-07	up.in.panobinostat treated
ZNF516	1.13865	6.27979e-08	2.81268e-07	up.in.panobinostat treated
RBL2	1.73563	6.28701e-08	2.8149e-07	up.in.panobinostat treated
HSPA4L	1.10287	6.32754e-08	2.831e-07	up.in.panobinostat treated
NMT2	0.879134	6.37624e-08	2.8487e-07	up.in.panobinostat treated
IL11RA	1.85849	6.44346e-08	2.87769e-07	up.in.panobinostat treated
SH3GLB2	0.835103	6.44995e-08	2.87956e-07	up.in.panobinostat treated
RAB26	1.20349	6.45987e-08	2.88151e-07	up.in.panobinostat treated
HINT3	1.02716	6.46127e-08	2.88151e-07	up.in.panobinostat treated
YIPF1	1.01718	6.47719e-08	2.88757e-07	up.in.panobinostat treated
RETREG3	0.769276	6.49047e-08	2.89246e-07	up.in.panobinostat treated
TYW1B	1.95092	6.52656e-08	2.9075e-07	up.in.panobinostat treated
SMG1	1.32162	6.54087e-08	2.91283e-07	up.in.panobinostat treated
TRMT1L	1.05102	6.56433e-08	2.92118e-07	up.in.panobinostat treated
TLE4	1.35873	6.58335e-08	2.92755e-07	up.in.panobinostat treated
CRYBB1	5.53494	6.60757e-08	2.93728e-07	up.in.panobinostat treated
ACADVL	0.965091	6.62845e-08	2.9434e-07	up.in.panobinostat treated
SLC30A3	4.70734	6.67379e-08	2.96142e-07	up.in.panobinostat treated
HSPB8	2.22267	6.68523e-08	2.96474e-07	up.in.panobinostat treated
GOLGA2	1.02918	6.68604e-08	2.96474e-07	up.in.panobinostat treated
KSR1	2.43146	6.70465e-08	2.971e-07	up.in.panobinostat treated
TBCCD1	0.999635	6.70493e-08	2.971e-07	up.in.panobinostat treated
UBR4	0.831788	6.71304e-08	2.97353e-07	up.in.panobinostat treated
ATP8A1	3.71457	6.73902e-08	2.98292e-07	up.in.panobinostat treated
CIB3	5.16143	6.75497e-08	2.98891e-07	up.in.panobinostat treated
SKAP2	1.26943	6.89087e-08	3.03931e-07	up.in.panobinostat treated
VWF	2.14175	6.93044e-08	3.05568e-07	up.in.panobinostat treated
ANGPTL4	1.77901	6.95884e-08	3.06712e-07	up.in.panobinostat treated
NXPH4	1.44514	7.03563e-08	3.09657e-07	up.in.panobinostat treated
ATG2B	1.55406	7.04171e-08	3.09815e-07	up.in.panobinostat treated
SWT1	1.64883	7.06821e-08	3.10761e-07	up.in.panobinostat treated
ATG101	1.12379	7.09491e-08	3.11825e-07	up.in.panobinostat treated
DNAAF1	2.94819	7.10172e-08	3.12014e-07	up.in.panobinostat treated
YWHAG	1.1681	7.16067e-08	3.14382e-07	up.in.panobinostat treated
LPCAT3	1.0434	7.22776e-08	3.16992e-07	up.in.panobinostat treated
GLUL	0.803797	7.27793e-08	3.18967e-07	up.in.panobinostat treated
SLC17A5	1.20966	7.30112e-08	3.19871e-07	up.in.panobinostat treated
MBD1	0.784325	7.32221e-08	3.20515e-07	up.in.panobinostat treated
EID2B	1.43474	7.41416e-08	3.24138e-07	up.in.panobinostat treated
TBC1D17	1.34341	7.42728e-08	3.24598e-07	up.in.panobinostat treated
TMEM175	1.41648	7.47101e-08	3.26394e-07	up.in.panobinostat treated
SPARC	4.69896	7.48206e-08	3.26647e-07	up.in.panobinostat treated
LOC730098	2.00375	7.51796e-08	3.28065e-07	up.in.panobinostat treated
CERCAM	1.24135	7.51979e-08	3.28065e-07	up.in.panobinostat treated
REEP4	0.869978	7.53449e-08	3.28591e-07	up.in.panobinostat treated
CD46	1.30128	7.57459e-08	3.30108e-07	up.in.panobinostat treated
WBP2	0.801594	7.59213e-08	3.3064e-07	up.in.panobinostat treated
TRIM37	0.965426	7.6653e-08	3.3347e-07	up.in.panobinostat treated
CCN5	2.75634	7.66783e-08	3.3347e-07	up.in.panobinostat treated
MLC1	2.39413	7.70436e-08	3.34593e-07	up.in.panobinostat treated
RHOT1	0.946587	7.7044e-08	3.34593e-07	up.in.panobinostat treated
RNF215	1.05718	7.76299e-08	3.3702e-07	up.in.panobinostat treated
FGFBP3	2.62652	7.79552e-08	3.38314e-07	up.in.panobinostat treated
ARF4	0.869976	7.82936e-08	3.39664e-07	up.in.panobinostat treated
DUSP28	1.80017	7.88953e-08	3.42035e-07	up.in.panobinostat treated
KCNH3	1.11566	7.89865e-08	3.42311e-07	up.in.panobinostat treated
DNAI1	4.74243	7.93361e-08	3.43707e-07	up.in.panobinostat treated
DAG1	0.754426	7.98179e-08	3.45313e-07	up.in.panobinostat treated
LRCH4	0.883304	8.0133e-08	3.46337e-07	up.in.panobinostat treated
TMEM45B	3.34923	8.0138e-08	3.46337e-07	up.in.panobinostat treated
AGAP11	1.2515	8.04457e-08	3.47427e-07	up.in.panobinostat treated
BEST2	4.01071	8.06431e-08	3.48036e-07	up.in.panobinostat treated
PDZD8	1.01658	8.08874e-08	3.48969e-07	up.in.panobinostat treated
CFAP97D1	4.82654	8.10909e-08	3.49604e-07	up.in.panobinostat treated
MADD	0.808705	8.1201e-08	3.49958e-07	up.in.panobinostat treated
SRRD	0.97901	8.29185e-08	3.56618e-07	up.in.panobinostat treated
SLAIN2	1.0161	8.29849e-08	3.56657e-07	up.in.panobinostat treated
CLTCL1	1.52181	8.32068e-08	3.57487e-07	up.in.panobinostat treated
FANK1	1.11433	8.34748e-08	3.58411e-07	up.in.panobinostat treated
GTPBP3	1.05131	8.3893e-08	3.60062e-07	up.in.panobinostat treated
PCDH9	3.08998	8.42818e-08	3.61606e-07	up.in.panobinostat treated
LHX4	2.59707	8.44195e-08	3.62018e-07	up.in.panobinostat treated
KDM3A	1.40522	8.4465e-08	3.62018e-07	up.in.panobinostat treated
ASIC3	2.55774	8.45327e-08	3.62097e-07	up.in.panobinostat treated
NOMO2	1.66604	8.54753e-08	3.65592e-07	up.in.panobinostat treated
MANBA	1.04127	8.55172e-08	3.65646e-07	up.in.panobinostat treated
IDH1	0.771287	8.56066e-08	3.65902e-07	up.in.panobinostat treated
CTSA	0.841488	8.58422e-08	3.66783e-07	up.in.panobinostat treated
KIFC2	0.931788	8.69198e-08	3.71132e-07	up.in.panobinostat treated
MTIF3	1.00876	8.8802e-08	3.78909e-07	up.in.panobinostat treated
FGF9	6.23758	8.97974e-08	3.82894e-07	up.in.panobinostat treated
HSDL1	0.924211	8.99449e-08	3.83391e-07	up.in.panobinostat treated
KCTD17	1.43468	9.03634e-08	3.85043e-07	up.in.panobinostat treated
TTC37	0.873531	9.05123e-08	3.85545e-07	up.in.panobinostat treated
SECISBP2	0.822415	9.08935e-08	3.87036e-07	up.in.panobinostat treated
ELN	4.82771	9.10706e-08	3.87658e-07	up.in.panobinostat treated
USP15	0.927247	9.1416e-08	3.88995e-07	up.in.panobinostat treated
CRKL	1.04353	9.31213e-08	3.9571e-07	up.in.panobinostat treated
FKBP1B	2.15279	9.49972e-08	4.02993e-07	up.in.panobinostat treated
BMP6	5.85483	9.52142e-08	4.03669e-07	up.in.panobinostat treated
TMEM167B	0.902005	9.52216e-08	4.03669e-07	up.in.panobinostat treated
NARS2	1.18427	9.59742e-08	4.06444e-07	up.in.panobinostat treated
EOLA2	0.846417	9.6028e-08	4.06534e-07	up.in.panobinostat treated
MED15	0.793864	9.62511e-08	4.0734e-07	up.in.panobinostat treated
GDF9	3.03233	9.80653e-08	4.1375e-07	up.in.panobinostat treated
KBTBD6	1.13171	9.83725e-08	4.14765e-07	up.in.panobinostat treated
TMOD1	2.01208	9.98686e-08	4.20361e-07	up.in.panobinostat treated
TMEM254	0.833272	1.00063e-07	4.21036e-07	up.in.panobinostat treated
FAM222A	2.716	1.0072e-07	4.23657e-07	up.in.panobinostat treated
GOLGA6L9	2.65381	1.00997e-07	4.24677e-07	up.in.panobinostat treated
STK17B	0.77126	1.01256e-07	4.25624e-07	up.in.panobinostat treated
AFF1	1.23958	1.02437e-07	4.30442e-07	up.in.panobinostat treated
SIL1	1.10635	1.02527e-07	4.30675e-07	up.in.panobinostat treated
EDEM3	1.28494	1.03135e-07	4.32793e-07	up.in.panobinostat treated
TBL2	0.831119	1.03978e-07	4.35739e-07	up.in.panobinostat treated
LTA4H	0.874319	1.04295e-07	4.36923e-07	up.in.panobinostat treated
INCA1	1.60082	1.0435e-07	4.37003e-07	up.in.panobinostat treated
ACOXL	3.95425	1.04618e-07	4.37979e-07	up.in.panobinostat treated
NCOR2	0.831713	1.05196e-07	4.39807e-07	up.in.panobinostat treated
DNAJC12	1.89822	1.05331e-07	4.40078e-07	up.in.panobinostat treated
BSG	1.10728	1.0628e-07	4.43297e-07	up.in.panobinostat treated
APPL2	0.874966	1.0716e-07	4.46519e-07	up.in.panobinostat treated
MICA	1.29474	1.08237e-07	4.50251e-07	up.in.panobinostat treated
NEO1	0.933015	1.08687e-07	4.51519e-07	up.in.panobinostat treated
PNPLA8	0.905951	1.0907e-07	4.5296e-07	up.in.panobinostat treated
STIM2	1.31586	1.1042e-07	4.57782e-07	up.in.panobinostat treated
CCDC191	1.35856	1.10452e-07	4.57782e-07	up.in.panobinostat treated
AAMP	0.943988	1.10661e-07	4.58465e-07	up.in.panobinostat treated
AK8	1.52528	1.11213e-07	4.60322e-07	up.in.panobinostat treated
LSS	1.66107	1.12045e-07	4.6314e-07	up.in.panobinostat treated
DTNB	0.980617	1.12443e-07	4.64333e-07	up.in.panobinostat treated
RAB11FIP4	0.769096	1.13584e-07	4.68423e-07	up.in.panobinostat treated
RCAN2	4.93598	1.14052e-07	4.69884e-07	up.in.panobinostat treated
ANGPTL6	3.7956	1.14626e-07	4.72093e-07	up.in.panobinostat treated
SLC9A7	0.950421	1.14796e-07	4.72634e-07	up.in.panobinostat treated
AMOTL1	1.0318	1.15186e-07	4.73927e-07	up.in.panobinostat treated
GLIPR1L2	2.52652	1.15309e-07	4.74277e-07	up.in.panobinostat treated
ARFGAP1	0.91061	1.15569e-07	4.7519e-07	up.in.panobinostat treated
TIPRL	0.836579	1.17717e-07	4.82905e-07	up.in.panobinostat treated
RAB18	0.821752	1.19346e-07	4.891e-07	up.in.panobinostat treated
GGA3	0.866994	1.19403e-07	4.89176e-07	up.in.panobinostat treated
AHCYL2	1.30031	1.19589e-07	4.89613e-07	up.in.panobinostat treated
PGBD5	4.90763	1.19672e-07	4.89794e-07	up.in.panobinostat treated
KLC3	0.970333	1.20209e-07	4.91829e-07	up.in.panobinostat treated
TNIK	1.87348	1.20523e-07	4.9279e-07	up.in.panobinostat treated
USP20	0.81189	1.21536e-07	4.9677e-07	up.in.panobinostat treated
PGM2L1	2.2168	1.22111e-07	4.98955e-07	up.in.panobinostat treated
RFC1	0.910771	1.23362e-07	5.03665e-07	up.in.panobinostat treated
RYR2	5.08347	1.23385e-07	5.03665e-07	up.in.panobinostat treated
RNF17	3.64478	1.23682e-07	5.04711e-07	up.in.panobinostat treated
DNAH6	2.62862	1.25053e-07	5.0947e-07	up.in.panobinostat treated
RFPL4A	4.40417	1.25359e-07	5.10549e-07	up.in.panobinostat treated
KLHL2	1.40813	1.25407e-07	5.10579e-07	up.in.panobinostat treated
PEX19	0.74368	1.25581e-07	5.11117e-07	up.in.panobinostat treated
ALOX15	5.1817	1.26796e-07	5.1522e-07	up.in.panobinostat treated
NICN1	1.38047	1.26837e-07	5.1522e-07	up.in.panobinostat treated
PTPRU	0.868994	1.27446e-07	5.17352e-07	up.in.panobinostat treated
ZBTB11	1.34875	1.27723e-07	5.1814e-07	up.in.panobinostat treated
NAGK	1.14743	1.28146e-07	5.19686e-07	up.in.panobinostat treated
CABYR	1.25172	1.2958e-07	5.24648e-07	up.in.panobinostat treated
KIAA1191	0.774261	1.30219e-07	5.27063e-07	up.in.panobinostat treated
CDKL5	2.01855	1.31525e-07	5.32002e-07	up.in.panobinostat treated
S100A4	1.61178	1.32757e-07	5.36637e-07	up.in.panobinostat treated
CDC37L1	1.07881	1.34221e-07	5.42093e-07	up.in.panobinostat treated
TLL2	2.36975	1.3565e-07	5.4691e-07	up.in.panobinostat treated
TSC1	0.809926	1.36338e-07	5.49328e-07	up.in.panobinostat treated
C9orf16	1.03872	1.36581e-07	5.50129e-07	up.in.panobinostat treated
SBSN	4.40104	1.36741e-07	5.503e-07	up.in.panobinostat treated
PIK3IP1	0.810639	1.36756e-07	5.503e-07	up.in.panobinostat treated
POLR1D	0.766975	1.37008e-07	5.50778e-07	up.in.panobinostat treated
FAM160A2	0.991278	1.3724e-07	5.51354e-07	up.in.panobinostat treated
ESYT2	0.973544	1.37924e-07	5.53565e-07	up.in.panobinostat treated
GPRC5A	0.744332	1.38243e-07	5.54665e-07	up.in.panobinostat treated
KLRC3	2.55322	1.39018e-07	5.57238e-07	up.in.panobinostat treated
ARL6	0.971973	1.39398e-07	5.58582e-07	up.in.panobinostat treated
MICAL3	0.827245	1.39653e-07	5.5942e-07	up.in.panobinostat treated
SEMA6C	1.61169	1.40041e-07	5.60797e-07	up.in.panobinostat treated
TMEM183A	0.737337	1.40876e-07	5.63777e-07	up.in.panobinostat treated
MFSD12	1.13889	1.42054e-07	5.67943e-07	up.in.panobinostat treated
ATP6V1F	1.01313	1.42996e-07	5.71341e-07	up.in.panobinostat treated
SEZ6L2	0.885251	1.43656e-07	5.73243e-07	up.in.panobinostat treated
POLRMT	0.915657	1.46122e-07	5.81774e-07	up.in.panobinostat treated
CDKN1B	0.773727	1.46417e-07	5.82763e-07	up.in.panobinostat treated
ACYP1	0.94708	1.4727e-07	5.85969e-07	up.in.panobinostat treated
MAPKBP1	0.740133	1.47656e-07	5.8732e-07	up.in.panobinostat treated
TMEM37	2.38757	1.49166e-07	5.92946e-07	up.in.panobinostat treated
ATP6V1G1	0.734674	1.49282e-07	5.93216e-07	up.in.panobinostat treated
RASA4	1.70366	1.50201e-07	5.96487e-07	up.in.panobinostat treated
ADAM23	1.89447	1.51007e-07	5.99495e-07	up.in.panobinostat treated
ACBD3	1.30438	1.52936e-07	6.06383e-07	up.in.panobinostat treated
RTN3	0.813659	1.53335e-07	6.07382e-07	up.in.panobinostat treated
PXK	1.37797	1.54629e-07	6.12313e-07	up.in.panobinostat treated
UBE4A	0.832868	1.56324e-07	6.18629e-07	up.in.panobinostat treated
EDA	3.25723	1.56442e-07	6.18902e-07	up.in.panobinostat treated
WIPI2	0.731155	1.5671e-07	6.19765e-07	up.in.panobinostat treated
ERN1	1.66202	1.59662e-07	6.30638e-07	up.in.panobinostat treated
PTK2	0.734623	1.60662e-07	6.34119e-07	up.in.panobinostat treated
ZMAT5	1.26662	1.60696e-07	6.34119e-07	up.in.panobinostat treated
ARVCF	1.16847	1.61025e-07	6.35011e-07	up.in.panobinostat treated
DDR1	0.791338	1.61158e-07	6.35334e-07	up.in.panobinostat treated
LIFR	2.25957	1.62681e-07	6.40326e-07	up.in.panobinostat treated
CTC1	0.93997	1.63512e-07	6.43394e-07	up.in.panobinostat treated
RHCE	1.87401	1.64303e-07	6.46095e-07	up.in.panobinostat treated
PLD1	1.08736	1.65696e-07	6.51164e-07	up.in.panobinostat treated
OTUD7B	0.888141	1.65907e-07	6.51264e-07	up.in.panobinostat treated
TRAPPC2	0.978799	1.6592e-07	6.51264e-07	up.in.panobinostat treated
FBXL18	0.812005	1.65931e-07	6.51264e-07	up.in.panobinostat treated
NRN1	1.39679	1.66728e-07	6.54078e-07	up.in.panobinostat treated
RNF122	1.67999	1.66754e-07	6.54078e-07	up.in.panobinostat treated
PCDHGB4	1.73719	1.67274e-07	6.55912e-07	up.in.panobinostat treated
GRIPAP1	0.784906	1.68054e-07	6.58763e-07	up.in.panobinostat treated
AP4E1	1.03131	1.68344e-07	6.59692e-07	up.in.panobinostat treated
TES	0.752355	1.68451e-07	6.59904e-07	up.in.panobinostat treated
HS6ST3	2.39009	1.70848e-07	6.68031e-07	up.in.panobinostat treated
SKI	1.2234	1.71776e-07	6.70186e-07	up.in.panobinostat treated
WIPI1	1.3841	1.71991e-07	6.70602e-07	up.in.panobinostat treated
TSSK3	1.27907	1.72953e-07	6.73722e-07	up.in.panobinostat treated
BEND6	2.29758	1.73838e-07	6.76119e-07	up.in.panobinostat treated
RNF167	0.829144	1.74984e-07	6.8014e-07	up.in.panobinostat treated
SLC25A45	2.15296	1.75187e-07	6.80717e-07	up.in.panobinostat treated
WDCP	1.06608	1.75265e-07	6.80769e-07	up.in.panobinostat treated
GEM	1.8077	1.7531e-07	6.80769e-07	up.in.panobinostat treated
TSHZ2	1.65591	1.75635e-07	6.81392e-07	up.in.panobinostat treated
UBE3C	0.748519	1.7569e-07	6.81396e-07	up.in.panobinostat treated
GRAMD2B	0.949479	1.76327e-07	6.83438e-07	up.in.panobinostat treated
NSFL1C	0.823478	1.76473e-07	6.83793e-07	up.in.panobinostat treated
SLC23A2	1.33993	1.77382e-07	6.86885e-07	up.in.panobinostat treated
DVL1	0.814795	1.78333e-07	6.9014e-07	up.in.panobinostat treated
CREB3L2	1.09744	1.7861e-07	6.90997e-07	up.in.panobinostat treated
AIF1L	1.24623	1.78832e-07	6.91638e-07	up.in.panobinostat treated
SLC30A5	0.834489	1.80156e-07	6.96543e-07	up.in.panobinostat treated
YIPF2	1.12164	1.80428e-07	6.9738e-07	up.in.panobinostat treated
HEXB	0.675015	1.8078e-07	6.98522e-07	up.in.panobinostat treated
DPH3P1	1.56698	1.80875e-07	6.98672e-07	up.in.panobinostat treated
CRACR2B	2.92337	1.82385e-07	7.04069e-07	up.in.panobinostat treated
GIPR	2.00838	1.82707e-07	7.04874e-07	up.in.panobinostat treated
CEBPZOS	0.785058	1.82951e-07	7.05596e-07	up.in.panobinostat treated
SNX18	0.842547	1.83159e-07	7.06178e-07	up.in.panobinostat treated
BBS2	0.985728	1.83459e-07	7.07117e-07	up.in.panobinostat treated
HACE1	1.36931	1.85171e-07	7.1305e-07	up.in.panobinostat treated
KLF16	0.862723	1.85619e-07	7.14554e-07	up.in.panobinostat treated
PORCN	1.0313	1.86859e-07	7.19105e-07	up.in.panobinostat treated
SAP130	0.83865	1.88616e-07	7.25194e-07	up.in.panobinostat treated
SYT12	1.14657	1.90423e-07	7.31239e-07	up.in.panobinostat treated
CDC42BPA	0.986382	1.9172e-07	7.35764e-07	up.in.panobinostat treated
LIG4	1.50421	1.92841e-07	7.39197e-07	up.in.panobinostat treated
RADIL	4.28171	1.92852e-07	7.39197e-07	up.in.panobinostat treated
NOXA1	1.16334	1.93214e-07	7.40127e-07	up.in.panobinostat treated
LRG1	2.1894	1.94363e-07	7.43843e-07	up.in.panobinostat treated
NR1D2	1.22905	1.96485e-07	7.51205e-07	up.in.panobinostat treated
SLC25A42	0.911118	1.96589e-07	7.51205e-07	up.in.panobinostat treated
ARL14EPL	4.94864	1.98097e-07	7.56504e-07	up.in.panobinostat treated
ACOT13	0.948614	1.98211e-07	7.56708e-07	up.in.panobinostat treated
NUTM2A	2.00531	1.98517e-07	7.5764e-07	up.in.panobinostat treated
GOLGA4	0.945402	1.98766e-07	7.58358e-07	up.in.panobinostat treated
DSG2	1.26783	1.98893e-07	7.58484e-07	up.in.panobinostat treated
STARD13	0.954963	1.99788e-07	7.6119e-07	up.in.panobinostat treated
FRAS1	1.22661	1.99814e-07	7.6119e-07	up.in.panobinostat treated
QPCT	6.24775	2.0302e-07	7.72692e-07	up.in.panobinostat treated
CTSD	1.11125	2.05769e-07	7.82199e-07	up.in.panobinostat treated
MKNK1	0.758781	2.07358e-07	7.87277e-07	up.in.panobinostat treated
ARFGEF3	1.44562	2.07431e-07	7.87315e-07	up.in.panobinostat treated
TEX48	5.72669	2.07826e-07	7.88574e-07	up.in.panobinostat treated
HIBADH	0.700009	2.08431e-07	7.90387e-07	up.in.panobinostat treated
RNF10	0.705378	2.08823e-07	7.91389e-07	up.in.panobinostat treated
TTLL12	0.681825	2.09886e-07	7.94729e-07	up.in.panobinostat treated
MAP1B	1.40815	2.10052e-07	7.94833e-07	up.in.panobinostat treated
METTL23	0.810067	2.10179e-07	7.94833e-07	up.in.panobinostat treated
PHLDA3	0.909736	2.10744e-07	7.96487e-07	up.in.panobinostat treated
IGFBP5	4.77582	2.10905e-07	7.96853e-07	up.in.panobinostat treated
MED13L	1.29786	2.11121e-07	7.97428e-07	up.in.panobinostat treated
SLC39A6	0.918286	2.12077e-07	8.0055e-07	up.in.panobinostat treated
GTF2B	0.80936	2.13109e-07	8.0388e-07	up.in.panobinostat treated
GNB1L	1.31539	2.13113e-07	8.0388e-07	up.in.panobinostat treated
ZNRF2	0.886296	2.14376e-07	8.07758e-07	up.in.panobinostat treated
IGFL4	6.43179	2.17383e-07	8.18096e-07	up.in.panobinostat treated
COA5	0.794251	2.17936e-07	8.19682e-07	up.in.panobinostat treated
TEKT5	3.40342	2.18172e-07	8.20322e-07	up.in.panobinostat treated
SEPTIN10	0.789284	2.20198e-07	8.26973e-07	up.in.panobinostat treated
LRRC20	0.698346	2.20379e-07	8.27118e-07	up.in.panobinostat treated
EPG5	1.12083	2.20485e-07	8.27268e-07	up.in.panobinostat treated
CELSR2	0.794847	2.20801e-07	8.28202e-07	up.in.panobinostat treated
KRI1	0.82054	2.21051e-07	8.2889e-07	up.in.panobinostat treated
SLC50A1	0.907183	2.21348e-07	8.29755e-07	up.in.panobinostat treated
SYNGR2	0.891477	2.21771e-07	8.31091e-07	up.in.panobinostat treated
F2RL1	1.32785	2.22302e-07	8.32639e-07	up.in.panobinostat treated
DPH7	0.793401	2.25101e-07	8.42048e-07	up.in.panobinostat treated
MAFA	4.01095	2.26039e-07	8.45301e-07	up.in.panobinostat treated
SSR1	0.846942	2.28974e-07	8.54991e-07	up.in.panobinostat treated
SLC25A27	2.2816	2.29524e-07	8.56787e-07	up.in.panobinostat treated
ZFYVE27	0.805147	2.30956e-07	8.61357e-07	up.in.panobinostat treated
OSTF1	0.758407	2.31498e-07	8.6312e-07	up.in.panobinostat treated
REL	0.958868	2.33877e-07	8.71582e-07	up.in.panobinostat treated
C19orf71	1.76445	2.33907e-07	8.71582e-07	up.in.panobinostat treated
PLAG1	2.11752	2.3443e-07	8.73268e-07	up.in.panobinostat treated
INTS11	0.851035	2.34525e-07	8.73361e-07	up.in.panobinostat treated
BORCS5	0.938229	2.35998e-07	8.78583e-07	up.in.panobinostat treated
BLMH	0.761449	2.38023e-07	8.8559e-07	up.in.panobinostat treated
CNGA4	4.50337	2.38552e-07	8.86924e-07	up.in.panobinostat treated
CDR2L	0.798981	2.41044e-07	8.95759e-07	up.in.panobinostat treated
BAG4	0.827347	2.4445e-07	9.07602e-07	up.in.panobinostat treated
BIK	1.09864	2.46292e-07	9.13079e-07	up.in.panobinostat treated
MBNL2	0.789374	2.47923e-07	9.17759e-07	up.in.panobinostat treated
ZDHHC8	0.92508	2.49206e-07	9.21686e-07	up.in.panobinostat treated
UBE2G2	0.870819	2.50705e-07	9.26127e-07	up.in.panobinostat treated
SERPINE1	0.701004	2.522e-07	9.31372e-07	up.in.panobinostat treated
NUS1	0.82914	2.53498e-07	9.35335e-07	up.in.panobinostat treated
WDR25	0.917381	2.55671e-07	9.4291e-07	up.in.panobinostat treated
SEC14L5	1.91038	2.56744e-07	9.46187e-07	up.in.panobinostat treated
EIF3F	0.841096	2.58893e-07	9.53542e-07	up.in.panobinostat treated
ATF2	1.01779	2.59918e-07	9.57032e-07	up.in.panobinostat treated
PRKD2	0.964882	2.60598e-07	9.59252e-07	up.in.panobinostat treated
DYNC1LI2	0.992998	2.61335e-07	9.61681e-07	up.in.panobinostat treated
ACTN4	0.729331	2.62929e-07	9.67262e-07	up.in.panobinostat treated
RUBCN	0.852884	2.63323e-07	9.67716e-07	up.in.panobinostat treated
NOS3	4.7127	2.64105e-07	9.69579e-07	up.in.panobinostat treated
ASH2L	0.71003	2.64299e-07	9.70007e-07	up.in.panobinostat treated
SMIM30	0.765631	2.69047e-07	9.85688e-07	up.in.panobinostat treated
NAT16	2.88316	2.70343e-07	9.89851e-07	up.in.panobinostat treated
CYP2R1	1.26474	2.70772e-07	9.90839e-07	up.in.panobinostat treated
RNF168	0.804354	2.765e-07	1.00883e-06	up.in.panobinostat treated
ZCCHC2	1.47722	2.76598e-07	1.00889e-06	up.in.panobinostat treated
PRKN	2.37342	2.76687e-07	1.00892e-06	up.in.panobinostat treated
IDE	0.825336	2.77342e-07	1.01101e-06	up.in.panobinostat treated
RCE1	0.773254	2.77644e-07	1.01152e-06	up.in.panobinostat treated
TSPYL2	1.08792	2.78564e-07	1.01398e-06	up.in.panobinostat treated
BAHCC1	1.42773	2.78945e-07	1.01507e-06	up.in.panobinostat treated
SLC35A2	0.787796	2.79441e-07	1.01628e-06	up.in.panobinostat treated
SLC39A9	1.1484	2.79692e-07	1.0169e-06	up.in.panobinostat treated
EMC6	1.57094	2.81406e-07	1.02253e-06	up.in.panobinostat treated
ITGAM	2.10975	2.82608e-07	1.026e-06	up.in.panobinostat treated
SEPTIN3	2.83858	2.82901e-07	1.02677e-06	up.in.panobinostat treated
ABHD2	1.15258	2.83737e-07	1.0292e-06	up.in.panobinostat treated
MEX3D	1.02887	2.85448e-07	1.0345e-06	up.in.panobinostat treated
FAM102B	1.30841	2.86002e-07	1.03591e-06	up.in.panobinostat treated
EVI5	1.11204	2.87422e-07	1.03983e-06	up.in.panobinostat treated
RMND5A	0.854595	2.877e-07	1.04054e-06	up.in.panobinostat treated
SLC2A4	2.66066	2.89737e-07	1.04638e-06	up.in.panobinostat treated
GTF2A2	0.738209	2.92592e-07	1.05516e-06	up.in.panobinostat treated
MTCH1	0.668467	2.96582e-07	1.06893e-06	up.in.panobinostat treated
UBR3	1.25832	2.97999e-07	1.07342e-06	up.in.panobinostat treated
SUCO	1.05779	2.98856e-07	1.07557e-06	up.in.panobinostat treated
C11orf65	1.49055	3.00105e-07	1.07975e-06	up.in.panobinostat treated
MAP3K10	1.11793	3.01091e-07	1.08299e-06	up.in.panobinostat treated
LMAN2L	0.957571	3.01534e-07	1.08395e-06	up.in.panobinostat treated
MMRN2	0.763945	3.01712e-07	1.08428e-06	up.in.panobinostat treated
NREP	4.55682	3.05681e-07	1.09759e-06	up.in.panobinostat treated
MYLIP	1.065	3.0976e-07	1.1116e-06	up.in.panobinostat treated
EMD	0.736916	3.10031e-07	1.11225e-06	up.in.panobinostat treated
CFAP57	2.41842	3.1095e-07	1.11522e-06	up.in.panobinostat treated
FUT5	2.55358	3.13677e-07	1.12403e-06	up.in.panobinostat treated
KLHL28	1.30754	3.14086e-07	1.12485e-06	up.in.panobinostat treated
DMD	1.60634	3.15149e-07	1.12778e-06	up.in.panobinostat treated
TMEM245	1.01217	3.15178e-07	1.12778e-06	up.in.panobinostat treated
LCA5	1.52094	3.15778e-07	1.12961e-06	up.in.panobinostat treated
FEM1B	0.952446	3.19017e-07	1.14054e-06	up.in.panobinostat treated
ZNF365	1.95302	3.19249e-07	1.14104e-06	up.in.panobinostat treated
CMTR1	0.758899	3.19967e-07	1.14328e-06	up.in.panobinostat treated
MPV17	0.702757	3.23222e-07	1.15424e-06	up.in.panobinostat treated
BCAS1	4.33689	3.23846e-07	1.15557e-06	up.in.panobinostat treated
ZNF84	0.961174	3.24302e-07	1.15612e-06	up.in.panobinostat treated
UGCG	0.958512	3.28961e-07	1.17171e-06	up.in.panobinostat treated
SLC33A1	0.763342	3.29503e-07	1.17331e-06	up.in.panobinostat treated
ALOX15B	3.11659	3.31996e-07	1.18083e-06	up.in.panobinostat treated
TMEM50A	0.685425	3.32498e-07	1.18202e-06	up.in.panobinostat treated
SERINC4	2.17482	3.32639e-07	1.1821e-06	up.in.panobinostat treated
DFFA	0.708069	3.33177e-07	1.18368e-06	up.in.panobinostat treated
STX12	0.900438	3.33789e-07	1.18518e-06	up.in.panobinostat treated
FRA10AC1	0.790761	3.34479e-07	1.18729e-06	up.in.panobinostat treated
PPP3CA	0.76762	3.37199e-07	1.19592e-06	up.in.panobinostat treated
RNF11	0.782975	3.3851e-07	1.19988e-06	up.in.panobinostat treated
KIF3A	1.05208	3.38826e-07	1.20066e-06	up.in.panobinostat treated
NKPD1	2.28014	3.3897e-07	1.20083e-06	up.in.panobinostat treated
RPL18	1.1505	3.39632e-07	1.20249e-06	up.in.panobinostat treated
ABCB9	0.867495	3.4018e-07	1.20409e-06	up.in.panobinostat treated
NTN5	2.92991	3.41384e-07	1.208e-06	up.in.panobinostat treated
TBC1D24	1.19405	3.47175e-07	1.22605e-06	up.in.panobinostat treated
SLC2A12	1.45591	3.49654e-07	1.23411e-06	up.in.panobinostat treated
PCSK5	1.16244	3.49947e-07	1.23479e-06	up.in.panobinostat treated
SEC31B	1.68874	3.50739e-07	1.23723e-06	up.in.panobinostat treated
GLIS2	1.45516	3.51019e-07	1.23787e-06	up.in.panobinostat treated
CCDC186	1.4526	3.51283e-07	1.23845e-06	up.in.panobinostat treated
ZBTB20	2.13196	3.52468e-07	1.24228e-06	up.in.panobinostat treated
PSPN	2.74273	3.5423e-07	1.24778e-06	up.in.panobinostat treated
CREBRF	1.42093	3.56437e-07	1.25485e-06	up.in.panobinostat treated
LMX1B	1.11423	3.58319e-07	1.26076e-06	up.in.panobinostat treated
CMIP	1.08842	3.58515e-07	1.26109e-06	up.in.panobinostat treated
VGLL4	1.29683	3.5911e-07	1.26247e-06	up.in.panobinostat treated
CCDC183	1.76168	3.60526e-07	1.26709e-06	up.in.panobinostat treated
ALCAM	0.791286	3.6076e-07	1.26728e-06	up.in.panobinostat treated
PLEKHA8	1.10012	3.60785e-07	1.26728e-06	up.in.panobinostat treated
IGSF22	7.78679	3.6347e-07	1.27599e-06	up.in.panobinostat treated
FGFRL1	0.901583	3.64084e-07	1.27779e-06	up.in.panobinostat treated
PPM1K	1.34732	3.64461e-07	1.27875e-06	up.in.panobinostat treated
CXXC1	1.02755	3.6467e-07	1.27912e-06	up.in.panobinostat treated
ATG16L1	0.735609	3.68844e-07	1.29087e-06	up.in.panobinostat treated
BRAP	0.774796	3.68851e-07	1.29087e-06	up.in.panobinostat treated
SLC13A3	1.16283	3.73847e-07	1.30615e-06	up.in.panobinostat treated
PLPP1	1.21932	3.75903e-07	1.31223e-06	up.in.panobinostat treated
TRAPPC6A	0.978416	3.79053e-07	1.32248e-06	up.in.panobinostat treated
CASC1	1.52214	3.80867e-07	1.32807e-06	up.in.panobinostat treated
VPS13A	1.27833	3.84028e-07	1.33797e-06	up.in.panobinostat treated
DHCR7	0.760934	3.84456e-07	1.33908e-06	up.in.panobinostat treated
DOT1L	0.94623	3.88881e-07	1.35336e-06	up.in.panobinostat treated
PIGF	1.29793	3.9016e-07	1.35743e-06	up.in.panobinostat treated
SIAE	0.963516	3.9052e-07	1.35792e-06	up.in.panobinostat treated
ACVR2A	1.43481	3.90778e-07	1.35844e-06	up.in.panobinostat treated
KLF3	0.75654	3.9336e-07	1.36665e-06	up.in.panobinostat treated
MARCHF9	1.06453	3.94149e-07	1.36901e-06	up.in.panobinostat treated
MTX3	0.888058	3.96378e-07	1.37637e-06	up.in.panobinostat treated
AAGAB	0.6839	4.01278e-07	1.39222e-06	up.in.panobinostat treated
MARCHF3	2.51237	4.04729e-07	1.40271e-06	up.in.panobinostat treated
ZYG11B	1.14108	4.08664e-07	1.41547e-06	up.in.panobinostat treated
C12orf66	0.969034	4.10243e-07	1.42015e-06	up.in.panobinostat treated
MAPK8	0.806413	4.12992e-07	1.42848e-06	up.in.panobinostat treated
KLC1	0.678263	4.17772e-07	1.44268e-06	up.in.panobinostat treated
TRIM66	1.075	4.22855e-07	1.45934e-06	up.in.panobinostat treated
C16orf58	0.782241	4.23832e-07	1.4619e-06	up.in.panobinostat treated
VWA2	1.21558	4.2425e-07	1.46294e-06	up.in.panobinostat treated
VIPR2	7.7925	4.26462e-07	1.46975e-06	up.in.panobinostat treated
ARL15	1.65128	4.32421e-07	1.48864e-06	up.in.panobinostat treated
COX6A1	0.825436	4.3292e-07	1.48912e-06	up.in.panobinostat treated
RORA	3.03817	4.34028e-07	1.49211e-06	up.in.panobinostat treated
UBE4B	0.713179	4.40761e-07	1.514e-06	up.in.panobinostat treated
HOOK2	0.788696	4.44925e-07	1.52619e-06	up.in.panobinostat treated
SMG7	0.825277	4.45334e-07	1.52717e-06	up.in.panobinostat treated
IQCD	1.03409	4.4684e-07	1.53187e-06	up.in.panobinostat treated
THRA	0.835314	4.52124e-07	1.54875e-06	up.in.panobinostat treated
WASF3	1.2064	4.52517e-07	1.54967e-06	up.in.panobinostat treated
NPEPPS	0.840273	4.56504e-07	1.5621e-06	up.in.panobinostat treated
STRBP	1.13968	4.56524e-07	1.5621e-06	up.in.panobinostat treated
ERCC2	0.831309	4.58342e-07	1.56745e-06	up.in.panobinostat treated
SLC16A3	0.701694	4.59583e-07	1.57041e-06	up.in.panobinostat treated
CALM1	0.777177	4.59762e-07	1.57059e-06	up.in.panobinostat treated
TEX261	0.798897	4.60796e-07	1.57369e-06	up.in.panobinostat treated
TACSTD2	0.683626	4.62823e-07	1.57974e-06	up.in.panobinostat treated
NAPB	1.48902	4.68659e-07	1.59662e-06	up.in.panobinostat treated
PLS1	0.928647	4.71644e-07	1.60589e-06	up.in.panobinostat treated
FTCD	5.35484	4.73074e-07	1.60974e-06	up.in.panobinostat treated
FOXC2	2.78059	4.73164e-07	1.60974e-06	up.in.panobinostat treated
SEPTIN4	3.80744	4.74294e-07	1.61314e-06	up.in.panobinostat treated
PLXNA3	1.38009	4.76681e-07	1.62038e-06	up.in.panobinostat treated
ENTPD8	2.14865	4.79211e-07	1.62853e-06	up.in.panobinostat treated
DNAJB11	0.67101	4.79729e-07	1.62985e-06	up.in.panobinostat treated
SCN1B	4.23293	4.80645e-07	1.63251e-06	up.in.panobinostat treated
SPINK2	3.27721	4.81345e-07	1.634e-06	up.in.panobinostat treated
CREB3	0.907911	4.84571e-07	1.64405e-06	up.in.panobinostat treated
SLC9B1	2.0087	4.85207e-07	1.64576e-06	up.in.panobinostat treated
GPR137	0.989094	4.89317e-07	1.65925e-06	up.in.panobinostat treated
UBFD1	0.917218	4.90856e-07	1.66401e-06	up.in.panobinostat treated
LPIN1	1.1048	4.94551e-07	1.67471e-06	up.in.panobinostat treated
LBH	7.73994	4.97471e-07	1.68272e-06	up.in.panobinostat treated
WBP1	1.15079	4.97592e-07	1.68272e-06	up.in.panobinostat treated
CLMN	0.850687	5.00502e-07	1.6921e-06	up.in.panobinostat treated
AGFG1	0.690929	5.04266e-07	1.70436e-06	up.in.panobinostat treated
NGFR	0.720527	5.0721e-07	1.71338e-06	up.in.panobinostat treated
CDCA7L	0.901752	5.07394e-07	1.71354e-06	up.in.panobinostat treated
CNPY4	1.33072	5.13238e-07	1.73139e-06	up.in.panobinostat treated
GBP5	3.30911	5.13517e-07	1.73187e-06	up.in.panobinostat treated
TTC1	0.750136	5.15996e-07	1.73975e-06	up.in.panobinostat treated
XXYLT1	0.832274	5.18937e-07	1.74778e-06	up.in.panobinostat treated
PAPOLG	1.0775	5.29177e-07	1.77841e-06	up.in.panobinostat treated
PKIB	1.45081	5.31905e-07	1.78662e-06	up.in.panobinostat treated
DENND6B	0.927633	5.32678e-07	1.78873e-06	up.in.panobinostat treated
EIF4EBP1	0.967421	5.32883e-07	1.78893e-06	up.in.panobinostat treated
PLIN3	0.648307	5.34112e-07	1.79209e-06	up.in.panobinostat treated
FBXO15	1.85374	5.35941e-07	1.79726e-06	up.in.panobinostat treated
SLC7A5	0.824813	5.36575e-07	1.79874e-06	up.in.panobinostat treated
COG6	0.854431	5.37836e-07	1.80216e-06	up.in.panobinostat treated
LACTB	0.993981	5.4049e-07	1.8091e-06	up.in.panobinostat treated
PCMTD1	0.837941	5.42542e-07	1.81401e-06	up.in.panobinostat treated
SIM1	1.99053	5.43804e-07	1.81677e-06	up.in.panobinostat treated
MED4	0.660712	5.44805e-07	1.81962e-06	up.in.panobinostat treated
CNGA1	1.92412	5.48002e-07	1.8292e-06	up.in.panobinostat treated
MRPS9	0.689867	5.48112e-07	1.8292e-06	up.in.panobinostat treated
GLTPD2	1.76636	5.48676e-07	1.82978e-06	up.in.panobinostat treated
ESRRA	0.838821	5.55209e-07	1.84989e-06	up.in.panobinostat treated
CRAMP1	0.979882	5.55355e-07	1.84989e-06	up.in.panobinostat treated
SECISBP2L	1.37296	5.59415e-07	1.86292e-06	up.in.panobinostat treated
SETD1A	0.716824	5.60966e-07	1.86758e-06	up.in.panobinostat treated
PNPLA6	0.863844	5.62908e-07	1.87355e-06	up.in.panobinostat treated
NR1H4	8.13582	5.70329e-07	1.89622e-06	up.in.panobinostat treated
PADI2	3.50061	5.74307e-07	1.90893e-06	up.in.panobinostat treated
CDH23	3.20722	5.80101e-07	1.92768e-06	up.in.panobinostat treated
GGPS1	0.673508	5.82668e-07	1.93414e-06	up.in.panobinostat treated
JRKL	1.47381	5.84774e-07	1.93958e-06	up.in.panobinostat treated
USP49	1.48893	5.8813e-07	1.95019e-06	up.in.panobinostat treated
ABCG4	2.69204	5.89666e-07	1.95428e-06	up.in.panobinostat treated
ADAMTS14	3.7583	5.89678e-07	1.95428e-06	up.in.panobinostat treated
DNTTIP2	0.70292	5.90907e-07	1.95776e-06	up.in.panobinostat treated
EFNB2	0.922329	5.92112e-07	1.96026e-06	up.in.panobinostat treated
MTFR1L	0.882444	5.95963e-07	1.97143e-06	up.in.panobinostat treated
DMRT1	2.93275	5.96233e-07	1.9718e-06	up.in.panobinostat treated
STT3B	0.820132	5.9706e-07	1.97401e-06	up.in.panobinostat treated
ANXA1	0.786433	6.05909e-07	2.00167e-06	up.in.panobinostat treated
NOTCH3	3.40215	6.06567e-07	2.00331e-06	up.in.panobinostat treated
WWP1	0.874903	6.0807e-07	2.00774e-06	up.in.panobinostat treated
STUB1	0.794919	6.08337e-07	2.00809e-06	up.in.panobinostat treated
GRAMD1A	0.960536	6.11529e-07	2.01756e-06	up.in.panobinostat treated
ABHD17B	1.07951	6.11865e-07	2.01813e-06	up.in.panobinostat treated
UNC93B1	0.704382	6.16827e-07	2.03288e-06	up.in.panobinostat treated
COPB2	0.718647	6.20308e-07	2.04381e-06	up.in.panobinostat treated
WNK4	1.57378	6.25737e-07	2.06061e-06	up.in.panobinostat treated
GMPPA	0.802604	6.29789e-07	2.07231e-06	up.in.panobinostat treated
HAGH	0.811683	6.31166e-07	2.07629e-06	up.in.panobinostat treated
COPZ1	0.705329	6.31961e-07	2.07835e-06	up.in.panobinostat treated
SPIRE2	1.11636	6.33498e-07	2.08286e-06	up.in.panobinostat treated
NME4	1.72705	6.34387e-07	2.08468e-06	up.in.panobinostat treated
FNBP1L	0.902414	6.38369e-07	2.09721e-06	up.in.panobinostat treated
PAIP2B	0.994913	6.51646e-07	2.13688e-06	up.in.panobinostat treated
ANKRD6	3.16061	6.55231e-07	2.14637e-06	up.in.panobinostat treated
SESN1	1.12535	6.56694e-07	2.15003e-06	up.in.panobinostat treated
FRYL	1.16204	6.57614e-07	2.15247e-06	up.in.panobinostat treated
C18orf25	1.38801	6.58069e-07	2.1534e-06	up.in.panobinostat treated
EFHC1	0.726151	6.58444e-07	2.15406e-06	up.in.panobinostat treated
LTBP1	1.80256	6.61502e-07	2.16236e-06	up.in.panobinostat treated
ZCWPW2	2.08357	6.61503e-07	2.16236e-06	up.in.panobinostat treated
USP30	0.811527	6.61979e-07	2.16335e-06	up.in.panobinostat treated
WDR31	0.863042	6.63777e-07	2.16865e-06	up.in.panobinostat treated
NES	2.18369	6.72372e-07	2.19385e-06	up.in.panobinostat treated
CDK19	0.991042	6.73812e-07	2.19797e-06	up.in.panobinostat treated
CNFN	1.97364	6.7456e-07	2.19984e-06	up.in.panobinostat treated
ATG9B	3.92718	6.75113e-07	2.20081e-06	up.in.panobinostat treated
EIF4B	0.694714	6.75214e-07	2.20081e-06	up.in.panobinostat treated
TLE3	0.76832	6.7673e-07	2.20518e-06	up.in.panobinostat treated
GNAO1	0.92254	6.7832e-07	2.20978e-06	up.in.panobinostat treated
FBXO48	1.52125	6.81035e-07	2.2163e-06	up.in.panobinostat treated
E2F6	0.915944	6.82106e-07	2.21921e-06	up.in.panobinostat treated
MYL5	1.38409	6.91746e-07	2.2494e-06	up.in.panobinostat treated
USP32	0.7012	6.93411e-07	2.25422e-06	up.in.panobinostat treated
DNAJC3	1.02387	7.01433e-07	2.27851e-06	up.in.panobinostat treated
KIF27	1.01157	7.02149e-07	2.28024e-06	up.in.panobinostat treated
LATS2	1.17533	7.08734e-07	2.30043e-06	up.in.panobinostat treated
CLDN23	1.60697	7.09895e-07	2.30299e-06	up.in.panobinostat treated
DCAF17	0.95838	7.13433e-07	2.31387e-06	up.in.panobinostat treated
ZNF778	0.90758	7.15298e-07	2.31871e-06	up.in.panobinostat treated
UBXN1	0.932628	7.21584e-07	2.33786e-06	up.in.panobinostat treated
CDH1	0.833652	7.25365e-07	2.34889e-06	up.in.panobinostat treated
STK38L	0.831767	7.30862e-07	2.36484e-06	up.in.panobinostat treated
PAPSS1	0.755875	7.33553e-07	2.37109e-06	up.in.panobinostat treated
PCMTD2	0.76947	7.40911e-07	2.39048e-06	up.in.panobinostat treated
USP31	0.609645	7.41092e-07	2.39048e-06	up.in.panobinostat treated
ATP6V1E1	0.702745	7.47876e-07	2.4094e-06	up.in.panobinostat treated
MYCL	1.12776	7.4812e-07	2.4094e-06	up.in.panobinostat treated
RSPH14	2.91984	7.50661e-07	2.41696e-06	up.in.panobinostat treated
BCKDHB	0.753785	7.53472e-07	2.42538e-06	up.in.panobinostat treated
C18orf32	1.32687	7.55e-07	2.42967e-06	up.in.panobinostat treated
MIEN1	1.02254	7.57528e-07	2.43718e-06	up.in.panobinostat treated
ZNF324	0.945412	7.59943e-07	2.44368e-06	up.in.panobinostat treated
EPS8	0.803317	7.60797e-07	2.4458e-06	up.in.panobinostat treated
RNF32	1.13848	7.63924e-07	2.45331e-06	up.in.panobinostat treated
LSR	0.737113	7.64166e-07	2.45346e-06	up.in.panobinostat treated
TNFSF13	1.63089	7.64698e-07	2.45409e-06	up.in.panobinostat treated
MIF4GD	0.849798	7.69815e-07	2.46714e-06	up.in.panobinostat treated
RNF19A	0.981295	7.75251e-07	2.482e-06	up.in.panobinostat treated
CLK4	1.24878	7.77851e-07	2.48968e-06	up.in.panobinostat treated
AHR	0.74176	7.87021e-07	2.51709e-06	up.in.panobinostat treated
ZCCHC24	1.61511	7.87318e-07	2.51739e-06	up.in.panobinostat treated
SPATA13	1.61171	7.87913e-07	2.51865e-06	up.in.panobinostat treated
ZFAND1	0.618117	7.88207e-07	2.51894e-06	up.in.panobinostat treated
HBP1	0.942267	7.89301e-07	2.52179e-06	up.in.panobinostat treated
PPM1A	0.734297	7.89972e-07	2.5227e-06	up.in.panobinostat treated
ANKRD13B	0.8851	7.96796e-07	2.54247e-06	up.in.panobinostat treated
DPM3	1.07464	8.03234e-07	2.56104e-06	up.in.panobinostat treated
EEA1	0.996939	8.03837e-07	2.56231e-06	up.in.panobinostat treated
INPP5J	2.60876	8.13674e-07	2.59234e-06	up.in.panobinostat treated
FZD4	1.3558	8.17059e-07	2.60245e-06	up.in.panobinostat treated
IGIP	1.804	8.21164e-07	2.61352e-06	up.in.panobinostat treated
PI4K2A	0.593519	8.21656e-07	2.61442e-06	up.in.panobinostat treated
WRNIP1	0.811286	8.25323e-07	2.62542e-06	up.in.panobinostat treated
DAGLB	0.648484	8.30928e-07	2.64189e-06	up.in.panobinostat treated
PPM1B	0.961511	8.33093e-07	2.64742e-06	up.in.panobinostat treated
UVSSA	1.48233	8.33615e-07	2.64841e-06	up.in.panobinostat treated
VTI1B	0.701993	8.35443e-07	2.65354e-06	up.in.panobinostat treated
BTD	0.935858	8.35916e-07	2.65368e-06	up.in.panobinostat treated
RBM18	0.6826	8.3695e-07	2.65629e-06	up.in.panobinostat treated
NOG	4.43673	8.53554e-07	2.70553e-06	up.in.panobinostat treated
C5orf38	0.994906	8.57198e-07	2.7157e-06	up.in.panobinostat treated
TIMM29	0.848634	8.61575e-07	2.72817e-06	up.in.panobinostat treated
FCRLA	2.05934	8.62408e-07	2.73012e-06	up.in.panobinostat treated
XPC	0.727456	8.6309e-07	2.73158e-06	up.in.panobinostat treated
PPARA	0.78903	8.68972e-07	2.7474e-06	up.in.panobinostat treated
IL17RD	1.70027	8.70336e-07	2.75031e-06	up.in.panobinostat treated
CUX1	0.728651	8.80278e-07	2.7775e-06	up.in.panobinostat treated
RAB5C	0.611374	8.82953e-07	2.78523e-06	up.in.panobinostat treated
CD163L1	1.9729	8.83967e-07	2.78772e-06	up.in.panobinostat treated
ZDHHC3	0.631863	8.84813e-07	2.78968e-06	up.in.panobinostat treated
TCEA2	0.996497	8.87e-07	2.79587e-06	up.in.panobinostat treated
TMEM120B	0.748916	8.96858e-07	2.82265e-06	up.in.panobinostat treated
FAM229A	1.86158	8.97994e-07	2.82551e-06	up.in.panobinostat treated
GNB5	0.64155	9.03304e-07	2.84006e-06	up.in.panobinostat treated
RAPGEF1	0.635074	9.09024e-07	2.85372e-06	up.in.panobinostat treated
ZDHHC11B	5.65011	9.15269e-07	2.87043e-06	up.in.panobinostat treated
TRIM4	0.885424	9.19811e-07	2.88177e-06	up.in.panobinostat treated
CIR1	1.03668	9.24404e-07	2.89397e-06	up.in.panobinostat treated
RCAN1	0.828424	9.24789e-07	2.89444e-06	up.in.panobinostat treated
SIGLEC1	4.54156	9.25116e-07	2.89474e-06	up.in.panobinostat treated
ADRA2C	2.8582	9.2747e-07	2.90138e-06	up.in.panobinostat treated
TOX4	0.615198	9.30626e-07	2.91052e-06	up.in.panobinostat treated
TMEM25	1.75336	9.37249e-07	2.92943e-06	up.in.panobinostat treated
TTC32	0.919557	9.37381e-07	2.92943e-06	up.in.panobinostat treated
SLC17A7	3.41109	9.37615e-07	2.92943e-06	up.in.panobinostat treated
SELENOO	0.882791	9.4216e-07	2.94241e-06	up.in.panobinostat treated
SLC45A4	0.945955	9.42512e-07	2.94251e-06	up.in.panobinostat treated
KDM7A	1.70091	9.4407e-07	2.94664e-06	up.in.panobinostat treated
TMEM263	0.732656	9.45454e-07	2.94885e-06	up.in.panobinostat treated
MARCHF1	1.27644	9.50734e-07	2.96297e-06	up.in.panobinostat treated
FBRSL1	0.851719	9.52253e-07	2.96696e-06	up.in.panobinostat treated
PACS2	0.663238	9.52742e-07	2.96775e-06	up.in.panobinostat treated
ANKHD1	1.16099	9.57097e-07	2.97833e-06	up.in.panobinostat treated
H3-3B	0.688216	9.64352e-07	2.9994e-06	up.in.panobinostat treated
METTL27	1.19574	9.65062e-07	3.00086e-06	up.in.panobinostat treated
SUN2	0.658554	9.6813e-07	3.00965e-06	up.in.panobinostat treated
FBP2	3.95495	9.80579e-07	3.04683e-06	up.in.panobinostat treated
PCDHGA8	1.39722	9.82046e-07	3.05062e-06	up.in.panobinostat treated
FAM91A1	0.998303	9.83842e-07	3.05544e-06	up.in.panobinostat treated
SPTY2D1	1.02468	9.8712e-07	3.06485e-06	up.in.panobinostat treated
MAP3K8	1.33629	9.87544e-07	3.0654e-06	up.in.panobinostat treated
MIER1	0.753274	9.92127e-07	3.07886e-06	up.in.panobinostat treated
SDHA	0.759591	1.00764e-06	3.12545e-06	up.in.panobinostat treated
FASN	0.624102	1.01068e-06	3.1338e-06	up.in.panobinostat treated
BMP8B	1.92453	1.01267e-06	3.13791e-06	up.in.panobinostat treated
IQUB	2.03313	1.02995e-06	3.18829e-06	up.in.panobinostat treated
FA2H	1.57708	1.04035e-06	3.21808e-06	up.in.panobinostat treated
SF3B2	0.655394	1.04194e-06	3.22138e-06	up.in.panobinostat treated
AK9	1.12376	1.04409e-06	3.22723e-06	up.in.panobinostat treated
SLC41A2	1.77445	1.04456e-06	3.22789e-06	up.in.panobinostat treated
STK35	0.641233	1.04625e-06	3.2323e-06	up.in.panobinostat treated
EEFSEC	1.08159	1.04773e-06	3.23607e-06	up.in.panobinostat treated
MEFV	5.19415	1.05103e-06	3.24304e-06	up.in.panobinostat treated
STX16	0.611115	1.0525e-06	3.24676e-06	up.in.panobinostat treated
ZNF75D	0.960081	1.05311e-06	3.24786e-06	up.in.panobinostat treated
MYOM2	2.0062	1.05706e-06	3.25923e-06	up.in.panobinostat treated
GRAMD2A	1.26969	1.06859e-06	3.29152e-06	up.in.panobinostat treated
TMEM185A	0.738766	1.0725e-06	3.30192e-06	up.in.panobinostat treated
TMEM260	0.942002	1.07479e-06	3.3069e-06	up.in.panobinostat treated
NEB	3.08466	1.07491e-06	3.3069e-06	up.in.panobinostat treated
PTPN12	0.844242	1.07888e-06	3.31744e-06	up.in.panobinostat treated
RASA4B	1.46588	1.08238e-06	3.32656e-06	up.in.panobinostat treated
RBPJ	0.884065	1.0851e-06	3.3341e-06	up.in.panobinostat treated
YPEL3	0.855846	1.08582e-06	3.3355e-06	up.in.panobinostat treated
APOL2	0.721372	1.08697e-06	3.3382e-06	up.in.panobinostat treated
TMEM178A	2.67937	1.09324e-06	3.35663e-06	up.in.panobinostat treated
TP53INP1	1.66119	1.09754e-06	3.36816e-06	up.in.panobinostat treated
AGFG2	0.81563	1.09795e-06	3.36859e-06	up.in.panobinostat treated
FAM126A	1.02495	1.10571e-06	3.39156e-06	up.in.panobinostat treated
SNIP1	0.897229	1.12092e-06	3.43483e-06	up.in.panobinostat treated
RSU1	0.672832	1.12327e-06	3.44119e-06	up.in.panobinostat treated
GATAD1	0.855115	1.1433e-06	3.4948e-06	up.in.panobinostat treated
GALM	3.2649	1.14678e-06	3.50458e-06	up.in.panobinostat treated
ATXN1	1.06328	1.1614e-06	3.54665e-06	up.in.panobinostat treated
HLA-B	0.739114	1.16357e-06	3.5524e-06	up.in.panobinostat treated
SNAPC3	0.716356	1.17233e-06	3.57564e-06	up.in.panobinostat treated
STK3	0.735887	1.17274e-06	3.576e-06	up.in.panobinostat treated
ZFAND3	0.657801	1.18991e-06	3.62482e-06	up.in.panobinostat treated
C15orf40	0.712507	1.19804e-06	3.6469e-06	up.in.panobinostat treated
DENND4C	1.04111	1.20163e-06	3.65602e-06	up.in.panobinostat treated
MAGI1	1.51734	1.22924e-06	3.73546e-06	up.in.panobinostat treated
LDAH	0.713012	1.23237e-06	3.74407e-06	up.in.panobinostat treated
PIM3	0.6715	1.23973e-06	3.76552e-06	up.in.panobinostat treated
AUTS2	0.925404	1.24123e-06	3.76913e-06	up.in.panobinostat treated
UST	0.959988	1.24232e-06	3.77153e-06	up.in.panobinostat treated
C1orf53	1.68468	1.24596e-06	3.78165e-06	up.in.panobinostat treated
ME2	0.732233	1.25103e-06	3.79336e-06	up.in.panobinostat treated
KBTBD7	0.878703	1.25178e-06	3.7947e-06	up.in.panobinostat treated
KREMEN1	0.889087	1.2524e-06	3.79564e-06	up.in.panobinostat treated
ATP8B4	4.12836	1.26064e-06	3.81875e-06	up.in.panobinostat treated
RHOBTB2	0.719431	1.26136e-06	3.81962e-06	up.in.panobinostat treated
PRRT3	1.31459	1.26164e-06	3.81962e-06	up.in.panobinostat treated
MTURN	0.681096	1.26184e-06	3.81962e-06	up.in.panobinostat treated
TRAPPC3	0.708932	1.2622e-06	3.81977e-06	up.in.panobinostat treated
ATF7	0.752355	1.26807e-06	3.83661e-06	up.in.panobinostat treated
NAB2	0.736301	1.26852e-06	3.83701e-06	up.in.panobinostat treated
BAMBI	4.29597	1.27462e-06	3.85454e-06	up.in.panobinostat treated
ZC2HC1A	1.03945	1.28344e-06	3.87933e-06	up.in.panobinostat treated
MRPL33	0.677824	1.28424e-06	3.87976e-06	up.in.panobinostat treated
ZFP41	0.893644	1.28452e-06	3.87976e-06	up.in.panobinostat treated
TRAPPC5	1.11751	1.29084e-06	3.89696e-06	up.in.panobinostat treated
WDR47	0.813886	1.29401e-06	3.90464e-06	up.in.panobinostat treated
KDM5A	0.69906	1.30432e-06	3.9348e-06	up.in.panobinostat treated
PTK7	0.71994	1.31621e-06	3.96874e-06	up.in.panobinostat treated
BTAF1	1.24404	1.31935e-06	3.97595e-06	up.in.panobinostat treated
SLC7A6OS	1.04427	1.31981e-06	3.97595e-06	up.in.panobinostat treated
DNAJC6	1.37271	1.32051e-06	3.97688e-06	up.in.panobinostat treated
LAMP3	1.72171	1.32158e-06	3.97913e-06	up.in.panobinostat treated
SCAP	0.835589	1.34266e-06	4.03697e-06	up.in.panobinostat treated
FBXO33	0.833267	1.34813e-06	4.05222e-06	up.in.panobinostat treated
SH2B2	1.52467	1.35016e-06	4.05734e-06	up.in.panobinostat treated
MYH9	0.627731	1.36244e-06	4.09325e-06	up.in.panobinostat treated
SHARPIN	0.846469	1.36305e-06	4.09408e-06	up.in.panobinostat treated
KLHL21	0.706915	1.39129e-06	4.17392e-06	up.in.panobinostat treated
LOC730183	2.35437	1.39131e-06	4.17392e-06	up.in.panobinostat treated
USP9X	0.763278	1.39195e-06	4.17483e-06	up.in.panobinostat treated
TTC9	1.12712	1.39316e-06	4.17677e-06	up.in.panobinostat treated
BROX	0.656126	1.39326e-06	4.17677e-06	up.in.panobinostat treated
SHTN1	0.753549	1.40602e-06	4.21196e-06	up.in.panobinostat treated
PODNL1	1.49022	1.4075e-06	4.2154e-06	up.in.panobinostat treated
PHF1	1.08391	1.40867e-06	4.21787e-06	up.in.panobinostat treated
IZUMO4	1.47417	1.41527e-06	4.23662e-06	up.in.panobinostat treated
PTPN1	0.600908	1.43113e-06	4.2779e-06	up.in.panobinostat treated
HECA	0.959903	1.44077e-06	4.30364e-06	up.in.panobinostat treated
GTF2A1	0.832539	1.44256e-06	4.30749e-06	up.in.panobinostat treated
PLCG1	0.627097	1.44838e-06	4.32116e-06	up.in.panobinostat treated
RNASE7	1.07422	1.46184e-06	4.3582e-06	up.in.panobinostat treated
PNRC1	0.70794	1.46408e-06	4.3635e-06	up.in.panobinostat treated
TMED2	0.807293	1.48696e-06	4.42458e-06	up.in.panobinostat treated
TNFRSF11A	2.11362	1.49013e-06	4.43296e-06	up.in.panobinostat treated
ZFAND4	1.99521	1.49062e-06	4.43337e-06	up.in.panobinostat treated
SEMA6D	1.41552	1.50723e-06	4.47955e-06	up.in.panobinostat treated
MTMR10	1.23167	1.50931e-06	4.48467e-06	up.in.panobinostat treated
DDX3X	1.13034	1.52403e-06	4.52299e-06	up.in.panobinostat treated
CASK	0.868522	1.53085e-06	4.54108e-06	up.in.panobinostat treated
PCMT1	0.612049	1.53901e-06	4.56309e-06	up.in.panobinostat treated
VCPKMT	0.770352	1.55011e-06	4.59382e-06	up.in.panobinostat treated
CDYL2	2.2607	1.55759e-06	4.61268e-06	up.in.panobinostat treated
PKM	0.827085	1.56814e-06	4.64171e-06	up.in.panobinostat treated
PRSS35	3.86864	1.58102e-06	4.67317e-06	up.in.panobinostat treated
BMP2	1.35184	1.58224e-06	4.67566e-06	up.in.panobinostat treated
BST2	2.09143	1.59174e-06	4.7015e-06	up.in.panobinostat treated
PIP5K1A	0.828023	1.59285e-06	4.70366e-06	up.in.panobinostat treated
NIT1	0.878475	1.60642e-06	4.7415e-06	up.in.panobinostat treated
MAN1A1	7.24153	1.61078e-06	4.75322e-06	up.in.panobinostat treated
SLC35E1	1.12592	1.63266e-06	4.81551e-06	up.in.panobinostat treated
WNT6	2.44667	1.63493e-06	4.82108e-06	up.in.panobinostat treated
ARRDC3	1.22218	1.63539e-06	4.82128e-06	up.in.panobinostat treated
METRNL	1.11094	1.6445e-06	4.84568e-06	up.in.panobinostat treated
BAP1	0.676574	1.64484e-06	4.84568e-06	up.in.panobinostat treated
NEFL	0.641178	1.66163e-06	4.89167e-06	up.in.panobinostat treated
ZNF133	0.680034	1.66383e-06	4.897e-06	up.in.panobinostat treated
PNPLA7	1.83214	1.67177e-06	4.91921e-06	up.in.panobinostat treated
LCA5L	2.15505	1.68358e-06	4.94872e-06	up.in.panobinostat treated
CBR4	0.732166	1.68376e-06	4.94872e-06	up.in.panobinostat treated
SLC38A10	0.754309	1.69737e-06	4.98628e-06	up.in.panobinostat treated
REXO4	0.604848	1.69786e-06	4.98654e-06	up.in.panobinostat treated
RPL11	0.815554	1.70564e-06	5.00584e-06	up.in.panobinostat treated
PLA2G12A	0.692343	1.72822e-06	5.06973e-06	up.in.panobinostat treated
TCF7L2	0.976745	1.73972e-06	5.10105e-06	up.in.panobinostat treated
CEP19	0.992752	1.74667e-06	5.11902e-06	up.in.panobinostat treated
COQ8B	0.821925	1.77886e-06	5.20354e-06	up.in.panobinostat treated
HOXA5	1.13921	1.78516e-06	5.21951e-06	up.in.panobinostat treated
TXNL1	0.695657	1.82394e-06	5.3254e-06	up.in.panobinostat treated
NME9	2.26668	1.82719e-06	5.33364e-06	up.in.panobinostat treated
MBD3	0.765991	1.82877e-06	5.33503e-06	up.in.panobinostat treated
TCTA	1.05418	1.82896e-06	5.33503e-06	up.in.panobinostat treated
VIRMA	0.659758	1.85334e-06	5.4011e-06	up.in.panobinostat treated
B4GALNT3	1.5076	1.86724e-06	5.43905e-06	up.in.panobinostat treated
SBF2	0.718796	1.88551e-06	5.48841e-06	up.in.panobinostat treated
EFL1	0.832127	1.91131e-06	5.55962e-06	up.in.panobinostat treated
SH3BP2	0.960363	1.92113e-06	5.58427e-06	up.in.panobinostat treated
OSBPL9	0.632526	1.93449e-06	5.61981e-06	up.in.panobinostat treated
NT5DC3	1.05549	1.94558e-06	5.64499e-06	up.in.panobinostat treated
STX3	1.04713	1.94565e-06	5.64499e-06	up.in.panobinostat treated
CSRP2	0.690228	1.94807e-06	5.6487e-06	up.in.panobinostat treated
KANK3	2.00469	1.9483e-06	5.6487e-06	up.in.panobinostat treated
PPIP5K1	0.660086	1.94896e-06	5.64932e-06	up.in.panobinostat treated
TULP4	0.896045	1.95053e-06	5.65255e-06	up.in.panobinostat treated
CARMIL3	4.08474	1.97192e-06	5.71149e-06	up.in.panobinostat treated
WASL	0.779689	1.97345e-06	5.71362e-06	up.in.panobinostat treated
SLC12A6	0.964532	1.97719e-06	5.72312e-06	up.in.panobinostat treated
EMC4	0.638576	1.99803e-06	5.77943e-06	up.in.panobinostat treated
CNBD2	2.9726	2.02124e-06	5.8357e-06	up.in.panobinostat treated
MYO9B	0.701844	2.02332e-06	5.84033e-06	up.in.panobinostat treated
SOX6	2.91534	2.03103e-06	5.85989e-06	up.in.panobinostat treated
SPATA1	3.34813	2.04919e-06	5.90816e-06	up.in.panobinostat treated
QSOX2	0.674412	2.056e-06	5.92642e-06	up.in.panobinostat treated
ICAM5	0.798198	2.06525e-06	5.95171e-06	up.in.panobinostat treated
GPATCH8	0.644993	2.06691e-06	5.95468e-06	up.in.panobinostat treated
CCNE1	1.26681	2.06976e-06	5.96057e-06	up.in.panobinostat treated
EXOC6	0.974726	2.07698e-06	5.97996e-06	up.in.panobinostat treated
PCDHGA10	1.83615	2.07801e-06	5.98156e-06	up.in.panobinostat treated
PELI2	3.38837	2.07896e-06	5.98289e-06	up.in.panobinostat treated
ARMH4	1.39385	2.09016e-06	6.01374e-06	up.in.panobinostat treated
SDC4	0.61966	2.11362e-06	6.07424e-06	up.in.panobinostat treated
CTXN1	1.35453	2.11363e-06	6.07424e-06	up.in.panobinostat treated
EIF3M	0.603923	2.1321e-06	6.12168e-06	up.in.panobinostat treated
FAM53B	0.728815	2.13364e-06	6.12468e-06	up.in.panobinostat treated
ITGAX	3.30359	2.16467e-06	6.20802e-06	up.in.panobinostat treated
ATE1	0.906229	2.17139e-06	6.22443e-06	up.in.panobinostat treated
ARSK	1.02645	2.17327e-06	6.22838e-06	up.in.panobinostat treated
BTBD9	0.995694	2.18175e-06	6.25122e-06	up.in.panobinostat treated
EHD3	1.18818	2.18228e-06	6.25132e-06	up.in.panobinostat treated
VAMP1	0.736218	2.18284e-06	6.25146e-06	up.in.panobinostat treated
PRSS53	1.2119	2.18684e-06	6.26148e-06	up.in.panobinostat treated
PIN4	0.782669	2.21276e-06	6.33135e-06	up.in.panobinostat treated
NANP	0.903563	2.22005e-06	6.3478e-06	up.in.panobinostat treated
VPS39	0.588764	2.22435e-06	6.35865e-06	up.in.panobinostat treated
KCNMB4	2.52393	2.22602e-06	6.36194e-06	up.in.panobinostat treated
GDPD5	2.03113	2.22827e-06	6.36546e-06	up.in.panobinostat treated
TESK2	0.885577	2.23998e-06	6.3962e-06	up.in.panobinostat treated
GOLGA7B	0.902564	2.24371e-06	6.40516e-06	up.in.panobinostat treated
HOXC13	0.754772	2.25954e-06	6.44738e-06	up.in.panobinostat treated
STMN4	5.36746	2.26851e-06	6.4715e-06	up.in.panobinostat treated
TBC1D20	0.616328	2.27668e-06	6.49183e-06	up.in.panobinostat treated
RNF103	0.875647	2.27767e-06	6.49317e-06	up.in.panobinostat treated
FAM186B	1.9748	2.28029e-06	6.49913e-06	up.in.panobinostat treated
USP38	0.807532	2.28083e-06	6.4992e-06	up.in.panobinostat treated
SIN3A	0.59604	2.32392e-06	6.61138e-06	up.in.panobinostat treated
POLR2J3	0.756825	2.32696e-06	6.6185e-06	up.in.panobinostat treated
RNF13	0.710365	2.33366e-06	6.63454e-06	up.in.panobinostat treated
MMP10	0.871412	2.34669e-06	6.67006e-06	up.in.panobinostat treated
FAM50A	0.92373	2.37283e-06	6.73974e-06	up.in.panobinostat treated
DDX59	0.811843	2.39621e-06	6.80457e-06	up.in.panobinostat treated
TNFAIP1	0.712116	2.39794e-06	6.80792e-06	up.in.panobinostat treated
ARCN1	0.694172	2.39862e-06	6.80831e-06	up.in.panobinostat treated
C7orf57	1.77523	2.40335e-06	6.81887e-06	up.in.panobinostat treated
CLIC4	0.933117	2.40379e-06	6.81887e-06	up.in.panobinostat treated
RADX	0.769892	2.40398e-06	6.81887e-06	up.in.panobinostat treated
DCST2	1.48713	2.40631e-06	6.82391e-06	up.in.panobinostat treated
NECTIN2	0.766716	2.40881e-06	6.82946e-06	up.in.panobinostat treated
GRIK5	1.95318	2.4269e-06	6.87602e-06	up.in.panobinostat treated
MIB2	0.911192	2.4312e-06	6.88664e-06	up.in.panobinostat treated
TCP11L2	1.24287	2.44357e-06	6.92011e-06	up.in.panobinostat treated
CYB5R4	0.614166	2.44518e-06	6.92309e-06	up.in.panobinostat treated
MMP13	0.741108	2.44659e-06	6.9255e-06	up.in.panobinostat treated
B2M	0.831654	2.45505e-06	6.94628e-06	up.in.panobinostat treated
TLE2	1.53577	2.45981e-06	6.95819e-06	up.in.panobinostat treated
ATG4D	0.694599	2.47344e-06	6.99515e-06	up.in.panobinostat treated
ZNF514	1.61829	2.47679e-06	7.00304e-06	up.in.panobinostat treated
BRK1	0.672342	2.50041e-06	7.06179e-06	up.in.panobinostat treated
REEP1	3.92195	2.51302e-06	7.0958e-06	up.in.panobinostat treated
NCK2	0.712055	2.52113e-06	7.11559e-06	up.in.panobinostat treated
SORCS2	1.89077	2.53159e-06	7.14173e-06	up.in.panobinostat treated
STX7	0.744426	2.56161e-06	7.2248e-06	up.in.panobinostat treated
NFATC4	2.13417	2.56795e-06	7.2361e-06	up.in.panobinostat treated
MORC2	0.804025	2.5691e-06	7.23771e-06	up.in.panobinostat treated
GPS1	0.781973	2.59932e-06	7.31124e-06	up.in.panobinostat treated
SPATA21	5.4856	2.62566e-06	7.37533e-06	up.in.panobinostat treated
FAM210B	0.585746	2.63479e-06	7.39765e-06	up.in.panobinostat treated
DEXI	0.787699	2.63618e-06	7.39987e-06	up.in.panobinostat treated
TRIM52	1.55384	2.63801e-06	7.40334e-06	up.in.panobinostat treated
NTNG2	2.23557	2.64961e-06	7.43255e-06	up.in.panobinostat treated
LINGO2	7.17145	2.66233e-06	7.46315e-06	up.in.panobinostat treated
UBR1	0.97042	2.67195e-06	7.48563e-06	up.in.panobinostat treated
PACRG	3.03473	2.67215e-06	7.48563e-06	up.in.panobinostat treated
EDEM2	1.1031	2.68156e-06	7.5086e-06	up.in.panobinostat treated
SFTPC	7.09983	2.68967e-06	7.52963e-06	up.in.panobinostat treated
SLC43A1	5.36862	2.69169e-06	7.5336e-06	up.in.panobinostat treated
[truncated: 4,746 more rows]

## Sheet: b. Pathways-DE genes
Up-regulated GO pathways
Category	Pathway ID	Description	P value	q value	Gene ratio	Gene ID	Gene symbol
GO Biological Processes	GO:0048638	regulation of developmental growth	1.5019e-10	6.93698e-07	97/2937	5728/1026/5802/10018/3897/4133/23327/8408/6774/393/8455/2664/55841/7430/1852/2335/375790/2932/79068/2593/57731/9037/9175/5641/5727/10501/5997/1808/8437/659/10512/9856/5292/3643/6405/6585/1785/8200/23077/11221/1525/10370/2254/6792/7093/10500/1027/9962/583/2803/4131/118813/5071/9686/5357/2303/55558/26524/999/9241/5465/3516/6788/57698/80031/25942/153/1954/1385/9043/4534/9518/89/23493/348/3720/137964…	PTEN/CDKN1A/PTPRS/BCL2L11/L1CAM/MAP2/NEDD4L/ULK1/STAT3/ARHGAP4/ATRN/GDI1/WWC3/EZR/DUSP9/FN1/AGRN/GSK3B/FTO/GAMT/SPTBN4/SEMA5A/MAP3K13/LGMN/PTCH1/SEMA6B/RGS2/DPYSL2/RASAL1/BMPR2/SEMA3C/KIAA0319/PIM1/INSR/SEMA3F/SLIT1/DNM2/GDF5/MYCBP2/DUSP10/CXADR/CITED2/FGF9/CDKL5/TLL2/SEMA6C/CDKN1B/SLC23A2/BBS2/GOLGA4/MAP1B/ZFYVE27/PRKN/VGLL4/PLS1/FOXC2/PLXNA3/LATS2/CDH1/NOG/PPARA/RBPJ/STK3/SHTN1/SEMA6D/SIN3A/ADR…
GO Biological Processes	GO:0016050	vesicle organization	2.31068e-10	6.93698e-07	101/2937	3638/2149/6490/535/23208/6272/5864/1759/155382/440400/9066/55654/9632/5869/22872/1182/54732/8938/8878/10254/5537/6855/56681/29091/23355/10497/116841/6812/10113/6804/6844/9554/26286/51510/375056/252839/83696/55207/399979/5007/1130/10159/8729/5270/8773/5990/57132/84286/9296/6399/5071/6517/23673/25956/79090/29911/6691/3267/301/54874/8411/55361/10490/8675/27095/126003/22937/10959/6809/8976/6385/6843/…	INSIG1/F2R/PMEL/ATP6V0A1/SYT11/SORT1/RAB3A/DNM1/VPS37D/RNASEK/SYT7/TMEM127/SEC24C/RAB5B/SEC31A/CLCN3/TMED9/BAIAP3/SQSTM1/STAM2/PPP6C/SYP/SAR1A/STXBP6/VPS8/UNC13B/SNAP47/STXBP1/PREB/STX1A/VAMP2/SEC22B/ARFGAP3/CHMP5/MIA3/TMEM9/TRAPPC9/ARL8B/SNX19/OSBP/LYST/ATP6AP2/GBF1/SERPINE2/SNAP23/RFX2/CHMP1B/TMEM175/ATP6V1F/TRAPPC2/PRKN/SLC2A4/STX12/SEC31B/TRAPPC6A/HOOK2/SPINK2/AGFG1/ANXA1/FNBP1L/EEA1/PI4K2A/V…
GO Biological Processes	GO:0008654	phospholipid biosynthetic process	3.40316e-10	6.93698e-07	80/2937	2171/5728/3631/1609/55224/51763/8398/9091/376497/22979/2181/20/5336/5296/9489/11261/54947/63874/5283/23556/57515/128486/55650/138429/94103/22863/8818/5338/8733/79644/3422/8813/56895/79575/5007/55500/51477/55151/81490/23049/10162/3417/246/5337/3074/116150/619189/5281/23175/9971/9453/54344/27124/55361/8394/94005/4534/3613/3612/4952/5291/5293/5286/9487/8897/137964/253430/30837/8678/10558/9108/200576…	FABP5/PTEN/INPP4A/DGKQ/ETNK2/INPP5K/PLA2G6/PIGQ/SLC27A1/EFR3B/ACSL3/ABCA2/PLCG2/PIK3R2/PGS1/CHP1/LPCAT2/ABHD4/PIGH/PIGN/SERINC1/FITM2/PIGV/PIP5KL1/ORMDL3/ATG14/DPM2/PLD2/GPAA1/SRD5A3/IDI1/DPM1/AGPAT4/ABHD8/OSBP/ETNK1/ISYNA1/TMEM38B/PTDSS2/SMG1/LPCAT3/IDH1/ALOX15/PLD1/HEXB/NUS1/SERINC4/PIGF/LPIN1/NR1H4/GGPS1/DPM3/INPP5J/PI4K2A/PIP5K1A/PIGS/MTM1/IMPA2/IMPA1/OCRL/PIK3CB/PIK3CD/PIK3C2A/PIGL/MTMR3/GPA…
GO Biological Processes	GO:0010975	regulation of neuron projection development	3.46986e-10	6.93698e-07	120/2937	5728/23303/5802/3309/3897/4133/23327/3480/5274/79791/8408/9762/393/26052/7431/64175/2664/2896/26115/65009/2335/27020/2932/221914/818/9139/2534/11178/5526/9037/9175/116983/10501/57498/4038/1949/56965/5997/2580/51517/659/10512/9856/6405/2049/4915/6585/2043/23077/56963/8321/26259/54664/162427/1399/2281/23043/6792/7248/10500/1855/64764/2803/4131/118813/29116/22891/5530/57465/55558/6324/1948/999/27124…	PTEN/KIF13B/PTPRS/HSPA5/L1CAM/MAP2/NEDD4L/IGF1R/SERPINI1/FBXO31/ULK1/LZTS3/ARHGAP4/DNM3/VIM/P3H1/GDI1/GRN/TANC2/NDRG4/FN1/NPTN/GSK3B/GPC2/CAMK2G/CBFA2T2/FYN/LZTS1/PPP2R5B/SEMA5A/MAP3K13/ACAP3/SEMA6B/KIDINS220/LRP4/EFNB3/PARP6/RGS2/GAK/NCKIPSD/BMPR2/SEMA3C/KIAA0319/SEMA3F/EPHB3/NTRK2/SLIT1/EPHA4/MYCBP2/RGMA/FZD1/FBXW8/TMEM106B/RETREG3/CRKL/FKBP1B/TNIK/CDKL5/TSC1/SEMA6C/DVL1/CREB3L2/GOLGA4/MAP1B/ZF…
GO Biological Processes	GO:0051648	vesicle localization	5.75723e-10	9.20793e-07	69/2937	5728/57555/23208/5864/4133/1759/3064/9001/26115/23233/54732/92558/5537/56681/10652/4642/10113/65018/26286/29058/83696/3985/1785/8729/8773/79443/84100/6399/55062/583/118426/81/5071/6517/11127/55088/79090/54874/157769/27095/126003/10959/84984/8976/54536/6385/23291/80208/10540/84446/1020/8301/149371/4646/4542/55212/8224/27445/6622/9525/4935/7109/129880/64284/55512/23122/8867/9024/51168	PTEN/NLGN2/SYT11/RAB3A/MAP2/DNM1/HTT/HAP1/TANC2/EXOC6B/TMED9/BICDL1/PPP6C/SAR1A/YKT6/MYO1D/PREB/PINK1/ARFGAP3/TMEM230/TRAPPC9/LIMK2/DNM2/GBF1/SNAP23/FYCO1/ARL6/TRAPPC2/WIPI1/BBS2/BORCS5/ACTN4/PRKN/SLC2A4/KIF3A/CCDC186/TRAPPC6A/FNBP1L/FAM91A1/TRAPPC3/TRAPPC5/TMED2/CEP19/WASL/EXOC6/SDC4/FBXW11/SPG11/DCTN2/BRSK1/CDK5/PICALM/EXOC8/MYO6/MYO1F/BBS7/SYN3/PCLO/SNCA/VPS4B/GPR143/TRAPPC10/BBS5/RAB17/SMPD3/…
GO Biological Processes	GO:0006644	phospholipid metabolic process	8.19486e-10	1.09222e-06	107/2937	2171/5728/21/3631/1609/51573/55224/51763/8398/9091/376497/22979/2181/20/5336/5296/9489/11261/54947/5168/63874/5283/196463/23556/57515/128486/55650/138429/94103/22863/8818/5338/8733/79644/3422/90809/8813/56895/79575/5007/55500/51477/56261/949/55151/10955/1436/81490/23049/10162/3417/50640/246/5337/3074/116150/247/619189/8611/5281/23175/10908/9971/9453/54344/27124/55361/5335/54893/8394/375775/81579/…	FABP5/PTEN/ABCA3/INPP4A/DGKQ/GDE1/ETNK2/INPP5K/PLA2G6/PIGQ/SLC27A1/EFR3B/ACSL3/ABCA2/PLCG2/PIK3R2/PGS1/CHP1/LPCAT2/ENPP2/ABHD4/PIGH/PLBD2/PIGN/SERINC1/FITM2/PIGV/PIP5KL1/ORMDL3/ATG14/DPM2/PLD2/GPAA1/SRD5A3/IDI1/PIP4P1/DPM1/AGPAT4/ABHD8/OSBP/ETNK1/ISYNA1/GPCPD1/SCARB1/TMEM38B/SERINC3/CSF1R/PTDSS2/SMG1/LPCAT3/IDH1/PNPLA8/ALOX15/PLD1/HEXB/NUS1/ALOX15B/SERINC4/PLPP1/PIGF/LPIN1/PNPLA6/NR1H4/GGPS1/DPM3…
GO Biological Processes	GO:0016236	macroautophagy	1.48505e-09	1.69653e-06	91/2937	58476/535/23710/5566/4864/3064/155382/90410/8408/2548/23274/81631/155066/55187/11345/8878/10254/11140/23130/345611/65018/11178/9554/9821/83452/51510/665/22863/79065/64771/81671/157753/526/55207/54543/25851/79443/57132/162427/23049/26353/55102/60673/7248/9550/26100/2081/55062/55968/112574/1509/57724/9711/5071/83460/23673/55054/5599/801/27244/84749/285973/529/10490/23241/94241/23339/84971/10075/453…	TP53INP2/ATP6V0A1/GABARAPL1/PRKACA/NPC1/HTT/VPS37D/IFT20/ULK1/GAA/CLEC16A/MAP1LC3B/ATP6V0E2/VPS13D/GABARAPL2/SQSTM1/STAM2/CDC37/ATG2A/IRGM/PINK1/LZTS1/SEC22B/RB1CC1/RAB33B/CHMP5/BNIP3L/ATG14/ATG9A/ILRUN/VMP1/TMEM74/ATP6V1B2/ARL8B/TOMM7/TECPR1/FYCO1/CHMP1B/RETREG3/SMG1/HSPB8/ATG2B/ATG101/TSC1/ATP6V1G1/WIPI2/ERN1/WIPI1/NSFL1C/SNX18/CTSD/EPG5/RUBCN/PRKN/EMC6/STX12/ATG16L1/MAPK8/CALM1/SESN1/USP30/ATG…
GO Biological Processes	GO:0048640	negative regulation of developmental growth	2.5869e-09	2.58587e-06	44/2937	5728/1026/5802/4133/8408/393/55841/9037/5641/5727/10501/5997/10512/9856/6405/6585/11221/1525/10370/7093/10500/1027/583/9686/55558/999/9241/5465/6788/80031/153/9043/9518/3720/1020/53335/6789/23105/2539/51265/652/85407/57556/6696	PTEN/CDKN1A/PTPRS/MAP2/ULK1/ARHGAP4/WWC3/SEMA5A/LGMN/PTCH1/SEMA6B/RGS2/SEMA3C/KIAA0319/SEMA3F/SLIT1/DUSP10/CXADR/CITED2/TLL2/SEMA6C/CDKN1B/BBS2/VGLL4/PLXNA3/CDH1/NOG/PPARA/STK3/SEMA6D/ADRB1/SPAG9/GDF15/JARID2/CDK5/BCL11A/STK4/FSTL4/G6PD/CDKL3/BMP4/NKD1/SEMA6A/SPP1
GO Biological Processes	GO:0051650	establishment of vesicle localization	5.60474e-09	4.98002e-06	63/2937	23208/5864/4133/1759/3064/9001/26115/23233/54732/92558/5537/56681/10652/4642/10113/65018/26286/29058/83696/3985/1785/8729/8773/79443/84100/6399/55062/583/118426/81/5071/6517/11127/55088/79090/54874/157769/27095/126003/10959/84984/8976/54536/6385/23291/80208/10540/1020/8301/149371/4646/4542/55212/6622/9525/4935/7109/129880/64284/55512/23122/8867/51168	SYT11/RAB3A/MAP2/DNM1/HTT/HAP1/TANC2/EXOC6B/TMED9/BICDL1/PPP6C/SAR1A/YKT6/MYO1D/PREB/PINK1/ARFGAP3/TMEM230/TRAPPC9/LIMK2/DNM2/GBF1/SNAP23/FYCO1/ARL6/TRAPPC2/WIPI1/BBS2/BORCS5/ACTN4/PRKN/SLC2A4/KIF3A/CCDC186/TRAPPC6A/FNBP1L/FAM91A1/TRAPPC3/TRAPPC5/TMED2/CEP19/WASL/EXOC6/SDC4/FBXW11/SPG11/DCTN2/CDK5/PICALM/EXOC8/MYO6/MYO1F/BBS7/SNCA/VPS4B/GPR143/TRAPPC10/BBS5/RAB17/SMPD3/CLASP2/SYNJ1/MYO15A
GO Biological Processes	GO:0061564	axon development	1.01628e-08	8.12705e-06	124/2937	5728/3725/23162/23022/23303/5802/3897/5864/4133/5797/3480/219699/8408/393/22853/2664/2896/27242/2335/27020/2932/104/334/345651/6812/3730/10890/2534/57731/9037/9175/90249/5727/4684/10501/4038/1949/55201/1808/659/84612/10512/9856/1944/6405/2049/4915/6585/1785/2043/23077/3913/56963/55740/1436/1605/89884/2281/682/4756/6792/10500/5747/780/1855/2803/4131/118813/9315/126147/57465/214/55558/6324/4804/194…	PTEN/JUN/MAPK8IP3/PALLD/KIF13B/PTPRS/L1CAM/RAB3A/MAP2/PTPRM/IGF1R/UNC5B/ULK1/ARHGAP4/LMTK2/GDI1/GRN/TNFRSF21/FN1/NPTN/GSK3B/ADARB1/APLP2/ACTBL2/STXBP1/ANOS1/RAB10/FYN/SPTBN4/SEMA5A/MAP3K13/UNC5A/PTCH1/NCAM1/SEMA6B/LRP4/EFNB3/MAP1S/DPYSL2/BMPR2/PARD6B/SEMA3C/KIAA0319/EFNA3/SEMA3F/EPHB3/NTRK2/SLIT1/DNM2/EPHA4/MYCBP2/LAMB2/RGMA/ENAH/CSF1R/DAG1/LHX4/FKBP1B/BSG/NEO1/CDKL5/SEMA6C/PTK2/DDR1/DVL1/GOLGA4/…
GO Biological Processes	GO:0010506	regulation of autophagy	1.23255e-08	8.96046e-06	94/2937	5660/58476/535/10018/5566/4864/3064/221937/7855/8408/6774/1649/6720/90427/23274/1613/29919/155066/55187/5296/2932/3607/23130/2308/23677/345611/65018/257397/11178/9554/1611/9821/665/94103/22863/23604/1459/11067/526/171389/25851/6721/79443/23049/26353/2801/60673/5476/7248/9550/2081/55062/112574/9711/5071/55054/5599/56834/8140/27244/84749/529/4210/94241/27074/3708/64121/4534/7249/5291/6885/92196/528…	PSAP/TP53INP2/ATP6V0A1/BCL2L11/PRKACA/NPC1/HTT/FOXK1/FZD5/ULK1/STAT3/DDIT3/SREBF1/BMF/CLEC16A/DAPK3/RMC1/ATP6V0E2/VPS13D/PIK3R2/GSK3B/FOXK2/ATG2A/FOXO1/SH3BP4/IRGM/PINK1/TAB3/LZTS1/SEC22B/DAP/RB1CC1/BNIP3L/ORMDL3/ATG14/DAPK2/CSNK2A2/DEPP1/ATP6V1B2/NLRP6/TECPR1/SREBF2/FYCO1/SMG1/HSPB8/GOLGA2/ATG101/CTSA/TSC1/ATP6V1G1/ERN1/WIPI1/SNX18/RUBCN/PRKN/ATG16L1/MAPK8/GPR137/SLC7A5/SESN1/USP30/ATP6V1E1/MEFV…
GO Biological Processes	GO:0007409	axonogenesis	2.87754e-08	1.9176e-05	112/2937	5728/23022/23303/5802/3897/5864/4133/5797/3480/219699/8408/393/22853/2664/2335/27020/2932/104/334/345651/6812/3730/10890/2534/57731/9037/9175/90249/5727/4684/10501/4038/1949/55201/1808/659/84612/10512/9856/1944/6405/2049/4915/6585/1785/2043/23077/3913/55740/1436/1605/89884/682/4756/6792/10500/5747/1855/2803/4131/118813/126147/214/55558/6324/4804/1948/4854/999/9241/26053/10090/8239/57698/80031/474…	PTEN/PALLD/KIF13B/PTPRS/L1CAM/RAB3A/MAP2/PTPRM/IGF1R/UNC5B/ULK1/ARHGAP4/LMTK2/GDI1/FN1/NPTN/GSK3B/ADARB1/APLP2/ACTBL2/STXBP1/ANOS1/RAB10/FYN/SPTBN4/SEMA5A/MAP3K13/UNC5A/PTCH1/NCAM1/SEMA6B/LRP4/EFNB3/MAP1S/DPYSL2/BMPR2/PARD6B/SEMA3C/KIAA0319/EFNA3/SEMA3F/EPHB3/NTRK2/SLIT1/DNM2/EPHA4/MYCBP2/LAMB2/ENAH/CSF1R/DAG1/LHX4/BSG/NEO1/CDKL5/SEMA6C/PTK2/DVL1/GOLGA4/MAP1B/ZFYVE27/NTN5/ALCAM/PLXNA3/SCN1B/NGFR/…
GO Biological Processes	GO:0046486	glycerolipid metabolic process	3.14044e-08	1.93182e-05	104/2937	2171/3638/5728/718/21/3631/1609/51573/55224/51763/8398/9091/376497/22979/2181/6720/5336/5296/9489/54947/5168/63874/5283/23556/6400/57515/128486/55650/138429/22863/8818/5338/8733/90809/4547/8813/56895/79575/57104/55500/56261/9514/847/949/10955/1436/81490/23049/10162/50640/246/5337/11057/5281/23175/10908/9971/54344/27124/55361/221955/5335/54893/8394/375775/94005/4534/57406/51141/3613/3612/4952/5291…	FABP5/INSIG1/PTEN/C3/ABCA3/INPP4A/DGKQ/GDE1/ETNK2/INPP5K/PLA2G6/PIGQ/SLC27A1/EFR3B/ACSL3/SREBF1/PLCG2/PIK3R2/PGS1/LPCAT2/ENPP2/ABHD4/PIGH/PIGN/SEL1L/SERINC1/FITM2/PIGV/PIP5KL1/ATG14/DPM2/PLD2/GPAA1/PIP4P1/MTTP/DPM1/AGPAT4/ABHD8/PNPLA2/ETNK1/GPCPD1/GAL3ST1/CAT/SCARB1/SERINC3/CSF1R/PTDSS2/SMG1/LPCAT3/PNPLA8/ALOX15/PLD1/ABHD2/PIGF/LPIN1/PNPLA6/NR1H4/DPM3/INPP5J/PI4K2A/DAGLB/PLCG1/MTMR10/PIP5K1A/PNPL…
GO Biological Processes	GO:0048193	Golgi vesicle transport	3.45614e-08	1.97416e-05	83/2937	3638/6272/3064/2181/3916/26088/9632/23233/22872/160/222068/54732/11345/5537/56681/29091/10652/10113/23062/10890/90522/9980/6844/9554/26286/83452/83548/10066/375056/10466/1314/83696/9950/2580/51125/6643/286451/1785/6642/8729/8773/23299/51594/25837/2801/200312/378/23163/6399/55062/64764/583/2803/81562/25956/79090/23230/113419/57511/9276/22818/84501/10490/27095/126003/22937/10959/84984/54536/30845/1…	INSIG1/SORT1/HTT/ACSL3/LAMP1/GGA1/SEC24C/EXOC6B/SEC31A/AP2A1/TMED4/TMED9/GABARAPL2/PPP6C/SAR1A/STXBP6/YKT6/PREB/GGA2/RAB10/YIF1B/DOP1B/VAMP2/SEC22B/ARFGAP3/RAB33B/COG3/SCAMP2/MIA3/COG5/COPA/TRAPPC9/GOLGA5/GAK/GOLGA7/SNX2/YIPF6/DNM2/SNX1/GBF1/SNAP23/BICD2/NBAS/RAB26/GOLGA2/RNF215/ARF4/GGA3/TRAPPC2/WIPI1/CREB3L2/BBS2/GOLGA4/LMAN2L/SEC31B/TRAPPC6A/VPS13A/TEX261/COG6/COPB2/COPZ1/SPIRE2/VTI1B/TRAPPC3/…
GO Biological Processes	GO:0048675	axon extension	6.57434e-08	3.50493e-05	43/2937	5802/3897/4133/8408/393/2664/2335/2932/9037/9175/10501/1808/659/10512/9856/6405/6585/1785/3913/6792/10500/1855/2803/4131/118813/214/55558/999/26053/8239/57698/80031/25942/1954/348/80208/1020/203228/8636/51265/1002/57611/57556	PTPRS/L1CAM/MAP2/ULK1/ARHGAP4/GDI1/FN1/GSK3B/SEMA5A/MAP3K13/SEMA6B/DPYSL2/BMPR2/SEMA3C/KIAA0319/SEMA3F/SLIT1/DNM2/LAMB2/CDKL5/SEMA6C/DVL1/GOLGA4/MAP1B/ZFYVE27/ALCAM/PLXNA3/CDH1/AUTS2/USP9X/SHTN1/SEMA6D/SIN3A/MEGF8/APOE/SPG11/CDK5/C9orf72/SSNA1/CDKL3/CDH4/ISLR2/SEMA6A
GO Biological Processes	GO:0046474	glycerophospholipid biosynthetic process	7.46591e-08	3.73148e-05	64/2937	2171/5728/3631/1609/55224/51763/8398/9091/376497/22979/2181/5336/5296/9489/54947/63874/5283/23556/55650/138429/22863/8818/5338/8733/8813/56895/79575/55500/81490/23049/10162/246/5337/5281/23175/9971/54344/27124/55361/8394/94005/4534/3613/3612/4952/5291/5293/5286/9487/8897/137964/253430/30837/8678/9108/200576/3931/79143/8867/150763/79888/8651/2170/129303	FABP5/PTEN/INPP4A/DGKQ/ETNK2/INPP5K/PLA2G6/PIGQ/SLC27A1/EFR3B/ACSL3/PLCG2/PIK3R2/PGS1/LPCAT2/ABHD4/PIGH/PIGN/PIGV/PIP5KL1/ATG14/DPM2/PLD2/GPAA1/DPM1/AGPAT4/ABHD8/ETNK1/PTDSS2/SMG1/LPCAT3/ALOX15/PLD1/PIGF/LPIN1/NR1H4/DPM3/INPP5J/PI4K2A/PIP5K1A/PIGS/MTM1/IMPA2/IMPA1/OCRL/PIK3CB/PIK3CD/PIK3C2A/PIGL/MTMR3/GPAT4/IPMK/SOCS7/BECN1/MTMR7/PIKFYVE/LCAT/MBOAT7/SYNJ1/GPAT2/LPCAT1/SOCS1/FABP3/TMEM150A
GO Biological Processes	GO:0099003	vesicle-mediated transport in synapse	1.21582e-07	5.59243e-05	63/2937	5728/1609/57555/5864/1759/9066/26052/1182/160/6855/2932/10497/116841/6812/6804/22883/6457/6844/28964/5338/8927/8541/23621/2580/1785/8773/5337/56850/1855/91683/6517/57465/63908/1948/57030/9829/8573/6809/114781/2901/6620/9815/5865/673/84961/140730/6861/84446/1020/8301/23237/8224/116443/27445/6622/29993/9498/8867/2054/8448/9024/1815/10815	PTEN/DGKQ/NLGN2/RAB3A/DNM1/SYT7/DNM3/CLCN3/AP2A1/SYP/GSK3B/UNC13B/SNAP47/STXBP1/STX1A/CLSTN1/SH3GL3/VAMP2/GIT1/PLD2/BSN/PPFIA3/BACE1/GAK/DNM2/SNAP23/PLD1/GRIPAP1/DVL1/SYT12/SLC2A4/TBC1D24/NAPB/EFNB2/SLC17A7/DNAJC6/CASK/STX3/BTBD9/GRIK5/SNCB/GIT2/RAB3B/BRAF/FBXL20/RIMS4/SYT5/BRSK1/CDK5/PICALM/ARC/SYN3/GRIN3A/PCLO/SNCA/PACSIN1/SLC4A8/SYNJ1/STX2/DOC2A/BRSK2/DRD4/CPLX1
GO Biological Processes	GO:0006650	glycerophospholipid metabolic process	1.25879e-07	5.59243e-05	84/2937	2171/5728/21/3631/1609/51573/55224/51763/8398/9091/376497/22979/2181/5336/5296/9489/54947/5168/63874/5283/23556/57515/55650/138429/22863/8818/5338/8733/90809/8813/56895/79575/55500/56261/949/10955/1436/81490/23049/10162/50640/246/5337/5281/23175/10908/9971/54344/27124/55361/5335/54893/8394/375775/94005/4534/57406/3613/3612/4952/5291/5293/8811/5286/9487/8897/137964/253430/30837/8678/9108/200576/28…	FABP5/PTEN/ABCA3/INPP4A/DGKQ/GDE1/ETNK2/INPP5K/PLA2G6/PIGQ/SLC27A1/EFR3B/ACSL3/PLCG2/PIK3R2/PGS1/LPCAT2/ENPP2/ABHD4/PIGH/PIGN/SERINC1/PIGV/PIP5KL1/ATG14/DPM2/PLD2/GPAA1/PIP4P1/DPM1/AGPAT4/ABHD8/ETNK1/GPCPD1/SCARB1/SERINC3/CSF1R/PTDSS2/SMG1/LPCAT3/PNPLA8/ALOX15/PLD1/PIGF/LPIN1/PNPLA6/NR1H4/DPM3/INPP5J/PI4K2A/PLCG1/MTMR10/PIP5K1A/PNPLA7/PIGS/MTM1/ABHD6/IMPA2/IMPA1/OCRL/PIK3CB/PIK3CD/GALR2/PIK3C2A/P…
GO Biological Processes	GO:1990138	neuron projection extension	1.33117e-07	5.6027e-05	54/2937	5802/3897/4133/23327/8408/393/2664/2335/2932/9037/9175/10501/1808/8437/659/10512/9856/6405/6585/1785/3913/6792/10500/780/51299/9962/1855/2803/4131/118813/5071/214/55558/999/26053/8239/57698/80031/25942/1954/9043/23767/348/80208/1020/203228/53335/8636/51265/1002/57611/51760/57556/123904	PTPRS/L1CAM/MAP2/NEDD4L/ULK1/ARHGAP4/GDI1/FN1/GSK3B/SEMA5A/MAP3K13/SEMA6B/DPYSL2/RASAL1/BMPR2/SEMA3C/KIAA0319/SEMA3F/SLIT1/DNM2/LAMB2/CDKL5/SEMA6C/DDR1/NRN1/SLC23A2/DVL1/GOLGA4/MAP1B/ZFYVE27/PRKN/ALCAM/PLXNA3/CDH1/AUTS2/USP9X/SHTN1/SEMA6D/SIN3A/MEGF8/SPAG9/FLRT3/APOE/SPG11/CDK5/C9orf72/BCL11A/SSNA1/CDKL3/CDH4/ISLR2/SYT17/SEMA6A/NRN1L
GO Biological Processes	GO:0099504	synaptic vesicle cycle	2.05332e-07	8.21002e-05	58/2937	5728/1609/57555/5864/1759/9066/26052/1182/6855/2932/10497/116841/6812/6804/6457/6844/28964/5338/8927/8541/23621/2580/1785/8773/5337/56850/1855/91683/6517/57465/63908/57030/9829/8573/6809/114781/2901/6620/9815/5865/673/84961/140730/6861/84446/1020/8301/8224/116443/27445/6622/29993/9498/8867/2054/8448/9024/10815	PTEN/DGKQ/NLGN2/RAB3A/DNM1/SYT7/DNM3/CLCN3/SYP/GSK3B/UNC13B/SNAP47/STXBP1/STX1A/SH3GL3/VAMP2/GIT1/PLD2/BSN/PPFIA3/BACE1/GAK/DNM2/SNAP23/PLD1/GRIPAP1/DVL1/SYT12/SLC2A4/TBC1D24/NAPB/SLC17A7/DNAJC6/CASK/STX3/BTBD9/GRIK5/SNCB/GIT2/RAB3B/BRAF/FBXL20/RIMS4/SYT5/BRSK1/CDK5/PICALM/SYN3/GRIN3A/PCLO/SNCA/PACSIN1/SLC4A8/SYNJ1/STX2/DOC2A/BRSK2/CPLX1
Down-regulated GO pathways
Category	Pathway ID	Description	P value	q value	Gene ratio	Gene ID	Gene symbol
GO Biological Processes	GO:0006260	DNA replication	2.09858e-43	2.09858e-43	0.520979	6241/4174/4172/890/4171/7157/983/81620/4176/4173/9768/51659/116028/990/672/10189/5888/8318/8099/1854/4678/157570/23649/374393/23338/4175/26271/23594/2237/5111/9837/4998/51514/5427/80119/5426/79075/10036/55388/9401/51053/4796/5984/6282/11169/84296/8914/90381/10535/1663/641/3159/5983/1660/3978/54108/5982/10926/348654/6749/10293/146956/11073/64710/5558/1111/10721/5763/79892/92675/92667/79733/5932/17…	RRM2/MCM5/MCM3/CCNA2/MCM2/TP53/CDK1/CDT1/MCM7/MCM4/PCLAF/GINS2/RMI2/CDC6/BRCA1/ALYREF/RAD51/CDC45/CDK2AP1/DUT/NASP/ESCO2/POLA2/FAM111B/JADE2/MCM6/FBXO5/ORC6/FEN1/PCNA/GINS1/ORC1/DTL/POLE2/PIF1/POLE/DSCC1/CHAF1A/MCM10/RECQL4/GMNN/TONSL/RFC4/S100A11/WDHD1/GINS4/TIMELESS/TICRR/RNASEH2A/DDX11/BLM/HMGA1/RFC3/DHX9/LIG1/CHRAC1/RFC2/DBF4/GEN1/SSRP1/TRAIP/EME1/TOPBP1/NUCKS1/PRIM2/CHEK1/POLQ/PTMS/MCMBP/DTD…
GO Biological Processes	GO:0006261	DNA-templated DNA replication	5.68763e-35	5.68763e-35	0.590361	4174/4172/4171/81620/4176/4173/51659/990/672/10189/5888/8318/8099/23649/4175/26271/23594/2237/5111/9837/4998/5427/5426/79075/55388/9401/51053/4796/5984/11169/84296/8914/90381/1663/641/3159/5983/3978/5982/10926/348654/10293/146956/11073/64710/5558/10721/79892/92667/79733/5932/1763/54962/8317/5985/63901/84515/144455/54107/10714/5557/30968/55345/5422/10498/23595/80174/6742/6240/57697/201254/5424/101…	MCM5/MCM3/MCM2/CDT1/MCM7/MCM4/GINS2/CDC6/BRCA1/ALYREF/RAD51/CDC45/CDK2AP1/POLA2/MCM6/FBXO5/ORC6/FEN1/PCNA/GINS1/ORC1/POLE2/POLE/DSCC1/MCM10/RECQL4/GMNN/TONSL/RFC4/WDHD1/GINS4/TIMELESS/TICRR/DDX11/BLM/HMGA1/RFC3/LIG1/RFC2/DBF4/GEN1/TRAIP/EME1/TOPBP1/NUCKS1/PRIM2/POLQ/MCMBP/MGME1/E2F8/RBBP8/DNA2/TIPIN/CDC7/RFC5/FAM111A/MCM8/E2F7/POLE3/POLD3/PRIM1/STOML2/ZGRF1/POLA1/CARM1/ORC3/DBF4B/SSBP1/RRM1/FANCM…
GO Biological Processes	GO:0007059	chromosome segregation	1.10832e-30	1.10832e-30	0.413613	991/891/9212/11065/5347/332/11004/4288/9787/146909/9319/11130/81610/81620/55355/116028/113130/10460/9055/990/672/9493/1063/5901/24137/10615/10783/3832/55839/701/51203/157570/23397/9700/9232/699/3835/387103/29127/26271/83540/10403/2237/64105/55055/64946/60/55143/6421/157313/90417/2177/79075/84722/147841/9928/7153/79023/10592/4085/10051/221150/64151/79980/1104/7272/1663/151246/7756/54892/4751/11339…	CDC20/CCNB1/AURKB/UBE2C/PLK1/BIRC5/KIF2C/MKI67/DLGAP5/KIF18B/TRIP13/ZWINT/FAM83D/CDT1/HJURP/RMI2/CDCA5/TACC3/PRC1/CDC6/BRCA1/KIF23/CENPF/RAN/KIF4A/SPAG5/NEK6/KIF11/CENPN/BUB1B/NUSAP1/ESCO2/NCAPH/ESPL1/PTTG1/BUB1/KIF22/CENPW/RACGAP1/FBXO5/NUF2/NDC80/FEN1/CENPK/ZWILCH/CENPH/ACTB/CDCA8/SFPQ/CDCA2/KNSTRN/FANCD2/DSCC1/PSRC1/SPC24/KIF14/TOP2A/NUP37/SMC2/MAD2L1/SMC4/SKA3/NCAPG/DSN1/RCC1/TTK/DDX11/SGO2/Z…
GO Biological Processes	GO:0140014	mitotic nuclear division	9.94443e-28	9.94443e-28	0.421538	991/891/9212/11065/5347/332/11004/4288/9787/4605/146909/9319/9088/22974/11130/6790/81620/5902/113130/10460/9055/990/3553/9493/1063/5901/24137/10615/10783/3832/701/51203/157570/23397/9700/9232/699/3835/995/29127/26271/83540/10403/64105/55055/60/55143/157313/90417/79075/84722/147841/9928/3552/10592/54443/4085/10051/9585/64151/79980/1104/7272/151246/7756/54892/4751/1062/83903/79866/9918/23310/81929/…	CDC20/CCNB1/AURKB/UBE2C/PLK1/BIRC5/KIF2C/MKI67/DLGAP5/MYBL2/KIF18B/TRIP13/PKMYT1/TPX2/ZWINT/AURKA/CDT1/RANBP1/CDCA5/TACC3/PRC1/CDC6/IL1B/KIF23/CENPF/RAN/KIF4A/SPAG5/NEK6/KIF11/BUB1B/NUSAP1/ESCO2/NCAPH/ESPL1/PTTG1/BUB1/KIF22/CDC25C/RACGAP1/FBXO5/NUF2/NDC80/CENPK/ZWILCH/ACTB/CDCA8/CDCA2/KNSTRN/DSCC1/PSRC1/SPC24/KIF14/IL1A/SMC2/ANLN/MAD2L1/SMC4/KIF20B/NCAPG/DSN1/RCC1/TTK/SGO2/ZNF207/NCAPG2/NEK2/CENP…
GO Biological Processes	GO:0000280	nuclear division	1.92285e-26	1.92285e-26	0.365904	991/891/9212/11065/5347/332/11004/9133/4288/9787/4605/146909/9319/9088/22974/11130/6790/81620/1164/5902/113130/10460/9055/990/3553/9493/1063/5901/259266/5888/24137/10615/10783/994/3832/8438/701/10635/9633/51203/157570/23397/9700/9232/699/3835/995/29127/26271/83540/10403/64105/55055/60/55143/157313/90417/2177/79075/84722/147841/9928/7153/3552/10592/54443/4085/10051/9585/5892/64151/79980/1104/7272/…	CDC20/CCNB1/AURKB/UBE2C/PLK1/BIRC5/KIF2C/CCNB2/MKI67/DLGAP5/MYBL2/KIF18B/TRIP13/PKMYT1/TPX2/ZWINT/AURKA/CDT1/CKS2/RANBP1/CDCA5/TACC3/PRC1/CDC6/IL1B/KIF23/CENPF/RAN/ASPM/RAD51/KIF4A/SPAG5/NEK6/CDC25B/KIF11/RAD54L/BUB1B/RAD51AP1/TESMIN/NUSAP1/ESCO2/NCAPH/ESPL1/PTTG1/BUB1/KIF22/CDC25C/RACGAP1/FBXO5/NUF2/NDC80/CENPK/ZWILCH/ACTB/CDCA8/CDCA2/KNSTRN/FANCD2/DSCC1/PSRC1/SPC24/KIF14/TOP2A/IL1A/SMC2/ANLN/MA…
GO Biological Processes	GO:0000070	mitotic sister chromatid segregation	1.03979e-24	1.03979e-24	0.47549	991/891/9212/11065/5347/332/11004/9787/146909/9319/11130/81620/113130/10460/9055/990/9493/1063/5901/24137/10615/10783/3832/701/51203/157570/23397/9700/9232/699/3835/29127/26271/83540/10403/64105/55055/60/55143/90417/79075/84722/147841/9928/10592/4085/10051/64151/79980/7272/151246/7756/54892/4751/1062/83903/9918/23310/81929/7283/348654/81930/7517/9735/4926/8243/387893/5518/151648/9274/9587/29781/3…	CDC20/CCNB1/AURKB/UBE2C/PLK1/BIRC5/KIF2C/DLGAP5/KIF18B/TRIP13/ZWINT/CDT1/CDCA5/TACC3/PRC1/CDC6/KIF23/CENPF/RAN/KIF4A/SPAG5/NEK6/KIF11/BUB1B/NUSAP1/ESCO2/NCAPH/ESPL1/PTTG1/BUB1/KIF22/RACGAP1/FBXO5/NUF2/NDC80/CENPK/ZWILCH/ACTB/CDCA8/KNSTRN/DSCC1/PSRC1/SPC24/KIF14/SMC2/MAD2L1/SMC4/NCAPG/DSN1/TTK/SGO2/ZNF207/NCAPG2/NEK2/CENPE/HASPIN/NCAPD2/NCAPD3/SEH1L/TUBG1/GEN1/KIF18A/XRCC3/KNTC1/NUMA1/SMC1A/KMT5A/…
GO Biological Processes	GO:0000819	sister chromatid segregation	1.88435e-24	1.88435e-24	0.447699	991/891/9212/11065/5347/332/11004/9787/146909/9319/11130/81620/116028/113130/10460/9055/990/9493/1063/5901/24137/10615/10783/3832/701/51203/157570/23397/9700/9232/699/3835/29127/26271/83540/10403/2237/64105/55055/60/55143/6421/90417/79075/84722/147841/9928/7153/10592/4085/10051/64151/79980/7272/1663/151246/7756/54892/4751/1062/83903/9918/23310/81929/7283/348654/81930/7517/9735/4926/79892/8243/387…	CDC20/CCNB1/AURKB/UBE2C/PLK1/BIRC5/KIF2C/DLGAP5/KIF18B/TRIP13/ZWINT/CDT1/RMI2/CDCA5/TACC3/PRC1/CDC6/KIF23/CENPF/RAN/KIF4A/SPAG5/NEK6/KIF11/BUB1B/NUSAP1/ESCO2/NCAPH/ESPL1/PTTG1/BUB1/KIF22/RACGAP1/FBXO5/NUF2/NDC80/FEN1/CENPK/ZWILCH/ACTB/CDCA8/SFPQ/KNSTRN/DSCC1/PSRC1/SPC24/KIF14/TOP2A/SMC2/MAD2L1/SMC4/NCAPG/DSN1/TTK/DDX11/SGO2/ZNF207/NCAPG2/NEK2/CENPE/HASPIN/NCAPD2/NCAPD3/SEH1L/TUBG1/GEN1/KIF18A/XRC…
GO Biological Processes	GO:0098813	nuclear chromosome segregation	7.00499e-24	7.00499e-24	0.401869	991/891/9212/11065/5347/332/11004/9787/146909/9319/11130/81610/81620/116028/113130/10460/9055/990/9493/1063/5901/24137/10615/10783/3832/701/51203/157570/23397/9700/9232/699/3835/29127/26271/83540/10403/2237/64105/55055/60/55143/6421/90417/2177/79075/84722/147841/9928/7153/10592/4085/10051/64151/79980/7272/1663/151246/7756/54892/4751/1062/83903/55920/9918/23310/81929/7283/348654/81930/7517/146956/…	CDC20/CCNB1/AURKB/UBE2C/PLK1/BIRC5/KIF2C/DLGAP5/KIF18B/TRIP13/ZWINT/FAM83D/CDT1/RMI2/CDCA5/TACC3/PRC1/CDC6/KIF23/CENPF/RAN/KIF4A/SPAG5/NEK6/KIF11/BUB1B/NUSAP1/ESCO2/NCAPH/ESPL1/PTTG1/BUB1/KIF22/RACGAP1/FBXO5/NUF2/NDC80/FEN1/CENPK/ZWILCH/ACTB/CDCA8/SFPQ/KNSTRN/FANCD2/DSCC1/PSRC1/SPC24/KIF14/TOP2A/SMC2/MAD2L1/SMC4/NCAPG/DSN1/TTK/DDX11/SGO2/ZNF207/NCAPG2/NEK2/CENPE/HASPIN/RCC2/NCAPD2/NCAPD3/SEH1L/TU…
GO Biological Processes	GO:0006310	DNA recombination	2.2846e-23	2.2846e-23	0.394578	4174/4172/2521/4171/9319/4176/4173/51659/116028/7374/672/10189/3838/5888/3149/3014/8318/8438/10635/3146/3148/4175/2237/60/6421/80119/2177/7153/9156/9401/5892/4796/3329/84296/8914/23529/6778/9466/78995/641/328/348654/10213/7517/146956/25788/11073/64710/7516/79447/79000/1111/10721/54780/84057/55010/7037/5932/83695/8317/7334/4292/6119/84515/7011/7520/83990/7468/6932/10445/118460/11144/51010/4436/576…	MCM5/MCM3/FUS/MCM2/TRIP13/MCM7/MCM4/GINS2/RMI2/UNG/BRCA1/ALYREF/KPNA2/RAD51/HMGB3/H2AX/CDC45/RAD54L/RAD51AP1/HMGB1/HMGB2/MCM6/FEN1/ACTB/SFPQ/PIF1/FANCD2/TOP2A/EXO1/RECQL4/RAD51D/TONSL/HSPD1/GINS4/TIMELESS/CLCF1/STAT6/IL27RA/HROB/BLM/APEX1/GEN1/PSMD14/XRCC3/EME1/RAD54B/TOPBP1/NUCKS1/XRCC2/PAGR1/AUNIP/CHEK1/POLQ/NSMCE4A/MND1/PARPBP/TFRC/RBBP8/RHNO1/CDC7/UBE2N/MLH1/RPA3/MCM8/TEP1/XRCC5/BRIP1/NSD2/TC…
GO Biological Processes	GO:0000075	cell cycle checkpoint signaling	2.35476e-22	2.35476e-22	0.473118	991/891/9212/5347/332/55872/595/7157/9319/983/11130/81620/990/672/1063/5888/3014/8318/701/51512/699/83540/10403/4998/51514/55055/55143/1869/2177/147841/4085/7272/8914/90381/7756/79968/641/83903/63967/348654/79621/51776/7517/146956/11073/9735/1111/26272/9894/5932/83695/1763/54962/9587/54888/83990/11200/3619/8883/57405/84861/900/4436/51065/54908/1017/675/55755/6419/580/26270/9984/1263/51499/55159/2…	CDC20/CCNB1/AURKB/PLK1/BIRC5/PBK/CCND1/TP53/TRIP13/CDK1/ZWINT/CDT1/CDC6/BRCA1/CENPF/RAD51/H2AX/CDC45/BUB1B/GTSE1/BUB1/NUF2/NDC80/ORC1/DTL/ZWILCH/CDCA8/E2F1/FANCD2/SPC24/MAD2L1/TTK/TIMELESS/TICRR/ZNF207/WDR76/BLM/HASPIN/CLSPN/GEN1/RNASEH2B/MAP3K20/XRCC3/EME1/TOPBP1/KNTC1/CHEK1/FBXO4/TELO2/RBBP8/RHNO1/DNA2/TIPIN/MAD2L1BP/NSUN2/BRIP1/CHEK2/INCENP/NAE1/SPC25/KLHL22/CCNG1/MSH2/RPS27L/SPDL1/CDK2/BRCA2/…
GO Biological Processes	GO:1901987	regulation of cell cycle phase transition	2.71461e-22	2.71461e-22	0.353201	991/891/9212/11065/5347/332/6241/9787/55872/595/7157/9319/983/11130/81610/6790/81620/113130/990/672/1063/5888/10783/3014/8318/994/701/51512/9700/699/995/26271/83540/10403/4998/51514/55055/60/55143/1869/2177/147841/9928/54443/4085/7272/8914/7027/90381/993/1019/7756/79968/641/1062/83903/55920/6491/57099/328/63967/10926/348654/79621/678/51776/894/7465/7517/146956/11073/79447/9735/1111/26272/27085/98…	CDC20/CCNB1/AURKB/UBE2C/PLK1/BIRC5/RRM2/DLGAP5/PBK/CCND1/TP53/TRIP13/CDK1/ZWINT/FAM83D/AURKA/CDT1/CDCA5/CDC6/BRCA1/CENPF/RAD51/NEK6/H2AX/CDC45/CDC25B/BUB1B/GTSE1/ESPL1/BUB1/CDC25C/FBXO5/NUF2/NDC80/ORC1/DTL/ZWILCH/ACTB/CDCA8/E2F1/FANCD2/SPC24/KIF14/ANLN/MAD2L1/TTK/TIMELESS/TFDP1/TICRR/CDC25A/CDK4/ZNF207/WDR76/BLM/CENPE/HASPIN/RCC2/STIL/AVEN/APEX1/CLSPN/DBF4/GEN1/RNASEH2B/ZFP36L2/MAP3K20/CCND2/WEE1…
GO Biological Processes	GO:0006302	double-strand break repair	4.24516e-22	4.24516e-22	0.4	4174/2305/4172/2521/4171/7157/9319/4176/4173/51659/116028/113130/672/5888/3014/8318/8438/10635/8091/157570/3146/3148/4175/2237/60/6421/2177/9401/5892/4796/84296/8914/1663/641/348654/10213/7517/146956/25788/64710/7516/79000/1111/10721/54780/55010/55775/5932/25900/64858/1763/8317/7334/4292/6119/84515/9274/7520/83990/7468/11200/5422/11144/6603/4436/4968/83666/57697/7913/675/115004/54537/10038/9937/5…	MCM5/FOXM1/MCM3/FUS/MCM2/TP53/TRIP13/MCM7/MCM4/GINS2/RMI2/CDCA5/BRCA1/RAD51/H2AX/CDC45/RAD54L/RAD51AP1/HMGA2/ESCO2/HMGB1/HMGB2/MCM6/FEN1/ACTB/SFPQ/FANCD2/RECQL4/RAD51D/TONSL/GINS4/TIMELESS/DDX11/BLM/GEN1/PSMD14/XRCC3/EME1/RAD54B/NUCKS1/XRCC2/AUNIP/CHEK1/POLQ/NSMCE4A/PARPBP/TDP1/RBBP8/IFFO1/DCLRE1B/DNA2/CDC7/UBE2N/MLH1/RPA3/MCM8/BCL7C/XRCC5/BRIP1/NSD2/CHEK2/POLA1/DMC1/SMARCD2/MSH2/OGG1/PARP9/FANCM…
GO Biological Processes	GO:0090068	positive regulation of cell cycle process	1.60854e-21	1.60854e-21	0.415385	891/9212/11065/332/6241/9787/55872/595/983/81610/6790/81620/5902/113130/990/3553/9493/10615/994/10635/51203/23397/9700/995/29127/26271/10403/2237/51514/55143/6421/11113/9928/3552/10592/4085/10051/9585/64151/6665/7027/993/1663/1019/54892/55920/6491/328/10926/348654/51776/894/7517/79447/201161/4926/27085/79733/5359/83695/8317/1894/10733/9587/5155/144455/11200/29781/4869/3619/3373/4041/56257/163786/…	CCNB1/AURKB/UBE2C/BIRC5/RRM2/DLGAP5/PBK/CCND1/CDK1/FAM83D/AURKA/CDT1/RANBP1/CDCA5/CDC6/IL1B/KIF23/SPAG5/CDC25B/RAD51AP1/NUSAP1/NCAPH/ESPL1/CDC25C/RACGAP1/FBXO5/NDC80/FEN1/DTL/CDCA8/SFPQ/CIT/KIF14/IL1A/SMC2/MAD2L1/SMC4/KIF20B/NCAPG/SOX15/TFDP1/CDC25A/DDX11/CDK4/NCAPG2/RCC2/STIL/APEX1/DBF4/GEN1/MAP3K20/CCND2/XRCC3/PAGR1/CENPV/NUMA1/MTBP/E2F8/PLSCR1/RHNO1/CDC7/ECT2/PLK4/MAD2L1BP/PDGFB/E2F7/CHEK2/NCA…
GO Biological Processes	GO:0044772	mitotic cell cycle phase transition	3.84219e-20	3.84219e-20	0.338266	991/891/9212/11065/5347/332/6241/9133/9787/2305/1163/595/890/7157/9319/9088/983/11130/6790/81620/1033/1164/113130/10460/990/672/1063/10783/994/701/51512/4678/128239/899/9700/699/995/26271/83540/10403/4998/51514/55055/60/55143/1869/5426/11113/147841/9928/54443/4085/9833/1104/7272/7027/90381/993/1019/7756/1874/641/1062/83903/55920/6491/8454/57099/328/63967/84930/10926/348654/79621/27338/678/6502/10…	CDC20/CCNB1/AURKB/UBE2C/PLK1/BIRC5/RRM2/CCNB2/DLGAP5/FOXM1/CKS1B/CCND1/CCNA2/TP53/TRIP13/PKMYT1/CDK1/ZWINT/AURKA/CDT1/CDKN3/CKS2/CDCA5/TACC3/CDC6/BRCA1/CENPF/NEK6/CDC25B/BUB1B/GTSE1/NASP/IQGAP3/CCNF/ESPL1/BUB1/CDC25C/FBXO5/NUF2/NDC80/ORC1/DTL/ZWILCH/ACTB/CDCA8/E2F1/POLE/CIT/SPC24/KIF14/ANLN/MAD2L1/MELK/RCC1/TTK/TFDP1/TICRR/CDC25A/CDK4/ZNF207/E2F4/BLM/CENPE/HASPIN/RCC2/STIL/CUL1/AVEN/APEX1/CLSPN/M…
GO Biological Processes	GO:0033044	regulation of chromosome organization	2.02663e-19	2.02663e-19	0.404762	991/891/9212/11065/5347/332/9787/4171/9319/11130/81620/116028/113130/10460/990/1063/10783/701/6714/23397/9700/9232/699/26271/83540/10403/2237/55055/60/55143/6421/80119/3184/147841/7153/10592/4085/10051/64151/7272/22948/1663/7756/4751/1062/83903/9918/1736/1786/3181/348654/7517/201161/9735/4926/54780/26272/4609/55226/9274/9587/7520/3619/65057/57405/55196/10445/6603/84861/6742/26054/26354/3178/54908…	CDC20/CCNB1/AURKB/UBE2C/PLK1/BIRC5/DLGAP5/MCM2/TRIP13/ZWINT/CDT1/RMI2/CDCA5/TACC3/CDC6/CENPF/NEK6/BUB1B/SRC/NCAPH/ESPL1/PTTG1/BUB1/FBXO5/NUF2/NDC80/FEN1/ZWILCH/ACTB/CDCA8/SFPQ/PIF1/HNRNPD/SPC24/TOP2A/SMC2/MAD2L1/SMC4/NCAPG/TTK/CCT5/DDX11/ZNF207/NEK2/CENPE/HASPIN/NCAPD2/DKC1/DNMT1/HNRNPA2B1/GEN1/XRCC3/CENPV/KNTC1/NUMA1/NSMCE4A/FBXO4/MYC/NAT10/BCL7C/MAD2L1BP/XRCC5/INCENP/ACD/SPC25/RESF1/MCRS1/SMARC…
GO Biological Processes	GO:0006275	regulation of DNA replication	3.18896e-19	3.18896e-19	0.5	4174/4172/890/4171/7157/983/81620/4176/4173/51659/990/157570/23338/4175/26271/5111/9837/79075/51053/5984/6282/84296/8914/90381/641/5983/1660/54108/5982/10926/64710/79733/1763/54962/8317/5518/5985/144455/54107/30968/8412/10445/23595/80174/6742/2069/1017/675/6416/283899/79915/51377/64863/253461/23244/10269/29980/2021/125476/11177/84083/11124/5001/4683/545/8607/2736/79596	MCM5/MCM3/CCNA2/MCM2/TP53/CDK1/CDT1/MCM7/MCM4/GINS2/CDC6/ESCO2/JADE2/MCM6/FBXO5/PCNA/GINS1/DSCC1/GMNN/RFC4/S100A11/GINS4/TIMELESS/TICRR/BLM/RFC3/DHX9/CHRAC1/RFC2/DBF4/NUCKS1/E2F8/DNA2/TIPIN/CDC7/PPP2R1A/RFC5/E2F7/POLE3/STOML2/BCAR3/MCRS1/ORC3/DBF4B/SSBP1/EREG/CDK2/BRCA2/MAP2K4/INO80E/ATAD5/UCHL5/METTL4/ZBTB38/PDS5A/ZMPSTE24/DONSON/ENDOG/INO80C/BAZ1A/ZRANB3/FAF1/ORC5/NBN/ATR/RUVBL1/GLI2/OBI1
GO Biological Processes	GO:0010948	negative regulation of cell cycle process	3.76967e-19	3.76967e-19	0.374214	991/891/9212/5347/332/55872/595/7157/9319/983/11130/81620/990/672/1063/5888/3014/8318/701/51512/899/9700/9232/699/26271/83540/10403/4998/51514/55055/55143/1869/2177/147841/4085/7272/8914/90381/7756/79968/641/4751/83903/57099/3976/63967/348654/79621/678/51776/7465/7517/146956/11073/9735/1111/26272/27085/10040/10432/79733/9894/5932/83695/1763/54962/3624/5933/9587/54888/83990/144455/11200/4869/3619/…	CDC20/CCNB1/AURKB/PLK1/BIRC5/PBK/CCND1/TP53/TRIP13/CDK1/ZWINT/CDT1/CDC6/BRCA1/CENPF/RAD51/H2AX/CDC45/BUB1B/GTSE1/CCNF/ESPL1/PTTG1/BUB1/FBXO5/NUF2/NDC80/ORC1/DTL/ZWILCH/CDCA8/E2F1/FANCD2/SPC24/MAD2L1/TTK/TIMELESS/TICRR/ZNF207/WDR76/BLM/NEK2/HASPIN/AVEN/LIF/CLSPN/GEN1/RNASEH2B/ZFP36L2/MAP3K20/WEE1/XRCC3/EME1/TOPBP1/KNTC1/CHEK1/FBXO4/MTBP/TOM1L1/RBM14/E2F8/TELO2/RBBP8/RHNO1/DNA2/TIPIN/INHBA/RBL1/MAD…
GO Biological Processes	GO:0007088	regulation of mitotic nuclear division	4.72171e-19	4.72171e-19	0.525424	991/891/9212/5347/332/4288/9787/9319/9088/11130/6790/81620/3553/1063/701/51203/9700/699/995/26271/83540/10403/55055/55143/157313/147841/3552/4085/9585/1104/7272/7756/4751/83903/79866/23363/348654/7517/9735/858/1111/27085/10040/9587/5155/3619/57405/4041/84861/9820/2069/54908/55755/5885/10201/23636/8877/7039/286053/28984/51143/685	CDC20/CCNB1/AURKB/PLK1/BIRC5/MKI67/DLGAP5/TRIP13/PKMYT1/ZWINT/AURKA/CDT1/IL1B/CENPF/BUB1B/NUSAP1/ESPL1/BUB1/CDC25C/FBXO5/NUF2/NDC80/ZWILCH/CDCA8/CDCA2/SPC24/IL1A/MAD2L1/KIF20B/RCC1/TTK/ZNF207/NEK2/HASPIN/BORA/OBSL1/GEN1/XRCC3/KNTC1/CAV2/CHEK1/MTBP/TOM1L1/MAD2L1BP/PDGFB/INCENP/SPC25/LRP5/KLHL22/CUL7/EREG/SPDL1/CDK5RAP2/RAD21/NME6/NUP62/SPHK1/TGFA/NSMCE2/RGCC/DYNC1LI1/BTC
GO Biological Processes	GO:0051054	positive regulation of DNA metabolic process	7.2444e-19	7.2444e-19	0.378738	9212/2305/2521/983/81620/306/51659/672/5888/3014/10635/6714/3146/3182/5111/9837/60/3184/79075/5984/84296/8914/23529/22948/6778/1663/3320/4751/5983/1736/1660/5982/57103/10926/3181/64094/5558/26272/7037/79733/5932/4609/1763/8317/7334/5985/4292/9274/7520/5155/7468/144455/79977/65057/30968/8412/10445/118460/6603/51010/80174/3326/4436/6742/83666/26354/581/7398/2069/3178/1017/6416/283899/5595/54537/799…	AURKB/FOXM1/FUS/CDK1/CDT1/ANXA3/GINS2/BRCA1/RAD51/H2AX/RAD51AP1/SRC/HMGB1/HNRNPAB/PCNA/GINS1/ACTB/HNRNPD/DSCC1/RFC4/GINS4/TIMELESS/CLCF1/CCT5/STAT6/DDX11/HSP90AA1/NEK2/RFC3/DKC1/DHX9/RFC2/TIGAR/DBF4/HNRNPA2B1/SMOC2/PRIM2/FBXO4/TFRC/E2F8/RBBP8/MYC/DNA2/CDC7/UBE2N/RFC5/MLH1/BCL7C/XRCC5/PDGFB/NSD2/E2F7/GRHL2/ACD/STOML2/BCAR3/MCRS1/EXOSC6/SMARCD2/EXOSC3/DBF4B/HSP90AB1/MSH2/SSBP1/PARP9/GNL3/BAX/USP1/E…
GO Biological Processes	GO:1901988	negative regulation of cell cycle phase transition	3.56739e-18	3.56739e-18	0.386029	991/891/9212/5347/332/55872/595/7157/9319/983/11130/81620/990/672/1063/5888/3014/8318/701/51512/699/26271/83540/10403/4998/51514/55055/55143/1869/2177/147841/4085/7272/8914/90381/7756/79968/641/83903/57099/63967/348654/79621/678/51776/7465/7517/146956/11073/9735/1111/26272/9894/5932/83695/1763/54962/3624/5933/9587/54888/83990/144455/11200/3619/8883/57405/84861/900/4436/51065/54908/1017/9555/58190…	CDC20/CCNB1/AURKB/PLK1/BIRC5/PBK/CCND1/TP53/TRIP13/CDK1/ZWINT/CDT1/CDC6/BRCA1/CENPF/RAD51/H2AX/CDC45/BUB1B/GTSE1/BUB1/FBXO5/NUF2/NDC80/ORC1/DTL/ZWILCH/CDCA8/E2F1/FANCD2/SPC24/MAD2L1/TTK/TIMELESS/TICRR/ZNF207/WDR76/BLM/HASPIN/AVEN/CLSPN/GEN1/RNASEH2B/ZFP36L2/MAP3K20/WEE1/XRCC3/EME1/TOPBP1/KNTC1/CHEK1/FBXO4/TELO2/RBBP8/RHNO1/DNA2/TIPIN/INHBA/RBL1/MAD2L1BP/NSUN2/BRIP1/E2F7/CHEK2/INCENP/NAE1/SPC25/KL…
Up-regulated hallmark gene sets
Category	Pathway ID	Description	P value	q value	Gene ratio	Gene ID	Gene symbol
Hallmark Gene Sets	M5891	HALLMARK_HYPOXIA	2.73743e-07	1.09497e-05	67/823	467/3725/1026/54800/3309/4601/10397/226/23327/2026/5033/55139/1649/2548/1289/25976/694/6533/1843/9435/284119/8660/1316/5578/3423/665/8459/5228/5292/1944/949/7538/133/10370/26118/55076/6515/51129/8839/55818/55577/6275/1027/26136/5054/6095/3516/4627/10957/1466/6385/2584/4214/2817/771/2309/680/1490/5165/3099/6781/1956/2745/8497/2651/9215/6820	ATF3/JUN/CDKN1A/KLHL24/HSPA5/MXI1/NDRG1/ALDOA/NEDD4L/ENO2/P4HA1/ANKZF1/DDIT3/GAA/COL5A1/TIPARP/BTG1/SLC6A6/DUSP1/CHST2/CAVIN1/IRS2/KLF6/PRKCA/IDS/BNIP3L/TPST2/PGF/PIM1/EFNA3/SCARB1/ZFP36/ADM/CITED2/WSB1/TMEM45A/SLC2A3/ANGPTL4/CCN5/KDM3A/NAGK/S100A4/CDKN1B/TES/SERPINE1/RORA/RBPJ/MYH9/PNRC1/CSRP2/SDC4/GALK1/MAP3K1/GPC1/CA12/FOXO3/BRS3/CCN2/PDK3/HK2/STC1/EGFR/GLRX/PPFIA4/GCNT2/LARGE1/SULT2B1
Hallmark Gene Sets	M5945	HALLMARK_HEME_METABOLISM	0.000724929	0.0144986	56/823	718/535/4601/5909/51573/51257/9091/3005/9911/360/51094/115201/4779/63891/1182/8780/2145/1508/25901/5091/4059/4354/665/5526/23608/669/79269/55544/56895/23052/847/7779/4329/80344/23762/2730/23365/9958/682/6006/51274/10841/3029/25897/9541/80853/26502/8301/2309/6917/54855/6622/56180/6583/8867/64122	C3/ATP6V0A1/MXI1/RAP1GAP/GDE1/MARCHF2/PIGQ/H1-0/TMCC2/AQP3/ADIPOR1/ATG4A/NFE2L1/RNF123/CLCN3/RIOK3/EZH1/CTSB/CCDC28A/PC/BCAM/MPP1/BNIP3L/PPP2R5B/MKRN1/BPGM/DCAF10/RBM38/AGPAT4/ENDOD1/CAT/SLC30A1/ALDH6A1/DCAF11/OSBP2/GCLM/ARHGEF12/USP15/BSG/RHCE/KLF3/FTCD/HAGH/RNF19A/CIR1/KDM7A/NARF/PICALM/FOXO3/TCEA1/TENT5C/SNCA/MOSPD1/SLC22A4/SYNJ1/FN3K
Hallmark Gene Sets	M5906	HALLMARK_ESTROGEN_RESPONSE_EARLY	0.00128463	0.0171284	55/823	10202/27134/21/3480/360/6196/23030/25976/51195/1999/3856/9846/2697/863/64798/56603/115/2274/6584/7466/5420/18/23052/949/374/26353/8839/4299/9612/91683/23389/25800/1952/11057/7357/1717/8140/2194/65055/7022/4477/6990/3572/771/794/2296/7074/23596/64284/10560/10160/9467/26018/6820/9687	DHRS2/TJP3/ABCA3/IGF1R/AQP3/RPS6KA2/KDM4B/TIPARP/RAPGEFL1/ELF3/KRT8/GAB2/GJA1/CBFA2T3/DEPTOR/CYP26B1/ADCY9/FHL2/SLC22A5/WFS1/PODXL/ABAT/ENDOD1/SCARB1/AREG/HSPB8/CCN5/AFF1/NCOR2/SYT12/MED13L/SLC39A6/CELSR2/ABHD2/UGCG/DHCR7/SLC7A5/FASN/REEP1/TFAP2C/MSMB/DYNLT3/IL6ST/CA12/CALB2/FOXC1/TIAM1/OPN3/RAB17/SLC19A2/FARP1/SH3BP5/LRIG1/SULT2B1/GREB1
Hallmark Gene Sets	M5939	HALLMARK_P53_PATHWAY	0.00222124	0.0222124	54/823	8744/2149/467/3725/1026/23303/10397/5900/6303/1030/57799/64065/3872/4193/1649/29948/6948/694/3732/2872/55766/4013/5784/3006/8841/10628/63874/2877/5883/8493/18/56997/22824/6275/1509/23612/64061/22891/247/6141/30836/11059/27244/7508/650/54884/10437/6004/9618/2309/8626/10560/8812/8651	TNFSF9/F2R/ATF3/JUN/CDKN1A/KIF13B/NDRG1/RALGDS/SAT1/CDKN2B/RAB40C/PERP/KRT17/MDM2/DDIT3/OSGIN1/TCN2/BTG1/CD82/MKNK2/H2AJ/VWA5A/PTPN14/H1-2/HDAC3/TXNIP/ABHD4/GPX2/RAD9A/PPM1D/ABAT/COQ8A/HSPA4L/S100A4/CTSD/PHLDA3/TSPYL2/ZNF365/ALOX15B/RPL18/DNTTIP2/WWP1/SESN1/XPC/BMP2/RETSAT/IFI30/RGS16/TRAF4/FOXO3/TP63/SLC19A2/CCNK/SOCS1
Hallmark Gene Sets	M5937	HALLMARK_GLYCOLYSIS	0.00616685	0.0424486	52/823	3309/4601/226/2026/26035/5033/55139/1289/726/55501/2132/1999/2990/64077/375790/9435/6676/79586/8660/5091/4351/79644/112399/1944/9514/10370/51129/3417/638/9123/9276/29926/8789/4200/5315/140838/4199/2584/4731/2817/26229/5165/3099/6781/2539/8534/1491/6662/1956/2745/8497/9653	HSPA5/MXI1/ALDOA/ENO2/GLCE/P4HA1/ANKZF1/COL5A1/CAPN5/CHST12/EXT2/ELF3/GUSB/LHPP/AGRN/CHST2/SPAG4/CHPF/IRS2/PC/MPI/SRD5A3/EGLN3/EFNA3/GAL3ST1/CITED2/ANGPTL4/IDH1/BIK/SLC16A3/COPB2/GMPPA/FBP2/ME2/PKM/NANP/ME1/GALK1/NDUFV3/GPC1/B3GAT3/PDK3/HK2/STC1/G6PD/CHST1/CTH/SOX9/EGFR/GLRX/PPFIA4/HS2ST1
Hallmark Gene Sets	M5892	HALLMARK_CHOLESTEROL_HOMEOSTASIS	0.00707535	0.0424486	23/823	2171/467/1191/20/2990/3156/114569/2770/5641/3422/55902/182/6721/7108/6713/4047/214/1717/2194/94241/10957/5165/2731	FABP5/ATF3/CLU/ABCA2/GUSB/HMGCR/MAL2/GNAI1/LGMN/IDI1/ACSS2/JAG1/SREBF2/TM7SF2/SQLE/LSS/ALCAM/DHCR7/FASN/TP53INP1/PNRC1/PDK3/GLDC
Hallmark Gene Sets	M5902	HALLMARK_APOPTOSIS	0.0074285	0.0424486	43/823	7078/2149/467/3725/1026/10018/1191/6303/2026/3005/388/1649/7077/90427/3482/3459/5327/8878/10628/4739/1611/665/5526/56616/3659/599/6709/2936/2934/8567/1027/5747/638/1676/301/5611/650/54884/2643/929/7049/1491/5159	TIMP3/F2R/ATF3/JUN/CDKN1A/BCL2L11/CLU/SAT1/ENO2/H1-0/RHOB/DDIT3/TIMP2/BMF/IGF2R/IFNGR1/PLAT/SQSTM1/TXNIP/NEDD9/DAP/BNIP3L/PPP2R5B/DIABLO/IRF1/BCL2L2/SPTAN1/GSR/GSN/MADD/CDKN1B/PTK2/BIK/DFFA/ANXA1/DNAJC3/BMP2/RETSAT/GCH1/CD14/TGFBR3/CTH/PDGFRB
Hallmark Gene Sets	M5907	HALLMARK_ESTROGEN_RESPONSE_LATE	0.0155029	0.0770978	50/823	10202/27134/2171/21/57834/64065/6196/27075/51195/493/10497/1363/23650/3716/64215/56603/445/6584/7466/3993/949/7538/374/22824/26353/8839/4299/9612/56521/1952/11057/1717/8140/999/51599/4665/3398/3613/7022/6990/3572/771/9547/2296/10761/7074/23596/9215/10160/6820	DHRS2/TJP3/FABP5/ABCA3/CYP4F11/PERP/RPS6KA2/TSPAN13/RAPGEFL1/ATP2B4/UNC13B/CPE/TRIM29/JAK1/DNAJC1/CYP26B1/ASS1/SLC22A5/WFS1/LLGL2/SCARB1/ZFP36/AREG/HSPA4L/HSPB8/CCN5/AFF1/NCOR2/DNAJC12/CELSR2/ABHD2/DHCR7/SLC7A5/CDH1/LSR/NAB2/ID2/IMPA2/TFAP2C/DYNLT3/IL6ST/CA12/CXCL14/FOXC1/PLAC1/TIAM1/OPN3/LARGE1/FARP1/SULT2B1
Hallmark Gene Sets	M5895	HALLMARK_WNT_BETA_CATENIN_SIGNALING	0.017347	0.0770978	14/823	10014/2770/5727/1454/182/9794/8321/9612/3516/7475/23493/79885/85407/6868	HDAC5/GNAI1/PTCH1/CSNK1E/JAG1/MAML1/FZD1/NCOR2/RBPJ/WNT6/HEY2/HDAC11/NKD1/ADAM17
Hallmark Gene Sets	M5905	HALLMARK_ADIPOGENESIS	0.0236789	0.0947154	49/823	718/604/226/2167/10580/376497/92840/3459/6510/8780/10449/334/5168/10113/284119/84919/55177/7086/79602/4189/847/949/26353/51129/7532/10162/3417/10313/3977/26994/1717/1337/2101/8322/5495/415116/54884/4199/1376/11176/977/1147/948/348/137964/3419/28512/3679/3991	C3/BCL6/ALDOA/FABP4/SORBS1/SLC27A1/REEP6/IFNGR1/SLC1A5/RIOK3/ACAA2/APLP2/ENPP2/PREB/CAVIN1/PPP1R15B/RMDN3/TKT/ADIPOR2/DNAJB9/CAT/SCARB1/HSPB8/ANGPTL4/YWHAG/LPCAT3/IDH1/RTN3/LIFR/RNF11/DHCR7/COX6A1/ESRRA/FZD4/PPM1B/PIM3/RETSAT/ME1/CPT2/BAZ2A/CD151/CHUK/CD36/APOE/GPAT4/IDH3A/NKIRAS1/ITGA7/LIPE
Hallmark Gene Sets	M5910	HALLMARK_PROTEIN_SECRETION	0.0474636	0.157719	25/823	3482/22872/1182/476/10652/9554/26286/6643/286451/8729/8773/2803/23673/9276/8675/10959/372/8417/3998/4952/23095/667/11316/1956/9525	IGF2R/SEC31A/CLCN3/ATP1A1/YKT6/SEC22B/ARFGAP3/SNX2/YIPF6/GBF1/SNAP23/GOLGA4/STX12/COPB2/STX16/TMED2/ARCN1/STX7/LMAN1/OCRL/KIF1B/DST/COPE/EGFR/VPS4B
Hallmark Gene Sets	M5908	HALLMARK_ANDROGEN_RESPONSE	0.0498164	0.157719	26/823	3638/10397/6303/4094/3005/10788/2181/56937/563/3156/3856/3422/4189/2936/3977/11057/23585/8611/567/3998/11047/5867/4117/65986/3685/3248	INSIG1/NDRG1/SAT1/MAF/H1-0/IQGAP2/ACSL3/PMEPA1/AZGP1/HMGCR/KRT8/IDI1/DNAJB9/GSR/LIFR/ABHD2/TMEM50A/PLPP1/B2M/LMAN1/ADRM1/RAB4A/MAK/ZBTB10/ITGAV/HPGD
Down-regulated hallmark gene sets
Category	Pathway ID	Description	P value	q value	Gene ratio	Gene ID	Gene symbol
Hallmark Gene Sets	M5925	HALLMARK_E2F_TARGETS	4.73904e-55	2.04527e-53	157/1176	991/9212/5347/332/11004/6241/9133/4288/4174/9787/4605/146909/1163/4172/4171/7157/9319/4001/983/6790/4176/4173/1033/1164/3161/5902/83461/10460/7374/672/3838/5901/3149/24137/10615/3014/994/79019/701/7083/10635/6427/1854/4678/55723/3925/9700/9232/81624/55635/3835/23649/3148/4175/29127/23594/5111/9837/55143/5426/11113/3184/79075/147841/7153/3015/4085/10051/9833/6470/10606/84296/8914/7112/10535/993/10…	CDC20/AURKB/PLK1/BIRC5/KIF2C/RRM2/CCNB2/MKI67/MCM5/DLGAP5/MYBL2/KIF18B/CKS1B/MCM3/MCM2/TP53/TRIP13/LMNB1/CDK1/AURKA/MCM7/MCM4/CDKN3/CKS2/HMMR/RANBP1/CDCA3/TACC3/UNG/BRCA1/KPNA2/RAN/HMGB3/KIF4A/SPAG5/H2AX/CDC25B/CENPM/BUB1B/TK1/RAD51AP1/SRSF2/DUT/NASP/ASF1B/STMN1/ESPL1/PTTG1/DIAPH3/DEPDC1/KIF22/POLA2/HMGB2/MCM6/RACGAP1/ORC6/PCNA/GINS1/CDCA8/POLE/CIT/HNRNPD/DSCC1/SPC24/TOP2A/H2AZ1/MAD2L1/SMC4/MELK/…
Hallmark Gene Sets	M5901	HALLMARK_G2M_CHECKPOINT	1.53667e-41	3.31597e-40	143/1176	991/9212/11065/5347/332/11004/9133/4288/4174/4605/1163/4172/55872/595/890/4171/4001/983/22974/6790/1033/1164/10024/51659/3161/10460/9055/990/3838/9493/1063/3149/24137/3014/8318/994/3832/8438/1058/6427/4678/51203/899/3925/3312/9700/9232/699/3835/23649/6632/4175/29127/26271/10403/23594/6421/1869/5426/3184/4088/7153/10036/3015/10592/9156/4085/10051/9585/7371/85236/1841/7272/7112/7027/3151/993/1019/6…	CDC20/AURKB/UBE2C/PLK1/BIRC5/KIF2C/CCNB2/MKI67/MCM5/MYBL2/CKS1B/MCM3/PBK/CCND1/CCNA2/MCM2/LMNB1/CDK1/TPX2/AURKA/CDKN3/CKS2/TROAP/GINS2/HMMR/TACC3/PRC1/CDC6/KPNA2/KIF23/CENPF/HMGB3/KIF4A/H2AX/CDC45/CDC25B/KIF11/RAD54L/CENPA/SRSF2/NASP/NUSAP1/CCNF/STMN1/HSPA8/ESPL1/PTTG1/BUB1/KIF22/POLA2/SNRPD1/MCM6/RACGAP1/FBXO5/NDC80/ORC6/SFPQ/E2F1/POLE/HNRNPD/SMAD3/TOP2A/CHAF1A/H2AZ1/SMC2/EXO1/MAD2L1/SMC4/KIF20B…
Hallmark Gene Sets	M5926	HALLMARK_MYC_TARGETS_V1	2.0685e-17	2.97574e-16	109/1176	991/4174/6432/890/4171/4176/4173/5902/3838/5901/8318/6427/1854/7298/3068/6632/6428/4175/5111/3184/3015/4085/5984/3329/7324/7027/22948/1019/6434/6426/3251/1503/8454/328/1478/10935/3181/10213/23450/51491/6150/10528/708/1933/51690/1982/2079/11335/220988/4609/6059/3336/4830/7416/5690/54107/7411/7419/9221/4869/6626/65005/5478/4673/3326/6742/6240/26354/2935/51020/7398/10492/7913/3608/7965/790/6723/3178…	CDC20/MCM5/SRSF7/CCNA2/MCM2/MCM7/MCM4/RANBP1/KPNA2/RAN/CDC45/SRSF2/DUT/TYMS/HDGF/SNRPD1/SRSF3/MCM6/PCNA/HNRNPD/H2AZ1/MAD2L1/RFC4/HSPD1/UBE2E1/TFDP1/CCT5/CDK4/TRA2B/SRSF1/HPRT1/CTPS1/CUL1/APEX1/CSTF2/PRDX3/HNRNPA2B1/PSMD14/SF3B3/NOP16/MRPL23/NOP56/C1QBP/EEF1B2/LSM7/EIF4G2/ERH/CBX3/HNRNPA3/MYC/ABCE1/HSPE1/NME1/VDAC1/PSMB2/POLE3/VBP1/VDAC3/NOLC1/NPM1/SNRPA/MRPL9/PPIA/NAP1L1/HSP90AB1/SSBP1/RRM1/GNL3/…
Hallmark Gene Sets	M5928	HALLMARK_MYC_TARGETS_V2	4.15334e-13	4.48123e-12	42/1176	5347/4174/4173/7374/6949/6652/3329/1019/51491/51388/10528/51154/27346/10244/79711/11335/4609/9064/3336/10733/83743/79077/9221/4869/80324/54663/26354/10514/27340/56915/4839/7965/6723/92856/23082/10171/6573/10196/5036/23481/9136/79050	PLK1/MCM5/MCM4/UNG/TCOF1/SORD/HSPD1/CDK4/NOP16/NIP7/NOP56/MRTO4/TMEM97/RABEPK/IPO4/CBX3/MYC/MAP3K6/HSPE1/PLK4/GRWD1/DCTPP1/NOLC1/NPM1/PUS1/WDR74/GNL3/MYBBP1A/UTP20/EXOSC5/NOP2/AIMP2/SRM/IMP4/PPRC1/RCL1/SLC19A1/PRMT3/PA2G4/PES1/RRP9/NOC4L
Hallmark Gene Sets	M5911	HALLMARK_INTERFERON_ALPHA_RESPONSE	1.25256e-06	1.08116e-05	48/1176	3437/10161/94240/3430/10561/4343/8638/55601/4938/3433/10410/9111/834/54809/6737/79132/51056/10964/9830/5359/10379/8519/5721/5610/54625/11274/3959/55008/1435/83666/219285/841/3566/9246/7453/116071/85363/135112/10544/3660/64135/64761/7318/4599/1997/5696/3669/10581	IFIT3/LPAR6/EPSTI1/IFI35/IFI44/MOV10/OASL/DDX60/OAS1/IFIT2/IFITM3/NMI/CASP1/SAMD9/TRIM21/DHX58/LAP3/IFI44L/TRIM14/PLSCR1/IRF9/IFITM1/PSME2/EIF2AK2/PARP14/USP18/LGALS3BP/HERC6/CSF1/PARP9/SAMD9L/CASP8/IL4R/UBE2L6/WARS1/BATF2/TRIM5/NCOA7/PROCR/IRF2/IFIH1/PARP12/UBA7/MX1/ELF1/PSMB8/ISG20/IFITM2
Hallmark Gene Sets	M5924	HALLMARK_MTORC1_SIGNALING	0.000806985	0.00580463	74/1176	5347/6241/1719/4171/6790/4173/7374/899/699/6652/11151/29968/3329/205/993/23657/3251/10212/57761/871/7283/6472/10213/27346/4802/10096/2717/8624/7037/54541/2805/79071/5236/27101/3336/516/10622/9368/26471/10197/2965/10452/9415/10797/4860/5478/900/10989/8833/7167/6016/27071/1075/5211/5701/30001/80777/23165/8894/10682/10061/586/5693/51377/7277/5706/26227/7453/908/5704/9136/3689/3145/29110	PLK1/RRM2/DHFR/MCM2/AURKA/MCM4/UNG/CCNF/BUB1/SORD/CORO1A/PSAT1/HSPD1/AK4/CDC25A/SLC7A11/HPRT1/DDX39A/TRIB3/SERPINH1/TUBG1/SHMT2/PSMD14/TMEM97/NFYC/ACTR3/GLA/PSMG1/TFRC/DDIT4/GOT1/ELOVL6/PGM1/CACYBP/HSPE1/ATP5MC1/POLR3G/SLC9A3R1/NUPR1/PSME3/GTF2H1/TOMM40/FADS2/MTHFD2/PNP/PPIA/CCNG1/IMMT/GMPS/TPI1/RIT1/DAPP1/CTSC/PFKL/PSMC2/ERO1A/CYB5B/NUP205/EIF2S2/EBP/ABCF2/BCAT1/PSMB5/UCHL5/TUBA4A/PSMC6/PHGDH/WA…
Hallmark Gene Sets	M5893	HALLMARK_MITOTIC_SPINDLE	0.00191169	0.0117863	72/1176	5347/332/11004/9133/9787/4001/983/22974/6790/9055/9493/1063/24137/3832/51203/9700/699/3835/29127/26271/10403/80119/7153/54443/10051/9585/7272/64411/2017/4751/1062/56992/11135/11064/9735/396/3996/4926/9181/8243/50628/1894/3619/163786/10435/613/6711/675/9874/55755/4082/4296/116840/7277/23607/134549/55125/9826/4763/9564/127829/11104/55835/5311/9462/29901/5116/79658/7840/274/9411/5922	PLK1/BIRC5/KIF2C/CCNB2/DLGAP5/LMNB1/CDK1/TPX2/AURKA/PRC1/KIF23/CENPF/KIF4A/KIF11/NUSAP1/ESPL1/BUB1/KIF22/RACGAP1/FBXO5/NDC80/PIF1/TOP2A/ANLN/SMC4/KIF20B/TTK/ARAP3/CTTN/NEK2/CENPE/KIF15/CDC42EP1/CNTRL/KNTC1/ARHGDIA/LLGL1/NUMA1/ARHGEF2/SMC1A/GEMIN4/ECT2/INCENP/SASS6/CDC42EP2/BCR/SPTBN1/BRCA2/TLK1/CDK5RAP2/MARCKS/MAP3K11/CNTROB/TUBA4A/CD2AP/SHROOM1/CEP192/ARHGEF11/NF1/BCAR1/ARL8A/KATNA1/CENPJ/PKD2/R…
Hallmark Gene Sets	M5913	HALLMARK_INTERFERON_GAMMA_RESPONSE	0.00870165	0.0469431	69/1176	3437/7127/94240/3430/5699/4790/10561/8638/4940/55601/163351/3433/3075/10410/355/8673/9111/4615/4939/834/6737/79132/51056/10964/9830/80830/5359/837/10379/10392/8743/3383/5721/5610/5690/5743/54625/5321/11274/10797/3434/3959/4860/55008/7378/219285/3663/841/3566/84888/9246/7453/116071/3660/64135/3601/836/64761/4502/6398/84159/4599/10791/6375/55024/5696/3669/3717/10581	IFIT3/TNFAIP2/EPSTI1/IFI35/PSMB10/NFKB1/IFI44/OASL/OAS3/DDX60/GBP6/IFIT2/CFH/IFITM3/FAS/VAMP8/NMI/MYD88/OAS2/CASP1/TRIM21/DHX58/LAP3/IFI44L/TRIM14/APOL6/PLSCR1/CASP4/IRF9/NOD1/TNFSF10/ICAM1/PSME2/EIF2AK2/PSMB2/PTGS2/PARP14/PLA2G4A/USP18/MTHFD2/IFIT1/LGALS3BP/PNP/HERC6/UPP1/SAMD9L/IRF5/CASP8/IL4R/SPPL2A/UBE2L6/WARS1/BATF2/IRF2/IFIH1/IL15RA/CASP3/PARP12/MT2A/SECTM1/ARID5B/MX1/VAMP5/XCL1/BANK1/PSMB8…
Hallmark Gene Sets	M5898	HALLMARK_DNA_REPAIR	0.0122001	0.0585035	53/1176	7157/11130/1643/10189/5888/1854/7298/23649/2237/5111/5984/54487/3251/5983/9978/3978/5982/3704/6749/8237/10623/5433/1687/1479/30833/5985/4830/51497/6119/23204/10714/2965/5557/5436/10063/5422/4860/192670/5424/203/2071/7084/10946/2067/11051/5432/5429/6621/9533/56655/29901/4832/10309	TP53/ZWINT/DDB2/ALYREF/RAD51/DUT/TYMS/POLA2/FEN1/PCNA/RFC4/DGCR8/HPRT1/RFC3/RBX1/LIG1/RFC2/ITPA/SSRP1/USP11/POLR3C/POLR2D/GSDME/CSTF3/NT5C/RFC5/NME1/NELFCD/RPA3/ARL6IP1/POLD3/GTF2H1/PRIM1/POLR2G/COX17/POLA1/PNP/AGO4/POLD1/AK1/ERCC3/TK2/SF3A3/ERCC1/NUDT21/POLR2C/POLH/SNAPC4/POLR1C/POLE4/SAC3D1/NME3/CCNO
Up-regulated KEGG pathways
Category	Pathway ID	Description	P value	q value	Gene ratio	Gene ID	Gene symbol
KEGG Pathway	hsa04140	Autophagy - animal	6.75861e-07	0.000161332	52/1398	58476/5728/23710/5566/3480/8408/3916/81631/1613/115201/118471/11345/5296/8878/10652/1508/23130/8660/9821/64798/83452/22863/79065/23604/22800/81671/55102/60673/7248/26100/2081/55062/1509/57724/9711/55054/5599/285973/23339/84971/8417/3708/64121/7249/5291/6885/5293/3091/8897/203228/6237/8678	TP53INP2/PTEN/GABARAPL1/PRKACA/IGF1R/ULK1/LAMP1/MAP1LC3B/DAPK3/ATG4A/PRAP1/GABARAPL2/PIK3R2/SQSTM1/YKT6/CTSB/ATG2A/IRS2/RB1CC1/DEPTOR/RAB33B/ATG14/ATG9A/DAPK2/RRAS2/VMP1/ATG2B/ATG101/TSC1/WIPI2/ERN1/WIPI1/CTSD/EPG5/RUBCN/ATG16L1/MAPK8/ATG9B/VPS39/ATG4D/STX7/ITPR1/RRAGC/TSC2/PIK3CB/MAP3K7/PIK3CD/HIF1A/MTMR3/C9orf72/RRAS/BECN1
KEGG Pathway	hsa04142	Lysosome	1.15237e-06	0.000161332	43/1398	5660/535/6272/4864/2799/3916/20/2548/26088/3482/410/1200/3988/1515/2990/4125/9741/1508/23062/3423/5641/9583/6556/1513/427/26503/8218/4126/5476/23163/23431/3074/1509/23457/27074/84572/768239/2588/9114/23312/23335/22901/256471	PSAP/ATP6V0A1/SORT1/NPC1/GNS/LAMP1/ABCA2/GAA/GGA1/IGF2R/ARSA/TPP1/LIPA/CTSV/GUSB/MAN2B1/LAPTM4A/CTSB/GGA2/IDS/LGMN/ENTPD4/SLC11A1/CTSK/ASAH1/SLC17A5/CLTCL1/MANBA/CTSA/GGA3/AP4E1/HEXB/CTSD/ABCB9/LAMP3/GNPTG/PSAPL1/GALNS/ATP6V0D1/DMXL2/WDR7/ARSG/MFSD8
KEGG Pathway	hsa04360	Axon guidance	2.1353e-06	0.000199295	54/1398	3897/84448/219699/23380/5336/5296/2932/818/2770/2534/5578/9037/90249/54361/5727/10501/1949/1808/3985/659/84612/10512/1944/6405/2049/6585/2043/56963/55740/23365/4756/10500/5747/5530/55558/1948/4636/5335/80031/8440/4776/84628/27289/4775/5291/5293/1020/2051/6237/9860/59277/2242/50855/57556	L1CAM/ABLIM2/UNC5B/SRGAP2/PLCG2/PIK3R2/GSK3B/CAMK2G/GNAI1/FYN/PRKCA/SEMA5A/UNC5A/WNT4/PTCH1/SEMA6B/EFNB3/DPYSL2/LIMK2/BMPR2/PARD6B/SEMA3C/EFNA3/SEMA3F/EPHB3/SLIT1/EPHA4/RGMA/ENAH/ARHGEF12/NEO1/SEMA6C/PTK2/PPP3CA/PLXNA3/EFNB2/MYL5/PLCG1/SEMA6D/NCK2/NFATC4/NTNG2/RND1/NFATC3/PIK3CB/PIK3CD/CDK5/EPHB6/RRAS/LRIG2/NTN4/FES/PARD6A/SEMA6A
KEGG Pathway	hsa04137	Mitophagy - animal	1.72253e-05	0.00112541	34/1398	3725/23710/8408/81631/5869/27342/11345/8878/7030/65018/665/79065/25820/1459/22800/9804/54543/10370/79735/55288/9958/5071/345778/5599/84749/285973/5878/10075/3091/4976/2309/64786/6237/8678	JUN/GABARAPL1/ULK1/MAP1LC3B/RAB5B/RABGEF1/GABARAPL2/SQSTM1/TFE3/PINK1/BNIP3L/ATG9A/ARIH1/CSNK2A2/RRAS2/TOMM20/TOMM7/CITED2/TBC1D17/RHOT1/USP15/PRKN/MTX3/MAPK8/USP30/ATG9B/RAB5C/HUWE1/HIF1A/OPA1/FOXO3/TBC1D15/RRAS/BECN1
KEGG Pathway	hsa04928	Parathyroid hormone synthesis, secretion and action	2.27295e-05	0.00112541	36/1398	1026/4324/3727/9586/5566/11214/4209/409/2770/5578/115/5338/2767/1594/3709/5337/64764/1386/10488/65266/4322/3708/4205/1385/673/9935/111/2625/84699/4929/1956/65268/5141/5143/10893/6257	CDKN1A/MMP15/JUND/CREB5/PRKACA/AKAP13/MEF2D/ARRB2/GNAI1/PRKCA/ADCY9/PLD2/GNA11/CYP27B1/ITPR2/PLD1/CREB3L2/ATF2/CREB3/WNK4/MMP13/ITPR1/MEF2A/CREB1/BRAF/MAFB/ADCY5/GATA3/CREB3L3/NR4A2/EGFR/WNK2/PDE4A/PDE4C/MMP24/RXRB
KEGG Pathway	hsa04141	Protein processing in endoplasmic reticulum	2.41159e-05	0.00112541	48/1398	3300/3309/1649/9709/84447/9632/22872/11231/56605/56681/10113/6400/64215/10956/55666/1603/10905/84061/7466/3703/8720/22824/64374/80267/2081/55968/6745/7327/5071/25956/5599/10277/51726/201595/10273/5611/51035/4121/55741/85479/57134/5034/3998/5589/23471/9695/51619/81567	DNAJB2/HSPA5/DDIT3/HERPUD1/SYVN1/SEC24C/SEC31A/SEC63/ERO1B/SAR1A/PREB/SEL1L/DNAJC1/OS9/NPLOC4/DAD1/MAN1A2/MAGT1/WFS1/STT3A/MBTPS1/HSPA4L/SIL1/EDEM3/ERN1/NSFL1C/SSR1/UBE2G2/PRKN/SEC31B/MAPK8/UBE4B/DNAJB11/STT3B/STUB1/DNAJC3/UBXN1/MAN1A1/EDEM2/DNAJC5B/MAN1C1/P4HB/LMAN1/PRKCSH/TRAM1/EDEM1/UBE2D4/TXNDC5
KEGG Pathway	hsa04152	AMPK signaling pathway	3.82755e-05	0.00153102	37/1398	9586/3480/8408/6720/51094/5296/3156/1938/10890/8660/2308/5526/5525/79602/5208/3643/200186/7248/64764/6517/10488/1978/8789/2194/5521/1385/7249/5291/948/6885/5293/2309/84699/5565/126129/31/3991	CREB5/IGF1R/ULK1/SREBF1/ADIPOR1/PIK3R2/HMGCR/EEF2/RAB10/IRS2/FOXO1/PPP2R5B/PPP2R5A/ADIPOR2/PFKFB2/INSR/CRTC2/TSC1/CREB3L2/SLC2A4/CREB3/EIF4EBP1/FBP2/FASN/PPP2R2B/CREB1/TSC2/PIK3CB/CD36/MAP3K7/PIK3CD/FOXO3/CREB3L3/PRKAB2/CPT1C/ACACA/LIPE
KEGG Pathway	hsa04211	Longevity regulating pathway	7.76913e-05	0.0027192	29/1398	9586/5566/3480/8408/51094/5296/8660/2308/9821/115/79602/3643/847/60673/7248/64764/1386/10488/1978/27244/1385/7249/5291/5293/111/2309/143686/84699/5565	CREB5/PRKACA/IGF1R/ULK1/ADIPOR1/PIK3R2/IRS2/FOXO1/RB1CC1/ADCY9/ADIPOR2/INSR/CAT/ATG101/TSC1/CREB3L2/ATF2/CREB3/EIF4EBP1/SESN1/CREB1/TSC2/PIK3CB/PIK3CD/ADCY5/FOXO3/SESN3/CREB3L3/PRKAB2
KEGG Pathway	hsa04919	Thyroid hormone signaling pathway	9.13551e-05	0.00284216	36/1398	5566/4193/489/5336/5296/8841/476/2932/6548/2308/481/5578/54361/8202/5208/10231/23389/7067/29079/4854/1827/5335/25942/5469/7249/5291/5293/3091/7068/3685/477/6567/652/487/5333/6257	PRKACA/MDM2/ATP2A3/PLCG2/PIK3R2/HDAC3/ATP1A1/GSK3B/SLC9A1/FOXO1/ATP1B1/PRKCA/WNT4/NCOA3/PFKFB2/RCAN2/MED13L/THRA/MED4/NOTCH3/RCAN1/PLCG1/SIN3A/MED1/TSC2/PIK3CB/PIK3CD/HIF1A/THRB/ITGAV/ATP1A2/SLC16A2/BMP4/ATP2A1/PLCD1/RXRB
KEGG Pathway	hsa04910	Insulin signaling pathway	0.000133175	0.00372889	39/1398	5566/10580/6720/2872/9322/5296/6464/2932/8660/2308/3643/23433/89801/399694/1399/7248/8569/6517/5599/801/1978/2889/8789/2194/10603/5770/673/1398/7249/5291/5293/867/3099/90673/5565/163688/31/8651/3991	PRKACA/SORBS1/SREBF1/MKNK2/TRIP10/PIK3R2/SHC1/GSK3B/IRS2/FOXO1/INSR/RHOQ/PPP1R3F/SHC4/CRKL/TSC1/MKNK1/SLC2A4/MAPK8/CALM1/EIF4EBP1/RAPGEF1/FBP2/FASN/SH2B2/PTPN1/BRAF/CRK/TSC2/PIK3CB/PIK3CD/CBL/HK2/PPP1R3E/PRKAB2/CALML6/ACACA/SOCS1/LIPE
KEGG Pathway	hsa04925	Aldosterone synthesis and secretion	0.000167488	0.00426334	30/1398	9586/5566/476/493/818/481/5578/115/2767/3709/949/64764/1386/25865/801/10488/221955/3708/1385/5581/111/8913/84699/4929/477/163688/57118/3991/8911/4878	CREB5/PRKACA/ATP1A1/ATP2B4/CAMK2G/ATP1B1/PRKCA/ADCY9/GNA11/ITPR2/SCARB1/CREB3L2/ATF2/PRKD2/CALM1/CREB3/DAGLB/ITPR1/CREB1/PRKCE/ADCY5/CACNA1G/CREB3L3/NR4A2/ATP1A2/CALML6/CAMK1D/LIPE/CACNA1I/NPPA
KEGG Pathway	hsa00562	Inositol phosphate metabolism	0.000222949	0.00520215	24/1398	5728/3631/51763/5336/138429/51477/4329/27124/55361/5335/8394/4534/3613/3612/4952/5291/5293/5286/8897/253430/9108/200576/8867/5333	PTEN/INPP4A/INPP5K/PLCG2/PIP5KL1/ISYNA1/ALDH6A1/INPP5J/PI4K2A/PLCG1/PIP5K1A/MTM1/IMPA2/IMPA1/OCRL/PIK3CB/PIK3CD/PIK3C2A/MTMR3/IPMK/MTMR7/PIKFYVE/SYNJ1/PLCD1
KEGG Pathway	hsa05165	Human papillomavirus infection	0.000242519	0.00522348	77/1398	5728/1026/535/9586/5566/7855/4193/155066/2335/5296/1277/2932/2308/3716/3914/7058/27175/5526/54361/3659/5525/3993/526/84612/182/9794/3913/8321/55534/5934/23352/7450/7248/9296/1027/9550/5747/1855/64764/10488/1978/4854/529/8322/3516/3106/9223/5315/7475/6934/898/5521/55502/1385/23493/7249/5291/1147/5293/523/9114/7472/8326/1739/84699/10297/1956/3685/1287/245973/57801/5159/50855/3679/6696/5734/3674	PTEN/CDKN1A/ATP6V0A1/CREB5/PRKACA/FZD5/MDM2/ATP6V0E2/FN1/PIK3R2/COL1A1/GSK3B/FOXO1/JAK1/LAMB3/THBS2/TUBG2/PPP2R5B/WNT4/IRF1/PPP2R5A/LLGL2/ATP6V1B2/PARD6B/JAG1/MAML1/LAMB2/FZD1/MAML3/RBL2/UBR4/VWF/TSC1/ATP6V1F/CDKN1B/ATP6V1G1/PTK2/DVL1/CREB3L2/CREB3/EIF4EBP1/NOTCH3/ATP6V1E1/FZD4/RBPJ/HLA-B/MAGI1/PKM/WNT6/TCF7L2/CCNE1/PPP2R2B/HES6/CREB1/HEY2/TSC2/PIK3CB/CHUK/PIK3CD/ATP6V1A/ATP6V0D1/WNT2/FZD9/DLG1/C…
KEGG Pathway	hsa00100	Steroid biosynthesis	0.000378878	0.00757755	10/1398	6307/3988/1056/1594/7108/6713/4047/120227/1717/6646	MSMO1/LIPA/CEL/CYP27B1/TM7SF2/SQLE/LSS/CYP2R1/DHCR7/SOAT1
KEGG Pathway	hsa04934	Cushing syndrome	0.000426813	0.00796718	41/1398	1026/9586/5566/1030/7855/5087/2932/4297/818/2770/115/54361/2767/3709/949/8321/1027/1855/64764/1386/9070/10488/196/8322/7475/6934/898/3708/405/1385/673/111/8913/54554/7472/8326/84699/10297/1956/51655/8911	CDKN1A/CREB5/PRKACA/CDKN2B/FZD5/PBX1/GSK3B/KMT2A/CAMK2G/GNAI1/ADCY9/WNT4/GNA11/ITPR2/SCARB1/FZD1/CDKN1B/DVL1/CREB3L2/ATF2/ASH2L/CREB3/AHR/FZD4/WNT6/TCF7L2/CCNE1/ITPR1/ARNT/CREB1/BRAF/ADCY5/CACNA1G/WDR5B/WNT2/FZD9/CREB3L3/APC2/EGFR/RASD1/CACNA1I
KEGG Pathway	hsa04144	Endocytosis	0.000521852	0.00913241	60/1398	2264/1759/23327/3480/155382/4193/26052/5662/3482/5869/23362/160/55616/80223/10254/409/9744/10890/6457/23527/26286/28964/51510/138429/116983/5338/84612/26056/6643/1785/6642/8729/57132/56904/378/8218/84440/55738/5337/118813/11059/8411/5878/3106/9829/8394/8976/30845/9815/2348/93343/116987/5867/157/867/1956/9525/2868/50855/22905	FGFR4/DNM1/NEDD4L/IGF1R/VPS37D/MDM2/DNM3/PSD/IGF2R/RAB5B/PSD3/AP2A1/ASAP3/RAB11FIP1/STAM2/ARRB2/ACAP1/RAB10/SH3GL3/ACAP2/ARFGAP3/GIT1/CHMP5/PIP5KL1/ACAP3/PLD2/PARD6B/RAB11FIP5/SNX2/DNM2/SNX1/GBF1/CHMP1B/SH3GLB2/ARF4/CLTCL1/RAB11FIP4/ARFGAP1/PLD1/ZFYVE27/WWP1/EEA1/RAB5C/HLA-B/DNAJC6/PIP5K1A/WASL/EHD3/GIT2/FOLR1/MVB12A/AGAP1/RAB4A/GRK3/CBL/EGFR/VPS4B/GRK4/PARD6A/EPN2
KEGG Pathway	hsa04136	Autophagy - other	0.000657455	0.0108287	13/1398	23710/115201/11345/23130/79065/55102/60673/26100/55062/55054/285973/84971/8678	GABARAPL1/ATG4A/GABARAPL2/ATG2A/ATG9A/ATG2B/ATG101/WIPI2/WIPI1/ATG16L1/ATG9B/ATG4D/BECN1
KEGG Pathway	hsa05030	Cocaine addiction	0.000903086	0.0130798	17/1398	3725/9586/5566/2770/8787/64764/1386/10488/1385/1742/1020/111/116443/84699/2906/2905/116444	JUN/CREB5/PRKACA/GNAI1/RGS9/CREB3L2/ATF2/CREB3/CREB1/DLG4/CDK5/ADCY5/GRIN3A/CREB3L3/GRIN2D/GRIN2C/GRIN3B
KEGG Pathway	hsa04130	SNARE interactions in vesicular transport	0.000929675	0.0130798	13/1398	10652/6804/6844/9554/8773/10490/8675/6809/6843/8417/9482/662/2054	YKT6/STX1A/VAMP2/SEC22B/SNAP23/VTI1B/STX16/STX3/VAMP1/STX7/STX8/BNIP1/STX2
KEGG Pathway	hsa04070	Phosphatidylinositol signaling system	0.000934269	0.0130798	28/1398	5728/3631/1609/5336/5296/5578/90809/3709/801/55361/5335/8394/9677/3708/4534/3613/3612/4952/5291/5293/5286/8897/253430/9108/200576/163688/8867/5333	PTEN/INPP4A/DGKQ/PLCG2/PIK3R2/PRKCA/PIP4P1/ITPR2/CALM1/PI4K2A/PLCG1/PIP5K1A/PPIP5K1/ITPR1/MTM1/IMPA2/IMPA1/OCRL/PIK3CB/PIK3CD/PIK3C2A/MTMR3/IPMK/MTMR7/PIKFYVE/CALML6/SYNJ1/PLCD1
Down-regulated GO pathways
Category	Pathway ID	Description	P value	q value	Gene ratio	Gene ID	Gene symbol
KEGG Pathway	hsa04110	Cell cycle	1.20561e-20	3.32494e-18	79/1574	991/891/9212/5347/9133/4174/4172/595/890/4171/7157/9319/9088/983/81620/4176/4173/113130/990/8318/994/701/157570/9700/9232/699/995/4175/26271/10403/23594/5111/4998/1869/4088/4085/7272/7027/90381/993/1663/1019/1874/1870/8454/9978/10926/5519/6502/894/7465/1111/27085/8243/4609/8317/5518/151648/5933/9587/11200/57082/23595/80174/1017/10274/5885/10971/3065/23244/2810/1387/10735/1021/5001/545/1029/9134/1…	CDC20/CCNB1/AURKB/PLK1/CCNB2/MCM5/MCM3/CCND1/CCNA2/MCM2/TP53/TRIP13/PKMYT1/CDK1/CDT1/MCM7/MCM4/CDCA5/CDC6/CDC45/CDC25B/BUB1B/ESCO2/ESPL1/PTTG1/BUB1/CDC25C/MCM6/FBXO5/NDC80/ORC6/PCNA/ORC1/E2F1/SMAD3/MAD2L1/TTK/TFDP1/TICRR/CDC25A/DDX11/CDK4/E2F4/E2F2/CUL1/RBX1/DBF4/PPP2R1B/SKP2/CCND2/WEE1/CHEK1/MTBP/SMC1A/MYC/CDC7/PPP2R1A/SGO1/RBL1/MAD2L1BP/CHEK2/KNL1/ORC3/DBF4B/CDK2/STAG1/RAD21/YWHAQ/HDAC1/PDS5A/S…
KEGG Pathway	hsa03030	DNA replication	3.34978e-16	4.61917e-14	29/1574	4174/4172/4171/4176/4173/23649/4175/2237/5111/5427/5426/5984/10535/5983/3978/5982/79621/5558/1763/5985/6119/54107/10714/5557/5422/6742/5424/5425/56655	MCM5/MCM3/MCM2/MCM7/MCM4/POLA2/MCM6/FEN1/PCNA/POLE2/POLE/RFC4/RNASEH2A/RFC3/LIG1/RFC2/RNASEH2B/PRIM2/DNA2/RFC5/RPA3/POLE3/POLD3/PRIM1/POLA1/SSBP1/POLD1/POLD2/POLE4
KEGG Pathway	hsa03460	Fanconi anemia pathway	4.23702e-09	3.89508e-07	29/1574	116028/672/5888/55215/2177/641/91442/2175/146956/29089/9894/55120/4292/6119/83990/57697/201254/7398/675/2067/2189/5889/7156/2187/5395/5429/545/79728/378708	RMI2/BRCA1/RAD51/FANCI/FANCD2/BLM/FAAP24/FANCA/EME1/UBE2T/TELO2/FANCL/MLH1/RPA3/BRIP1/FANCM/CENPX/USP1/BRCA2/ERCC1/FANCG/RAD51C/TOP3A/FANCB/PMS2/POLH/ATR/PALB2/CENPS
KEGG Pathway	hsa03440	Homologous recombination	5.82048e-09	4.01307e-07	24/1574	672/5888/8438/5892/641/7517/146956/25788/11073/7516/5932/6119/83990/10714/6742/5424/675/580/5889/7156/79184/5425/4683/79728	BRCA1/RAD51/RAD54L/RAD51D/BLM/XRCC3/EME1/RAD54B/TOPBP1/XRCC2/RBBP8/RPA3/BRIP1/POLD3/SSBP1/POLD1/BRCA2/BARD1/RAD51C/TOP3A/BRCC3/POLD2/NBN/PALB2
KEGG Pathway	hsa04210	Apoptosis	1.13177e-08	6.24262e-07	52/1574	332/10376/84790/7157/4001/84823/4790/60/824/1522/355/9131/8772/8743/823/1512/839/7185/7132/8797/581/637/63970/1075/468/153090/5602/5894/5595/10038/843/841/10039/9020/7277/3710/207/7186/8837/598/2021/4000/208/143/3551/1520/836/331/1677/2353/4217/597	BIRC5/TUBA1B/TUBA1C/TP53/LMNB1/LMNB2/NFKB1/ACTB/CAPN2/CTSZ/FAS/AIFM1/FADD/TNFSF10/CAPN1/CTSH/CASP6/TRAF1/TNFRSF1A/TNFRSF10A/BAX/BID/TP53AIP1/CTSC/ATF4/DAB2IP/MAPK10/RAF1/MAPK3/PARP2/CASP10/CASP8/PARP3/MAP3K14/TUBA4A/ITPR3/AKT1/TRAF2/CFLAR/BCL2L1/ENDOG/LMNA/AKT2/PARP4/IKBKB/CTSS/CASP3/XIAP/DFFB/FOS/MAP3K5/BCL2A1
KEGG Pathway	hsa01232	Nucleotide metabolism	2.82726e-08	1.18003e-06	37/1574	6241/7083/1854/7298/1635/7371/1841/205/51727/3251/1503/3704/3614/1633/158/115024/56474/30833/4830/132/79077/159/4860/54963/6240/8833/4907/51020/7378/203/56953/272/7084/10201/955/4831/4832	RRM2/TK1/DUT/TYMS/DCTD/UCK2/DTYMK/AK4/CMPK1/HPRT1/CTPS1/ITPA/IMPDH1/DCK/ADSL/NT5C3B/CTPS2/NT5C/NME1/ADK/DCTPP1/ADSS2/PNP/UCKL1/RRM1/GMPS/NT5E/HDDC2/UPP1/AK1/NT5M/AMPD3/TK2/NME6/ENTPD6/NME2/NME3
KEGG Pathway	hsa04115	p53 signaling pathway	2.99511e-08	1.18003e-06	34/1574	891/6241/9133/595/7157/983/1643/51512/1019/355/894/1111/51246/11200/25898/3486/64326/900/8797/581/637/63970/1017/841/598/10572/2810/9540/1021/836/545/1029/6477/9134	CCNB1/RRM2/CCNB2/CCND1/TP53/CDK1/DDB2/GTSE1/CDK4/FAS/CCND2/CHEK1/SHISA5/CHEK2/RCHY1/IGFBP3/COP1/CCNG1/TNFRSF10A/BAX/BID/TP53AIP1/CDK2/CASP8/BCL2L1/SIVA1/SFN/TP53I3/CDK6/CASP3/ATR/CDKN2A/SIAH1/CCNE2
KEGG Pathway	hsa03410	Base excision repair	3.89572e-08	1.343e-06	24/1574	7374/3146/2237/5111/5427/5426/5984/55247/5983/328/3978/5982/55775/5985/54107/10714/4595/4968/5424/10038/10039/143/5425/56655	UNG/HMGB1/FEN1/PCNA/POLE2/POLE/RFC4/NEIL3/RFC3/APEX1/LIG1/RFC2/TDP1/RFC5/POLE3/POLD3/MUTYH/OGG1/POLD1/PARP2/PARP3/PARP4/POLD2/POLE4
KEGG Pathway	hsa03430	Mismatch repair	6.55712e-08	2.00932e-06	16/1574	5111/9156/5984/5983/3978/5982/5985/4292/6119/10714/4436/6742/5424/27030/5395/5425	PCNA/EXO1/RFC4/RFC3/LIG1/RFC2/RFC5/MLH1/RPA3/POLD3/MSH2/SSBP1/POLD1/MLH3/PMS2/POLD2
KEGG Pathway	hsa04218	Cellular senescence	3.69641e-07	1.01943e-05	54/1574	891/9133/4605/2305/595/890/7157/983/4790/1869/5603/4088/3552/824/993/1019/1874/10758/1870/678/894/805/6300/1111/5499/4609/7416/823/5933/11200/7419/2113/3486/1017/5894/5595/286826/808/91860/132660/3710/207/810/208/5928/1021/4683/28996/545/4772/1029/9134/144715/1871	CCNB1/CCNB2/MYBL2/FOXM1/CCND1/CCNA2/TP53/CDK1/NFKB1/E2F1/MAPK13/SMAD3/IL1A/CAPN2/CDC25A/CDK4/E2F4/TRAF3IP2/E2F2/ZFP36L2/CCND2/CALM2/MAPK12/CHEK1/PPP1CA/MYC/VDAC1/CAPN1/RBL1/CHEK2/VDAC3/ETS1/IGFBP3/CDK2/RAF1/MAPK3/LIN9/CALM3/CALML4/LIN54/ITPR3/AKT1/CALML3/AKT2/RBBP4/CDK6/NBN/HIPK2/ATR/NFATC1/CDKN2A/CCNE2/RAD9B/E2F3
KEGG Pathway	hsa00240	Pyrimidine metabolism	4.08339e-07	1.02378e-05	27/1574	6241/7083/1854/7298/1635/7371/1841/51727/1503/1633/115024/56474/30833/4830/79077/54963/6240/4907/51020/7378/790/56953/7084/10201/955/4831/4832	RRM2/TK1/DUT/TYMS/DCTD/UCK2/DTYMK/CMPK1/CTPS1/DCK/NT5C3B/CTPS2/NT5C/NME1/DCTPP1/UCKL1/RRM1/NT5E/HDDC2/UPP1/CAD/NT5M/TK2/NME6/ENTPD6/NME2/NME3
KEGG Pathway	hsa05167	Kaposi sarcoma-associated herpesvirus infection	6.39867e-07	1.47057e-05	63/1574	595/7157/6714/6850/1437/4790/1869/5603/7187/7422/1019/1870/355/805/6300/2787/4609/10379/8772/5155/3383/6932/5610/5743/7132/581/55970/637/2786/148022/5602/5894/6416/9641/5595/841/808/91860/51176/3710/207/4067/7186/2791/810/2919/208/59345/1387/3551/1021/2784/7098/836/83439/2792/4772/2353/3717/29110/2921/2920/1871	CCND1/TP53/SRC/SYK/CSF2/NFKB1/E2F1/MAPK13/TRAF3/VEGFA/CDK4/E2F2/FAS/CALM2/MAPK12/GNG5/MYC/IRF9/FADD/PDGFB/ICAM1/TCF7/EIF2AK2/PTGS2/TNFRSF1A/BAX/GNG12/BID/GNG4/TICAM1/MAPK10/RAF1/MAP2K4/IKBKE/MAPK3/CASP8/CALM3/CALML4/LEF1/ITPR3/AKT1/LYN/TRAF2/GNG11/CALML3/CXCL1/AKT2/GNB4/CREBBP/IKBKB/CDK6/GNB3/TLR3/CASP3/TCF7L1/GNGT1/NFATC1/FOS/JAK2/TBK1/CXCL3/CXCL2/E2F3
KEGG Pathway	hsa01523	Antifolate resistance	1.89815e-06	4.02683e-05	17/1574	1719/3553/7298/471/8714/4790/6470/8836/6472/2618/9429/2356/1244/6573/10257/3551/2352	DHFR/IL1B/TYMS/ATIC/ABCC3/NFKB1/SHMT1/GGH/SHMT2/GART/ABCG2/FPGS/ABCC2/SLC19A1/ABCC4/IKBKB/FOLR3
KEGG Pathway	hsa03013	Nucleocytoplasmic transport	4.00093e-06	7.88152e-05	39/1574	10189/3838/5901/6612/79023/55110/84305/81929/55706/1434/79902/129401/79711/348995/4116/10762/53371/80145/9939/10482/23214/23165/57122/2733/4927/3843/9984/23636/3837/100101267/8563/5905/7514/9972/10527/4686/79228/23279/402569	ALYREF/KPNA2/RAN/SUMO3/NUP37/MAGOHB/PYM1/SEH1L/NDC1/CSE1L/NUP85/NUP35/IPO4/NUP43/MAGOH/NUP50/NUP54/THOC7/RBM8A/NXF1/XPO6/NUP205/NUP107/GLE1/NUP88/IPO5/THOC1/NUP62/KPNB1/POM121C/THOC5/RANGAP1/XPO1/NUP153/IPO7/NCBP1/THOC6/NUP160/KPNA7
KEGG Pathway	hsa05170	Human immunodeficiency virus 1 infection	6.7905e-06	0.00012485	64/1574	891/9133/3654/983/9582/995/27350/4790/5603/340061/8454/355/9978/4615/7465/805/8906/5880/6300/1111/2787/8772/1072/5881/200316/2773/130340/7132/581/55970/637/2786/5062/1073/5602/5894/115004/5595/841/808/5058/91860/3710/207/7186/2791/2185/7188/598/810/85363/8451/208/59345/3551/2784/836/2792/545/4772/60489/2353/29110/140564	CCNB1/CCNB2/IRAK1/CDK1/APOBEC3B/CDC25C/APOBEC3C/NFKB1/MAPK13/STING1/CUL1/FAS/RBX1/MYD88/WEE1/CALM2/AP1G2/RAC2/MAPK12/CHEK1/GNG5/FADD/CFL1/RAC3/APOBEC3F/GNAI3/AP1S3/TNFRSF1A/BAX/GNG12/BID/GNG4/PAK2/CFL2/MAPK10/RAF1/CGAS/MAPK3/CASP8/CALM3/PAK1/CALML4/ITPR3/AKT1/TRAF2/GNG11/PTK2B/TRAF5/BCL2L1/CALML3/TRIM5/CUL4A/AKT2/GNB4/IKBKB/GNB3/CASP3/GNGT1/ATR/NFATC1/APOBEC3G/FOS/TBK1/APOBEC3D
KEGG Pathway	hsa04668	TNF signaling pathway	8.79415e-06	0.000151583	41/1574	3553/1437/4790/5603/7187/355/3976/4323/197259/6300/8772/8986/7424/148327/3383/5743/7185/7132/1435/468/153090/5602/6416/5595/64285/843/841/9020/207/7186/7188/8837/2919/208/3551/836/331/2353/4217/2921/2920	IL1B/CSF2/NFKB1/MAPK13/TRAF3/FAS/LIF/MMP14/MLKL/MAPK12/FADD/RPS6KA4/VEGFC/CREB3L4/ICAM1/PTGS2/TRAF1/TNFRSF1A/CSF1/ATF4/DAB2IP/MAPK10/MAP2K4/MAPK3/RHBDF1/CASP10/CASP8/MAP3K14/AKT1/TRAF2/TRAF5/CFLAR/CXCL1/AKT2/IKBKB/CASP3/XIAP/FOS/MAP3K5/CXCL3/CXCL2
KEGG Pathway	hsa04657	IL-17 signaling pathway	2.03798e-05	0.000330619	34/1574	4312/8061/3553/1437/4790/5603/7187/3320/6426/10758/6300/132014/8772/5743/3326/84818/5602/9641/5595/841/7186/7188/2919/6280/4586/3551/6279/836/2353/53342/2354/29110/2921/2920	MMP1/FOSL1/IL1B/CSF2/NFKB1/MAPK13/TRAF3/HSP90AA1/SRSF1/TRAF3IP2/MAPK12/IL17RE/FADD/PTGS2/HSP90AB1/IL17RC/MAPK10/IKBKE/MAPK3/CASP8/TRAF2/TRAF5/CXCL1/S100A9/MUC5AC/IKBKB/S100A8/CASP3/FOS/IL17D/FOSB/TBK1/CXCL3/CXCL2
KEGG Pathway	hsa05166	Human T-cell leukemia virus 1 infection	3.37998e-05	0.000504929	64/1574	991/9133/595/890/7157/8061/5902/5901/701/1958/9700/9232/1437/4790/1869/4088/4085/109/1019/1870/3932/4055/894/1111/706/4609/7416/148327/3383/8829/11200/7419/2113/7132/581/64784/468/1017/113/5602/6416/5595/2224/6776/9020/2648/207/598/6908/208/1387/3551/3689/3601/7514/331/7015/545/4772/1029/2353/9134/4316/1871	CDC20/CCNB2/CCND1/CCNA2/TP53/FOSL1/RANBP1/RAN/BUB1B/EGR1/ESPL1/PTTG1/CSF2/NFKB1/E2F1/SMAD3/MAD2L1/ADCY3/CDK4/E2F2/LCK/LTBR/CCND2/CHEK1/TSPO/MYC/VDAC1/CREB3L4/ICAM1/NRP1/CHEK2/VDAC3/ETS1/TNFRSF1A/BAX/CRTC3/ATF4/CDK2/ADCY7/MAPK10/MAP2K4/MAPK3/FDPS/STAT5A/MAP3K14/KAT2A/AKT1/BCL2L1/TBP/AKT2/CREBBP/IKBKB/ITGB2/IL15RA/XPO1/XIAP/TERT/ATR/NFATC1/CDKN2A/FOS/CCNE2/MMP7/E2F3
KEGG Pathway	hsa03420	Nucleotide excision repair	3.47861e-05	0.000504929	25/1574	1643/5111/5427/5426/5984/5983/9978/3978/5982/5433/5985/6119/54107/10714/2965/5436/5424/2071/2067/8451/7507/5425/5432/56655/5441	DDB2/PCNA/POLE2/POLE/RFC4/RFC3/RBX1/LIG1/RFC2/POLR2D/RFC5/RPA3/POLE3/POLD3/GTF2H1/POLR2G/POLD1/ERCC3/ERCC1/CUL4A/XPA/POLD2/POLR2C/POLE4/POLR2L
KEGG Pathway	hsa05161	Hepatitis B	3.71002e-05	0.000511592	50/1574	332/890/3654/7157/1643/6714/4790/5111/1869/5603/4088/7187/6778/1870/355/4615/6300/4609/8772/148327/7419/581/637/148022/468/1017/5602/5894/6416/9641/5595/843/6776/841/207/10971/2185/208/1387/3551/64135/7098/836/114609/4772/2353/9134/3717/29110/1871	BIRC5/CCNA2/IRAK1/TP53/DDB2/SRC/NFKB1/PCNA/E2F1/MAPK13/SMAD3/TRAF3/STAT6/E2F2/FAS/MYD88/MAPK12/MYC/FADD/CREB3L4/VDAC3/BAX/BID/TICAM1/ATF4/CDK2/MAPK10/RAF1/MAP2K4/IKBKE/MAPK3/CASP10/STAT5A/CASP8/AKT1/YWHAQ/PTK2B/AKT2/CREBBP/IKBKB/IFIH1/TLR3/CASP3/TIRAP/NFATC1/FOS/CCNE2/JAK2/TBK1/E2F3
