# Supplementary material for: Large-scale and high-resolution mass spectrometry-based proteomics defines molecular subtypes of nasopharyngeal carcinoma for therapeutic targeting
Source: Signal Transduct Target Ther. 2026 Jun 23;11:244. doi: 10.1038/s41392-026-02742-0 (PMC13287748; doi:10.1038/s41392-026-02742-0)
Supplement: Supplementary file 10 — Data S9 [file 41392_2026_2742_MOESM10_ESM.xlsx]

## Sheet: List of qPCR primers
Target genes	Species	Application	Sequence
GAPDH	Human	mRNA	F:5’-GTCTCCTCTGACTTCAACAGCG-3’
			R:5’-ACCACCCTGTTGCTGTAGCCAA-3’
c-MYC	Human	mRNA	F:5’-ACGAAACTTTGCCCATAGCA-3’
			R:5’-GCAAGGAGAGCCTTTCAGAG-3’
ATR	Human	mRNA	F:5’-GGCCAAAGGCAGTTGTATTGA-3’
			R:5’-GTGAGTACCCCAAAAATAGCAGG-3’
CHK1	Human	mRNA	F:5’-ATATGAAGCGTGCCGTAGACT-3’
			R:5’-TGCCTATGTCTGGCTCTATTCTG-3’
RAD51	Human	mRNA	F:5’-CAACCCATTTCACGGTTAGAGC-3’
			R:5’-CAACCCATTTCACGGTTAGAGC-3’
BRCA1	Human	mRNA	F:5’-AGCCTACAAGAAAGTACGAG-3’
			R:5’-TGTTTGCATACTCCAAACCT-3’
